# Supplementary material for: Dual species transcriptomics reveals conserved metabolic and immunologic processes in interactions between human neutrophils and Neisseria gonorrhoeae
Source: PLoS Pathog. 2024 Jul 8;20(7):e1012369. doi: 10.1371/journal.ppat.1012369 (PMC11257400; doi:10.1371/journal.ppat.1012369)
Supplement: S1 Dataset — (XLSX) [file ppat.1012369.s013.xlsx]

## Sheet: Orthology
130	H041	FA1090
F9Z35_1856	F9Z36_1545	NGO_1183
F9Z35_1854	F9Z36_1543	NGO_1185
F9Z35_1853	F9Z36_1542	NGO_1187
F9Z35_1852	F9Z36_1541	NGO_1188
F9Z35_1851	F9Z36_1540	NGO_1189
F9Z35_1850	F9Z36_1539	NGO_1190
F9Z35_1849	F9Z36_1538	NGO_1191
F9Z35_1848	F9Z36_1537	NGO_1192
F9Z35_1847	F9Z36_1536	NGO_1193
F9Z35_1846	F9Z36_1535	NGO_1194
F9Z35_1001	F9Z36_0307	NGO_0121
F9Z35_1845	F9Z36_1534	NGO_1195
F9Z35_1844	F9Z36_1532	NGO_1196
F9Z35_1843	F9Z36_1531	NGO_1197
F9Z35_1842	F9Z36_1530	NGO_1198
F9Z35_1841	F9Z36_1529	NGO_1199
F9Z35_1840	None	NGO_1200
F9Z35_1839	None	NGO_1201
F9Z35_1837	F9Z36_0183	NGO_1203
F9Z35_1836	F9Z36_0184	NGO_1204
F9Z35_1835	F9Z36_0185	NGO_1205
None	None	NGO_0122
F9Z35_1833	F9Z36_0186	NGO_1206
F9Z35_1832	F9Z36_0187	NGO_1207
F9Z35_1831	F9Z36_0188	NGO_1208
F9Z35_1830	F9Z36_0189	NGO_1209
F9Z35_1829	F9Z36_0191	NGO_1211
F9Z35_1828	F9Z36_0192	NGO_1212
F9Z35_1827	F9Z36_0193	NGO_1213
F9Z35_1826	F9Z36_0195	NGO_1214
F9Z35_1825	F9Z36_0196	NGO_1215
F9Z35_1824	F9Z36_0197	NGO_1216
F9Z35_1003	F9Z36_0306	NGO_0123
F9Z35_1823	F9Z36_0198	NGO_1217
F9Z35_1822	F9Z36_0199	NGO_1218
F9Z35_1821	F9Z36_0200	NGO_1219
F9Z35_1820	F9Z36_0201	NGO_1220
F9Z35_1819	F9Z36_0202	NGO_1221
F9Z35_1818	F9Z36_0203	NGO_1222
F9Z35_1817	F9Z36_0204	NGO_1223
F9Z35_1816	F9Z36_0205	NGO_1224
F9Z35_1815	F9Z36_0206	NGO_1225
F9Z35_1814	F9Z36_0207	NGO_1226
F9Z35_1004	F9Z36_0305	NGO_0124
F9Z35_1813	F9Z36_0208	NGO_1227
F9Z35_1812	F9Z36_0209	NGO_1228
F9Z35_1811	F9Z36_0210	NGO_1229
F9Z35_1810	F9Z36_0211	NGO_1231
F9Z35_1809	F9Z36_0212	NGO_1232
F9Z35_1808	F9Z36_0213	NGO_1233
F9Z35_1807	F9Z36_0214	NGO_1234
F9Z35_1806	F9Z36_0215	NGO_1235
F9Z35_1805	F9Z36_0216	NGO_1236
F9Z35_1803	F9Z36_0218	NGO_1237
F9Z35_1005	F9Z36_0304	NGO_0125
F9Z35_1802	F9Z36_0219	NGO_1238
F9Z35_1801	F9Z36_0220	NGO_1239
F9Z35_1800	F9Z36_0221	NGO_1240
F9Z35_1799	F9Z36_0222	NGO_1241
F9Z35_1798	F9Z36_0223	NGO_1242
F9Z35_1797	F9Z36_0224	NGO_1243
F9Z35_1796	F9Z36_0225	NGO_1244
F9Z35_1795	F9Z36_0226	NGO_1245
F9Z35_1794	F9Z36_0227	NGO_1246
F9Z35_1788	F9Z36_0234	NGO_1247
None	F9Z36_0303	NGO_0125a
F9Z35_1787	F9Z36_0235	NGO_1248
F9Z35_1786	F9Z36_0236	NGO_1249
F9Z35_1784	F9Z36_0238	NGO_1251
F9Z35_1783	F9Z36_0239	NGO_1252
F9Z35_1782	F9Z36_0240	NGO_1253
F9Z35_1781	F9Z36_0241	NGO_1254
F9Z35_1779	F9Z36_0242	NGO_1256
None	None	NGO_1257
F9Z35_1778	F9Z36_0243	NGO_1258
F9Z35_1777	F9Z36_0244	NGO_1259
F9Z35_1008	F9Z36_0301	NGO_0127
F9Z35_1776	F9Z36_0245	NGO_1260
F9Z35_1775	F9Z36_0246	NGO_1261
None	None	NGO_1262
None	None	NGO_1263
None	None	NGO_1264
None	None	NGO_1265
None	None	NGO_1266
None	None	NGO_1267
None	None	NGO_1268
None	None	NGO_1269
F9Z35_1010	F9Z36_0299	NGO_0129
None	None	NGO_1270
F9Z35_1763	F9Z36_0600	NGO_1273
F9Z35_1762	F9Z36_0599	NGO_1274
F9Z35_1761	F9Z36_0598	NGO_1275
F9Z35_1760	F9Z36_0943	NGO_1276
F9Z35_1759	F9Z36_0944	NGO_1277
F9Z35_1758	F9Z36_0946	NGO_1277a
F9Z35_1757	F9Z36_0947	NGO_1279
None	None	NGO_1282
F9Z35_1755	F9Z36_0949	NGO_1283
F9Z35_1011	F9Z36_0298	NGO_0130
F9Z35_1754	F9Z36_0950	NGO_1284
F9Z35_1753	F9Z36_0951	NGO_1285
F9Z35_1752	F9Z36_0952	NGO_1286
F9Z35_1751	F9Z36_0953	NGO_1287
F9Z35_1750	F9Z36_0954	NGO_1288
F9Z35_1749	F9Z36_0955	NGO_1289
F9Z35_1748	F9Z36_0956	NGO_1290
F9Z35_1747	F9Z36_0957	NGO_1291
None	None	NGO_1292
F9Z35_1746	F9Z36_0958	NGO_1294
F9Z35_1012	F9Z36_0297	NGO_0131
F9Z35_0905	F9Z36_0405	NGO_0018
F9Z35_1745	F9Z36_0959	NGO_1295
F9Z35_1744	F9Z36_0960	NGO_1297
F9Z35_1743	F9Z36_0961	NGO_1298
F9Z35_1742	F9Z36_0962	NGO_1299
F9Z35_1741	F9Z36_0963	NGO_1300
F9Z35_1740	F9Z36_0964	NGO_1301
F9Z35_1739	F9Z36_0965	NGO_1302
F9Z35_1736	F9Z36_0967	NGO_1304
F9Z35_1727	F9Z36_0975	NGO_1307
F9Z35_1726	F9Z36_0976	NGO_1308
F9Z35_1015	F9Z36_0295	NGO_0132
F9Z35_1725	F9Z36_0977	NGO_1309
F9Z35_1724	F9Z36_0978	NGO_1310
F9Z35_1723	F9Z36_0979	NGO_1311
F9Z35_1722	F9Z36_0980	NGO_1312
None	None	NGO_1313
F9Z35_1721	F9Z36_0981	NGO_1314
None	None	NGO_1315
F9Z35_1716	F9Z36_0986	NGO_1317
F9Z35_1715	F9Z36_0987	NGO_1318
F9Z35_1714	F9Z36_0988	NGO_1319
F9Z35_1017	F9Z36_0293	NGO_0135
F9Z35_1713	F9Z36_0989	NGO_1320
F9Z35_1712	F9Z36_0990	NGO_1321
F9Z35_1711	F9Z36_0991	NGO_1322
F9Z35_1710	F9Z36_0992	NGO_1323
F9Z35_1709	F9Z36_0993	NGO_1324
F9Z35_1708	F9Z36_0994	NGO_1325
None	None	NGO_1327
F9Z35_1706	F9Z36_0996	NGO_1328
F9Z35_1704	F9Z36_0998	NGO_1329
F9Z35_1703	F9Z36_0999	NGO_1330
F9Z35_1018	F9Z36_0292	NGO_0136
F9Z35_1702	F9Z36_1000	NGO_1331
F9Z35_1701	F9Z36_1001	NGO_1332
F9Z35_1700	F9Z36_1002	NGO_1333
F9Z35_1699	F9Z36_1003	NGO_1334
F9Z35_1698	F9Z36_1004	NGO_1335
F9Z35_1697	F9Z36_1005	NGO_1336
F9Z35_1696	F9Z36_1006	NGO_1337
F9Z35_1695	F9Z36_1007	NGO_1338
F9Z35_1694	F9Z36_1008	NGO_1339
F9Z35_1693	F9Z36_1009	NGO_1340
None	None	NGO_0137
F9Z35_1692	F9Z36_1010	NGO_1341
F9Z35_1691	F9Z36_1011	NGO_1342
F9Z35_1690	F9Z36_1012	NGO_1343
F9Z35_1689	F9Z36_1013	NGO_1344
F9Z35_1688	F9Z36_1014	NGO_1345
F9Z35_1687	F9Z36_1015	NGO_1346
F9Z35_1686	F9Z36_1016	NGO_1347
F9Z35_1679	F9Z36_1024	NGO_1353
F9Z35_1678	F9Z36_1025	NGO_1354
F9Z35_1677	F9Z36_1026	NGO_1355
F9Z35_1019	F9Z36_0291	NGO_0138
F9Z35_1674	F9Z36_1029	NGO_1357
F9Z35_1673	F9Z36_1030	NGO_1358
F9Z35_1672	F9Z36_1031	NGO_1359
F9Z35_1671	F9Z36_1032	NGO_1360
None	None	NGO_1362
F9Z35_1669	F9Z36_1034	NGO_1363
F9Z35_1668	F9Z36_1035	NGO_1364
F9Z35_1667	F9Z36_1036	NGO_1365
F9Z35_1666	F9Z36_1037	NGO_1366
F9Z35_1665	F9Z36_1038	NGO_1367
F9Z35_1020	F9Z36_0290	NGO_0139
F9Z35_1664	F9Z36_1039	NGO_1368
F9Z35_1663	F9Z36_1040	NGO_1369
F9Z35_1662	F9Z36_1041	NGO_1370
F9Z35_1661	F9Z36_1042	NGO_1371
F9Z35_1660	F9Z36_1043	NGO_1372
F9Z35_1659	F9Z36_1044	NGO_1373
F9Z35_1658	F9Z36_1045	NGO_1374
F9Z35_1656	F9Z36_1047	NGO_1375
F9Z35_1655	F9Z36_1048	NGO_1376
F9Z35_1654	F9Z36_1049	NGO_1377
F9Z35_1021	F9Z36_0289	NGO_0140
F9Z35_1653	F9Z36_1050	NGO_1378
F9Z35_1652	F9Z36_1051	NGO_1379
F9Z35_1651	F9Z36_1052	NGO_1380
F9Z35_1650	F9Z36_1053	NGO_1381
F9Z35_1649	F9Z36_1054	NGO_1382
F9Z35_1648	F9Z36_1055	NGO_1383
F9Z35_1647	None	NGO_1384
None	None	NGO_1385
F9Z35_1645	None	NGO_1386a
F9Z35_1643	None	NGO_1386
None	None	NGO_0141
F9Z35_1642	F9Z36_1871	NGO_1387
F9Z35_1641	F9Z36_1865	NGO_1388
None	F9Z36_1870	NGO_1389
F9Z35_1640	F9Z36_1869	NGO_1390
F9Z35_1639	None	NGO_1391
F9Z35_1638	None	NGO_1392
F9Z35_1637	F9Z36_1996	NGO_1393
F9Z35_1636	F9Z36_1997	NGO_1394
F9Z35_1635	F9Z36_1988,F9Z36_1998	NGO_1395
F9Z35_1634	F9Z36_1999	NGO_1396
F9Z35_1022	F9Z36_0288	NGO_0142
F9Z35_1633	F9Z36_2000	NGO_1397
F9Z35_1632	F9Z36_2001	NGO_1398
F9Z35_1631	F9Z36_2002	NGO_1399
F9Z35_1624	F9Z36_2009	NGO_1403
F9Z35_1623	F9Z36_2010	NGO_1404
F9Z35_1622	F9Z36_2011	NGO_1405
F9Z35_1621	F9Z36_2012	NGO_1406
F9Z35_1620	F9Z36_2013	NGO_1407
F9Z35_1619	F9Z36_2014	NGO_1408
F9Z35_1618	F9Z36_2015	NGO_1410
F9Z35_1023	F9Z36_0287	NGO_0143
F9Z35_0906	F9Z36_0404	NGO_0019
F9Z35_1617	F9Z36_2016	NGO_1411
F9Z35_1616	F9Z36_2017	NGO_1412
F9Z35_1615	F9Z36_2018	NGO_1413
F9Z35_1614	F9Z36_2019	NGO_1414
F9Z35_1613	F9Z36_2020	NGO_1415
F9Z35_1612	F9Z36_2021	NGO_1416
F9Z35_1611	F9Z36_2022	NGO_1417
F9Z35_1610	F9Z36_2023	NGO_1418
F9Z35_1608	F9Z36_2025	NGO_1420
F9Z35_1607	F9Z36_2026	NGO_1421
F9Z35_1024	F9Z36_0286	NGO_0144
F9Z35_1606	F9Z36_2027	NGO_1422
F9Z35_1605	F9Z36_2028	NGO_1423
F9Z35_1604	F9Z36_2029	NGO_1424
F9Z35_1602	F9Z36_2031	NGO_1426
F9Z35_1601	F9Z36_2032	NGO_1427
F9Z35_1599	F9Z36_2034	NGO_1428
F9Z35_1598	F9Z36_1117,F9Z36_2035	NGO_1429
F9Z35_1597	F9Z36_1116,F9Z36_2036	NGO_1430
F9Z35_1596	F9Z36_1115,F9Z36_2037	NGO_1431
F9Z35_1595	F9Z36_1114,F9Z36_2038	NGO_1432
F9Z35_1025	F9Z36_0285	NGO_0145
F9Z35_1593	F9Z36_1112,F9Z36_2040	NGO_1433
F9Z35_1592	F9Z36_1111	NGO_1434
F9Z35_1591	F9Z36_1110	NGO_1435
F9Z35_1589	None	NGO_1437
F9Z35_1588	F9Z36_1108	NGO_1438
F9Z35_1587	F9Z36_1107	NGO_1439
F9Z35_1586	F9Z36_1106	NGO_1440
F9Z35_1585	F9Z36_1105	NGO_1441
F9Z35_1584	None	NGO_1442
F9Z35_1583	F9Z36_1104	NGO_1443
F9Z35_1026	F9Z36_0284	NGO_0146
None	None	NGO_1444
None	None	NGO_1447
F9Z35_1581	F9Z36_1102	NGO_1448
F9Z35_1580	F9Z36_1101	NGO_1449
F9Z35_1579	F9Z36_1100	NGO_1450
F9Z35_1578	F9Z36_1099	NGO_1451
F9Z35_1577	F9Z36_1098	NGO_1452
F9Z35_1575	F9Z36_1096	NGO_1454
F9Z35_1574	F9Z36_1095	NGO_1455
F9Z35_1573	F9Z36_1094	NGO_1456
F9Z35_1028	F9Z36_0282	NGO_0146a
None	None	NGO_1463
F9Z35_1571	F9Z36_1091	NGO_1463a
F9Z35_1570	F9Z36_1090	NGO_1466
F9Z35_1569	F9Z36_1089	NGO_1467
F9Z35_1568	F9Z36_1088	NGO_1468
None	None	NGO_1469
F9Z35_1567	F9Z36_1087	NGO_1470
F9Z35_1566	F9Z36_1086	NGO_1471
F9Z35_1565	F9Z36_1085	NGO_1472
F9Z35_1564	F9Z36_1084	NGO_1473
F9Z35_1030	F9Z36_0280	NGO_0149
F9Z35_1563	F9Z36_1083	NGO_1474
F9Z35_1561	F9Z36_1081	NGO_1475
F9Z35_1552	F9Z36_1072	NGO_1481
F9Z35_1551	F9Z36_1071	NGO_1482
F9Z35_1550	F9Z36_1070	NGO_1483
F9Z35_1548	F9Z36_1068	NGO_1484
F9Z35_1547	F9Z36_1067	NGO_1485
F9Z35_1546	F9Z36_1066	NGO_1486
F9Z35_1545	F9Z36_1065	NGO_1487
F9Z35_1544	F9Z36_1064	NGO_1488
F9Z35_1031	F9Z36_0279	NGO_0151
F9Z35_1542	F9Z36_1062	NGO_1491
F9Z35_1541	F9Z36_1061	NGO_1492
F9Z35_1540	F9Z36_1060	NGO_1493
F9Z35_1539	F9Z36_1059	NGO_1494
F9Z35_1537	F9Z36_1057	NGO_1495
F9Z35_1536	F9Z36_1056	NGO_1496
None	None	NGO_1497
F9Z35_1535	F9Z36_1364	NGO_1499
F9Z35_1534	F9Z36_1363	NGO_1500
F9Z35_1533	F9Z36_1362	NGO_1501
F9Z35_1032	F9Z36_0278	NGO_0152
F9Z35_1532	F9Z36_1361	NGO_1502
F9Z35_1531	F9Z36_1360	NGO_1503
F9Z35_1530	F9Z36_1359	NGO_1504
F9Z35_1529	F9Z36_1358	NGO_1505
F9Z35_1528	F9Z36_1357	NGO_1506
F9Z35_1527	F9Z36_1356	NGO_1507
F9Z35_1526	F9Z36_1355	NGO_1508
F9Z35_1525	F9Z36_1354	NGO_1509
F9Z35_1524	F9Z36_1353	NGO_1510
None	F9Z36_1352	NGO_1511
F9Z35_1033	F9Z36_0277	NGO_0153
F9Z35_1520	F9Z36_1350	NGO_1512
F9Z35_1518	F9Z36_1348	NGO_1513
F9Z35_1517	F9Z36_1347	NGO_1514
F9Z35_1516	F9Z36_1346	NGO_1515
F9Z35_1515	F9Z36_1345	NGO_1516
F9Z35_1514	F9Z36_1344	NGO_1517
F9Z35_1513	F9Z36_1343	NGO_1519
F9Z35_1512	F9Z36_1342	NGO_1520
F9Z35_1511	F9Z36_1341	NGO_1521
F9Z35_1506	F9Z36_1336	NGO_1524
F9Z35_1034	F9Z36_0276	NGO_0154
F9Z35_1505	F9Z36_1335	NGO_1525
F9Z35_1503	F9Z36_1333	NGO_1526
F9Z35_1502	F9Z36_1332	NGO_1527
F9Z35_1501	F9Z36_1331	NGO_1528
F9Z35_1500	F9Z36_1330	NGO_1529
F9Z35_1499	F9Z36_1329	NGO_1530
F9Z35_1498	F9Z36_1328	NGO_1531
F9Z35_1497	F9Z36_1327	NGO_1532
F9Z35_1496	F9Z36_1326	NGO_1533
F9Z35_1495	F9Z36_1325	NGO_1534
F9Z35_1035	F9Z36_0275	NGO_0156
F9Z35_0907	F9Z36_0403	NGO_0020
F9Z35_1494	F9Z36_1324	NGO_1535
F9Z35_1493	F9Z36_1323	NGO_1536
F9Z35_1492	F9Z36_1322	NGO_1537
F9Z35_1491	F9Z36_1321	NGO_1538
F9Z35_1490	F9Z36_1320	NGO_1539
F9Z35_1489	F9Z36_1319	NGO_1540
F9Z35_1488	F9Z36_1318	NGO_1541
F9Z35_1487	F9Z36_1317	NGO_1542
F9Z35_1486	F9Z36_1316	NGO_1543
F9Z35_1485	F9Z36_1315	NGO_1544
F9Z35_1036	F9Z36_0274	NGO_0158
F9Z35_1484	F9Z36_1314	NGO_1545
F9Z35_1483	F9Z36_1313	NGO_1546
F9Z35_1480	F9Z36_1310	NGO_1547
F9Z35_1479	F9Z36_1309	NGO_1548
F9Z35_1478	F9Z36_1308	NGO_1549
F9Z35_1477	F9Z36_1307	NGO_1550
F9Z35_1476	F9Z36_1306	NGO_1551
F9Z35_1475	F9Z36_1305	NGO_1552
F9Z35_1474	F9Z36_1304	NGO_1552a
F9Z35_1473	None	NGO_1553a
None	None	NGO_0160
None	None	NGO_1558
F9Z35_1472	F9Z36_1301	NGO_1559
None	None	NGO_1560
F9Z35_1471	F9Z36_1300	NGO_1561
F9Z35_1470	F9Z36_1299	NGO_1562
None	None	NGO_1563
None	None	NGO_1564
F9Z35_1469	F9Z36_1298	NGO_1565
F9Z35_1468	F9Z36_1297	NGO_1566
F9Z35_1467	F9Z36_1296	NGO_1567
F9Z35_1038	F9Z36_0271	NGO_0161
F9Z35_1466	F9Z36_1295	NGO_1568
F9Z35_1456	F9Z36_1285	NGO_1573
F9Z35_1455	F9Z36_1284	NGO_1574
F9Z35_1454	F9Z36_1283	NGO_1575
None	None	NGO_1576
F9Z35_1453	F9Z36_1282	NGO_1577
F9Z35_1452	F9Z36_1281	NGO_1578
F9Z35_1451	F9Z36_1280	NGO_1579
F9Z35_1450	F9Z36_1279	NGO_1580
F9Z35_1449	F9Z36_1278	NGO_1581
None	None	NGO_0163
F9Z35_1448	F9Z36_1277	NGO_1583
F9Z35_1447	F9Z36_1276	NGO_1584
F9Z35_1446	F9Z36_1275	NGO_1585
F9Z35_1445	None	NGO_1586
F9Z35_1444	F9Z36_1274	NGO_1588
None	None	NGO_1589
F9Z35_1442	None	NGO_1590
F9Z35_1441	F9Z36_1876	NGO_1591
F9Z35_1440	None	NGO_1592
F9Z35_1439	None	NGO_1593
None	None	NGO_0164
F9Z35_1438	None	NGO_1594
F9Z35_1437	None	NGO_1595
F9Z35_1436	None	NGO_1596
F9Z35_1434	None	NGO_1598
F9Z35_1433	F9Z36_1877	NGO_1599
F9Z35_1432	F9Z36_1878	NGO_1600
F9Z35_1431	F9Z36_1879	NGO_1602
F9Z35_1430	F9Z36_1880	NGO_1603
F9Z35_1428	F9Z36_1882	NGO_1605
F9Z35_1427	F9Z36_1883	NGO_1606
F9Z35_1039	F9Z36_0270	NGO_0165
F9Z35_1426	F9Z36_1884	NGO_1607
F9Z35_1425	F9Z36_1885	NGO_1608
F9Z35_1424	F9Z36_1886	NGO_1609
F9Z35_1423	F9Z36_1887	NGO_1610
F9Z35_1421	F9Z36_1889	NGO_1611
F9Z35_1420	F9Z36_1890	NGO_1612
F9Z35_1419	F9Z36_1891	NGO_1613
F9Z35_1418	F9Z36_1892	NGO_1614
F9Z35_1417	F9Z36_1893	NGO_1615
F9Z35_0059,F9Z35_1416	F9Z36_0617,F9Z36_1895	NGO_1616
F9Z35_1040	F9Z36_0269	NGO_0166
None	None	NGO_1617
None	None	NGO_1618
F9Z35_0062,F9Z35_1347,F9Z35_1413	F9Z36_0620,F9Z36_1736,F9Z36_1898	NGO_1619
F9Z35_0063,F9Z35_1348,F9Z35_1412	F9Z36_0621,F9Z36_1735,F9Z36_1899	NGO_1621a
F9Z35_0064,F9Z35_1349,F9Z35_1411	F9Z36_0622,F9Z36_1734,F9Z36_1900	NGO_1621
F9Z35_0065,F9Z35_1350,F9Z35_1410	F9Z36_0623,F9Z36_1733,F9Z36_1901	NGO_1622
F9Z35_0066,F9Z35_1351,F9Z35_1409	F9Z36_0624,F9Z36_1732,F9Z36_1902	NGO_1623
F9Z35_1408	None	NGO_1624
None	None	NGO_1625
F9Z35_1406	None	NGO_1626
F9Z35_1041	F9Z36_0268	NGO_0168
F9Z35_1405	F9Z36_0629	NGO_1627
None	None	NGO_1628
F9Z35_1404	None	NGO_1629
F9Z35_0675,F9Z35_1387,F9Z35_1403	None	NGO_1630
None	None	NGO_1631
None	None	NGO_1633
F9Z35_0668,F9Z35_1382,F9Z35_1397,F9Z35_2241	F9Z36_0635,F9Z36_1721,F9Z36_1913	NGO_1634
F9Z35_0667,F9Z35_1381,F9Z35_1396,F9Z35_2240	F9Z36_0636,F9Z36_1720,F9Z36_1914	NGO_1636
None	None	NGO_1638
F9Z35_0084,F9Z35_0665,F9Z35_1377,F9Z35_1391,F9Z35_2236	F9Z36_1715,F9Z36_1919	NGO_1640
F9Z35_1042	F9Z36_0267	NGO_0169
None	None	NGO_1641
None	None	NGO_1643
None	None	NGO_1645
F9Z35_2230	F9Z36_1523	NGO_1646
F9Z35_2229	F9Z36_1522	NGO_1647
F9Z35_0219,F9Z35_2228	F9Z36_1521	NGO_1648
F9Z35_2227	F9Z36_1520	NGO_1649
F9Z35_2226	F9Z36_1518	NGO_1650
F9Z35_2225	F9Z36_1517	NGO_1651
F9Z35_2224	F9Z36_1516	NGO_1652
F9Z35_1043	F9Z36_0266	NGO_0170
F9Z35_0908	F9Z36_0402	NGO_0021
F9Z35_2223	F9Z36_1515	NGO_1653
F9Z35_2222	F9Z36_1514	NGO_1654
F9Z35_2221	F9Z36_1513	NGO_1655
F9Z35_2220	F9Z36_1512	NGO_1656
F9Z35_2219	F9Z36_1511	NGO_1657
F9Z35_2218	F9Z36_1510	NGO_1658
F9Z35_2217	F9Z36_1509	NGO_1659
F9Z35_2213	F9Z36_1506	NGO_1662
F9Z35_2212	F9Z36_1505	NGO_1663
None	None	NGO_1664
F9Z35_1044	F9Z36_0265	NGO_0171
F9Z35_2211	F9Z36_1504	NGO_1665
F9Z35_2210	F9Z36_1503	NGO_1666
F9Z35_2209	F9Z36_1502	NGO_1667
F9Z35_2208	F9Z36_1501	NGO_1668
F9Z35_2207	F9Z36_1500	NGO_1669
F9Z35_2206	F9Z36_1499	NGO_1670
F9Z35_2205	F9Z36_1498	NGO_1671
F9Z35_2204	F9Z36_1497	NGO_1672
F9Z35_2203	F9Z36_1496	NGO_1673
F9Z35_2201	F9Z36_1494	NGO_1674
F9Z35_1045	F9Z36_0264	NGO_0172
F9Z35_2200	F9Z36_1493	NGO_1675
F9Z35_2199	F9Z36_1492	NGO_1676
F9Z35_2198	F9Z36_1491	NGO_1677
F9Z35_2197	F9Z36_1490	NGO_1678
F9Z35_2196	F9Z36_1489	NGO_1679
F9Z35_2195	F9Z36_1488	NGO_1680
None	None	NGO_1681
F9Z35_2194	F9Z36_1487	NGO_1682
F9Z35_2193	F9Z36_1486	NGO_1683
F9Z35_2192	F9Z36_1485	NGO_1684
F9Z35_1046	F9Z36_0263	NGO_0173
F9Z35_2191	F9Z36_1484	NGO_1685
F9Z35_2190	F9Z36_1483	NGO_1686
F9Z35_2189	F9Z36_1482	NGO_1687
F9Z35_2188	F9Z36_1481	NGO_1688
F9Z35_2185	F9Z36_1478	NGO_1690
None	None	NGO_1691
F9Z35_2184	F9Z36_1477	NGO_1692
F9Z35_2183	F9Z36_1476	NGO_1693
F9Z35_2182	F9Z36_1475	NGO_1694
F9Z35_2181	F9Z36_1474	NGO_1695
F9Z35_1047	F9Z36_0262	NGO_0174
F9Z35_2166	None	NGO_1699
F9Z35_2165	F9Z36_0787	NGO_1700
F9Z35_2164	F9Z36_0788	NGO_1701
F9Z35_2162	F9Z36_0790	NGO_1703
F9Z35_2161	F9Z36_0791	NGO_1704
F9Z35_2160	F9Z36_0792	NGO_1705
F9Z35_2159	F9Z36_0793	NGO_1706
F9Z35_2158	F9Z36_0794	NGO_1707
F9Z35_2157	F9Z36_0795	NGO_1708
F9Z35_2156	F9Z36_0796	NGO_1709
F9Z35_1050	F9Z36_0259	NGO_0176
F9Z35_2155	F9Z36_0797	NGO_1710
F9Z35_2154	F9Z36_0798	NGO_1711
F9Z35_2153	F9Z36_0799	NGO_1712
F9Z35_2152	F9Z36_0800	NGO_1713
F9Z35_2151	F9Z36_0801	NGO_1714
F9Z35_2150	F9Z36_0802	NGO_1715
F9Z35_2149	F9Z36_0803	NGO_1716
F9Z35_2148	F9Z36_0804	NGO_1717
F9Z35_2147	F9Z36_0805	NGO_1718
F9Z35_2146	F9Z36_0807	NGO_1719
F9Z35_1051	F9Z36_0258	NGO_0177
F9Z35_2145	F9Z36_0808	NGO_1721
F9Z35_2144	F9Z36_0809	NGO_1722
F9Z35_2143	F9Z36_0810	NGO_1723
F9Z35_2142	F9Z36_0812	NGO_1724
F9Z35_2141	F9Z36_0813	NGO_1725
F9Z35_2140	F9Z36_0814	NGO_1726
F9Z35_2139	F9Z36_0815	NGO_1727
F9Z35_2138	F9Z36_0816	NGO_1728
F9Z35_2137	F9Z36_0817	NGO_1729
F9Z35_2136	F9Z36_0818	NGO_1730
F9Z35_1052	F9Z36_0257	NGO_0178
F9Z35_2135	F9Z36_0819	NGO_1731
F9Z35_2134	F9Z36_0820	NGO_1732
F9Z35_2133	F9Z36_0821	NGO_1733
F9Z35_2132	F9Z36_0822	NGO_1734
F9Z35_2131	F9Z36_0823	NGO_1735
None	F9Z36_0824	NGO_1736
F9Z35_2129	F9Z36_0825	NGO_1737
F9Z35_2128	F9Z36_0826	NGO_1738
F9Z35_2127	F9Z36_0827	NGO_1739
F9Z35_2126	F9Z36_0828	NGO_1740
F9Z35_1053	F9Z36_0256	NGO_0179
F9Z35_2125	F9Z36_0829	NGO_1741
F9Z35_2124	F9Z36_0830	NGO_1742
F9Z35_2123	F9Z36_0831	NGO_1743
F9Z35_2122	F9Z36_0832	NGO_1744
F9Z35_2121	F9Z36_0833	NGO_1745
F9Z35_2119	F9Z36_0835	NGO_1746
F9Z35_2118	F9Z36_0836	NGO_1747
F9Z35_2117	F9Z36_0837	NGO_1748
F9Z35_2116	F9Z36_0838	NGO_1749
F9Z35_2115	F9Z36_0839	NGO_1750
F9Z35_1054	F9Z36_0255	NGO_0180
F9Z35_2114	F9Z36_0840	NGO_1751
F9Z35_2113	F9Z36_0841	NGO_1752
F9Z35_2112	F9Z36_0842	NGO_1753
None	None	NGO_1756
F9Z35_2110	F9Z36_0531	NGO_1757
F9Z35_2109	F9Z36_0532	NGO_1758
F9Z35_2108	F9Z36_0533	NGO_1759
F9Z35_2107	F9Z36_0534	NGO_1760
F9Z35_2106	F9Z36_0535	NGO_1761
F9Z35_2105	F9Z36_0536	NGO_1762
F9Z35_1055	F9Z36_0254	NGO_0181
F9Z35_0909	F9Z36_0401	NGO_0022
F9Z35_2104	F9Z36_0537	NGO_1763
F9Z35_2101	F9Z36_0540	NGO_1765
F9Z35_2099	F9Z36_0542	NGO_1767
F9Z35_2098	F9Z36_0543	NGO_1768
F9Z35_2097	F9Z36_0544	NGO_1769
F9Z35_2096	F9Z36_0545	NGO_1770
F9Z35_2095	F9Z36_0546	NGO_1771
F9Z35_2094	F9Z36_0547	NGO_1772
F9Z35_2093	F9Z36_0548	NGO_1773
F9Z35_2087	F9Z36_0555	NGO_1774
F9Z35_1056	F9Z36_0253	NGO_0182
F9Z35_2086	F9Z36_0556	NGO_1775
F9Z35_2085	F9Z36_0557	NGO_1776
F9Z35_2084	F9Z36_0558	NGO_1778
F9Z35_2083	F9Z36_0559	NGO_1779
F9Z35_2082	F9Z36_0560	NGO_1780
F9Z35_2081	F9Z36_0561	NGO_1781
F9Z35_2080	F9Z36_0562	NGO_1782
F9Z35_2079	F9Z36_0563	NGO_1783
F9Z35_2078	F9Z36_0564	NGO_1785
F9Z35_2077	F9Z36_0565	NGO_1786
F9Z35_1057	F9Z36_0252	NGO_0183
F9Z35_2076	F9Z36_0566	NGO_1787
F9Z35_2075	F9Z36_0567	NGO_1788
F9Z35_2074	F9Z36_0568	NGO_1789
F9Z35_2073	F9Z36_0569	NGO_1790
F9Z35_2072	F9Z36_0570	NGO_1791
F9Z35_2071	F9Z36_0571	NGO_1792
F9Z35_2069	F9Z36_0573	NGO_1793
F9Z35_2066	F9Z36_0576	NGO_1795
F9Z35_2065	F9Z36_0577	NGO_1796
F9Z35_2064	F9Z36_0578	NGO_1797
F9Z35_1058	F9Z36_0251	NGO_0184
F9Z35_2063	F9Z36_0579	NGO_1798
F9Z35_2062	F9Z36_0580	NGO_1799
F9Z35_2061	F9Z36_0581	NGO_1800
F9Z35_2060	F9Z36_0582	NGO_1801
F9Z35_2059	F9Z36_0583	NGO_1802
F9Z35_2058	F9Z36_0584	NGO_1803
F9Z35_2057	F9Z36_0585	NGO_1804
F9Z35_2056	F9Z36_0586	NGO_1805
F9Z35_2055	F9Z36_0587	NGO_1806
F9Z35_2054	F9Z36_0588	NGO_1807
F9Z35_1059	F9Z36_0250	NGO_0185
F9Z35_2053	F9Z36_0589	NGO_1808
F9Z35_2052	F9Z36_0590	NGO_1809
F9Z35_2051	F9Z36_0591	NGO_1810
F9Z35_2050	F9Z36_0592	NGO_1811
F9Z35_2049	F9Z36_0593	NGO_1812
F9Z35_2048	F9Z36_0594	NGO_1813
F9Z35_2047	F9Z36_0595	NGO_1814
F9Z35_2045	None	NGO_1816
F9Z35_2043	None	NGO_1817
F9Z35_2042	None	NGO_1818
F9Z35_1060	F9Z36_0249	NGO_0186
F9Z35_2041	None	NGO_1819
F9Z35_2040	None	NGO_1820
F9Z35_2039	None	NGO_1821
F9Z35_2038	None	NGO_18211
F9Z35_2037	None	NGO_1822
F9Z35_2036	None	NGO_1823
F9Z35_2035	None	NGO_18231
F9Z35_2034	None	NGO_1824
F9Z35_2033	None	NGO_18241
F9Z35_2032	None	NGO_1825
F9Z35_1062	F9Z36_0181	NGO_0187
F9Z35_2031	None	NGO_1826
F9Z35_2030	None	NGO_18261
F9Z35_2029	None	NGO_1827
F9Z35_2028	None	NGO_1828
F9Z35_2027	None	NGO_1829
F9Z35_2026	F9Z36_1862	NGO_1830
F9Z35_2025	F9Z36_1861	NGO_1831
F9Z35_2024	F9Z36_1860	NGO_18311
F9Z35_2023	F9Z36_1859	NGO_1832
F9Z35_2022	F9Z36_1858	NGO_1833
F9Z35_1063	F9Z36_0180	NGO_0188
F9Z35_2021	F9Z36_1857	NGO_1834
F9Z35_2020	F9Z36_1856	NGO_1835
F9Z35_2019	None	NGO_1836
F9Z35_2018	None	NGO_1837
F9Z35_2017	None	NGO_1838
F9Z35_2015	F9Z36_1769	NGO_1841
F9Z35_2014	F9Z36_1770	NGO_1842
F9Z35_2013	F9Z36_1771	NGO_1843
F9Z35_2012	F9Z36_1772	NGO_1844
F9Z35_2011	F9Z36_1773	NGO_1845
F9Z35_1064	F9Z36_0179	NGO_0189
None	None	NGO_1846
F9Z35_2010	F9Z36_1774	NGO_1847
F9Z35_2009	F9Z36_1775	NGO_1848
F9Z35_2007	F9Z36_1778	NGO_1850
F9Z35_2005	F9Z36_1780	NGO_1851
F9Z35_2004	F9Z36_1781	NGO_1852
F9Z35_2003	F9Z36_1782	NGO_1853
F9Z35_2002	F9Z36_1783	NGO_1854
F9Z35_2001	F9Z36_1784	NGO_1855
F9Z35_2000	F9Z36_1785	NGO_1856
F9Z35_1065	F9Z36_0178	NGO_0190
F9Z35_1999	F9Z36_1786	NGO_1857
F9Z35_1997	F9Z36_1788	NGO_1858
F9Z35_1993	F9Z36_1792	NGO_1859
F9Z35_1992	F9Z36_1793	NGO_1860
F9Z35_1991	F9Z36_1794	NGO_1861
F9Z35_1990	F9Z36_1795	NGO_1861a
F9Z35_1989	F9Z36_1796	NGO_1863
F9Z35_1988	F9Z36_1797	NGO_1864
F9Z35_1987	F9Z36_1798	NGO_1865
F9Z35_1986	F9Z36_1799	NGO_1866
F9Z35_1066	F9Z36_0177	NGO_0191
F9Z35_0910	F9Z36_0400	NGO_0023
F9Z35_1985	F9Z36_1800	NGO_1867
F9Z35_1984	F9Z36_1801	NGO_1868
F9Z35_1983	F9Z36_1802	NGO_1869
F9Z35_1982	F9Z36_1803	NGO_1870
F9Z35_1981	F9Z36_1804	NGO_1871
F9Z35_1979	F9Z36_1806	NGO_1873
F9Z35_1978	F9Z36_1807	NGO_1875
F9Z35_1977	F9Z36_1808	NGO_1876
F9Z35_1976	F9Z36_1809	NGO_1877
F9Z35_1975	F9Z36_1810	NGO_1878
F9Z35_1070	F9Z36_0174	NGO_0195
F9Z35_1973	F9Z36_1812	NGO_1879
F9Z35_1972	F9Z36_1813	NGO_1880
F9Z35_1970	F9Z36_1575	NGO_1881
None	None	NGO_1887
F9Z35_1966	F9Z36_1571	NGO_1888
F9Z35_1965	F9Z36_1570	NGO_1889
F9Z35_1964	F9Z36_1569	NGO_1890
None	None	NGO_1891
F9Z35_1961	F9Z36_1567	NGO_1893
F9Z35_1960	F9Z36_1566	NGO_1894
F9Z35_1071	F9Z36_0173	NGO_0196
F9Z35_1959	F9Z36_1565	NGO_1895
F9Z35_1958	F9Z36_1564	NGO_1896
F9Z35_1957	F9Z36_1563	NGO_1897
F9Z35_1956	F9Z36_1562	NGO_1898
F9Z35_1955	F9Z36_1561	NGO_1898a
F9Z35_1954	F9Z36_1560	NGO_1900
F9Z35_1953	F9Z36_1559	NGO_1901
F9Z35_1951	F9Z36_1557	NGO_1902
F9Z35_1941	F9Z36_1641	NGO_1904
F9Z35_1940	F9Z36_1640	NGO_1905
F9Z35_1072	F9Z36_0172	NGO_0197
F9Z35_1939	F9Z36_1639	NGO_1906
F9Z35_1938	F9Z36_1638	NGO_1907
F9Z35_1937	F9Z36_1637	NGO_1908
F9Z35_1936	F9Z36_1636	NGO_1909
F9Z35_1935	F9Z36_1635	NGO_1910
F9Z35_1934	F9Z36_1634	NGO_1911
F9Z35_1933	F9Z36_1633	NGO_1911a
None	None	NGO_1913
F9Z35_1932	F9Z36_1632	NGO_1914
F9Z35_1931	F9Z36_1631	NGO_1915
F9Z35_1073	F9Z36_0171	NGO_0198
F9Z35_1930	F9Z36_1630	NGO_1916
F9Z35_1929	F9Z36_1629	NGO_1917
F9Z35_1927	F9Z36_1627	NGO_1918
F9Z35_1926	F9Z36_1626	NGO_1919
F9Z35_1925	F9Z36_1625	NGO_1920
F9Z35_1924	F9Z36_1624	NGO_1921
F9Z35_1923	F9Z36_1623	NGO_1922
F9Z35_1922	F9Z36_1622	NGO_1923
F9Z35_1921	F9Z36_1621	NGO_1924
F9Z35_1920	F9Z36_1620	NGO_1924a
F9Z35_1074	F9Z36_0170	NGO_0199
F9Z35_1919	F9Z36_1619	NGO_1926
F9Z35_1918	F9Z36_1618	NGO_1927
F9Z35_1917	F9Z36_1617	NGO_1928
None	None	NGO_1929
F9Z35_1916	F9Z36_1616	NGO_1930
F9Z35_1915	F9Z36_1615	NGO_1931
F9Z35_1914	F9Z36_1614	NGO_1932
F9Z35_1912	F9Z36_1612	NGO_1933
F9Z35_1911	F9Z36_1611	NGO_1934
F9Z35_1910	F9Z36_1610	NGO_1935
F9Z35_1075	F9Z36_0169	NGO_0200
F9Z35_1909	F9Z36_1609	NGO_1936
F9Z35_1907	F9Z36_1607	NGO_1938
F9Z35_1906	F9Z36_1606,F9Z36_1767	NGO_1939
F9Z35_1905	F9Z36_1605,F9Z36_1754	NGO_1940
F9Z35_1904	F9Z36_1604	NGO_1941
F9Z35_1903	F9Z36_1603,F9Z36_1757	NGO_1942
None	None	NGO_1943
F9Z35_1902	F9Z36_1602	NGO_1944
F9Z35_1901	F9Z36_1601	NGO_1945
F9Z35_1900	F9Z36_1600	NGO_1946
F9Z35_1076	F9Z36_0168	NGO_0201
F9Z35_1898	F9Z36_1598	NGO_1948
F9Z35_1897	F9Z36_1597	NGO_1949
F9Z35_1896	F9Z36_1596	NGO_1951
F9Z35_1894	F9Z36_1594	NGO_1954
F9Z35_0001,F9Z35_1893	F9Z36_1593	NGO_1955
F9Z35_0002,F9Z35_1883,F9Z35_1892	F9Z36_1592	NGO_1956
F9Z35_0003,F9Z35_1891	F9Z36_1591	NGO_1957
F9Z35_0004,F9Z35_1890	F9Z36_1590	NGO_1958
F9Z35_0005	F9Z36_1589	NGO_1959
F9Z35_0006	F9Z36_1588	NGO_1959a
F9Z35_1077	F9Z36_0167	NGO_0202
F9Z35_0007	F9Z36_1587	NGO_1960a
F9Z35_0008	F9Z36_1586	NGO_1961
F9Z35_0009	F9Z36_1585	NGO_1962
F9Z35_0010	F9Z36_1584	NGO_1963
F9Z35_0011	None	NGO_1965
F9Z35_0012	None	NGO_1966
F9Z35_0015	None	NGO_1967
F9Z35_0016	None	NGO_1969
None	None	NGO_1970
None	None	NGO_1971
F9Z35_1078	F9Z36_0166	NGO_0203
F9Z35_0676	F9Z36_0942	NGO_1972
F9Z35_0677	F9Z36_0941	NGO_1973
F9Z35_0678	F9Z36_0940	NGO_1974
F9Z35_0679	F9Z36_0938	NGO_1975
F9Z35_0680	F9Z36_0937	NGO_1976
F9Z35_0681	F9Z36_0936	NGO_1977
F9Z35_0682	F9Z36_0935	NGO_1978
F9Z35_0683	F9Z36_0934	NGO_1980
F9Z35_0684	F9Z36_0933	NGO_1981
F9Z35_0685	F9Z36_0932	NGO_1982
F9Z35_1079	F9Z36_0165	NGO_0204
F9Z35_0911	F9Z36_0399	NGO_0025
F9Z35_0686	F9Z36_0931	NGO_1983
F9Z35_0687	F9Z36_0930	NGO_1984
F9Z35_0688	F9Z36_0929	NGO_1985
F9Z35_0689	F9Z36_0928	NGO_1986
F9Z35_0690	F9Z36_0927	NGO_1987
F9Z35_0691	F9Z36_0926	NGO_1988
None	None	NGO_1989
F9Z35_0693	F9Z36_0924	NGO_1990
F9Z35_0694	F9Z36_0923	NGO_1991
F9Z35_0695	F9Z36_0922	NGO_1992
F9Z35_1080	F9Z36_0164	NGO_0205
F9Z35_0696	F9Z36_0921	NGO_1993
F9Z35_0697	F9Z36_0920	NGO_1994
F9Z35_0698	F9Z36_0919	NGO_1995
F9Z35_0699	F9Z36_0918	NGO_1996
F9Z35_0700	F9Z36_0917	NGO_1997
F9Z35_0701	F9Z36_0916	NGO_1998
F9Z35_0702	F9Z36_0915	NGO_1999
F9Z35_0706	F9Z36_0911	NGO_2000
F9Z35_0707	F9Z36_0910	NGO_2001
F9Z35_0708	F9Z36_0909	NGO_2002
F9Z35_1081	F9Z36_0163	NGO_0206
None	None	NGO_2003
F9Z35_0709	F9Z36_0908	NGO_2005
F9Z35_0710	F9Z36_0907	NGO_2006
F9Z35_0711	F9Z36_0906	NGO_2007
F9Z35_0712	F9Z36_0905	NGO_2008
F9Z35_0713	F9Z36_0904	NGO_2009
F9Z35_0714	F9Z36_0903	NGO_2010
F9Z35_0715	F9Z36_0902	NGO_2011
F9Z35_0716	F9Z36_0900	NGO_2012
F9Z35_0717	F9Z36_0899	NGO_2013
F9Z35_1082	F9Z36_0162	NGO_0207
F9Z35_0718	F9Z36_0898	NGO_2014
F9Z35_0719	F9Z36_0897	NGO_2015
F9Z35_0720	F9Z36_0896	NGO_2016
F9Z35_0721	F9Z36_0895	NGO_2017
None	None	NGO_2018
F9Z35_0722	None	NGO_2019
F9Z35_0723	F9Z36_0893	NGO_2020
F9Z35_0724	F9Z36_0892	NGO_2021
F9Z35_0725	F9Z36_0891	NGO_2022
F9Z35_0726	F9Z36_0890	NGO_2023
F9Z35_1083	F9Z36_0161	NGO_0208
F9Z35_0727	F9Z36_0889	NGO_2024
F9Z35_0728	F9Z36_0888	NGO_2025
F9Z35_0729	F9Z36_0887	NGO_2026
F9Z35_0730	F9Z36_0886	NGO_2027
F9Z35_0731	F9Z36_0885	NGO_2028
F9Z35_0732	F9Z36_0884	NGO_2029
F9Z35_0733	F9Z36_0883	NGO_2030
F9Z35_0734	F9Z36_0882	NGO_2031
F9Z35_0735	F9Z36_0881	NGO_2032
F9Z35_0736	F9Z36_0880	NGO_2033
F9Z35_1084	F9Z36_0160	NGO_0209
F9Z35_0737	F9Z36_0879	NGO_2034
F9Z35_0738	F9Z36_0878	NGO_2035
F9Z35_0739	F9Z36_0877	NGO_2036
F9Z35_0740	F9Z36_0876	NGO_2037
F9Z35_0741	F9Z36_0875	NGO_2038
F9Z35_0742	F9Z36_0874	NGO_2039
F9Z35_0743	F9Z36_0873	NGO_2040
F9Z35_0745	F9Z36_0871	NGO_2041
F9Z35_0746	F9Z36_0870	NGO_2041a
F9Z35_0751	F9Z36_0865	NGO_2043
F9Z35_1085	F9Z36_0159	NGO_0210
F9Z35_0752	F9Z36_0864	NGO_2044
F9Z35_0753	F9Z36_0863	NGO_2045
None	None	NGO_2046
F9Z35_0754	None	NGO_2047
F9Z35_0755	F9Z36_0862	NGO_2048
F9Z35_0757	F9Z36_0860	NGO_2050
F9Z35_0758	F9Z36_0859	NGO_2051
F9Z35_0759	F9Z36_0858	NGO_2052
F9Z35_0760	F9Z36_0857	NGO_2053
F9Z35_0761	F9Z36_0856	NGO_2054
F9Z35_1086	F9Z36_0158	NGO_0211
F9Z35_0762	F9Z36_0855	NGO_2055
F9Z35_0763	F9Z36_0854	NGO_2056
F9Z35_0764	F9Z36_0853	NGO_2057
F9Z35_0765	F9Z36_0852	NGO_2058
F9Z35_0766	F9Z36_0851	NGO_2059
F9Z35_0767	F9Z36_0850	NGO_2060
F9Z35_0768	F9Z36_0849	NGO_2060a
F9Z35_0771	F9Z36_0845	NGO_2065
F9Z35_0781	F9Z36_0530	NGO_2068
F9Z35_0782	F9Z36_0529	NGO_2069
F9Z35_1087	F9Z36_0157	NGO_0212
F9Z35_0783	F9Z36_0528	NGO_2070
F9Z35_0784	F9Z36_0527	NGO_2071
F9Z35_0785	F9Z36_0526	NGO_2072
F9Z35_0786	F9Z36_0525	NGO_2073
F9Z35_0787	F9Z36_0524	NGO_2074
F9Z35_0788	F9Z36_0523	NGO_2075
F9Z35_0789	F9Z36_0522	NGO_2076
F9Z35_0790	F9Z36_0521	NGO_2077
F9Z35_0791	F9Z36_0519	NGO_2078
F9Z35_0792	F9Z36_0518	NGO_2079
F9Z35_1088	F9Z36_0156	NGO_0213
F9Z35_0793	F9Z36_0517	NGO_2080
F9Z35_0794	F9Z36_0516	NGO_2081
F9Z35_0795	F9Z36_0515	NGO_2082
F9Z35_0796	F9Z36_0514	NGO_2083
F9Z35_0797	F9Z36_0513	NGO_2084
F9Z35_0798	F9Z36_0512	NGO_2085
F9Z35_0799	F9Z36_0511	NGO_2086
F9Z35_0800	F9Z36_0510	NGO_2087
F9Z35_0801	F9Z36_0509	NGO_2088
F9Z35_0802	F9Z36_0508	NGO_2089
F9Z35_1089	F9Z36_0155	NGO_0214
F9Z35_0912	F9Z36_0398	NGO_0026
F9Z35_0803	F9Z36_0507	NGO_2090
F9Z35_0804	F9Z36_0506	NGO_2091
F9Z35_0805	F9Z36_0505	NGO_2092
F9Z35_0806	F9Z36_0504	NGO_2093
F9Z35_0807	F9Z36_0503	NGO_2094
F9Z35_0808	F9Z36_0502	NGO_2095
F9Z35_0809	F9Z36_0501	NGO_2096
F9Z35_0811	F9Z36_0499	NGO_2097
F9Z35_0812	F9Z36_0498	NGO_2098
F9Z35_0813	F9Z36_0497	NGO_2099
F9Z35_1090	F9Z36_0154	NGO_0215
F9Z35_0814	F9Z36_0496	NGO_2100
F9Z35_0815	F9Z36_0495	NGO_2101
F9Z35_0816	F9Z36_0494	NGO_2102
F9Z35_0817	F9Z36_0493	NGO_2103
F9Z35_0818	F9Z36_0492	NGO_2104
F9Z35_0819	F9Z36_0491	NGO_2105
F9Z35_0820	F9Z36_0490	NGO_2107
F9Z35_0821	F9Z36_0489	NGO_2109
F9Z35_0823	F9Z36_0487	NGO_2111
F9Z35_0824	F9Z36_0486	NGO_2112
F9Z35_1091	F9Z36_0153	NGO_0216
F9Z35_0825	F9Z36_0485	NGO_2113
F9Z35_0829	F9Z36_0481	NGO_2116
F9Z35_0830	F9Z36_0480	NGO_2117
F9Z35_0831	F9Z36_0479	NGO_2118
F9Z35_0832	F9Z36_0478	NGO_2119
F9Z35_0833	F9Z36_0477	NGO_2120
F9Z35_0834	F9Z36_0476	NGO_2121
F9Z35_0835	F9Z36_0475	NGO_2122
F9Z35_0836	F9Z36_0474	NGO_2123
F9Z35_0837	F9Z36_0473	NGO_2124
F9Z35_1092	F9Z36_0152	NGO_0217
F9Z35_0838	F9Z36_0472	NGO_2125
F9Z35_0839	F9Z36_0471	NGO_2126
F9Z35_0840	F9Z36_0470	NGO_2127
F9Z35_0841	F9Z36_0469	NGO_2128
F9Z35_0842	F9Z36_0468	NGO_2130
F9Z35_0843	F9Z36_0467	NGO_2131
None	None	NGO_2132
F9Z35_0844	F9Z36_0466	NGO_2133
F9Z35_0845	F9Z36_0465	NGO_2134
F9Z35_0846	F9Z36_0464	NGO_2135
F9Z35_1094	F9Z36_0150	NGO_0219
None	None	NGO_2136
F9Z35_0847	F9Z36_0463	NGO_2137
F9Z35_0848	F9Z36_0462	NGO_2138
F9Z35_0849	F9Z36_0461	NGO_2139
F9Z35_0850	F9Z36_0460	NGO_2140
F9Z35_0851	F9Z36_0459	NGO_2141
F9Z35_0852	F9Z36_0457	NGO_2143
F9Z35_0853	F9Z36_0456	NGO_2144
F9Z35_0854	F9Z36_0455	NGO_2145
F9Z35_0855	F9Z36_0454	NGO_2146
F9Z35_1095	F9Z36_0149	NGO_0220
F9Z35_0856	F9Z36_0453	NGO_2147
F9Z35_0857	F9Z36_0452	NGO_2148
F9Z35_0858	F9Z36_0451	NGO_2149
F9Z35_0859	F9Z36_0450	NGO_2150
F9Z35_0860	F9Z36_0449	NGO_2151
F9Z35_0861	F9Z36_0448	NGO_2153
F9Z35_0862	F9Z36_0447	NGO_2154
F9Z35_0864	F9Z36_0445	NGO_2156
F9Z35_0867	F9Z36_0443	NGO_2158
F9Z35_0868	F9Z36_0442	NGO_2159
F9Z35_1096	F9Z36_0148	NGO_0221
F9Z35_0869	F9Z36_0441	NGO_2160
F9Z35_0870	F9Z36_0440	NGO_2161
F9Z35_0871	F9Z36_0439	NGO_2162
F9Z35_0872	F9Z36_0438	NGO_2163
F9Z35_0873	F9Z36_0437	NGO_2164
F9Z35_0874	F9Z36_0436	NGO_2165
F9Z35_0875	F9Z36_0435	NGO_2166
F9Z35_0876	F9Z36_0434	NGO_2167
F9Z35_0877	F9Z36_0433	NGO_2168
F9Z35_0879	F9Z36_0431	NGO_2170
F9Z35_1097	F9Z36_0147	NGO_0222
F9Z35_0880	F9Z36_0430	NGO_2171
F9Z35_0881	F9Z36_0429	NGO_2172
F9Z35_0882	F9Z36_0428	NGO_2173
F9Z35_0883	F9Z36_0427	NGO_2174
F9Z35_0884	F9Z36_0426	NGO_2175
F9Z35_0885	F9Z36_0425	NGO_2177
F9Z35_0886	F9Z36_0424	NGO_2178
None	None	NGO_2179
F9Z35_0887	F9Z36_0423	NGO_2180
F9Z35_0888	F9Z36_0422	NGO_2181
F9Z35_1098	F9Z36_0146	NGO_0223
F9Z35_0889	F9Z36_0421	NGO_2182
F9Z35_1370	F9Z36_1980	None
F9Z35_1371	F9Z36_1981	None
F9Z35_1372	None	None
F9Z35_1373	None	None
F9Z35_0017	None	None
F9Z35_0021	F9Z36_1951	None
F9Z35_0025	F9Z36_1947	None
F9Z35_0036	F9Z36_1937	None
F9Z35_0037	F9Z36_1936	None
F9Z35_1099	F9Z36_0145	NGO_0224
F9Z35_0052,F9Z35_1773,F9Z35_2234	F9Z36_0610,F9Z36_1527,F9Z36_1921,F9Z36_1958	None
F9Z35_0078	None	None
F9Z35_0081	None	None
F9Z35_0097	F9Z36_1704	None
F9Z35_0101	F9Z36_1700	None
F9Z35_0105	F9Z36_1696	None
F9Z35_0112	F9Z36_1689	None
F9Z35_0113	None	None
F9Z35_0114	None	None
F9Z35_0115	None	None
F9Z35_1101	F9Z36_0143	NGO_0225
F9Z35_0913	F9Z36_0397	NGO_0027
F9Z35_0116	None	None
F9Z35_0118	None	None
F9Z35_0123	None	None
F9Z35_0135	None	None
F9Z35_0136	F9Z36_1459	None
F9Z35_0147	F9Z36_1448	None
F9Z35_0148,F9Z35_1465,F9Z35_1952	F9Z36_1294,F9Z36_1447,F9Z36_1558	None
F9Z35_0160	F9Z36_1435	None
F9Z35_0162	F9Z36_1432	None
F9Z35_0163	F9Z36_1431	None
F9Z35_1102	F9Z36_0142	NGO_0226
F9Z35_0166	F9Z36_1428	None
F9Z35_0172	F9Z36_1422	None
F9Z35_0175	F9Z36_1419	None
F9Z35_0187	F9Z36_1402	None
F9Z35_0192	F9Z36_1397	None
F9Z35_0193	F9Z36_1396	None
F9Z35_0210	None	None
F9Z35_0211	F9Z36_1379	None
F9Z35_0226	F9Z36_1268	None
F9Z35_0227	F9Z36_1267	None
None	F9Z36_0140	NGO_0227
F9Z35_0235	F9Z36_1259	None
F9Z35_0236	F9Z36_1258	None
F9Z35_0239	F9Z36_1255	None
F9Z35_0257	F9Z36_1237	None
F9Z35_0258	F9Z36_1236	None
F9Z35_0271	F9Z36_1222	None
F9Z35_0282	F9Z36_1211	None
F9Z35_0285	F9Z36_1207	None
F9Z35_0286	F9Z36_1206	None
F9Z35_0292	F9Z36_1200	None
None	None	NGO_0228
F9Z35_0299	F9Z36_1193	None
F9Z35_0301	F9Z36_1192	None
F9Z35_0305	F9Z36_1188	None
F9Z35_0309	F9Z36_1184	None
F9Z35_0315	F9Z36_1179	None
F9Z35_0324	F9Z36_1171	None
F9Z35_0325	F9Z36_1170	None
F9Z35_0335	F9Z36_1159	None
F9Z35_0342	F9Z36_1152	None
F9Z35_0348	F9Z36_1146	None
F9Z35_1104	F9Z36_0139	NGO_0229
F9Z35_0349	F9Z36_1145	None
F9Z35_0350	F9Z36_1144	None
F9Z35_0351	F9Z36_1143	None
F9Z35_0359	F9Z36_1135	None
F9Z35_0378,F9Z35_0664	F9Z36_2069	None
F9Z35_0380	None	None
F9Z35_0385	F9Z36_2074	None
F9Z35_0401,F9Z35_1576	F9Z36_1097	None
F9Z35_0415	F9Z36_2104	None
F9Z35_0419	None	None
F9Z35_1105	F9Z36_0138	NGO_0230
F9Z35_0420	F9Z36_2108	None
F9Z35_0423	F9Z36_2110	None
F9Z35_0424	F9Z36_2112	None
F9Z35_0425	F9Z36_2117	None
F9Z35_0437	F9Z36_2129	None
F9Z35_0439	F9Z36_2130	None
F9Z35_0440	F9Z36_2131	None
F9Z35_0441	F9Z36_2132	None
F9Z35_0442	F9Z36_2133	None
F9Z35_0443	F9Z36_2134	None
F9Z35_1106	F9Z36_0137	NGO_0231
F9Z35_0444	F9Z36_2135	None
F9Z35_0446	F9Z36_2136	None
F9Z35_0447,F9Z35_1764	F9Z36_0601,F9Z36_2137,F9Z36_2141	None
F9Z35_0449	F9Z36_2139	None
F9Z35_0454	F9Z36_1855	None
F9Z35_0458	F9Z36_1852	None
F9Z35_0460	None	None
F9Z35_0461	F9Z36_1847	None
F9Z35_0462	None	None
F9Z35_0463	F9Z36_1642	None
F9Z35_1107	F9Z36_0136	NGO_0232
F9Z35_0464	F9Z36_1643	None
F9Z35_0465	F9Z36_1644	None
F9Z35_0512	F9Z36_0784	None
F9Z35_0519	F9Z36_0777	None
F9Z35_0522	F9Z36_0774	None
F9Z35_0530	F9Z36_0766	None
F9Z35_0531	F9Z36_0765	None
F9Z35_0538	F9Z36_0758	None
F9Z35_0540	F9Z36_0756	None
F9Z35_0551	F9Z36_0745	None
F9Z35_1108	F9Z36_0135	NGO_0233
F9Z35_0552	F9Z36_0744	None
F9Z35_0573	F9Z36_0723	None
F9Z35_0575	F9Z36_0721	None
F9Z35_0589	F9Z36_0707	None
F9Z35_0590	F9Z36_0706	None
F9Z35_0591	F9Z36_0705	None
F9Z35_0610	F9Z36_0686	None
F9Z35_0614	F9Z36_0681	None
F9Z35_0615	F9Z36_0680	None
F9Z35_0643	F9Z36_0651	None
F9Z35_1109	F9Z36_0134	NGO_0234
F9Z35_0655,F9Z35_1392	F9Z36_0639,F9Z36_1716,F9Z36_1918	None
F9Z35_0658	None	None
F9Z35_0659	None	None
F9Z35_0660	None	None
F9Z35_1895	F9Z36_1595	None
F9Z35_1908	F9Z36_1608	None
F9Z35_1913	F9Z36_1613	None
F9Z35_1942	None	None
F9Z35_1943	None	None
F9Z35_1963	F9Z36_1568	None
F9Z35_1110	F9Z36_0133	NGO_0235
F9Z35_0914	F9Z36_0396	NGO_0028
F9Z35_0890	F9Z36_0420	NGO_0001
F9Z35_1967	F9Z36_1572	None
F9Z35_1968	F9Z36_1573	None
F9Z35_1969	F9Z36_1574	None
F9Z35_1971	F9Z36_1576,F9Z36_1814	None
F9Z35_1974	F9Z36_1811	None
F9Z35_1980	F9Z36_1805	None
F9Z35_2006	F9Z36_1779	None
F9Z35_2008	F9Z36_1776	None
F9Z35_2016	F9Z36_1768	None
F9Z35_2044	None	None
F9Z35_1111	F9Z36_0132	NGO_0236
F9Z35_2046	F9Z36_0596	None
F9Z35_2067	F9Z36_0575	None
F9Z35_2068	F9Z36_0574	None
F9Z35_2092	None	None
F9Z35_2100	F9Z36_0541	None
F9Z35_2102	F9Z36_0539	None
F9Z35_2103	F9Z36_0538	None
F9Z35_2111	None	None
F9Z35_2120	F9Z36_0834	None
F9Z35_2130	None	None
F9Z35_1112	F9Z36_0131	NGO_0237
F9Z35_2163	F9Z36_0789	None
F9Z35_2167	None	None
F9Z35_2168	None	None
F9Z35_2176	None	None
F9Z35_2177	F9Z36_1470	None
F9Z35_2179	F9Z36_1472	None
F9Z35_2180	F9Z36_1473	None
F9Z35_2186	F9Z36_1479	None
F9Z35_2187	F9Z36_1480	None
F9Z35_2214	F9Z36_1507	None
F9Z35_1114	F9Z36_0129	NGO_0239
F9Z35_2215	F9Z36_1508	None
F9Z35_1380,F9Z35_1395,F9Z35_2239	F9Z36_1719,F9Z36_1915	None
F9Z35_2243	None	None
F9Z35_2244	None	None
F9Z35_0692	F9Z36_0925	None
F9Z35_0747	F9Z36_0869	None
F9Z35_0748	F9Z36_0868	None
F9Z35_0749	F9Z36_0867	None
F9Z35_0750	F9Z36_0866	None
F9Z35_0756	F9Z36_0861	None
F9Z35_1115	F9Z36_0128	NGO_0240
F9Z35_0769	None	None
F9Z35_0770	None	None
F9Z35_0773	None	None
F9Z35_0774	None	None
F9Z35_0775	None	None
F9Z35_0776	None	None
F9Z35_0777	None	None
F9Z35_0778	None	None
F9Z35_0779	None	None
F9Z35_0780	None	None
F9Z35_1117	F9Z36_0126	NGO_0242
F9Z35_0822	F9Z36_0488	None
F9Z35_0826	F9Z36_0484	None
F9Z35_0827	F9Z36_0483	None
F9Z35_0828	F9Z36_0482	None
F9Z35_0863	None	None
F9Z35_0866	F9Z36_0444	None
F9Z35_0878	F9Z36_0432	None
F9Z35_0893	F9Z36_0417	None
F9Z35_0894	F9Z36_0416	None
F9Z35_0897	F9Z36_0413	None
F9Z35_1118	F9Z36_0125	NGO_0243
F9Z35_0898	F9Z36_0412	None
F9Z35_0900	F9Z36_0410	None
F9Z35_0901	F9Z36_0409	None
F9Z35_0924	None	None
F9Z35_0934	F9Z36_0376	None
F9Z35_0937	F9Z36_0373	None
F9Z35_0944	F9Z36_0366	None
F9Z35_0949	None	None
F9Z35_0958	F9Z36_0352	None
F9Z35_0959	F9Z36_0351	None
F9Z35_1119	F9Z36_0124	NGO_0244
F9Z35_0960	F9Z36_0350	None
F9Z35_0961	F9Z36_0349	None
F9Z35_0992	F9Z36_0317	None
F9Z35_1002	None	None
F9Z35_1007	None	None
F9Z35_1009	F9Z36_0300	None
F9Z35_1013	None	None
F9Z35_1014	F9Z36_0296	None
F9Z35_1027	F9Z36_0283	None
F9Z35_1029	F9Z36_0281	None
F9Z35_1120	F9Z36_0123	NGO_0245
F9Z35_1048	F9Z36_0261	None
F9Z35_1049	F9Z36_0260	None
F9Z35_1061	F9Z36_0248	None
F9Z35_1067	F9Z36_0176	None
F9Z35_1068	None	None
F9Z35_1069	F9Z36_0175	None
F9Z35_1093	F9Z36_0151	None
F9Z35_1103	F9Z36_0141	None
F9Z35_1113	F9Z36_0130	None
F9Z35_1116	F9Z36_0127	None
F9Z35_1123	F9Z36_0120	NGO_0248
F9Z35_1121	F9Z36_0122	None
F9Z35_1127	F9Z36_0116	None
F9Z35_1135	F9Z36_0109	None
F9Z35_1151	F9Z36_0093	None
F9Z35_1155	F9Z36_0089	None
F9Z35_1162	F9Z36_0082	None
F9Z35_1165	F9Z36_0079	None
F9Z35_1177	F9Z36_0067	None
F9Z35_1184	F9Z36_0060	None
F9Z35_1203	F9Z36_0041	None
F9Z35_1124	F9Z36_0119	NGO_0249
F9Z35_0915	F9Z36_0395	NGO_0029
F9Z35_1204	F9Z36_0040	None
F9Z35_1219	F9Z36_0025	None
F9Z35_1220	F9Z36_0024	None
F9Z35_1253	F9Z36_2196	None
F9Z35_1280	F9Z36_2169	None
F9Z35_1281	F9Z36_2168	None
F9Z35_1297	F9Z36_2152	None
F9Z35_1304	None	None
F9Z35_1312	F9Z36_1830	None
F9Z35_1323	F9Z36_1841	None
F9Z35_1125	F9Z36_0118	NGO_0250
F9Z35_1326	F9Z36_1844	None
F9Z35_1335	F9Z36_1748	None
F9Z35_1356	F9Z36_1727	None
F9Z35_0669,F9Z35_1383,F9Z35_1398	None	None
F9Z35_0673,F9Z35_1386,F9Z35_1402	None	None
F9Z35_1388	None	None
F9Z35_0013	None	None
F9Z35_0014	None	None
F9Z35_1389	None	None
F9Z35_1390	None	None
F9Z35_1126	F9Z36_0117	NGO_0250a
F9Z35_1407	None	None
F9Z35_1422	F9Z36_1888	None
F9Z35_1435	None	None
F9Z35_1443	None	None
F9Z35_1457	F9Z36_1286	None
F9Z35_1458	F9Z36_1287	None
F9Z35_1459	F9Z36_1288	None
F9Z35_1460	F9Z36_1289	None
F9Z35_1461	F9Z36_1290	None
F9Z35_1462	F9Z36_1291	None
None	None	NGO_0252
F9Z35_1463	F9Z36_1292	None
F9Z35_1464	F9Z36_1293	None
F9Z35_1504	F9Z36_1334	None
F9Z35_1507	F9Z36_1337	None
F9Z35_1508	F9Z36_1338	None
F9Z35_1509	F9Z36_1339	None
F9Z35_1510	F9Z36_1340	None
F9Z35_1519	F9Z36_0844,F9Z36_0945,F9Z36_1349	None
F9Z35_1521	None	None
F9Z35_1522	None	None
None	None	NGO_0253
F9Z35_1523	None	None
F9Z35_1538	F9Z36_1058	None
F9Z35_1543	F9Z36_1063	None
F9Z35_1549	F9Z36_1069	None
F9Z35_1553	F9Z36_1073	None
F9Z35_1554	F9Z36_1074	None
F9Z35_1555	F9Z36_1075	None
F9Z35_1556	F9Z36_1076	None
F9Z35_1557	F9Z36_1077	None
F9Z35_1558	F9Z36_1078	None
F9Z35_1128	F9Z36_0115	NGO_0255
F9Z35_1559	F9Z36_1079	None
F9Z35_1560	F9Z36_1080	None
F9Z35_1572	F9Z36_1093	None
F9Z35_1582	F9Z36_1103	None
F9Z35_1590	F9Z36_1109	None
F9Z35_1594	F9Z36_1113,F9Z36_2039	None
F9Z35_1600	F9Z36_2033	None
F9Z35_1603	F9Z36_2030	None
F9Z35_1609	F9Z36_2024	None
F9Z35_1625	F9Z36_2008	None
F9Z35_1129	F9Z36_0114	NGO_0256
F9Z35_1626	F9Z36_2007	None
F9Z35_1627	F9Z36_2006	None
F9Z35_1628	F9Z36_2005	None
F9Z35_1629	F9Z36_2004	None
F9Z35_1630	F9Z36_2003	None
F9Z35_1644	None	None
F9Z35_1646	None	None
F9Z35_1657	F9Z36_1046	None
F9Z35_1670	F9Z36_1033	None
F9Z35_1675	F9Z36_1028	None
F9Z35_1130	F9Z36_0113	NGO_0257
F9Z35_1676	F9Z36_1027	None
F9Z35_1681	F9Z36_1021	None
F9Z35_1682	F9Z36_1020	None
F9Z35_1683	F9Z36_1019	None
F9Z35_1684	F9Z36_1018	None
F9Z35_1685	F9Z36_1017	None
F9Z35_1707	F9Z36_0995	None
F9Z35_1717	F9Z36_0985	None
F9Z35_1718	F9Z36_0984	None
F9Z35_1719	F9Z36_0983	None
F9Z35_1131	F9Z36_0112	NGO_0258
F9Z35_1720	F9Z36_0982	None
F9Z35_1728	None	None
F9Z35_1737	F9Z36_0966	None
F9Z35_1738	None	None
F9Z35_1756	F9Z36_0948	None
F9Z35_1780	None	None
F9Z35_1785	F9Z36_0237	None
F9Z35_1834	None	None
F9Z35_1838	F9Z36_0182	None
F9Z35_1855	F9Z36_1544	None
F9Z35_1132	F9Z36_0111	NGO_0259
F9Z35_1859	F9Z36_1548	None
F9Z35_1860	F9Z36_1549	None
F9Z35_1871	None	None
F9Z35_1873	None	None
F9Z35_1876	None	None
F9Z35_1877	None	None
F9Z35_1878	None	None
F9Z35_1879	None	None
F9Z35_1881	None	None
F9Z35_1885	None	None
F9Z35_1133	F9Z36_0110	NGO_0260
F9Z35_0916	F9Z36_0394	NGO_0030
F9Z35_1889	None	None
None	F9Z36_0811	None
None	F9Z36_0843	None
None	F9Z36_0846	None
None	F9Z36_0848	None
None	F9Z36_0894	None
None	F9Z36_0939	None
None	F9Z36_1982,F9Z36_1995	None
None	F9Z36_1022	None
None	F9Z36_0001	None
F9Z35_1136	F9Z36_0108	NGO_0261
None	F9Z36_0190	None
None	F9Z36_0194	None
None	F9Z36_0272	None
None	F9Z36_0315	None
None	F9Z36_0361	None
None	F9Z36_0378	None
None	F9Z36_0379	None
None	F9Z36_0446	None
None	F9Z36_0458	None
None	F9Z36_0520	None
F9Z35_1137	F9Z36_0107	NGO_0262
None	F9Z36_0550	None
None	F9Z36_1846	None
None	F9Z36_1848	None
None	F9Z36_1815	None
None	F9Z36_1816	None
None	F9Z36_1817	None
None	F9Z36_1818	None
None	F9Z36_1819	None
None	F9Z36_1820	None
None	F9Z36_1821	None
F9Z35_1138	F9Z36_0106	NGO_0263
None	F9Z36_1822	None
None	F9Z36_1823	None
None	F9Z36_0628	None
None	F9Z36_0630	None
None	F9Z36_0631	None
None	F9Z36_0632	None
None	F9Z36_0633	None
None	F9Z36_0634	None
None	F9Z36_0642	None
None	F9Z36_0643	None
F9Z35_1139	F9Z36_0105	NGO_0264
None	F9Z36_0664	None
None	F9Z36_0685	None
None	F9Z36_0786	None
None	F9Z36_1952,F9Z36_1966	None
None	F9Z36_2143	None
None	F9Z36_2144	None
None	F9Z36_1983	None
None	F9Z36_1985	None
None	F9Z36_1986	None
None	F9Z36_1987	None
F9Z35_1140	F9Z36_0104	NGO_0265
None	F9Z36_1989	None
None	F9Z36_1990	None
None	F9Z36_1992	None
None	F9Z36_1993	None
None	F9Z36_1994	None
None	F9Z36_1752	None
None	F9Z36_1755	None
None	F9Z36_1758	None
None	F9Z36_1759	None
None	F9Z36_1760	None
F9Z35_1141	F9Z36_0103	NGO_0266
None	F9Z36_1761	None
None	F9Z36_1762	None
None	F9Z36_1763	None
None	F9Z36_1764	None
None	F9Z36_1765	None
None	F9Z36_1766	None
None	F9Z36_1863	None
None	F9Z36_1864	None
None	F9Z36_1866	None
None	F9Z36_1867	None
F9Z35_1142	F9Z36_0102	NGO_0267
None	F9Z36_1868	None
None	F9Z36_1872	None
None	F9Z36_1873	None
None	F9Z36_1874	None
None	F9Z36_1875	None
None	F9Z36_2111	None
None	F9Z36_2113	None
None	F9Z36_2114	None
None	F9Z36_2115	None
None	F9Z36_2116	None
F9Z35_1143	F9Z36_0101	NGO_0268
None	F9Z36_1777	None
None	F9Z36_1168	None
None	F9Z36_1272	None
None	F9Z36_2042	None
None	F9Z36_2043	None
None	F9Z36_2045	None
None	F9Z36_2046	None
None	F9Z36_2048	None
None	F9Z36_2050	None
None	F9Z36_1092,F9Z36_1302	None
F9Z35_1144	F9Z36_0100	NGO_0269
None	F9Z36_1303	None
None	F9Z36_1351	None
None	F9Z36_1120	None
None	F9Z36_1121	None
None	F9Z36_1122	None
None	F9Z36_1124	None
None	F9Z36_1750	None
None	F9Z36_1751	None
None	F9Z36_1894	None
None	F9Z36_1924	None
F9Z35_1145	F9Z36_0099	NGO_0270
F9Z35_0917	F9Z36_0393	NGO_0031
None	F9Z36_1955	None
None	F9Z36_1956	None
None	F9Z36_1519	None
None	F9Z36_1533	None
None	F9Z36_1577	None
None	F9Z36_1578	None
None	F9Z36_1579	None
None	F9Z36_1580	None
None	F9Z36_1581	None
None	F9Z36_1582	None
F9Z35_1146	F9Z36_0098	NGO_0271
None	F9Z36_1365	None
None	F9Z36_1366	None
None	F9Z36_1367	None
None	F9Z36_1368	None
None	F9Z36_1369	None
None	F9Z36_1370	None
None	F9Z36_1414	None
None	F9Z36_1415	None
None	F9Z36_1416	None
None	F9Z36_1417	None
F9Z35_1147	F9Z36_0097	NGO_0272
None	F9Z36_1433	None
F9Z35_1148	F9Z36_0096	NGO_272a
F9Z35_1149	F9Z36_0095	NGO_0274
F9Z35_1150	F9Z36_0094	NGO_0275
F9Z35_1152	F9Z36_0092	NGO_0276
F9Z35_1153	F9Z36_0091	NGO_0277
F9Z35_1154	F9Z36_0090	NGO_0278
F9Z35_1156	F9Z36_0088	NGO_0281
F9Z35_1157	F9Z36_0087	NGO_0282
F9Z35_0918	F9Z36_0392	NGO_0032
F9Z35_1158	F9Z36_0086	NGO_0283
F9Z35_1159	F9Z36_0085	NGO_0284
F9Z35_1160	F9Z36_0084	NGO_0285
F9Z35_1161	F9Z36_0083	NGO_0286
F9Z35_1163	F9Z36_0081	NGO_0288
F9Z35_1164	F9Z36_0080	NGO_0289
F9Z35_1166	F9Z36_0078	NGO_0291
F9Z35_1167	F9Z36_0077	NGO_0292
F9Z35_1168	F9Z36_0076	NGO_0293
F9Z35_1169	F9Z36_0075	NGO_0294
F9Z35_0919	F9Z36_0391	NGO_0033
F9Z35_1171	F9Z36_0073	NGO_0295
F9Z35_1172	F9Z36_0072	NGO_0296
F9Z35_1173	F9Z36_0071	NGO_0297
F9Z35_1174	F9Z36_0070	NGO_0298
F9Z35_1175	F9Z36_0069	NGO_0299
F9Z35_1176	F9Z36_0068	NGO_0300
F9Z35_1178	F9Z36_0066	NGO_0302
F9Z35_1179	F9Z36_0065	NGO_0303
F9Z35_1180	F9Z36_0064	NGO_0304
F9Z35_1181	F9Z36_0063	NGO_0305
F9Z35_0920	F9Z36_0390	NGO_0034
F9Z35_1182	F9Z36_0062	NGO_0306
F9Z35_1183	F9Z36_0061	NGO_0307
F9Z35_1185	F9Z36_0059	NGO_0308
F9Z35_1186	F9Z36_0058	NGO_0309
F9Z35_1187	F9Z36_0057	NGO_0310
None	None	NGO_0311
F9Z35_1188	F9Z36_0056	NGO_0312
F9Z35_1189	F9Z36_0055	NGO_0313
F9Z35_1190	F9Z36_0054	NGO_0314
F9Z35_1191	F9Z36_0053	NGO_0315
F9Z35_0921	F9Z36_0389	NGO_0035
F9Z35_1192	F9Z36_0052	NGO_0316
F9Z35_1193	F9Z36_0051	NGO_0317
F9Z35_1194	F9Z36_0050	NGO_0318
F9Z35_1197	F9Z36_0047	NGO_0319
F9Z35_1198	F9Z36_0046	NGO_0320
F9Z35_1199	F9Z36_0045	NGO_0321
F9Z35_1200	F9Z36_0044	NGO_0322
F9Z35_1201	F9Z36_0043	NGO_0323
F9Z35_1202	F9Z36_0042	NGO_0324
F9Z35_1205	F9Z36_0039	NGO_0326
F9Z35_0922	F9Z36_0388	NGO_0036
F9Z35_1206	F9Z36_0038	NGO_0327
F9Z35_1207	F9Z36_0037	NGO_0328
F9Z35_1208	F9Z36_0036	NGO_0329
F9Z35_1209	F9Z36_0035	NGO_0329a
F9Z35_1210	F9Z36_0034	NGO_0331
F9Z35_1211	F9Z36_0033	NGO_0332
F9Z35_1212	F9Z36_0032	NGO_0333
F9Z35_1213	F9Z36_0031	NGO_0335
F9Z35_1214	F9Z36_0030	NGO_0336
F9Z35_1215	F9Z36_0029	NGO_0337
F9Z35_0923	F9Z36_0387	NGO_0037
F9Z35_1216	F9Z36_0028	NGO_0338
F9Z35_1217	F9Z36_0027	NGO_0339
F9Z35_1218	F9Z36_0026	NGO_0340
None	None	NGO_0342
F9Z35_1221	F9Z36_0023	NGO_0343
F9Z35_1222	F9Z36_0022	NGO_0344
F9Z35_1223	F9Z36_0021	NGO_0345
F9Z35_1224	F9Z36_0020	NGO_0346
F9Z35_1225	F9Z36_0019	NGO_0347
F9Z35_1226	F9Z36_0018	NGO_0348
F9Z35_0925	F9Z36_0386	NGO_0040
F9Z35_0891	F9Z36_0419	NGO_0002
F9Z35_1227	F9Z36_0017	NGO_0349
None	F9Z36_0016	NGO_0350
F9Z35_1228	F9Z36_0015	NGO_0351
None	None	NGO_0352
F9Z35_1229	F9Z36_0014	NGO_0353
F9Z35_1230	F9Z36_0013	NGO_0354
None	F9Z36_0012	NGO_0355
F9Z35_1231	F9Z36_0011	NGO_0356
F9Z35_1232	F9Z36_0010	NGO_0357
F9Z35_1233	F9Z36_0009	NGO_0358
None	F9Z36_2090	NGO_0040a
F9Z35_1234	F9Z36_0008	NGO_0359
F9Z35_1235	F9Z36_0007	NGO_0360
F9Z35_1236	F9Z36_0006	NGO_0361
F9Z35_1237	F9Z36_0005	NGO_0362
F9Z35_1238	F9Z36_0004	NGO_0363
F9Z35_1239	F9Z36_0003	NGO_0364
F9Z35_1240	F9Z36_0002	NGO_0365
None	None	NGO_0366
F9Z35_1241	F9Z36_2208,F9Z36_2217	NGO_0367
F9Z35_1242	F9Z36_2207,F9Z36_2216	NGO_0368
F9Z35_0926	F9Z36_0385	NGO_0042
F9Z35_1243	F9Z36_2206,F9Z36_2215	NGO_0369
F9Z35_1244	F9Z36_2205,F9Z36_2214	NGO_0370
F9Z35_1245	F9Z36_2204,F9Z36_2209	NGO_0371
F9Z35_1246	F9Z36_2203	NGO_0372
F9Z35_1247	F9Z36_2202	NGO_0373
F9Z35_1248	F9Z36_2201	NGO_0374
F9Z35_1249	F9Z36_2200	NGO_0375
F9Z35_1250	F9Z36_2199	NGO_0376
F9Z35_1251	F9Z36_2198	NGO_0377
F9Z35_1252	F9Z36_2197	NGO_0378
F9Z35_0927	F9Z36_0384	NGO_0043
F9Z35_1254	F9Z36_2195	NGO_0379
F9Z35_1255	F9Z36_2194	NGO_0380
F9Z35_1256	F9Z36_2193	NGO_0381
F9Z35_1257	F9Z36_2192	NGO_0382
F9Z35_1258	F9Z36_2191	NGO_0383
F9Z35_1259	F9Z36_2190	NGO_0384
F9Z35_1260	F9Z36_2189	NGO_0385
F9Z35_1261	F9Z36_2188	NGO_0386
F9Z35_1262	F9Z36_2187	NGO_0387
F9Z35_1263	F9Z36_2186	NGO_0388
F9Z35_0928	F9Z36_0383	NGO_0044
F9Z35_1264	F9Z36_2185	NGO_0389
F9Z35_1265	F9Z36_2184	NGO_0390
F9Z35_1266	F9Z36_2183	NGO_0391
F9Z35_1267	F9Z36_2182	NGO_0392
F9Z35_1268	F9Z36_2181	NGO_0393
F9Z35_1269	F9Z36_2180	NGO_0394
F9Z35_1270	F9Z36_2179	NGO_0395
F9Z35_1271	F9Z36_2178	NGO_0397
F9Z35_1272	F9Z36_2177	NGO_0398
F9Z35_1273	F9Z36_2176	NGO_0399
F9Z35_0929	F9Z36_0382	NGO_0045
F9Z35_1274	F9Z36_2175	NGO_0400
F9Z35_1275	F9Z36_2174	NGO_0401
F9Z35_1276	F9Z36_2173	NGO_0402
F9Z35_1277	F9Z36_2172	NGO_0403
F9Z35_1278	F9Z36_2171	NGO_0404
F9Z35_1279	F9Z36_2170	NGO_0405
F9Z35_1282	F9Z36_2167	NGO_0407
F9Z35_1283	F9Z36_2166	NGO_0408
F9Z35_1284	F9Z36_2165	NGO_0409
F9Z35_1285	F9Z36_2164	NGO_0410
None	None	NGO_0046
F9Z35_1286	F9Z36_2163	NGO_0411
F9Z35_1287	F9Z36_2162	NGO_0412
F9Z35_1288	F9Z36_2161	NGO_0413
F9Z35_1289	F9Z36_2160	NGO_0414
F9Z35_1290	F9Z36_2159	NGO_0415
F9Z35_1291	F9Z36_2158	NGO_0416
F9Z35_1292	F9Z36_2157	NGO_0417
F9Z35_1293	F9Z36_2156	NGO_0418
F9Z35_1294	F9Z36_2155	NGO_0419
F9Z35_1295	F9Z36_2154	NGO_0420
F9Z35_0930	F9Z36_0381	NGO_0047
F9Z35_1296	F9Z36_2153	NGO_0421
F9Z35_1298	F9Z36_2151	NGO_0423
F9Z35_1299	F9Z36_2150	NGO_0424
F9Z35_1300	F9Z36_2149	NGO_0425
F9Z35_1301	F9Z36_2148	NGO_0426
F9Z35_1302	F9Z36_2147	NGO_0427
F9Z35_1303	F9Z36_2146	NGO_0428
None	None	NGO_0429
None	None	NGO_0430
F9Z35_1305	None	NGO_0432
F9Z35_0931	F9Z36_0380	NGO_0048
F9Z35_1306	F9Z36_1824	NGO_0433
F9Z35_1307	F9Z36_1825	NGO_0434
F9Z35_1308	F9Z36_1826	NGO_0435
F9Z35_1310	F9Z36_1828	NGO_0436
F9Z35_1311	F9Z36_1829	NGO_0437
F9Z35_1313	F9Z36_1831	NGO_0439
F9Z35_1314	F9Z36_1832	NGO_0440
F9Z35_1317	F9Z36_1835	NGO_0441
F9Z35_1318	F9Z36_1836	NGO_0442
F9Z35_1319	F9Z36_1837	NGO_0443
F9Z35_0932	None	NGO_0049
F9Z35_1320	F9Z36_1838	NGO_0444
F9Z35_1321	F9Z36_1839	NGO_0445
F9Z35_1322	F9Z36_1840	NGO_0446
F9Z35_1324	F9Z36_1842	NGO_0448
F9Z35_1325	F9Z36_1843	NGO_0449
F9Z35_1327	F9Z36_1845	NGO_0451
F9Z35_1328	None	NGO_0452
F9Z35_1329	None	NGO_0453
F9Z35_1330	None	NGO_0454
F9Z35_1331	None	NGO_0455
F9Z35_0933	F9Z36_0377	NGO_0050
F9Z35_0892	F9Z36_0418	NGO_0003
F9Z35_1332	F9Z36_1749	NGO_0456
F9Z35_1333	None	NGO_0457
F9Z35_1336	F9Z36_1747	NGO_0459
F9Z35_1337	F9Z36_1746	NGO_0460
F9Z35_1338	F9Z36_1745	NGO_0461
F9Z35_1341	F9Z36_1742	NGO_0462
F9Z35_1342	F9Z36_1741	NGO_0463
F9Z35_1343	F9Z36_1740	NGO_0464
F9Z35_1344	F9Z36_1739	NGO_0465
F9Z35_0060,F9Z35_1345,F9Z35_1415	F9Z36_0618,F9Z36_1738,F9Z36_1896	NGO_0466
F9Z35_0935	F9Z36_0375	NGO_0053
F9Z35_0061,F9Z35_1346,F9Z35_1414	F9Z36_0619,F9Z36_1737,F9Z36_1897	NGO_0467
None	None	NGO_0468
None	None	NGO_0469
None	None	NGO_0470
None	None	NGO_0472
None	None	NGO_0474
None	None	NGO_0475
F9Z35_1355	F9Z36_1728	NGO_0476
F9Z35_1357	F9Z36_1726	NGO_0478
F9Z35_1358	F9Z36_1725	NGO_0479
F9Z35_0936	F9Z36_0374	NGO_0055
None	None	NGO_0480
None	None	NGO_0481
None	None	NGO_0483
None	None	NGO_0484
None	None	NGO_0485
F9Z35_0657	None	NGO_0487
F9Z35_0656	None	NGO_0488
F9Z35_0654	F9Z36_0640	NGO_0489
None	None	NGO_0490
F9Z35_0653	F9Z36_0641	NGO_0491
F9Z35_0938	F9Z36_0372	NGO_0056
F9Z35_0652	None	NGO_0492
F9Z35_0651	None	NGO_0493
F9Z35_0650	F9Z36_0644	NGO_0494
F9Z35_0649	F9Z36_0645	NGO_0495
F9Z35_0648	F9Z36_0646	NGO_0496
F9Z35_0647	F9Z36_0647	NGO_0497
F9Z35_0646	F9Z36_0648	NGO_0498
F9Z35_0645	F9Z36_0649	NGO_0499
F9Z35_0644	F9Z36_0650	NGO_0500
F9Z35_0642	F9Z36_0652	NGO_0502
F9Z35_0940	F9Z36_0370	NGO_0057
F9Z35_0641	F9Z36_0653	NGO_0503
F9Z35_0640	F9Z36_0654	NGO_0504
F9Z35_0639	F9Z36_0655	NGO_0505
F9Z35_0638	F9Z36_0656	NGO_0506
F9Z35_0637	F9Z36_0657	NGO_0507
F9Z35_0636	F9Z36_0658	NGO_0508
F9Z35_0635	F9Z36_0659	NGO_0509
F9Z35_0634	F9Z36_0660	NGO_0510
F9Z35_0633	F9Z36_0661	NGO_0511
F9Z35_0632	F9Z36_0662	NGO_0513
F9Z35_0941	F9Z36_0369	NGO_0058
F9Z35_0631	F9Z36_0663	NGO_0514
None	None	NGO_0515
F9Z35_0630	F9Z36_0665	NGO_0516
F9Z35_0629	F9Z36_0666	NGO_0517
F9Z35_0628	F9Z36_0667	NGO_0518
F9Z35_0627	F9Z36_0668	NGO_0519
F9Z35_0626	F9Z36_0669	NGO_0521
F9Z35_0625	F9Z36_0670	NGO_0522
F9Z35_0624	F9Z36_0671	NGO_0523
F9Z35_0623	F9Z36_0672	NGO_0524
F9Z35_0942	F9Z36_0368	NGO_0059
None	None	NGO_0525
F9Z35_0622	F9Z36_0673	NGO_0526
F9Z35_0621	F9Z36_0674	NGO_0528
F9Z35_0620	F9Z36_0675	NGO_0529
F9Z35_0619	F9Z36_0676	NGO_0530
F9Z35_0618	F9Z36_0677	NGO_0532
F9Z35_0617	F9Z36_0678	NGO_0533
F9Z35_0616	F9Z36_0679	NGO_0534
F9Z35_0613	F9Z36_0682	NGO_0537
F9Z35_0612	F9Z36_0683	NGO_0537a
F9Z35_0943	F9Z36_0367	NGO_0060
F9Z35_0611	F9Z36_0684	NGO_0539
F9Z35_0609	F9Z36_0687	NGO_0541
F9Z35_0608	F9Z36_0688	NGO_0542
F9Z35_0607	F9Z36_0689	NGO_0543
F9Z35_0606	F9Z36_0690	NGO_0544
F9Z35_0605	F9Z36_0691	NGO_0545
F9Z35_0604	F9Z36_0692	NGO_0546
F9Z35_0603	F9Z36_0693	NGO_0547
F9Z35_0602	F9Z36_0694	NGO_0548
F9Z35_0601	F9Z36_0695	NGO_0549
F9Z35_0945	F9Z36_0365	NGO_0062
F9Z35_0600	F9Z36_0696	NGO_0550
F9Z35_0599	F9Z36_0697	NGO_0551
F9Z35_0598	F9Z36_0698	NGO_0552
F9Z35_0597	F9Z36_0699	NGO_0553
F9Z35_0596	F9Z36_0700	NGO_0554
F9Z35_0595	F9Z36_0701	NGO_0555
F9Z35_0594	F9Z36_0702	NGO_0556
None	None	NGO_0557
F9Z35_0593	F9Z36_0703	NGO_0558
F9Z35_0592	F9Z36_0704	NGO_0559
F9Z35_0946	F9Z36_0364	NGO_0063
F9Z35_0588	F9Z36_0708	NGO_0561
F9Z35_0587	F9Z36_0709	NGO_0562
None	None	NGO_0563
F9Z35_0586	F9Z36_0710	NGO_0564
F9Z35_0585	F9Z36_0711	NGO_0565
F9Z35_0584	F9Z36_0712	NGO_0566
F9Z35_0583	F9Z36_0713	NGO_0567
F9Z35_0582	F9Z36_0714	NGO_0568
F9Z35_0581	F9Z36_0715	NGO_0569
F9Z35_0580	F9Z36_0716	NGO_0570
None	None	NGO_0064
F9Z35_0895	F9Z36_0415	NGO_0006
F9Z35_0579	F9Z36_0717	NGO_0571
F9Z35_0578	F9Z36_0718	NGO_0572
F9Z35_0577	F9Z36_0719	NGO_0573
F9Z35_0576	F9Z36_0720	NGO_0574
F9Z35_0574	F9Z36_0722	NGO_0575
F9Z35_0572	F9Z36_0724	NGO_0578
F9Z35_0571	F9Z36_0725	NGO_0579
F9Z35_0570	F9Z36_0726	NGO_0580
F9Z35_0569	F9Z36_0727	NGO_0581
None	None	NGO_0582
F9Z35_0947	F9Z36_0363	NGO_0065
F9Z35_0568	F9Z36_0728	NGO_0583
F9Z35_0567	F9Z36_0729	NGO_0584
F9Z35_0566	F9Z36_0730	NGO_0585
F9Z35_0565	F9Z36_0731	NGO_0586
F9Z35_0564	F9Z36_0732	NGO_0588
F9Z35_0563	F9Z36_0733	NGO_0589
F9Z35_0562	F9Z36_0734	NGO_0590
F9Z35_0561	F9Z36_0735	NGO_0590a
F9Z35_0560	F9Z36_0736	NGO_0592
F9Z35_0559	F9Z36_0737	NGO_0593
F9Z35_0948	F9Z36_0362	NGO_0066
F9Z35_0558	F9Z36_0738	NGO_0594
F9Z35_0557	F9Z36_0739	NGO_0595
F9Z35_0556	F9Z36_0740	NGO_0596
F9Z35_0555	F9Z36_0741	NGO_0597
F9Z35_0554	F9Z36_0742	NGO_0598
F9Z35_0553	F9Z36_0743	NGO_0600
F9Z35_0550	F9Z36_0746	NGO_0602
F9Z35_0549	F9Z36_0747	NGO_0603
F9Z35_0548	F9Z36_0748	NGO_0604
F9Z35_0547	F9Z36_0749	NGO_0605
F9Z35_0950	F9Z36_0360	NGO_0066a
F9Z35_0546	F9Z36_0750	NGO_0606
F9Z35_0545	F9Z36_0751	NGO_0607
F9Z35_0544	F9Z36_0752	NGO_0608
F9Z35_0543	F9Z36_0753	NGO_0609
F9Z35_0542	F9Z36_0754	NGO_0610
F9Z35_0541	F9Z36_0755	NGO_0611
None	None	NGO_0613
F9Z35_0539	F9Z36_0757	NGO_0614
F9Z35_0537	F9Z36_0759	NGO_0615
None	None	NGO_6151
F9Z35_0951	F9Z36_0359	NGO_0068
F9Z35_0536	F9Z36_0760	NGO_0616
F9Z35_0535	F9Z36_0761	NGO_0617
F9Z35_0534	F9Z36_0762	NGO_0618
F9Z35_0533	F9Z36_0763	NGO_0619
F9Z35_0532	F9Z36_0764	NGO_0620
F9Z35_0529	F9Z36_0767	NGO_0623
F9Z35_0528	F9Z36_0768	NGO_0624
None	None	NGO_0625
F9Z35_0527	F9Z36_0769	NGO_0626
F9Z35_0526	F9Z36_0770	NGO_0627
F9Z35_0952	F9Z36_0358	NGO_0069
F9Z35_0525	F9Z36_0771	NGO_0628
F9Z35_0524	F9Z36_0772	NGO_0629
F9Z35_0523	F9Z36_0773	NGO_0630
None	None	NGO_0631
F9Z35_0521	F9Z36_0775	NGO_0632
F9Z35_0520	F9Z36_0776	NGO_0633
F9Z35_0518	F9Z36_0778	NGO_0635
F9Z35_0517	F9Z36_0779	NGO_0636
F9Z35_0516	F9Z36_0780	NGO_0637
None	None	NGO_0638
F9Z35_0953	F9Z36_0357	NGO_0070
F9Z35_0515	F9Z36_0781	NGO_0639
F9Z35_0514	F9Z36_0782	NGO_0640
F9Z35_0513	F9Z36_0783	NGO_0641
F9Z35_0511	F9Z36_0785	NGO_0642
F9Z35_0510	F9Z36_1688	NGO_0643
F9Z35_0509	F9Z36_1687	NGO_0644
F9Z35_0508	F9Z36_1686	NGO_0645
F9Z35_0507	F9Z36_1685	NGO_0646
F9Z35_0506	F9Z36_1684	NGO_0647
F9Z35_0505	F9Z36_1683	NGO_0648
F9Z35_0954	F9Z36_0356	NGO_0071
F9Z35_0504	F9Z36_1682	NGO_0649
F9Z35_0503	F9Z36_1681	NGO_0650
F9Z35_0502	F9Z36_1680	NGO_0651
F9Z35_0501	F9Z36_1679	NGO_0652
F9Z35_0500	F9Z36_1678	NGO_0653
F9Z35_0499	F9Z36_1677	NGO_0654
F9Z35_0498	F9Z36_1676	NGO_0655
F9Z35_0497	F9Z36_1675	NGO_0656
F9Z35_0496	F9Z36_1674	NGO_0657
F9Z35_0495	F9Z36_1673	NGO_0658
F9Z35_0955	F9Z36_0355	NGO_0072
F9Z35_0494	F9Z36_1672	NGO_0659
F9Z35_0493	F9Z36_1671	NGO_0660
F9Z35_0492	F9Z36_1670	NGO_0661
F9Z35_0491	F9Z36_1669	NGO_0662
F9Z35_0490	F9Z36_1668	NGO_0663
F9Z35_0489	F9Z36_1667	NGO_0664
F9Z35_0488	F9Z36_1666	NGO_0665
F9Z35_0487	F9Z36_1665	NGO_0666
None	None	NGO_0667
F9Z35_0486	F9Z36_1664	NGO_0668
F9Z35_0956	F9Z36_0354	NGO_0072a
F9Z35_0485	F9Z36_1663	NGO_0669
F9Z35_0484	F9Z36_1662	NGO_0670
F9Z35_0483	F9Z36_1661	NGO_0671
None	None	NGO_0672
F9Z35_0482	None	NGO_0673
F9Z35_0481	F9Z36_1660	NGO_0674
F9Z35_0480	F9Z36_1659	NGO_0675
F9Z35_0479	F9Z36_1658	NGO_0676
F9Z35_0478	F9Z36_1657	NGO_0677
F9Z35_0477	F9Z36_1656	NGO_0678
F9Z35_0957	F9Z36_0353	NGO_0073
F9Z35_0896	F9Z36_0414	NGO_0007
F9Z35_0476	F9Z36_1655	NGO_0679
F9Z35_0475	F9Z36_1654	NGO_0680
F9Z35_0474	F9Z36_1653	NGO_0681
F9Z35_0473	F9Z36_1652	NGO_0682
F9Z35_0472	F9Z36_1651	NGO_0683
F9Z35_0471	F9Z36_1650	NGO_0684
F9Z35_0470	F9Z36_1649	NGO_0685
F9Z35_0469	F9Z36_1648	NGO_0687
F9Z35_0468	F9Z36_1647	NGO_0688
F9Z35_0467	F9Z36_1646	NGO_0689
F9Z35_0962	F9Z36_0348	NGO_0078
F9Z35_0466	F9Z36_1645	NGO_0690
F9Z35_0459	F9Z36_1850	NGO_0694
F9Z35_0456	F9Z36_1853	NGO_0696
F9Z35_0455	F9Z36_1854	NGO_0697
F9Z35_0453	None	NGO_0699
F9Z35_0452	None	NGO_0700
F9Z35_0451	None	NGO_0701
F9Z35_0450	F9Z36_2140	NGO_0702
F9Z35_0448	F9Z36_2138	NGO_0704
None	None	NGO_0709
F9Z35_0963	F9Z36_0347	NGO_0079
F9Z35_0436	F9Z36_2128	NGO_0710
F9Z35_0435	F9Z36_2127	NGO_0711
F9Z35_0434	F9Z36_2126	NGO_0712
F9Z35_0433	F9Z36_2125	NGO_0713
F9Z35_0432	F9Z36_2124	NGO_0714
F9Z35_0431	F9Z36_2123	NGO_0715
F9Z35_0430	F9Z36_2122	NGO_0716
F9Z35_0429	F9Z36_2121	NGO_0717
F9Z35_0428	F9Z36_2120	NGO_0718
F9Z35_0427	F9Z36_2119	NGO_0719
F9Z35_0964	F9Z36_0346	NGO_0080
F9Z35_0426	F9Z36_2118	NGO_0721
None	None	NGO_0722
None	None	NGO_0724
None	None	NGO_0725
F9Z35_0422	None	NGO_0725a
F9Z35_0421	F9Z36_2109	NGO_0727
F9Z35_0418	F9Z36_2107	NGO_0729
F9Z35_0417	F9Z36_2106	NGO_0730
None	None	NGO_0731
F9Z35_0416	F9Z36_2105	NGO_0732
F9Z35_0965	F9Z36_0345	NGO_0081
F9Z35_0414	F9Z36_2103	NGO_0734
None	None	NGO_0735
F9Z35_0413	F9Z36_2102	NGO_0736
F9Z35_0412	F9Z36_2101	NGO_0738
F9Z35_0411	F9Z36_2100	NGO_0739
F9Z35_0410	F9Z36_2099	NGO_0740
F9Z35_0409	F9Z36_2098	NGO_0741
F9Z35_0408	F9Z36_2097	NGO_0742
F9Z35_0407	F9Z36_2096	NGO_0743
F9Z35_0406	F9Z36_2095	NGO_0744
F9Z35_0966	F9Z36_0344	NGO_0082
F9Z35_0405	F9Z36_2094	NGO_0745
F9Z35_0404	F9Z36_2093	NGO_0746
F9Z35_0403	F9Z36_2092	NGO_0747
F9Z35_0402	F9Z36_2091	NGO_0748
F9Z35_0400	F9Z36_2089	NGO_0751
F9Z35_0399	F9Z36_2088	NGO_0752
F9Z35_0398	F9Z36_2087	NGO_0753
F9Z35_0397	F9Z36_2086	NGO_0754
F9Z35_0396	F9Z36_2085	NGO_0755
F9Z35_0395	F9Z36_2084	NGO_0756
F9Z35_0967	F9Z36_0343	NGO_0083
F9Z35_0394	F9Z36_2083	NGO_0757
F9Z35_0393	F9Z36_2082	NGO_0758
None	None	NGO_0759
F9Z35_0392	F9Z36_2081	NGO_0760
F9Z35_0391	F9Z36_2080	NGO_0761
None	None	NGO_0762
F9Z35_0390	F9Z36_2079	NGO_0763
F9Z35_0389	F9Z36_2078	NGO_0764
F9Z35_0388	F9Z36_2077	NGO_0765
F9Z35_0387	F9Z36_2076	NGO_0766
F9Z35_0968	F9Z36_0342	NGO_0084
F9Z35_0386	F9Z36_2075	NGO_0767
None	None	NGO_0768
F9Z35_0384	F9Z36_2073	NGO_0769
F9Z35_0383	F9Z36_2072	NGO_0770
F9Z35_0382	F9Z36_2071	NGO_0771
F9Z35_0379	F9Z36_2070	NGO_0773
None	None	NGO_0774
F9Z35_0377	F9Z36_2068	NGO_0775
F9Z35_0376	F9Z36_2067	NGO_0777
F9Z35_0375	F9Z36_2066	NGO_0778
F9Z35_0969	F9Z36_0341	NGO_0085
F9Z35_0374	F9Z36_2065	NGO_0779
None	None	NGO_0780
F9Z35_0373	F9Z36_2064	NGO_0781
None	None	NGO_0782
F9Z35_0372	F9Z36_2063	NGO_0783
None	None	NGO_0784
None	None	NGO_0785
F9Z35_0371	F9Z36_2062	NGO_0786
F9Z35_0370	F9Z36_2056,F9Z36_2061	NGO_0787
F9Z35_0369	F9Z36_1125,F9Z36_2055,F9Z36_2060	NGO_0788
F9Z35_0970	F9Z36_0340	NGO_0086
F9Z35_0368	F9Z36_1126,F9Z36_2054,F9Z36_2059	NGO_0789
F9Z35_0367	F9Z36_1127,F9Z36_2053,F9Z36_2058	NGO_0791
F9Z35_0366	F9Z36_1128,F9Z36_2052,F9Z36_2057	NGO_0792
F9Z35_0365	F9Z36_1129,F9Z36_2051	NGO_0793
F9Z35_0364	F9Z36_1130	NGO_0794
F9Z35_0363	F9Z36_1131	NGO_0795
F9Z35_0362	F9Z36_1132	NGO_0797
F9Z35_0361	F9Z36_1133	NGO_0798
F9Z35_0360	F9Z36_1134	NGO_0799
None	None	NGO_0800
F9Z35_0971	F9Z36_0338	NGO_0087
None	None	NGO_0011a
F9Z35_0358	F9Z36_1136	NGO_0801
None	None	NGO_0802
F9Z35_0355	F9Z36_1139	NGO_0803
F9Z35_0354	F9Z36_1140	NGO_0804
F9Z35_0353	F9Z36_1141	NGO_0805
F9Z35_0352	F9Z36_1142	NGO_0806
F9Z35_0347	F9Z36_1147	NGO_0809
None	None	NGO_0810
F9Z35_0346	F9Z36_1148	NGO_0812
F9Z35_0345	F9Z36_1149	NGO_0813
F9Z35_0972	F9Z36_0337	NGO_0088
None	None	NGO_0814
[truncated: 321 more rows]

## Sheet: Mapping Statistics
H041
#Sample_ID	Total.Reads	Total.Mapped.Reads	Percent.Mapped.Reads	Percent.Properly.Paired	Uniquely.Mapped.Reads	Percent.Genic	Percent.Intergenic	Total.Features	Features.With.Coverage	Avg.RPKM
D55_H041_T1_20180201	66028714	50409488	76.34	76.34	50409488	92.18	7.82	2155	2143	628.643
D55_H041_T1_20190110	39405688	29294854	74.34	74.34	29294854	88.4	11.6	2155	2140	572.69
D55_PMN_H041_T0_20180201	56947348	15355802	26.96	26.96	15355802	93.68	6.32	2155	2141	611.17
D55_PMN_H041_T0_20190110	47535480	16119414	33.91	33.91	16119414	91.59	8.41	2155	2139	635.124
D55_PMN_H041_T1_20180201	48354208	3534276	7.31	7.31	3534276	93.97	6.03	2155	2120	623.833
D55_PMN_H041_T1_20190110	35163098	11363992	32.32	32.32	11363992	90.4	9.6	2155	2133	618.429
D60_H041_T1_20180208	51021448	31188900	61.13	61.13	31188900	71.16	28.84	2155	2140	454.791
D60_PMN_H041_T0_20180208	65095380	25969202	39.89	39.89	25969202	83.75	16.25	2155	2142	574.505
D60_PMN_H041_T0_20181212	50178852	15432738	30.76	30.76	15432738	94.27	5.73	2155	2136	606.323
D60_PMN_H041_T1_20180208	48090152	10145304	21.1	21.1	10145304	88.25	11.75	2155	2131	569.803
D60_PMN_H041_T1_20181212	56007398	17096042	30.52	30.52	17096042	92	8	2155	2136	596.238
D6_H041_T1_20180131	54137388	41143874	76	76	41143874	94.75	5.25	2155	2138	644.395
D6_PMN_H041_T0_20180131	56561264	13833084	24.46	24.46	13833084	94.67	5.33	2155	2140	651.112
D6_PMN_H041_T0_20190122	48681996	13299866	27.32	27.32	13299866	87.65	12.35	2155	2138	623.988
D6_PMN_H041_T1_20180131	51135562	5115786	10	10	5115786	94.42	5.58	2155	2122	627.668
D6_PMN_H041_T1_20190122	42978440	14410886	33.53	33.53	14410886	85.17	14.83	2155	2135	575.797
130(Opaless)
#Sample_ID	Total.Reads	Total.Mapped.Reads	Percent.Mapped.Reads	Percent.Properly.Paired	Uniquely.Mapped.Reads	Percent.Genic	Percent.Intergenic	Total.Features	Features.With.Coverage	Avg.RPKM
D55_130_T1_20180201	65736742	52390776	79.7	79.7	52390776	91.83	8.17	2169	2165	641.739
D55_130_T1_20181106	41041282	35197884	85.76	85.76	35197884	89.28	10.72	2169	2165	615.352
D55_PMN_130_T0_20180201	43230184	20228472	46.79	46.79	20228472	95.68	4.32	2169	2165	633.25
D55_PMN_130_T0_20181106	45654108	14721196	32.25	32.25	14721196	91.84	8.16	2169	2164	571.046
D55_PMN_130_T1_20180201	48013520	11714354	24.4	24.4	11714354	96.15	3.85	2169	2164	655.684
D55_PMN_130_T1_20181106	39707290	18809882	47.37	47.37	18809882	95.27	4.73	2169	2163	675.063
D60_130_T1_20180208	52737790	27581122	52.3	52.3	27581122	61.51	38.49	2169	2164	417.627
D60_130_T1_20181113	37748510	32087512	85	85	32087512	85.76	14.24	2169	2165	617.637
D60_PMN_130_T0_20180208	61735862	23589140	38.21	38.21	23589140	82.1	17.9	2169	2165	586.232
D60_PMN_130_T0_20181113	34913194	16484286	47.22	47.22	16484286	95.06	4.94	2169	2164	652.771
D60_PMN_130_T1_20180208	52019796	17357714	33.37	33.37	17357714	87.79	12.21	2169	2165	606.384
D60_PMN_130_T1_20181113	37469146	10218996	27.27	27.27	10218996	95.13	4.87	2169	2160	613.679
D6_130_T1_20180131	45791148	37094390	81.01	81.01	37094390	95.62	4.38	2169	2165	666.754
D6_130_T1_20181108	36180436	24343106	67.28	67.28	24343106	90.43	9.57	2169	2165	584.462
D6_PMN_130_T0_20180131	53339382	14913490	27.96	27.96	14913490	96.7	3.3	2169	2164	612.513
D6_PMN_130_T0_20181108	37431934	18816520	50.27	50.27	18816520	94.61	5.39	2169	2165	667.479
D6_PMN_130_T1_20180131	51881768	12630650	24.35	24.35	12630650	94.94	5.06	2169	2163	703.711
D6_PMN_130_T1_20181108	38207410	15888572	41.59	41.59	15888572	94.09	5.91	2169	2163	650.617
Human
#Sample_ID	Total.Reads	Total.Mapped.Reads	Percent.Mapped.Reads	Percent.Properly.Paired	Uniquely.Mapped.Reads	Percent.Exonic	Percent.Intronic	Percent.Intergenic	Total.Features	Features.With.Coverage	Avg.RPKM
D55_PMN_130_T0_20180201	43230184	16704500	38.64	92.63	16439773	34.95	60.4	4.65	60107	27642	2.549
D55_PMN_130_T0_20181106	45654108	19138779	41.92	84.63	17927705	39.82	55.42	4.76	60107	28600	10.777
D55_PMN_130_T1_20180201	48013520	31163765	64.91	92.3	30691451	34.76	60.2	5.03	60107	28763	3.05
D55_PMN_130_T1_20181106	39707290	14802615	37.28	91.68	14408559	38.2	56.89	4.91	60107	28855	5.797
D55_PMN_H041_T0_20180201	56947348	33781382	59.32	93.11	32421471	36.5	59.05	4.45	60107	29529	5.339
D55_PMN_H041_T0_20190110	47535480	24544470	51.63	93.1	23885482	42.36	53.68	3.96	60107	29869	7.144
D55_PMN_H041_T1_20180201	48354208	41130915	85.06	94.12	39972549	33.11	61.31	5.58	60107	29989	3.724
D55_PMN_H041_T1_20190110	35163098	19156885	54.48	93.2	18642396	44.59	50.06	5.35	60107	28620	8.534
D55_PMN_alone_T0_20180920	48072230	44511895	92.59	91.78	43037235	42.66	53.2	4.14	60107	32398	5.57
D55_PMN_alone_T0_20190416	35597322	33211408	93.3	92.93	32588156	35.94	59.91	4.16	60107	31282	3.377
D55_PMN_alone_T1_20180920	51282184	47546434	92.72	91.9	45793264	42.51	52.72	4.77	60107	33336	5.268
D55_PMN_alone_T1_20190416	37229178	34730218	93.29	93.15	33898755	44.05	52.16	3.79	60107	31065	6.193
D60_PMN_130_T0_20180208	61735862	25547379	41.38	94.16	22037012	46.68	49.48	3.84	60107	29910	12.476
D60_PMN_130_T0_20181113	34913194	12982652	37.19	92.25	12659363	40	55.14	4.86	60107	27223	4.112
D60_PMN_130_T1_20180208	52019796	26576752	51.09	92.79	24943674	44.63	50.99	4.38	60107	29293	10.498
D60_PMN_130_T1_20181113	37469146	15857170	42.32	80.14	13535044	38.98	55.63	5.39	60107	26409	11.673
D60_PMN_H041_T0_20180208	65095380	25330781	38.91	93.78	22711664	46.42	49.6	3.99	60107	30409	10.755
D60_PMN_H041_T0_20181212	50178852	26093801	52	89.91	25528658	41.43	54.42	4.15	60107	29733	4.908
D60_PMN_H041_T1_20180208	48090152	32009197	66.56	92.57	30318671	43.11	51.39	5.5	60107	30776	9.591
D60_PMN_H041_T1_20181212	56007398	30336310	54.16	92.26	29512538	44.06	48.37	7.56	60107	30342	5.084
D60_PMN_alone_T0_20190416	41108330	38225558	92.99	92.9	37568140	39.88	55.87	4.26	60107	31208	3.314
D60_PMN_alone_T1_20190416	40402926	37560929	92.97	93.35	36990732	37.65	57.81	4.54	60107	30763	3.444
D6_PMN_130_T0_20180131	53339382	26331487	49.37	86.7	25658513	41.21	54.22	4.56	60107	30678	3.707
D6_PMN_130_T0_20181108	37431934	13310480	35.56	93.26	12996112	41.38	54.28	4.34	60107	27200	5.078
D6_PMN_130_T1_20180131	51881768	34740926	66.96	93.89	34226974	41.55	53.88	4.57	60107	30050	4.299
D6_PMN_130_T1_20181108	38207410	17659885	46.22	93.22	17210249	40.38	53.28	6.35	60107	27503	5.428
D6_PMN_H041_T0_20180131	56561264	35714235	63.14	93.22	35073421	42.55	53.5	3.95	60107	31663	3.13
D6_PMN_H041_T0_20190122	48681996	27995254	57.51	92.87	27167909	43.14	52.89	3.97	60107	29082	5.767
D6_PMN_H041_T1_20180131	51135562	41919568	81.98	93.88	40944278	35.06	60.01	4.94	60107	30430	3.332
D6_PMN_H041_T1_20190122	42978440	20995676	48.85	92.73	20296889	42.64	51.42	5.94	60107	27920	5.241
D6_PMN_alone_T0_20180802	52797752	48947929	92.71	92.55	47797126	41.49	54.07	4.44	60107	33109	4.255
D6_PMN_alone_T0_20190416	35630000	33666088	94.49	93.5	31570534	37.56	57.46	4.99	60107	31287	7.509
D6_PMN_alone_T1_20180802	42296698	38974698	92.15	92.41	37886100	42.91	52.22	4.86	60107	31971	5.142
D6_PMN_alone_T1_20190416	34899404	32413398	92.88	93.54	31556237	39.21	54.82	5.97	60107	31161	4.609

## Sheet: RIN analysis
Samples with PMNs	RIN	Conc ng/ul		Samples with Gc alone (no PMN)	RIN	Conc ng/ul
D55_PMN_130_T0_20180201	5.2	24.3		D55_130_T1_20180201	9	71.1
D55_PMN_130_T0_20181106	6.2	40.8		D55_130_T1_20181106	8.4	89.5
D55_PMN_130_T1_20180201	4.8	21.2		D60_130_T1_20180208	9.1	73.8
D55_PMN_130_T1_20181106	7.2	53.9		D60_130_T1_20181113	8.8	72.5
D55_PMN_H041_T0_20180201	5.4	12.8		D6_130_T1_20180131	9.4	59.7
D55_PMN_H041_T0_20190110	4.9	28.6		D6_130_T1_20181108	7.4	76.7
D55_PMN_H041_T1_20180201	3.2	16.2		D55_H041_T1_20180201	8.9	81.9
D55_PMN_H041_T1_20190110	5.8	33		D55_H041_T1_20190110	10	72.8
D55_PMN_alone_T0_20180920	4.2	4		D60_H041_T1_20180208	9.1	79.4
D55_PMN_alone_T0_20190416	5.5	7		D6_H041_T1_20180131	9.4	36.6
D55_PMN_alone_T1_20180920	4.6	9			8.95	71.4
D55_PMN_alone_T1_20190416	4.8	8
D60_PMN_130_T0_20180208	7.2	48.9
D60_PMN_130_T0_20181113	7.7	54.4
D60_PMN_130_T1_20180208	4.7	63.5
D60_PMN_130_T1_20181113	1.5	40.3
D60_PMN_H041_T0_20180208	7.2	50.5
D60_PMN_H041_T0_20181212	8.2	19
D60_PMN_H041_T1_20180208	3	38.2
D60_PMN_H041_T1_20181212	7.8	29
D60_PMN_alone_T0_20190416	7.2	11
D60_PMN_alone_T1_20190416	6	8
D6_PMN_130_T0_20180131	6.6	24.8
D6_PMN_130_T0_20181108	6.1	37.9
D6_PMN_130_T1_20180131	5.7	48.2
D6_PMN_130_T1_20181108	6.2	35.3
D6_PMN_H041_T0_20180131	6.7	27.4
D6_PMN_H041_T0_20190122	5.7	51.3
D6_PMN_H041_T1_20180131	4.5	12.1
D6_PMN_H041_T1_20190122	6	28.6
D6_PMN_alone_T0_20180802	5.9	9.65
D6_PMN_alone_T0_20190416	4.6	4
D6_PMN_alone_T1_20180802	6	7.36
D6_PMN_alone_T1_20190416	6.7	9
Average	5.67647	26.9768
