# Supplementary material for: Dual species transcriptomics reveals conserved metabolic and immunologic processes in interactions between human neutrophils and Neisseria gonorrhoeae
Source: PLoS Pathog. 2024 Jul 8;20(7):e1012369. doi: 10.1371/journal.ppat.1012369 (PMC11257400; doi:10.1371/journal.ppat.1012369)
Supplement: S2 Dataset — (XLSX) [file ppat.1012369.s014.xlsx]

## Sheet: H041_counts
ID	D55_H041_T1_20180201	D55_H041_T1_20190110	D55_PMN_H041_T0_20180201	D55_PMN_H041_T0_20190110	D55_PMN_H041_T1_20180201	D55_PMN_H041_T1_20190110	D60_H041_T1_20180208	D60_PMN_H041_T0_20180208	D60_PMN_H041_T0_20181212	D60_PMN_H041_T1_20180208	D60_PMN_H041_T1_20181212	D6_H041_T1_20180131	D6_PMN_H041_T0_20180131	D6_PMN_H041_T0_20190122	D6_PMN_H041_T1_20180131	D6_PMN_H041_T1_20190122
F9Z36_0001.p01	43	12	41	27	8	8	13	39	35	26	22	19	26	9	6	20
F9Z36_0002.p01	347	299	567	477	59	219	128	541	400	152	244	143	471	390	94	335
F9Z36_0003.p01	126	110	241	133	16	78	55	159	138	43	63	51	220	163	40	132
F9Z36_0004.p01	1113	765	552	492	93	231	428	449	440	155	185	734	538	398	99	304
F9Z36_0005.p01	5479	5508	1771	1445	452	1145	2836	2049	1580	1282	1794	5372	1113	1341	614	1036
F9Z36_0006.p01	7834	4777	3266	2350	744	1496	4400	3470	3419	1608	2880	6697	2337	2278	994	2094
F9Z36_0007.p01	12077	5976	4416	3126	904	1902	6012	4924	3753	2219	3328	9624	3219	2765	1265	2656
F9Z36_0008.p01	1509	861	1029	765	175	419	1061	1442	856	478	692	1195	629	668	226	754
F9Z36_0009.p01	1510	714	556	408	119	287	692	675	544	282	521	1081	432	388	130	615
F9Z36_0010.p01	1871	731	837	683	145	494	642	898	867	299	862	1533	752	972	244	891
F9Z36_0011.p01	1329	510	622	778	102	484	559	1056	972	324	876	670	638	772	143	1135
F9Z36_0012.p01	2851	1185	799	703	129	450	991	1199	788	354	733	1132	752	673	154	1017
F9Z36_0013.p01	3014	1240	804	737	209	662	1566	1359	410	476	714	3364	504	676	313	726
F9Z36_0014.p01	5224	2211	699	886	169	712	3007	1549	808	630	1098	5320	726	606	265	849
F9Z36_0015.p01	13601	6065	4485	8625	1375	4702	4563	9342	5043	3592	6248	16131	4726	4802	1976	4592
F9Z36_0016.p01	343	211	315	106	57	71	353	437	203	267	128	315	153	297	80	465
F9Z36_0017.p01	8488	4124	4351	3234	844	2212	3994	4931	5144	2493	4490	7384	3435	3446	1305	4700
F9Z36_0018.p01	2026	1145	599	374	127	259	1515	1056	612	637	516	1739	346	952	265	1381
F9Z36_0019.p01	18544	6336	3068	5167	786	3499	10152	8935	5784	3221	5953	11105	3708	5480	804	8115
F9Z36_0020.p01	60882	23334	8471	11745	2350	8146	31742	17401	12496	7718	14878	45354	9422	10084	2977	13294
F9Z36_0021.p01	6596	2642	2161	2362	491	1804	3018	3207	1719	1328	2245	5799	1807	1138	768	1472
F9Z36_0022.p01	15610	9010	6868	5461	1614	3995	7797	8645	6562	4109	6646	12725	6451	4304	2349	5499
F9Z36_0023.p01	4415	2548	1265	1577	376	1347	2694	2171	1656	1119	2106	3544	1355	1420	503	2015
F9Z36_0024.p01	328	117	269	156	51	49	211	345	123	201	81	163	173	133	46	93
F9Z36_0025.p01	1021	217	536	607	74	166	629	1141	466	295	282	496	513	390	95	374
F9Z36_0026.p01	85533	55097	51277	36171	8426	15175	36289	81073	35446	33332	22278	68093	45886	33203	14429	26342
F9Z36_0027.p01	1224	605	472	547	129	371	771	831	535	310	584	1048	515	394	177	545
F9Z36_0028.p01	4560	1936	1352	1683	307	1064	2331	2194	1223	917	1477	3604	1322	941	445	1343
F9Z36_0029.p01	137	162	48	52	12	24	146	89	14	19	14	145	32	67	18	27
F9Z36_0030.p01	782	336	160	186	39	87	307	264	138	67	125	657	141	175	50	105
F9Z36_0031.p01	63135	70454	32457	35523	7665	17720	40240	54870	38104	19106	27820	54580	35754	24552	11223	21848
F9Z36_0032.p01	16225	4102	2628	2259	572	1544	6245	3035	2407	1270	2479	13762	2345	1955	866	2896
F9Z36_0033.p01	6026	8567	1104	1668	282	1296	4411	1916	1689	769	2135	6609	849	1581	383	1436
F9Z36_0034.p01	545	274	90	130	25	61	250	215	66	37	73	480	42	100	68	127
F9Z36_0035.p01	3118	1477	649	674	196	357	2177	2140	109	377	249	4221	410	707	284	294
F9Z36_0036.p01	1069	378	240	305	60	263	776	466	242	225	490	674	169	361	120	567
F9Z36_0037.p01	3566	1314	125	253	47	267	2150	402	201	161	381	2831	198	374	74	444
F9Z36_0038.p01	2174	1897	421	629	116	403	1524	717	510	256	629	2547	283	412	190	411
F9Z36_0039.p01	49726	22797	2986	12545	1240	10563	15589	13101	3634	3257	10286	46799	7134	9974	1346	6018
F9Z36_0040.p01	468	256	234	257	52	128	263	400	121	153	157	284	130	325	67	293
F9Z36_0041.p01	9	6	16	3	2	5	11	27	17	11	9	19	5	40	0	42
F9Z36_0042.p01	290	230	87	86	15	44	164	168	54	46	79	282	53	145	31	122
F9Z36_0043.p01	497	458	220	222	46	109	213	216	157	73	141	620	138	174	59	150
F9Z36_0044.p01	19747	10866	11053	13860	2784	7240	7417	26870	5749	5165	7018	13795	11313	12943	3748	8114
F9Z36_0045.p01	5526	3099	1286	1559	298	1098	3221	2094	1246	910	1712	4937	1173	1104	435	1335
F9Z36_0046.p01	969	565	508	498	61	301	689	941	360	362	447	687	408	322	134	465
F9Z36_0047.p01	363	683	119	151	19	77	254	143	106	85	165	421	43	188	36	87
F9Z36_0050.p01	17888	8728	4966	4842	961	3329	9870	8392	3427	3197	4134	11693	3161	7075	1040	4610
F9Z36_0051.p01	1467	711	802	694	163	477	737	1209	775	572	886	1467	414	598	198	745
F9Z36_0052.p01	1758	1171	885	815	211	595	950	1235	1070	627	1233	1780	480	881	282	976
F9Z36_0053.p01	5042	3366	1397	1292	453	1176	2672	1778	2057	1030	2209	4512	903	1402	493	1365
F9Z36_0054.p01	4582	3637	1377	1294	406	1033	2237	1553	1871	963	1961	3665	1014	1251	510	1113
F9Z36_0055.p01	9211	5678	1453	1665	429	1260	4788	2051	1774	940	1952	8064	1063	1246	571	1552
F9Z36_0056.p01	5816	2697	1309	1277	291	839	2377	1761	1522	682	1382	3993	1262	1110	397	1076
F9Z36_0057.p01	426	196	112	153	16	110	250	248	138	80	255	263	129	141	29	263
F9Z36_0058.p01	522	185	125	145	28	130	291	262	190	110	267	308	108	125	48	195
F9Z36_0059.p01	2030	836	314	544	80	417	1276	838	479	338	648	1382	312	368	139	670
F9Z36_0060.p01	145	37	25	57	6	26	69	69	59	22	62	54	55	30	10	49
F9Z36_0061.p01	634	178	128	301	33	178	394	437	134	136	200	610	200	260	60	321
F9Z36_0062.p01	1409	817	341	358	91	220	1352	1333	335	596	349	619	251	843	126	753
F9Z36_0063.p01	2245	1353	466	344	100	327	1774	1206	216	505	265	1369	336	976	229	921
F9Z36_0064.p01	16876	12701	6528	7913	1928	5794	13474	14129	7778	6076	8164	12190	7235	7189	2832	8583
F9Z36_0065.p01	2636	1413	1118	1436	306	1034	1392	2060	1203	737	1352	1653	1344	1883	595	2920
F9Z36_0066.p01	17	5	5	4	0	3	13	16	7	3	2	3	6	29	2	38
F9Z36_0067.p01	78	39	49	82	8	60	118	262	57	56	92	44	61	137	13	288
F9Z36_0068.p01	268	167	207	206	37	128	246	305	146	140	179	190	189	314	75	614
F9Z36_0069.p01	4703	2102	2183	2886	423	1595	3076	3787	2143	1104	2730	3431	2328	1721	849	2693
F9Z36_0070.p01	16378	8668	8551	8860	1621	4285	9844	20840	5809	6039	5470	14177	8749	7641	2834	7733
F9Z36_0071.p01	10737	4661	4390	5641	1189	3580	5385	11503	3388	4275	3067	7919	4585	9907	2010	10838
F9Z36_0072.p01	8787	5053	9803	9336	1656	4178	5750	17317	9663	6000	6390	8070	10237	7472	2480	10349
F9Z36_0073.p01	32733	16317	31816	27361	4659	15067	18603	43383	27530	15102	25698	17696	29962	17617	7229	25799
F9Z36_0075.p01	7163	3931	2051	2351	485	1667	3303	3170	1880	1165	2141	6447	2116	1842	723	2003
F9Z36_0076.p01	4832	3485	1901	1854	502	1407	2408	2835	1876	1099	2327	5061	1777	1578	793	1725
F9Z36_0077.p01	2141	1806	456	556	136	370	1304	920	361	320	476	2094	334	767	159	466
F9Z36_0078.p01	7352	2446	2056	2927	607	1461	4392	5242	3015	2271	3129	4425	1878	2212	653	2794
F9Z36_0079.p01	3044	1571	1014	923	168	707	1248	1328	783	540	979	2141	807	593	240	444
F9Z36_0080.p01	998	1325	581	627	95	396	697	687	594	321	665	969	298	488	124	365
F9Z36_0081.p01	62128	43465	21258	29604	4458	18392	36207	41071	19234	14256	22672	53562	19923	22782	6152	17276
F9Z36_0082.p01	154	82	171	197	34	92	116	286	131	95	176	69	210	103	53	145
F9Z36_0083.p01	4284	1686	1618	1413	413	805	1859	2815	1606	1047	1258	3233	1687	1737	510	1186
F9Z36_0084.p01	3736	1653	1299	1252	243	780	1801	1659	1156	580	1348	3271	1049	1069	351	1150
F9Z36_0085.p01	8495	5808	1387	1658	382	1196	4408	1800	1445	790	1708	10948	1183	1111	602	1358
F9Z36_0086.p01	6773	3671	2841	1838	495	1138	3731	3293	2096	1372	1928	4514	1597	1380	663	1149
F9Z36_0087.p01	3813	1811	706	580	129	454	1840	852	418	435	499	2819	480	405	242	419
F9Z36_0088.p01	2528	1853	1336	1113	269	628	1498	1407	1353	731	1018	2535	789	678	403	913
F9Z36_0089.p01	1995	948	1250	1152	201	596	758	1547	1155	451	866	1854	799	976	243	514
F9Z36_0090.p01	3590	1737	2899	2569	529	1244	1692	3536	2282	1323	1991	2880	2457	1484	736	1675
F9Z36_0091.p01	18543	9105	4599	3678	1017	2678	7291	5416	3057	2284	3826	20150	3755	3202	1565	3051
F9Z36_0092.p01	2062	948	569	816	135	398	1411	1295	723	497	740	1644	522	532	184	458
F9Z36_0093.p01	1	2	5	4	0	1	2	13	5	4	2	0	0	4	0	2
F9Z36_0094.p01	28052	11943	7699	6957	1648	5892	9757	10769	5531	4318	8397	21494	5608	7955	2739	9212
F9Z36_0095.p01	12859	5902	2340	2576	579	2373	6046	3588	2678	1614	3771	11856	2135	1568	925	2327
F9Z36_0096.p01	287	127	99	91	16	43	182	110	80	38	67	229	89	47	20	55
F9Z36_0097.p01	10192	4681	5177	3382	837	2065	4762	5811	3716	2404	3092	7939	3872	3015	1327	2836
F9Z36_0098.p01	2568	1205	2653	1239	427	685	1051	2128	1487	712	1093	1953	1625	1462	674	1244
F9Z36_0099.p01	7279	2851	2460	1771	445	1258	2822	2837	1699	1175	1737	7581	1772	1728	687	1939
F9Z36_0100.p01	12268	7178	5455	4357	1195	2877	6632	6409	6444	3004	5256	11370	3590	3148	1649	3152
F9Z36_0101.p01	1859	1077	1399	706	228	483	1271	1601	1035	739	887	2207	557	943	370	1281
F9Z36_0102.p01	851	443	882	529	147	361	654	1259	731	633	636	733	412	709	217	1027
F9Z36_0103.p01	6485	4714	2494	2626	479	1972	3905	3421	2340	1760	2745	5629	1729	1931	627	2036
F9Z36_0104.p01	4858	3291	2245	1533	393	1170	2908	2613	2072	1636	1888	5071	1247	1781	625	1856
F9Z36_0105.p01	1183	883	890	960	148	538	710	1347	1086	527	1101	1239	622	742	263	716
F9Z36_0106.p01	36776	9883	7108	6106	1364	7990	9493	7989	4923	3477	13072	36998	4322	3165	2240	7848
F9Z36_0107.p01	884	253	508	317	84	381	344	496	453	343	821	732	259	211	141	670
F9Z36_0108.p01	2317	680	1073	725	199	815	708	971	657	556	1225	2190	504	347	375	859
F9Z36_0109.p01	523	325	547	544	139	207	337	741	385	318	263	410	345	403	140	300
F9Z36_0110.p01	1160	716	628	826	159	547	1173	1232	666	659	723	713	395	635	169	1027
F9Z36_0111.p01	1784	1313	966	1629	189	863	1356	2592	1357	1080	1305	1248	823	1037	281	1143
F9Z36_0112.p01	638	897	658	1473	104	610	614	2044	761	778	746	784	320	887	128	990
F9Z36_0113.p01	2357	1960	974	1296	246	679	1479	1985	1349	963	1212	2391	661	902	320	920
F9Z36_0114.p01	1291	1855	722	970	133	645	658	1234	766	506	995	1282	506	747	221	828
F9Z36_0115.p01	1302	1279	1022	982	121	530	791	1099	1156	468	1029	950	622	687	238	650
F9Z36_0116.p01	558	266	396	296	87	172	237	411	217	170	285	444	227	212	110	166
F9Z36_0117.p01	3823	1539	1179	929	216	702	1199	1273	949	428	898	2211	911	546	295	480
F9Z36_0118.p01	5299	3776	502	617	207	663	2822	691	466	392	983	6440	464	575	355	629
F9Z36_0119.p01	19324	13938	7869	7556	1195	2898	10143	11557	4878	4540	4037	14951	7716	4902	2206	4377
F9Z36_0120.p01	6612	3294	5314	6999	698	2571	3488	9636	4857	2693	4262	4028	6645	4679	1301	4392
F9Z36_0122.p01	2373	1381	1239	1107	271	795	1365	1541	961	635	1155	2347	917	1162	402	948
F9Z36_0123.p01	4497	2275	1753	1315	321	1026	2626	2543	1906	1022	1941	3821	1124	1298	547	1557
F9Z36_0124.p01	807	421	325	291	55	217	547	586	178	164	192	893	150	660	91	495
F9Z36_0125.p01	6098	3577	1536	1105	325	769	2896	1959	1176	788	1039	4736	1331	1578	451	1253
F9Z36_0126.p01	4745	1807	2137	1800	412	1123	2441	3260	1461	1233	1690	3791	1688	1507	492	1724
F9Z36_0127.p01	17	11	2	1	1	2	14	4	1	1	0	13	4	0	0	0
F9Z36_0128.p01	58321	24783	9550	10022	2613	11241	26204	13841	9678	6841	16489	56988	8618	10327	3544	12779
F9Z36_0129.p01	1719	1083	946	891	137	507	1094	1229	1038	482	956	1562	651	601	193	678
F9Z36_0130.p01	2740	1092	1699	1494	169	774	1675	2515	1401	852	1363	2335	1237	929	312	1215
F9Z36_0131.p01	1950	1160	396	439	135	349	991	608	276	242	381	2178	276	295	130	186
F9Z36_0132.p01	14322	11921	4428	4681	1025	3092	8147	6448	3927	2482	4980	14574	2865	4069	1359	2892
F9Z36_0133.p01	4087	5698	2586	3092	697	1884	3622	3965	2860	2202	3108	3452	1377	2499	793	1835
F9Z36_0134.p01	742	1519	732	832	251	436	726	1055	755	742	713	903	486	632	286	497
F9Z36_0135.p01	26962	37383	3340	5931	975	5534	15083	6390	3014	2443	5777	37638	3106	4508	2045	5175
F9Z36_0136.p01	2061	1160	796	541	154	473	1153	1069	539	571	734	2506	438	447	320	512
F9Z36_0137.p01	1263	951	1001	883	202	579	972	1282	829	694	878	1070	479	776	291	704
F9Z36_0138.p01	909	1261	527	715	145	503	784	888	585	405	751	1205	375	498	147	437
F9Z36_0139.p01	1059	350	313	459	58	300	371	466	393	223	432	629	389	645	121	799
F9Z36_0140.p01	46	57	6	25	0	11	39	20	12	13	14	39	13	44	1	76
F9Z36_0141.p01	579	284	70	97	21	79	245	183	142	99	118	356	75	325	38	331
F9Z36_0142.p01	4940	2632	263	486	125	327	1766	585	482	257	484	2632	452	794	133	857
F9Z36_0143.p01	2689	1911	1382	2362	301	1218	1773	3453	1797	1201	1876	1500	1573	2023	322	1978
F9Z36_0145.p01	2128	1103	1618	1840	233	1014	1033	2241	1133	846	1255	1954	1045	890	398	795
F9Z36_0146.p01	39663	16333	5737	9535	1935	8530	13996	14075	8115	5189	12331	41731	8206	7593	2642	6835
F9Z36_0147.p01	294	307	208	243	45	138	351	688	171	288	187	345	99	419	41	337
F9Z36_0148.p01	1295	977	542	552	106	375	744	801	789	550	717	1446	245	427	128	580
F9Z36_0149.p01	6153	4744	1958	2271	641	1637	3633	2973	2199	2169	2656	6664	1165	1533	686	1822
F9Z36_0150.p01	12554	10728	2638	3096	821	3083	6491	3994	3824	2719	4580	11518	2105	2318	1073	2698
F9Z36_0151.p01	735	217	186	118	31	109	158	189	129	87	167	905	106	109	29	202
F9Z36_0152.p01	35686	87654	5553	9943	3994	13611	16546	15631	6374	11378	14144	33838	4099	25435	5960	12582
F9Z36_0153.p01	2270	2720	1470	1299	504	916	1232	2231	977	1235	1364	2437	771	1360	655	926
F9Z36_0154.p01	2543	2177	742	835	269	755	1264	1274	771	788	1248	2479	376	947	310	797
F9Z36_0155.p01	26807	21478	5469	4983	1952	4623	16992	7258	6001	4117	8249	28024	4192	4765	3250	4718
F9Z36_0156.p01	2883	1765	894	922	247	597	1711	1042	656	606	793	2891	589	625	420	708
F9Z36_0157.p01	4964	2693	1265	918	393	954	2831	1536	901	922	1453	5379	776	903	714	1100
F9Z36_0158.p01	2389	1381	986	727	285	683	1574	1184	633	729	1035	2402	516	678	473	824
F9Z36_0159.p01	824	446	381	343	149	289	484	534	200	265	336	841	224	367	216	332
F9Z36_0160.p01	4697	3080	1985	1909	586	1662	3235	2781	1947	1165	3056	4488	1761	1624	949	2002
F9Z36_0161.p01	18721	7388	3050	2809	582	1539	8543	4403	3368	1792	2779	15082	2801	2115	959	2063
F9Z36_0162.p01	3069	1204	2096	1450	378	655	1092	2275	1656	669	940	1648	1825	3215	479	2779
F9Z36_0163.p01	23074	13363	7971	7773	1893	4671	11758	11750	8922	4950	7292	23126	7710	7781	3127	6537
F9Z36_0164.p01	2042	1711	568	636	126	371	1078	621	423	230	550	2270	359	458	197	374
F9Z36_0165.p01	1827	884	413	382	104	271	905	602	387	297	394	1730	300	382	152	296
F9Z36_0166.p01	1215	788	233	292	62	258	646	423	214	180	402	1143	142	349	109	280
F9Z36_0167.p01	1970	576	336	556	89	319	1414	667	355	286	541	1264	419	363	115	457
F9Z36_0168.p01	329	83	149	168	42	112	145	261	139	77	137	202	157	118	29	190
F9Z36_0169.p01	133262	70333	29538	26936	8492	24582	66915	40168	30593	19355	44128	113609	22105	19350	11753	23807
F9Z36_0170.p01	5937	7042	7202	7527	1088	3530	4527	9452	6695	3725	5359	5975	4766	3641	1603	3908
F9Z36_0171.p01	30120	6953	6770	8308	1114	9874	6149	10576	6340	4087	17141	28531	6719	3337	2036	11995
F9Z36_0172.p01	2832	1334	891	943	199	555	1365	1453	754	548	873	2670	751	823	269	662
F9Z36_0173.p01	3507	2370	1937	1741	454	998	2111	2658	1334	1012	1341	3526	1632	1371	581	1140
F9Z36_0174.p01	4001	3118	2191	1619	439	1037	2599	2726	1701	1071	1559	3995	1939	1375	636	1224
F9Z36_0175.p01	1	4	2	0	0	0	7	0	0	0	0	1	0	0	0	1
F9Z36_0176.p01	9372	6205	4147	3840	820	2188	5162	5540	4192	2117	3478	8290	3958	3044	1214	2674
F9Z36_0177.p01	36301	18688	26964	38770	6007	18794	10705	39392	18830	11932	24498	31695	27450	19393	8306	15300
F9Z36_0178.p01	9260	4628	5605	5072	1105	3050	4631	7976	6292	3121	5067	7741	5134	3701	1652	3599
F9Z36_0179.p01	22397	11825	10747	10470	1849	6597	11525	15999	11508	6397	11098	17322	9872	6736	2896	8049
F9Z36_0180.p01	15608	7512	3904	4592	804	3070	5874	6411	2112	1974	3116	15524	3635	4133	1245	3608
F9Z36_0181.p01	953	932	312	293	57	180	550	349	233	149	244	993	163	280	50	182
F9Z36_0182.p01	103	43	25	31	4	13	24	18	34	4	29	98	23	19	4	19
F9Z36_0183.p01	6227	2584	893	1208	344	1129	3666	1752	887	964	1535	5437	806	1079	426	1354
F9Z36_0184.p01	2728	1560	539	710	188	518	1906	1122	446	672	552	1907	462	599	193	782
F9Z36_0185.p01	1102	1045	194	249	230	536	413	298	144	359	836	732	107	339	227	536
F9Z36_0186.p01	13660	5642	3181	3820	812	2578	5308	4672	3918	1807	3851	10471	3801	2105	1105	2175
F9Z36_0187.p01	5945	5568	2131	2862	637	2083	3658	3581	3557	2043	3369	4509	1572	2296	816	2356
F9Z36_0188.p01	619	605	312	424	104	291	474	486	348	257	321	529	303	427	94	455
F9Z36_0189.p01	2328	1367	921	990	238	664	1347	1346	1149	534	889	1698	1067	1313	335	1226
F9Z36_0190.p01	452	257	249	329	70	206	237	422	375	153	283	442	240	283	86	165
F9Z36_0191.p01	1291	434	423	313	64	256	384	520	317	190	317	852	317	223	85	373
F9Z36_0192.p01	29902	17822	5330	7411	1664	6883	16860	10303	7246	4346	11393	28392	5879	4131	2527	6034
F9Z36_0193.p01	2573	1109	939	626	188	524	1142	1130	1039	497	1148	2529	641	623	244	915
F9Z36_0194.p01	46	22	49	29	14	22	27	51	24	9	15	45	24	18	8	15
F9Z36_0195.p01	6477	3735	3572	2718	488	1617	2855	3624	2711	1298	2766	5401	2602	1664	749	1850
F9Z36_0196.p01	138580	52891	1964	1342	588	2535	44279	1966	1895	1126	4449	130968	2665	1853	970	2906
F9Z36_0197.p01	2359	902	1317	884	270	566	1052	1356	995	684	1025	2166	811	817	397	921
F9Z36_0198.p01	6738	3135	2656	2493	463	1613	3979	3581	2496	1677	2625	5969	1729	2111	709	2437
F9Z36_0199.p01	13128	11825	4948	6087	1197	4006	8661	8289	7088	4095	6594	12243	3385	4412	1388	4456
F9Z36_0200.p01	4170	2484	1535	1759	371	1116	2091	2398	1047	966	1545	4221	1100	890	468	1092
F9Z36_0201.p01	1256	631	799	1359	207	890	1208	2128	749	643	1149	758	767	559	189	893
F9Z36_0202.p01	6934	2617	2068	2265	525	1811	2952	2669	2102	1347	2992	5098	1759	1168	708	1852
F9Z36_0203.p01	4308	1843	844	1240	141	988	2504	1439	697	495	1314	3760	739	613	257	1169
F9Z36_0204.p01	1988	733	967	616	151	489	785	1067	659	448	774	1863	691	708	230	721
F9Z36_0205.p01	2062	764	1062	725	192	543	825	1219	773	589	917	2185	795	561	278	755
F9Z36_0206.p01	47839	30557	13402	13574	3728	11670	23854	17555	13896	8802	17211	51264	12544	10888	5671	12076
F9Z36_0207.p01	1478	1364	1742	1140	322	616	885	1933	1471	1068	1128	1607	1175	976	478	1080
F9Z36_0208.p01	19313	25915	7028	5829	1701	4456	10925	9298	7154	4988	7144	19281	5368	5694	2670	5602
F9Z36_0209.p01	6159	2949	2551	2584	554	1507	2453	4295	2308	1256	2361	4637	2507	2171	692	1433
F9Z36_0210.p01	2739	1903	1803	1599	437	1004	1415	2727	1387	993	1451	2739	1239	1578	481	951
F9Z36_0211.p01	104028	60391	33713	28147	7509	19742	53490	45389	30529	18794	29940	89145	26687	24766	11575	23421
F9Z36_0212.p01	7899	4182	2954	2762	632	1865	4349	4596	2446	2052	2905	7638	2690	2127	1135	2194
F9Z36_0213.p01	45295	28482	7906	8921	2756	7078	22601	13613	13580	6131	13686	44680	9414	8770	5168	8477
F9Z36_0214.p01	1833	1083	660	453	190	323	1288	1131	594	605	540	1807	418	975	344	1009
F9Z36_0215.p01	2474	1025	977	670	257	430	1143	1173	1013	659	754	1741	614	786	434	1009
F9Z36_0216.p01	20113	11092	6431	6429	1723	3623	9552	9599	8448	4553	6127	13227	5234	6457	2435	5501
F9Z36_0218.p01	36663	13473	11376	8766	1970	4705	13233	14854	10324	5063	7119	22637	9076	7767	2632	5198
F9Z36_0219.p01	11004	4013	5573	3031	776	1426	5374	6590	5364	2620	2916	7214	3403	3338	1344	2708
F9Z36_0220.p01	7784	3067	2095	815	416	551	3104	1860	1139	760	769	6702	1260	1706	639	1364
F9Z36_0221.p01	14296	9900	6632	4915	1512	2629	9447	6284	7964	4079	5091	12402	4036	4967	2059	4339
F9Z36_0222.p01	4430	5289	3476	2558	739	1335	4061	3444	3547	2340	2462	4675	1870	2276	1084	1713
F9Z36_0223.p01	6472	6965	2813	2940	693	1815	5560	4280	3890	2274	3470	7090	1855	2458	932	2364
F9Z36_0224.p01	10833	5910	3183	2981	743	2069	5849	3556	3937	1930	3467	10413	2721	2483	1168	2424
F9Z36_0225.p01	228	131	41	61	9	43	159	89	39	30	68	273	41	66	11	79
F9Z36_0226.p01	803	281	120	98	24	114	416	119	91	61	226	681	97	95	18	147
F9Z36_0227.p01	6869	4101	10239	9655	1433	5404	4520	15389	8546	4118	8293	2170	11365	9071	2458	10658
F9Z36_0234.p01	8457	3846	1863	2015	254	776	3112	2211	1304	545	1043	7655	1414	1385	495	828
F9Z36_0235.p01	503	191	677	478	83	163	210	839	622	227	323	346	518	385	123	426
F9Z36_0236.p01	126400	63096	7313	11283	1857	6551	33684	15467	6464	3801	7581	108983	12754	8151	2798	5650
F9Z36_0237.p01	6242	2644	962	887	303	688	3289	1285	696	575	963	5554	752	1141	455	830
F9Z36_0238.p01	9135	4049	1501	3299	363	2173	4755	5109	1358	1658	2215	6478	1208	2956	467	2336
F9Z36_0239.p01	2973	1462	1701	1888	260	1021	1551	2503	1524	886	1519	2768	1168	1366	428	1141
F9Z36_0240.p01	11729	4899	2959	3647	671	2998	5113	4913	2985	1806	3727	10817	3157	2790	859	3391
F9Z36_0241.p01	15725	17479	7351	7049	1543	5029	10541	9269	8347	4628	8182	16022	5539	5137	2380	6093
F9Z36_0242.p01	631	138	198	205	36	146	72	130	225	57	264	520	233	123	61	144
F9Z36_0243.p01	31115	12614	1946	2216	681	2513	10145	3255	1554	1279	2940	30021	2350	2936	1539	2409
F9Z36_0244.p01	14410	7739	3236	3548	646	2464	7649	4608	2991	1440	3695	12441	2234	2513	1188	2492
F9Z36_0245.p01	1601	1595	654	892	139	565	1023	1276	835	376	1071	1876	382	897	248	703
F9Z36_0246.p01	1201	1018	408	460	92	422	560	641	427	315	608	1571	275	383	164	494
F9Z36_0247.p01	1816	859	1437	1178	361	719	926	1530	1049	660	1053	1333	1148	894	522	894
F9Z36_0248.p01	18	12	10	10	2	4	7	8	6	3	17	12	13	7	3	5
F9Z36_0249.p01	174834	74626	4587	8335	2028	18320	75563	9992	6567	5407	26081	156638	8509	7075	2798	19785
F9Z36_0250.p01	3093	1609	643	608	219	729	1609	1182	474	609	1074	2986	480	1023	324	1176
F9Z36_0251.p01	1779	997	746	559	157	469	1074	943	558	478	813	2039	555	753	283	881
F9Z36_0252.p01	1041	424	163	118	48	110	816	316	71	274	98	996	88	441	69	652
F9Z36_0253.p01	3003	1630	1407	1054	299	985	1732	1779	1261	925	1967	2275	645	1392	445	1255
F9Z36_0254.p01	926	889	401	550	119	547	631	806	641	401	883	948	268	611	186	691
F9Z36_0255.p01	756	490	290	243	103	311	470	453	233	259	383	910	172	346	151	300
F9Z36_0256.p01	38	59	17	13	2	16	25	28	8	20	22	49	12	29	7	30
F9Z36_0257.p01	1913	1834	585	708	179	793	1063	1025	772	642	1311	2047	347	817	194	764
F9Z36_0258.p01	18859	13593	8662	5673	1902	3803	11048	9808	5901	4687	5777	18816	5064	5568	2351	4300
F9Z36_0259.p01	2196	1787	1980	1760	476	1205	1332	2939	1713	1462	1929	1914	1101	2436	522	1166
F9Z36_0260.p01	314	593	155	294	34	229	191	371	318	269	509	376	97	464	41	238
F9Z36_0261.p01	11	21	61	59	7	22	4	59	44	56	51	12	17	49	20	33
F9Z36_0262.p01	9455	5387	2819	5968	913	4503	7399	10606	1324	3826	2913	11768	1851	5340	1525	4248
F9Z36_0263.p01	14486	8743	9247	8134	1875	5219	10188	16204	12196	6316	10047	10755	8586	6421	3043	8936
F9Z36_0264.p01	12749	7322	12222	11249	2573	6717	8047	20368	16170	8392	12209	9294	10911	8311	3699	9662
F9Z36_0265.p01	15332	10433	10423	12170	2295	7101	7947	17844	12603	6235	12616	14157	11793	7387	3535	6828
F9Z36_0266.p01	3968	2727	546	655	295	681	1724	625	475	487	1106	4882	319	550	348	696
F9Z36_0267.p01	400	385	96	135	34	144	232	126	104	64	300	377	24	149	38	153
F9Z36_0268.p01	5170	4466	140	301	266	987	2473	290	183	422	1431	4497	209	603	313	899
F9Z36_0269.p01	113	81	49	28	12	37	43	53	22	29	64	111	17	45	10	69
F9Z36_0270.p01	498	159	58	51	18	56	166	70	48	21	81	398	67	60	21	105
F9Z36_0271.p01	391	139	44	52	14	53	85	63	46	24	64	162	76	144	27	100
F9Z36_0272.p01	289	115	392	248	35	111	196	471	182	201	157	192	183	190	78	181
F9Z36_0273.p01	212	100	170	72	21	37	128	182	66	111	60	225	79	84	42	64
F9Z36_0274.p01	11297	7685	9050	5052	1690	2709	6589	9086	5477	6181	4787	8554	4751	5105	2923	5471
F9Z36_0275.p01	9705	3733	5323	6192	1084	3680	4513	10928	5841	4310	6116	6342	5614	5292	1592	5600
F9Z36_0276.p01	1073	431	868	693	114	465	498	949	769	309	869	804	656	427	233	712
F9Z36_0277.p01	1079	495	723	463	106	283	581	910	359	386	469	595	496	342	159	361
F9Z36_0278.p01	444	178	261	169	43	98	290	405	117	162	157	357	137	132	58	151
F9Z36_0279.p01	4350	1826	2640	2565	394	1477	1912	3457	1766	1290	2236	3584	1955	1092	690	1213
F9Z36_0280.p01	5355	6055	3194	3559	693	2109	3839	4821	3355	2148	3199	5468	2481	2533	973	2331
F9Z36_0281.p01	1667	982	897	727	169	516	603	869	878	397	1092	1487	649	590	255	563
F9Z36_0282.p01	2100	1021	1572	1189	306	628	868	1669	1088	604	1002	1479	1215	862	492	898
F9Z36_0283.p01	21	3	7	7	0	3	3	6	4	3	8	7	11	7	1	3
F9Z36_0284.p01	8659	4386	6962	5802	957	2844	3974	8096	5115	2905	4247	7995	5553	2516	1345	3374
F9Z36_0285.p01	1869	1641	755	1116	170	700	1047	1214	921	401	885	1756	616	1041	239	784
F9Z36_0286.p01	3204	2514	1054	1111	275	757	1721	1584	1090	694	1210	3340	914	1023	362	978
F9Z36_0287.p01	5209	2253	2213	2358	469	1322	2917	3959	2193	1355	2130	4085	2012	1658	742	1401
F9Z36_0288.p01	83654	37451	4829	7723	1691	9453	31723	10578	6353	4443	14502	77936	6690	7695	2478	9214
F9Z36_0289.p01	340	511	182	154	12	82	303	260	171	100	131	373	93	114	20	95
F9Z36_0290.p01	2287	1486	929	813	146	484	1149	1200	907	479	686	2106	698	533	241	566
F9Z36_0291.p01	9249	7683	2478	2513	490	1777	5474	3206	2328	1355	2603	9883	1697	1732	749	1845
F9Z36_0292.p01	6452	4263	2452	2860	523	1995	3569	3874	2244	1371	3110	6673	1969	1824	726	1683
F9Z36_0293.p01	1951	987	1323	1099	250	823	824	1513	858	676	1038	1736	775	717	329	826
F9Z36_0295.p01	1652	985	1060	899	275	606	827	1208	597	446	784	1548	686	688	327	537
F9Z36_0296.p01	1084	1055	479	535	135	280	730	700	532	279	465	1127	374	410	219	419
F9Z36_0297.p01	1544	840	818	1033	165	496	989	1420	389	457	545	1808	650	627	273	467
F9Z36_0298.p01	1627	987	1088	758	250	356	1082	1555	716	808	591	1448	610	764	397	630
F9Z36_0299.p01	3718	2047	2537	2182	552	1110	2122	3617	1981	1394	1789	3220	1765	1258	791	1157
F9Z36_0300.p01	726	957	193	227	44	116	515	267	181	94	204	1160	112	237	61	132
F9Z36_0301.p01	3015	1543	520	718	136	389	1874	992	515	492	673	2063	425	526	174	551
F9Z36_0302.p01	294	128	117	114	30	71	106	158	102	60	98	196	139	107	36	122
F9Z36_0303.p01	423	150	98	182	33	150	334	330	226	133	247	250	142	276	28	304
F9Z36_0304.p01	100	62	15	10	1	3	102	40	19	21	21	89	10	57	9	48
F9Z36_0305.p01	894	317	41	115	8	155	695	186	53	116	100	710	69	187	32	265
F9Z36_0306.p01	1334	626	349	431	83	276	639	741	451	292	437	906	408	592	140	518
F9Z36_0307.p01	1055	517	133	145	36	117	474	202	189	73	180	831	174	208	41	196
F9Z36_0308.p01	476	641	180	216	53	135	443	444	161	171	182	465	122	296	76	185
F9Z36_0309.p01	2751	2309	723	654	145	384	1732	959	779	513	827	2724	449	489	223	395
F9Z36_0310.p01	5629	3129	3059	2579	532	1427	2742	3536	2180	1353	2247	5057	2057	1600	714	1446
F9Z36_0311.p01	65537	36528	4696	5719	1839	10572	24530	8069	6100	3691	15431	79567	8212	5389	3085	6856
F9Z36_0312.p01	2993	2674	1852	1325	324	993	3731	4015	1030	2018	910	3062	1016	1654	584	1948
F9Z36_0313.p01	11347	6343	2834	2439	716	1498	5378	3424	2135	1509	2185	9794	1797	2550	758	1336
F9Z36_0314.p01	509	234	216	139	55	100	260	256	159	129	203	320	119	142	61	168
F9Z36_0315.p01	280	74	65	84	14	65	130	156	74	55	71	259	72	63	24	113
F9Z36_0316.p01	614	283	283	307	124	248	289	589	142	172	295	404	219	349	112	274
F9Z36_0317.p01	68305	29054	1668	2493	1183	7284	15367	3130	1253	2255	7214	65092	2653	4014	2190	6293
F9Z36_0318.p01	6979	3824	1911	2331	475	1305	3200	2853	1931	1183	2160	5758	1674	1291	594	1022
F9Z36_0319.p01	10525	9182	2837	3147	805	2638	5719	3377	3566	1662	4075	12225	2771	1905	1309	2669
F9Z36_0320.p01	2342	961	363	514	92	392	1281	642	295	252	507	2302	313	385	84	346
F9Z36_0321.p01	2428	1477	1038	1280	209	743	1833	2142	1229	894	1155	1639	717	1083	318	1111
F9Z36_0322.p01	4855	2470	777	1534	232	1187	3460	2672	1264	936	1685	3404	847	1541	286	1594
F9Z36_0323.p01	9880	4702	4921	4507	1180	2902	5029	6773	4533	2742	4554	5612	4165	4096	1490	3937
F9Z36_0324.p01	29013	11439	3765	3495	862	2851	10223	4232	3227	1626	3974	21029	3257	3089	1486	3321
F9Z36_0325.p01	3776	2636	688	918	218	601	1531	1358	572	377	640	2921	799	1103	319	489
F9Z36_0326.p01	4710	4019	1214	2092	357	1037	3455	2360	1309	1104	1592	3313	1363	2173	389	1903
F9Z36_0327.p01	75971	48319	19095	21428	4241	14672	39941	31145	22291	10896	23496	74844	19198	19735	7403	19185
F9Z36_0328.p01	17645	14441	4532	4454	1056	3278	11158	7292	6514	3047	6203	17927	4099	5089	1870	5542
F9Z36_0329.p01	16720	13011	4554	5502	1066	4010	11105	9611	5501	3379	6515	17449	4401	6723	1586	6218
F9Z36_0330.p01	17576	10986	4395	4587	1219	3979	9206	8081	5480	3461	5626	16180	4771	6124	1907	7334
F9Z36_0331.p01	121827	96732	28734	37379	8646	31525	74998	61269	33733	26292	47257	114977	28986	42536	11813	44679
F9Z36_0332.p01	1437	1067	904	718	173	372	645	879	553	410	556	1669	445	516	201	456
F9Z36_0333.p01	4095	3992	2217	1848	588	1050	2400	2545	1721	1567	1564	3983	1211	1115	623	978
F9Z36_0334.p01	4892	2770	2713	2244	635	1357	2128	2541	2008	1519	2221	4952	1401	1277	848	1015
F9Z36_0335.p01	591	633	400	206	43	140	386	404	192	227	211	471	89	257	83	204
F9Z36_0336.p01	2123	1916	635	464	154	468	1141	711	657	596	936	2178	231	435	205	494
F9Z36_0337.p01	1450	1032	669	436	163	283	676	671	427	426	503	1522	237	371	170	309
F9Z36_0338.p01	538	242	195	115	46	124	225	206	190	157	171	580	88	104	63	120
F9Z36_0339.p01	161	98	204	108	43	80	95	154	124	123	102	164	62	79	42	103
F9Z36_0340.p01	620	315	484	292	88	163	273	375	373	241	288	591	159	190	129	219
F9Z36_0341.p01	1296	771	687	445	156	271	552	510	358	317	370	1284	208	276	162	260
F9Z36_0342.p01	1751	1264	611	403	114	255	910	512	462	289	428	1834	258	341	144	242
F9Z36_0343.p01	1193	748	377	287	95	207	512	378	348	216	399	1303	136	278	87	177
F9Z36_0344.p01	661	297	247	220	54	210	260	303	289	141	423	874	125	216	67	265
F9Z36_0345.p01	2191	1208	1176	1244	203	806	1099	1499	1257	595	1432	1936	916	730	353	731
F9Z36_0346.p01	325	112	158	134	30	95	152	174	168	38	188	339	142	83	50	97
F9Z36_0347.p01	284	133	83	88	13	47	433	413	27	136	45	268	41	164	21	122
F9Z36_0348.p01	11926	7935	4896	4308	1065	2837	6191	5878	5366	2893	5140	10350	3850	3111	1429	3261
F9Z36_0349.p01	121	44	93	49	3	34	64	87	56	25	65	45	14	50	22	49
F9Z36_0350.p01	0	3	1	2	0	0	1	4	2	1	1	1	0	3	2	2
F9Z36_0351.p01	90	68	47	33	8	30	78	63	21	27	31	71	25	22	7	25
F9Z36_0352.p01	109	38	18	24	4	10	54	32	11	9	16	70	21	24	10	9
F9Z36_0353.p01	1542	1151	611	649	110	387	735	760	484	300	607	1498	386	413	217	364
F9Z36_0354.p01	357	233	240	243	44	115	229	343	143	112	121	377	141	148	64	161
F9Z36_0355.p01	6073	2723	2800	3433	539	2170	3097	5247	3667	2092	3420	4363	2644	2216	698	2642
F9Z36_0356.p01	1731	859	820	1593	139	938	850	1764	768	644	1094	1085	717	1136	161	972
F9Z36_0357.p01	162415	24676	40124	28509	10820	18088	88926	89157	24753	37014	27638	26901	19642	17762	6372	19454
F9Z36_0358.p01	34464	21139	13004	10445	2863	7258	19120	15352	12897	6471	12698	30689	10223	8737	4996	7750
F9Z36_0359.p01	6876	4312	5868	4816	979	2273	3345	6092	4320	2542	3275	5830	3887	3192	1532	2734
F9Z36_0360.p01	17933	6912	12774	15114	2471	10328	5149	16588	10640	5971	14733	18232	11793	8977	3148	9633
F9Z36_0361.p01	53	25	62	34	11	25	16	84	42	33	27	33	57	25	12	21
F9Z36_0362.p01	6087	5763	2714	2642	705	1819	4382	4052	2969	1787	2840	6211	2551	1555	1168	1824
F9Z36_0363.p01	1561	1410	1895	1606	372	904	953	2211	1749	1070	1414	1276	1255	1536	407	1153
F9Z36_0364.p01	15655	8828	3355	3423	814	2821	8270	4910	5132	2570	5074	11213	3008	2684	1274	3567
F9Z36_0365.p01	43265	18445	9241	6765	2163	6960	16732	9547	9147	5493	12753	43965	6662	4822	3433	7995
F9Z36_0366.p01	3827	1933	317	177	85	213	1432	313	109	86	300	3850	180	274	123	227
F9Z36_0367.p01	2207	1845	3874	2944	734	811	1953	5060	3108	3104	1317	1191	2753	1679	947	1714
F9Z36_0368.p01	1261	437	1528	1525	269	492	825	2963	1096	1238	856	646	1297	1055	328	1550
F9Z36_0369.p01	38158	17636	12704	11275	2352	6972	16158	16203	14187	7441	11318	24158	13149	11384	3880	12347
F9Z36_0370.p01	2750	1470	7962	13954	875	6393	2188	16265	7120	3939	8449	824	9883	7832	1877	7806
F9Z36_0372.p01	13410	10450	6424	5820	1387	3080	7795	8393	4762	3658	4371	12068	4524	4332	1864	2646
F9Z36_0373.p01	265	108	96	98	18	46	184	227	60	64	49	144	67	105	48	83
F9Z36_0374.p01	75520	58033	29686	32867	6904	17956	40208	44621	30158	19617	25678	69218	29449	28526	10427	27952
F9Z36_0375.p01	6872	6358	1918	2373	410	1866	4449	2865	2369	1470	3390	6473	1216	1508	469	2095
F9Z36_0376.p01	1725	1252	1065	864	203	752	1041	1026	751	511	1315	2067	639	619	306	900
F9Z36_0377.p01	1898	883	1322	947	193	854	768	1307	967	466	1464	1574	1095	687	351	1163
F9Z36_0378.p01	4095	1522	829	904	141	867	1011	1151	773	302	1398	3440	742	1131	214	1829
F9Z36_0379.p01	2093	1020	498	474	92	421	756	825	360	218	671	1679	452	1047	165	1808
F9Z36_0380.p01	43238	24307	9130	9603	2564	10370	21639	14074	10384	5828	18943	41259	8103	7276	3521	13251
F9Z36_0381.p01	6861	4208	3971	4063	633	2224	3369	5731	3079	1863	2677	4910	3280	3102	946	2510
F9Z36_0382.p01	2353	4184	1051	2019	153	1234	2700	2189	317	913	402	1549	766	461	248	541
F9Z36_0383.p01	13751	10383	4431	5012	991	3778	8097	6441	3566	3204	5656	12740	3278	2738	1522	3394
F9Z36_0384.p01	2489	2181	1632	1326	333	1001	1838	2449	973	1133	1609	2042	875	928	423	1122
F9Z36_0385.p01	1202	959	901	833	177	548	848	1347	526	553	864	1135	639	632	335	931
F9Z36_0386.p01	14937	6808	3838	3187	1011	2447	6221	3675	3906	2168	4533	12652	3167	2037	1303	2590
F9Z36_0387.p01	2191	5233	2660	3215	537	1440	2347	4415	2899	1907	2349	1903	2047	1651	739	2351
F9Z36_0388.p01	20422	10633	9157	8677	1852	5632	9250	10930	8771	4108	8691	17619	6883	6001	2457	5301
F9Z36_0389.p01	1374	861	529	423	98	254	704	679	394	268	369	1187	381	294	113	198
F9Z36_0390.p01	32201	19017	5051	5327	1519	4403	15138	7470	4687	3512	6225	29898	4603	4810	1810	4035
F9Z36_0391.p01	970	629	740	520	106	272	520	731	453	345	373	1026	465	521	169	387
F9Z36_0392.p01	3165	2918	1474	1986	278	1228	1960	2457	1205	1220	1310	3236	930	1186	441	962
F9Z36_0393.p01	427	343	346	156	74	101	325	312	233	236	168	395	121	165	111	215
F9Z36_0394.p01	2152	1592	1239	699	268	522	1307	1125	835	663	821	2105	502	635	314	552
F9Z36_0395.p01	5485	4381	1144	1090	364	929	3100	1277	1109	735	1335	5820	687	841	561	955
F9Z36_0396.p01	559	697	160	140	45	129	448	334	103	202	196	657	67	201	65	176
F9Z36_0397.p01	3013	2086	1040	997	287	906	1598	1370	1100	841	1788	3222	515	918	354	926
F9Z36_0398.p01	7540	3151	1687	1785	552	2245	3720	2283	1974	1436	3941	6311	1273	1397	734	2458
F9Z36_0399.p01	223	142	43	23	19	25	67	31	10	31	23	194	38	24	24	21
F9Z36_0400.p01	114	56	21	21	4	14	47	26	22	17	27	114	14	9	12	12
F9Z36_0401.p01	94	42	3	5	6	2	36	5	5	7	7	88	7	3	12	6
F9Z36_0402.p01	81	49	7	12	6	16	29	10	11	15	28	44	2	20	15	22
F9Z36_0403.p01	1653	370	301	720	67	276	1028	847	307	314	410	1586	344	300	83	345
F9Z36_0404.p01	7986	2714	734	1143	232	884	4666	1541	969	642	1239	6194	883	891	312	1212
F9Z36_0405.p01	3973	1297	632	1160	133	764	2396	1648	800	702	1105	3704	539	534	222	906
F9Z36_0406.p01	2131	1740	558	390	115	252	1749	900	376	391	432	2227	424	370	182	390
F9Z36_0407.p01	12512	6377	10291	12030	1296	6430	5684	23991	6849	4639	8688	9932	9419	10740	2152	7268
F9Z36_0409.p01	570	183	285	392	47	212	799	1002	259	278	313	437	287	464	56	525
F9Z36_0410.p01	144	75	61	28	10	31	244	140	38	91	34	102	35	81	25	137
F9Z36_0411.p01	10513	4919	1769	1877	307	1409	4994	2750	919	1106	1666	8600	1164	1742	544	1480
F9Z36_0412.p01	865	361	103	116	26	78	312	194	87	51	112	477	139	261	34	147
F9Z36_0413.p01	784	414	249	197	44	143	252	236	263	89	218	581	194	235	51	239
F9Z36_0414.p01	671	385	238	193	67	134	272	298	218	121	223	632	177	322	80	335
F9Z36_0415.p01	15801	18420	4143	5255	1374	3915	8634	8258	5793	4641	6176	14036	3707	4415	1848	3962
F9Z36_0416.p01	7400	3274	1195	1374	424	1070	2235	1532	796	751	1201	8259	1048	1005	466	727
F9Z36_0417.p01	797	461	314	355	101	199	505	760	281	395	308	558	245	391	118	343
F9Z36_0418.p01	2285	3689	1475	1439	413	935	2115	1860	1838	1333	1720	1938	877	1089	553	986
F9Z36_0419.p01	13631	7358	4142	3923	889	2451	7135	5666	5317	2870	4540	11786	3694	2991	1359	3135
F9Z36_0420.p01	17973	8469	10122	8280	1915	4903	8649	14002	9541	5783	7569	12697	8821	6680	2419	6681
F9Z36_0421.p01	46	16	13	25	1	12	25	28	12	5	13	33	24	24	2	7
F9Z36_0422.p01	1317	573	598	603	133	427	874	1290	538	660	636	1022	410	669	210	801
F9Z36_0423.p01	424	244	461	418	124	302	386	931	420	393	499	347	276	584	145	634
F9Z36_0424.p01	10473	12168	5627	5751	1298	3893	7366	7876	5690	3785	6337	10263	4182	5042	1671	4853
F9Z36_0425.p01	4971	1669	867	1156	204	701	3262	1917	1106	727	1146	3769	997	1205	301	1533
F9Z36_0426.p01	5188	2363	954	1768	194	1112	3206	2489	1307	857	1520	3346	1149	1316	286	1880
F9Z36_0427.p01	9503	11734	3090	2600	807	1997	5276	5568	2570	2161	2327	7322	3329	3755	971	2794
F9Z36_0428.p01	2117	2031	556	597	198	381	1723	1869	131	1456	222	2774	332	1927	246	641
F9Z36_0429.p01	6875	4557	1704	1495	561	1394	2964	2239	1627	1477	1848	7150	991	1645	709	2120
F9Z36_0430.p01	2823	2483	1236	1287	287	1054	1709	2150	1056	1129	1528	2679	700	1243	390	1162
F9Z36_0431.p01	533	252	216	107	36	93	262	279	195	122	177	306	94	196	79	388
F9Z36_0432.p01	291	135	136	109	27	87	125	168	86	69	95	259	110	237	37	238
F9Z36_0433.p01	17079	7860	4218	3875	1029	2746	7942	5346	3452	2635	4259	14875	3076	3460	1568	3450
F9Z36_0434.p01	672	273	486	247	71	200	345	472	465	268	419	487	224	252	141	351
F9Z36_0435.p01	22270	9900	2229	1758	608	2353	7763	2472	1848	1532	3988	25654	1352	1728	988	1929
F9Z36_0436.p01	6471	8277	3518	3852	746	2280	3988	5042	3628	2936	3676	6861	1702	2588	926	1952
F9Z36_0437.p01	45120	29352	17702	16317	3663	11531	24344	22952	20199	10232	20837	45946	12646	9759	5728	12597
F9Z36_0438.p01	33009	20185	9214	8479	2020	6673	12303	11711	8677	5216	11150	37763	8351	6725	3165	7589
F9Z36_0439.p01	577	840	696	934	137	454	499	1216	584	513	655	431	614	625	237	608
F9Z36_0440.p01	4296	1471	1408	2813	339	1451	2685	3204	1550	1145	2084	2845	1491	1175	498	2162
F9Z36_0441.p01	1021	1172	355	354	76	191	492	427	281	206	322	1057	172	278	110	204
F9Z36_0442.p01	5038	1610	1655	1807	366	1109	2414	2271	1822	1098	1912	4015	1551	1156	485	2273
F9Z36_0443.p01	4596	1796	2099	1624	580	1113	2092	2305	2015	1316	1799	4078	1716	1178	752	2224
F9Z36_0444.p01	5718	1744	1841	2147	508	1448	2243	2430	1654	1473	2185	4483	1675	1395	664	2118
F9Z36_0445.p01	3108	1478	1055	982	249	763	1685	1535	1271	889	1276	2950	762	673	377	1003
F9Z36_0446.p01	2276	952	1148	1027	253	734	1116	1497	890	804	1004	1960	898	739	362	884
F9Z36_0447.p01	17733	12381	6398	5026	1515	4122	9305	6580	7002	3652	7518	14993	4306	3754	2151	4610
F9Z36_0448.p01	7097	6286	2647	2512	539	1690	3622	3482	2429	1702	2594	6873	1870	1912	855	2237
F9Z36_0449.p01	3280	6096	4018	2227	438	1189	2080	3713	2358	1128	2202	4101	3450	1638	1238	3368
F9Z36_0450.p01	51123	38154	28694	23134	7312	15618	30692	39176	35091	20952	29422	46421	26681	16916	10285	23687
F9Z36_0451.p01	34351	15021	18287	15790	5122	10203	15609	27691	21312	12211	17666	29434	19241	11766	6950	13632
F9Z36_0452.p01	98644	49908	44166	33854	9944	23262	51461	65282	57366	26171	50973	93332	46911	26786	15798	42494
F9Z36_0453.p01	29115	11794	12405	12476	2533	8548	14565	21729	15851	7841	14523	27685	13490	12285	4241	17956
F9Z36_0454.p01	25980	10945	9860	6124	1838	4617	16789	16890	9280	7679	9159	23627	10271	7647	3373	13855
F9Z36_0455.p01	90767	24293	13401	14311	4329	11374	30838	29368	10856	10766	15287	92795	14572	12016	5909	13228
F9Z36_0456.p01	23040	10244	9454	7617	1449	4331	11243	14471	8638	5363	8151	18950	8523	6178	2143	7093
F9Z36_0457.p01	1970	1915	1069	1593	190	878	945	3250	631	500	987	1697	1060	1820	254	1114
F9Z36_0458.p01	1578	828	259	246	68	174	1129	668	99	205	123	1558	221	519	121	208
F9Z36_0459.p01	11743	4938	1868	1942	365	1366	4751	2715	2078	1045	2480	11018	1821	1857	606	1623
F9Z36_0460.p01	1791	568	646	770	139	523	965	1019	627	432	746	1195	578	428	185	429
F9Z36_0461.p01	44354	27209	5205	6309	2126	5430	18899	8597	4966	4242	7583	51608	5951	5172	3495	5886
F9Z36_0462.p01	318	452	242	442	45	280	278	547	452	196	456	289	166	368	61	347
F9Z36_0463.p01	1846	1119	1162	1310	225	693	992	1809	1030	610	1225	1524	947	963	383	801
F9Z36_0464.p01	4318	3235	1255	1307	266	941	2527	1572	1256	778	1475	3860	845	857	459	910
F9Z36_0465.p01	29826	15360	16189	28138	3921	17797	12438	29205	13763	10573	20346	28818	17809	15495	5826	13187
F9Z36_0466.p01	4141	2175	556	533	182	646	1754	713	612	489	976	4406	479	725	278	813
F9Z36_0467.p01	2324	1323	692	727	147	662	650	1016	777	487	937	2522	610	595	226	555
F9Z36_0468.p01	8695	12299	1500	2637	416	2202	5445	3109	1793	1121	2465	9295	1541	2552	558	2091
F9Z36_0469.p01	3681	2230	1075	1129	266	722	1864	1351	958	587	1079	2770	797	795	273	618
F9Z36_0470.p01	3031	1312	644	556	185	244	885	861	533	222	376	1434	645	682	213	327
F9Z36_0471.p01	11126	4757	2653	4529	876	2748	6897	12577	1966	2882	2633	10087	3329	7423	1445	4276
F9Z36_0472.p01	469	214	24	23	7	37	286	53	38	25	53	326	10	43	17	52
F9Z36_0473.p01	1194	771	320	309	82	302	548	537	258	221	398	1082	190	397	110	419
F9Z36_0474.p01	251	317	115	117	37	99	266	246	90	126	162	254	41	170	24	198
F9Z36_0475.p01	2634	2130	556	585	130	562	1618	971	686	451	1104	3864	305	632	208	882
F9Z36_0476.p01	5077	3704	2145	1961	446	1479	3087	2532	1649	1013	2365	5959	1077	1338	593	1540
F9Z36_0477.p01	241	187	317	127	52	87	307	456	112	197	180	312	101	233	64	369
F9Z36_0478.p01	7586	4788	3352	2743	674	2000	4628	3702	2711	1508	3953	8038	1709	2261	963	2844
F9Z36_0479.p01	4830	3189	2116	2204	406	1508	2994	2455	1463	898	2141	4169	1147	1416	467	1912
F9Z36_0480.p01	8231	3969	4085	3360	638	1966	4487	4426	2323	1525	2859	6057	2236	2123	739	2083
F9Z36_0481.p01	14369	6371	5062	5379	738	2426	8418	7649	3214	2784	3680	10534	2431	3259	926	2663
F9Z36_0482.p01	2187	1017	452	440	138	365	747	602	358	270	481	1601	342	456	162	283
F9Z36_0483.p01	216	129	56	12	18	32	172	79	25	33	34	191	39	88	16	60
F9Z36_0484.p01	1172	700	384	341	105	283	521	448	352	232	495	1020	222	438	154	297
F9Z36_0485.p01	28036	13006	697	1149	199	1282	11689	1357	658	381	2114	27069	614	1029	641	1323
F9Z36_0486.p01	15801	13964	13337	11284	2735	7057	9073	15960	9956	8197	11812	11070	6563	10209	3987	7658
F9Z36_0487.p01	3338	1499	285	365	200	469	1074	500	187	346	581	2135	270	641	317	375
F9Z36_0488.p01	2074	1637	162	116	141	259	548	196	50	177	232	1773	64	415	189	204
F9Z36_0489.p01	9115	8245	506	446	660	1629	2316	587	301	930	2328	6994	179	2743	1055	1577
F9Z36_0490.p01	4913	2277	1869	2531	382	1298	3259	3506	2083	1224	1941	4101	1818	1205	484	1464
F9Z36_0491.p01	28646	16317	18021	15618	3146	7104	14424	24350	14264	10148	11540	22215	13583	15109	4379	12932
F9Z36_0492.p01	2379	868	241	241	96	235	947	303	234	156	400	1489	208	349	118	368
F9Z36_0493.p01	17069	11251	4632	4947	1276	4026	9216	6318	5799	3102	6812	15651	4134	3948	1846	5368
F9Z36_0494.p01	3301	2044	515	546	177	471	1622	960	691	406	815	3404	593	764	324	809
F9Z36_0495.p01	602	317	244	210	99	141	307	340	200	167	182	559	155	320	95	236
F9Z36_0496.p01	1363	659	318	477	112	276	797	855	182	377	243	1333	293	435	120	323
F9Z36_0497.p01	127	63	56	49	15	30	152	169	23	70	28	103	40	97	24	100
F9Z36_0498.p01	4746	3651	1193	1745	420	1426	2840	2434	1730	1129	2025	4285	1122	1710	466	1491
F9Z36_0499.p01	802	624	214	303	91	204	295	330	294	193	258	875	184	208	115	173
F9Z36_0500.p01	28	10	4	5	4	8	14	6	2	7	7	35	7	9	3	4
F9Z36_0501.p01	27282	6774	1325	1694	1174	3937	8605	2540	1037	1866	5476	26597	1821	1423	3164	4008
F9Z36_0502.p01	292428	178407	53368	63799	15779	76908	158653	102892	70162	43175	129571	293394	76593	41533	21631	69971
F9Z36_0503.p01	24841	12043	5852	7661	1561	8787	14822	9932	4767	3702	9837	31694	6898	5882	2374	11432
F9Z36_0504.p01	10476	15424	625	315	1393	1565	4153	985	169	2014	1703	8854	244	6399	2872	1628
F9Z36_0505.p01	6883	5004	1306	779	538	889	2965	1566	555	1103	1011	6332	742	1992	997	1039
F9Z36_0506.p01	2251	1100	799	629	271	666	1007	1108	496	617	866	1680	461	1312	439	703
F9Z36_0507.p01	1187	677	479	372	211	390	500	572	341	458	652	884	250	782	345	416
F9Z36_0508.p01	808	736	157	163	100	245	612	218	171	261	386	755	90	380	148	260
F9Z36_0509.p01	487	606	121	138	58	232	309	156	170	176	383	617	84	405	108	238
F9Z36_0510.p01	1229	353	438	380	79	235	370	515	495	213	394	889	407	254	95	376
F9Z36_0511.p01	1652	656	234	414	99	391	926	500	346	255	560	1008	259	676	92	675
F9Z36_0512.p01	1796	1136	818	915	166	565	1224	1457	856	552	888	1785	1025	600	222	613
F9Z36_0513.p01	39708	13458	6383	5009	1341	4300	12058	9370	6596	3456	8396	44836	7114	4205	2329	4814
F9Z36_0514.p01	15566	9610	2257	3090	528	2447	6088	3469	1795	1272	2748	21112	2231	1849	1022	1881
F9Z36_0515.p01	3010	1711	914	847	209	604	2115	1635	882	939	975	2498	683	819	255	876
F9Z36_0516.p01	7346	5892	1633	2433	496	1833	3822	2994	1692	1368	1792	6947	1563	1622	568	1705
F9Z36_0517.p01	1215	823	691	447	133	243	878	761	413	415	420	977	326	404	178	339
F9Z36_0518.p01	3196	1479	970	729	211	423	1652	1128	753	565	617	2959	793	510	374	616
F9Z36_0519.p01	1930	826	676	995	144	507	1648	1842	792	666	824	1215	666	536	180	625
F9Z36_0520.p01	387	198	470	375	90	185	246	499	378	187	352	212	283	164	101	208
F9Z36_0521.p01	1380	621	424	314	85	225	615	528	391	209	470	1027	315	239	151	168
F9Z36_0522.p01	1287	536	280	206	61	151	566	375	161	156	229	999	208	311	90	159
F9Z36_0523.p01	10106	4327	2868	2526	677	1704	5692	3195	2639	1675	2737	8130	2111	1636	872	1862
F9Z36_0524.p01	6216	1978	1522	2018	343	1203	3803	2734	1470	1275	1766	3920	1110	1207	466	1545
F9Z36_0525.p01	1961	2189	645	1054	175	616	1317	1075	705	483	834	2271	472	656	280	450
F9Z36_0526.p01	1561	2644	424	712	115	526	1397	1014	743	461	847	1977	367	655	170	687
F9Z36_0527.p01	2897	2018	705	846	268	699	1486	1291	791	701	1092	2117	556	735	363	816
F9Z36_0528.p01	3051	3012	1307	1481	288	1029	1729	2047	743	966	1169	3480	717	1094	462	891
F9Z36_0529.p01	1160	1187	470	348	117	234	652	620	311	352	367	1202	246	395	146	434
F9Z36_0530.p01	270	403	372	369	70	210	137	398	265	223	368	251	140	301	91	235
F9Z36_0531.p01	2575	2348	916	1001	274	771	1736	1361	1028	722	1402	2823	575	765	364	840
F9Z36_0532.p01	5180	3640	1978	1451	383	869	2734	2430	1551	1126	1449	4135	1395	1335	613	1070
F9Z36_0533.p01	22	8	15	10	1	7	15	35	13	17	8	16	13	28	4	40
F9Z36_0534.p01	232	85	49	48	10	33	89	67	54	17	63	171	42	102	10	104
F9Z36_0535.p01	7041	5850	676	940	201	857	3266	1063	577	564	937	5733	693	1006	279	797
F9Z36_0536.p01	67409	43283	14641	24310	3896	17933	26565	29268	15427	10655	22880	91609	16551	17825	6136	19827
F9Z36_0537.p01	45215	21865	8510	9220	2354	9278	18903	13189	9542	6928	15303	44336	7765	5208	3440	9376
F9Z36_0538.p01	1230	723	1392	933	220	446	612	1480	725	853	648	1013	631	641	316	533
F9Z36_0539.p01	93	102	471	367	62	99	59	583	298	326	171	47	157	207	59	122
F9Z36_0540.p01	2696	1382	924	616	248	372	1138	773	529	382	516	2530	571	504	287	582
F9Z36_0541.p01	644	504	871	866	129	462	355	1112	786	444	764	564	598	684	216	524
F9Z36_0542.p01	29516	31536	10246	10035	6085	10663	21427	13660	10233	11917	15112	31898	8330	8800	6997	12648
F9Z36_0543.p01	588	278	285	297	68	227	506	573	284	220	311	426	216	222	119	312
F9Z36_0544.p01	56681	17966	251	232	111	1256	21146	283	294	129	2171	43421	666	747	125	1298
F9Z36_0545.p01	9168	9682	2494	2724	775	3449	5645	3242	2902	2227	5619	10026	1843	1843	1054	3282
F9Z36_0546.p01	1141	507	343	275	58	149	572	454	273	192	275	1098	239	164	132	154
F9Z36_0547.p01	34906	22775	10123	10773	2432	8453	18641	14720	11584	6964	13378	31799	8148	9876	3217	9478
F9Z36_0548.p01	4021	2779	2695	2145	535	1263	2864	2571	2530	1429	2058	3185	1545	1510	714	1430
F9Z36_0549.p01	238	138	770	1363	103	559	167	1421	1040	352	768	96	997	506	171	591
F9Z36_0550.p01	38	35	44	46	9	32	24	50	26	10	31	29	29	56	5	36
F9Z36_0555.p01	4494	2053	1649	2637	414	1414	2936	3817	1632	1411	2046	2994	1732	1297	468	1653
F9Z36_0556.p01	426	781	168	299	44	193	343	347	173	147	228	246	68	294	34	174
F9Z36_0557.p01	3107	2122	1488	1306	318	1542	2665	3211	1343	1630	2357	2597	863	1639	575	1724
F9Z36_0558.p01	1012	524	650	826	205	568	968	1529	655	695	798	600	689	688	278	736
F9Z36_0559.p01	13232	6144	1872	2388	930	2358	5640	3901	1419	2593	2660	10212	1943	1806	1458	2691
F9Z36_0560.p01	1538	2181	331	554	109	388	1064	703	308	284	413	1681	223	483	119	420
F9Z36_0561.p01	5011	4775	812	1037	283	986	2957	1528	663	883	1260	4923	557	1072	389	836
F9Z36_0562.p01	2235	906	602	1060	127	688	1748	1320	876	506	1040	1604	652	793	230	1068
F9Z36_0563.p01	5286	3325	2044	1974	421	1176	2804	2518	2087	925	1863	4443	1946	1250	596	1144
F9Z36_0564.p01	18481	24592	15920	19013	3413	9473	11889	24904	19361	11689	15125	14012	12798	10859	4245	10576
F9Z36_0565.p01	1777	943	453	555	121	413	1044	769	420	347	545	1631	430	360	196	327
F9Z36_0566.p01	55163	21291	9196	11325	2373	10332	19758	16182	8798	6023	15479	54770	9990	6982	4555	10636
F9Z36_0567.p01	5209	6015	3157	2991	732	2144	3671	4304	3146	2228	3201	4489	2079	2458	1019	2379
F9Z36_0568.p01	294	227	415	365	83	210	190	489	379	243	341	335	219	257	113	255
F9Z36_0569.p01	7474	2492	1109	1396	348	1277	4074	2143	1085	1051	2005	5735	903	1108	445	1408
F9Z36_0570.p01	2875	1268	450	778	129	489	2101	1033	456	564	729	2279	389	466	185	652
F9Z36_0571.p01	517	227	135	160	57	106	363	336	111	87	182	407	98	97	34	160
F9Z36_0573.p01	824	779	407	425	59	199	613	623	207	158	283	496	184	498	63	177
F9Z36_0574.p01	846	425	272	271	78	230	428	418	166	151	210	884	241	248	86	265
F9Z36_0575.p01	233	117	142	69	25	75	139	184	91	68	101	182	110	103	32	198
F9Z36_0576.p01	2239	1231	677	553	126	411	1057	926	611	304	701	2177	606	593	217	693
F9Z36_0577.p01	16730	6308	5842	5499	1392	4062	6864	8211	6054	3682	6666	16033	5077	3671	2201	4647
F9Z36_0578.p01	11181	4875	6636	4703	1355	3244	4698	7396	6175	3293	5630	7961	4747	3416	2027	4461
F9Z36_0579.p01	8535	3739	3895	2974	782	1786	4351	6030	3135	2376	3258	5838	3030	1829	1029	1958
F9Z36_0580.p01	9360	5268	6479	5595	1397	3747	4940	7651	6281	4064	6557	9006	4028	3801	1821	4421
F9Z36_0581.p01	7520	5952	5825	4297	1061	2906	4029	6138	5244	3456	5216	8304	3000	2964	1644	3756
F9Z36_0582.p01	31375	23304	7784	7981	2162	7057	20106	10863	9309	6287	11420	31822	5609	7143	2854	7737
F9Z36_0583.p01	4331	2557	911	747	233	987	2303	1258	1017	834	1542	4574	643	1231	463	1578
F9Z36_0584.p01	4793	2689	1411	1539	413	1843	2634	2257	1651	1441	3274	4779	1000	1479	662	1709
F9Z36_0585.p01	4898	2802	323	586	189	1075	1965	602	550	566	1329	6147	410	563	251	827
F9Z36_0586.p01	1522	689	358	352	137	392	524	539	465	218	618	991	441	595	145	838
F9Z36_0587.p01	4136	1957	668	792	229	862	1844	1122	836	560	1604	4168	626	668	355	739
F9Z36_0588.p01	7096	2673	2351	1780	567	1327	3443	2689	1964	1218	2131	4959	1751	1401	872	1640
F9Z36_0589.p01	4082	1368	1751	1119	310	829	1598	1582	1342	823	1503	3572	967	1075	569	1089
F9Z36_0590.p01	31725	22937	6718	7858	1846	6052	18730	10563	9697	5110	9929	27660	5786	6488	2572	6265
F9Z36_0591.p01	1915	818	1015	864	202	581	770	1241	938	650	898	1598	715	822	247	661
F9Z36_0592.p01	1809	1472	1155	1133	226	612	1138	1315	746	497	830	2044	634	657	234	506
F9Z36_0593.p01	944121	600745	203198	236776	60688	159106	436381	338701	178544	127042	256015	967645	192091	192675	92698	148540
F9Z36_0594.p01	19198	9630	3515	3523	1024	3492	8089	4814	4379	2631	6156	17315	4014	3865	1929	4749
F9Z36_0595.p01	704	451	91	59	30	44	657	205	54	98	71	531	74	179	62	242
F9Z36_0596.p01	32016	14941	3135	2652	1257	2621	11459	3821	3344	2017	4494	32083	4544	4051	2238	4510
F9Z36_0597.p01	2514	574	445	301	67	178	565	631	560	182	462	1326	1227	284	118	282
F9Z36_0598.p01	1722	430	1443	864	198	302	418	1299	1278	394	757	923	2487	442	302	486
F9Z36_0599.p01	2635	1598	549	558	145	390	1225	730	601	387	645	2275	369	575	170	406
F9Z36_0600.p01	1166	1166	367	378	112	208	754	506	160	245	243	1310	252	320	120	218
F9Z36_0601.p01	1	0	1	0	0	0	1	1	0	0	0	0	1	1	0	1
F9Z36_0602.p01	0	0	0	0	0	0	0	0	0	0	0	0	0	0	0	0
F9Z36_0603.p01	1	0	0	0	0	0	0	0	0	0	0	0	0	0	0	0
F9Z36_0604.p01	0	0	0	0	0	0	0	0	0	0	0	0	0	0	0	0
F9Z36_0605.p01	0	0	0	0	0	0	0	0	0	0	0	0	0	0	0	0
F9Z36_0606.p01	0	0	0	0	0	0	0	0	0	0	0	0	0	0	0	0
F9Z36_0607.p01	0	0	0	0	0	0	0	0	0	0	0	0	0	0	0	0
F9Z36_0608.p01	0	0	0	0	0	0	0	0	0	0	0	0	0	0	0	0
F9Z36_0609.p01	0	0	0	0	0	0	0	0	0	0	0	0	0	0	0	0
F9Z36_0610.p01	0	0	0	0	0	0	0	0	0	0	0	0	0	0	0	0
F9Z36_0611.p01	3044	1560	2222	1765	563	1305	1408	2193	1887	975	1952	2262	1925	1321	877	1637
F9Z36_0612.p01	2936	1725	1613	1119	488	950	2018	2078	1104	1284	1420	2289	1140	1042	622	1467
F9Z36_0613.p01	7896	3595	2647	2296	755	1555	5093	4143	1570	1836	1979	6688	2221	1435	1218	2336
F9Z36_0615.p01	77	30	10	2	2	4	30	3	1	7	7	52	5	10	2	31
F9Z36_0616.p01	104	40	27	6	9	6	60	36	8	16	16	54	9	33	6	49
F9Z36_0617.p01	1050	457	220	110	54	92	581	194	102	97	148	654	74	169	74	168
F9Z36_0618.p01	22	5	11	1	5	7	22	20	12	4	15	29	1	13	1	42
F9Z36_0619.p01	78	22	18	12	9	15	50	19	13	25	14	52	7	24	6	73
F9Z36_0620.p01	44	22	16	5	2	10	34	17	3	9	6	26	4	14	5	29
F9Z36_0621.p01	480	289	123	85	32	73	269	173	49	62	86	434	53	164	34	145
F9Z36_0622.p01	7	4	4	0	0	1	9	6	0	6	0	6	1	4	2	5
F9Z36_0623.p01	91	41	32	16	7	10	83	53	12	24	15	79	8	30	5	53
F9Z36_0624.p01	257	106	52	35	20	29	124	69	22	32	37	191	26	71	8	82
F9Z36_0625.p01	159	47	33	11	2	11	209	100	8	34	9	96	4	4	4	11
F9Z36_0626.p01	874	317	134	65	36	83	330	123	28	76	68	515	42	138	36	162
F9Z36_0627.p01	43	11	4	7	1	3	24	11	1	4	4	24	1	17	2	39
F9Z36_0628.p01	325	108	21	20	3	30	158	44	15	26	36	218	18	66	11	22
F9Z36_0629.p01	20075	14020	8739	8854	1578	4965	9427	11516	6148	2710	8235	19135	7850	6494	2243	6292
F9Z36_0630.p01	23889	11773	5282	4730	1021	3784	11079	6174	4032	2300	6030	24479	3242	4606	1578	4458
F9Z36_0631.p01	953	403	160	136	43	132	466	171	163	78	270	655	103	254	53	244
F9Z36_0632.p01	1260	673	170	203	65	140	585	219	157	104	257	1043	133	321	69	235
F9Z36_0633.p01	2838	1827	262	234	82	241	1324	354	180	167	324	2960	172	452	116	288
F9Z36_0634.p01	94	34	13	9	2	14	41	11	4	5	12	36	2	27	1	53
F9Z36_0635.p01	545	219	94	51	39	56	149	80	53	42	94	304	41	105	34	124
F9Z36_0636.p01	360	140	105	41	24	48	115	67	35	30	67	173	33	64	8	93
F9Z36_0637.p01	429	85	57	29	35	46	53	38	43	19	78	223	39	50	18	91
F9Z36_0638.p01	38	28	31	6	5	9	13	8	7	11	16	28	6	8	6	58
F9Z36_0639.p01	0	0	0	0	0	0	0	0	0	0	0	0	0	0	0	0
F9Z36_0640.p01	5	5	7	7	1	12	2	5	3	4	10	3	1	2	0	23
F9Z36_0641.p01	229	58	12	27	2	31	180	47	19	28	34	121	14	34	1	88
F9Z36_0642.p01	26592	9277	1394	1943	465	2711	11794	2934	1410	918	3932	24478	1636	2572	1360	4772
F9Z36_0643.p01	15828	9072	14616	11795	2022	5777	5716	15768	11244	4331	8932	11186	10393	9952	2675	5831
F9Z36_0644.p01	112	30	107	65	25	51	51	112	51	43	38	103	55	78	20	100
F9Z36_0645.p01	1074	319	454	267	143	169	329	400	228	162	254	622	150	277	94	249
F9Z36_0646.p01	401	79	49	75	14	44	106	120	59	46	96	241	35	85	12	88
F9Z36_0647.p01	631	180	255	108	91	132	195	210	136	116	173	389	62	142	50	198
F9Z36_0648.p01	799	191	346	124	120	113	176	192	136	98	156	426	71	130	63	188
F9Z36_0649.p01	75	14	39	4	18	11	22	29	11	16	11	47	8	30	7	34
F9Z36_0650.p01	133	26	72	21	22	21	36	50	25	23	31	66	18	42	13	66
F9Z36_0651.p01	192	32	107	21	22	12	51	57	17	19	50	150	27	31	27	49
F9Z36_0652.p01	89	24	41	28	12	19	44	57	23	19	20	76	15	32	9	60
F9Z36_0653.p01	317	82	150	35	39	41	97	84	40	41	81	191	42	61	28	107
F9Z36_0654.p01	92	41	44	10	24	15	41	47	15	17	27	76	8	26	10	39
F9Z36_0655.p01	11	3	12	2	1	3	15	6	0	2	3	7	0	3	1	10
F9Z36_0656.p01	144	46	80	25	14	19	32	66	18	20	19	69	20	38	18	37
F9Z36_0657.p01	130	31	58	33	8	27	43	60	18	29	40	96	20	57	12	31
F9Z36_0658.p01	69	13	33	20	15	13	37	29	13	17	8	32	2	11	4	17
F9Z36_0659.p01	18862	11455	3334	2935	968	2364	8443	3674	2636	1545	3424	18880	2533	2922	1128	2484
F9Z36_0660.p01	1470	448	770	327	230	271	526	501	256	243	497	1119	203	332	136	445
F9Z36_0661.p01	321	138	33	30	14	31	131	29	19	14	39	245	19	29	11	57
F9Z36_0662.p01	60	9	20	15	4	13	34	13	11	15	14	57	11	18	6	26
F9Z36_0663.p01	38	12	10	4	0	8	14	21	4	7	6	30	7	5	3	5
F9Z36_0664.p01	44	13	20	12	11	8	25	18	5	5	10	40	14	7	6	13
F9Z36_0665.p01	3763	2454	1334	1175	263	840	2448	1738	971	662	1165	3181	820	1212	456	885
F9Z36_0666.p01	1423	1206	283	243	92	174	1638	1181	57	335	95	1332	163	677	111	274
F9Z36_0667.p01	282	122	81	66	17	50	113	79	38	22	86	235	45	43	27	80
F9Z36_0668.p01	35	27	16	7	8	8	17	21	8	8	14	45	7	15	8	11
F9Z36_0669.p01	24	9	30	6	5	7	12	19	7	6	14	23	13	15	0	32
F9Z36_0670.p01	569	200	183	100	53	104	218	184	108	80	192	345	63	132	41	157
F9Z36_0671.p01	8093	3373	6878	7070	975	3619	3198	8650	3953	2141	5207	7900	6057	4666	1484	4332
F9Z36_0672.p01	3633	1834	650	705	153	504	1899	1070	679	327	723	3236	600	715	198	561
F9Z36_0673.p01	31569	9436	5537	5014	958	5989	9357	6479	4058	2668	8885	34046	4030	2437	1503	7714
F9Z36_0674.p01	482	132	115	92	28	69	68	81	77	33	123	386	112	88	46	91
F9Z36_0675.p01	2099	898	387	471	113	403	1009	671	384	285	589	1698	352	428	110	526
F9Z36_0676.p01	3398	2699	1852	1437	404	1001	1767	1920	1497	947	1549	3319	1336	1162	634	1106
F9Z36_0677.p01	732	465	392	313	95	291	462	402	273	245	509	743	220	233	147	302
F9Z36_0678.p01	349	278	192	154	45	159	210	187	195	98	195	360	70	150	45	170
F9Z36_0679.p01	1194	614	351	335	68	184	719	466	300	180	366	1079	234	209	93	195
F9Z36_0680.p01	53	45	28	51	6	18	39	77	38	33	25	33	34	41	3	19
F9Z36_0681.p01	44	18	17	25	7	14	35	27	20	15	12	14	15	21	5	14
F9Z36_0682.p01	2179	1169	556	569	154	404	1231	865	451	315	506	2827	328	424	163	407
F9Z36_0683.p01	5427	2232	1746	2607	498	1626	2037	2802	2218	1308	2444	4060	1818	1732	510	2442
F9Z36_0684.p01	6039	4101	2112	2062	528	1412	3459	2852	2163	1328	2844	5133	1406	1491	673	2047
F9Z36_0685.p01	291	115	54	55	18	28	177	116	54	54	54	141	33	124	15	174
F9Z36_0686.p01	3310	1087	689	1048	183	874	1448	1595	977	591	1411	2480	850	1367	234	2260
F9Z36_0687.p01	1131	525	490	321	115	211	570	547	352	326	391	836	293	368	170	625
F9Z36_0688.p01	1143	555	459	460	109	333	649	759	309	386	479	903	306	361	158	494
F9Z36_0689.p01	2465	1632	1069	904	254	824	1341	1266	1240	733	1616	2221	727	740	426	1259
F9Z36_0690.p01	736	501	571	447	135	329	451	641	434	367	591	671	332	449	176	650
F9Z36_0691.p01	908	660	1827	1352	291	554	458	1481	1721	703	1088	607	1074	985	381	1166
F9Z36_0692.p01	1783	1058	1808	1186	245	373	1029	1553	1342	537	664	1265	1065	851	286	707
F9Z36_0693.p01	4119	3138	2684	2409	543	1697	2429	3302	2325	1384	2538	4315	1879	2155	816	2304
F9Z36_0694.p01	4836	2683	1245	806	354	710	2595	1251	916	691	1335	4917	831	814	525	1025
F9Z36_0695.p01	2526	1626	1118	805	240	623	1524	1275	757	628	956	2477	583	653	336	737
F9Z36_0696.p01	1247	701	307	461	74	360	744	622	330	238	451	929	336	435	120	534
F9Z36_0697.p01	1274	601	183	333	45	270	960	524	274	266	437	766	132	389	55	445
F9Z36_0698.p01	1688	633	333	478	97	366	956	787	474	302	606	1047	282	436	114	437
F9Z36_0699.p01	765	526	342	365	81	208	381	509	289	226	373	680	208	318	109	261
F9Z36_0700.p01	5586	2438	567	529	234	623	1995	749	601	506	1325	4845	689	495	342	728
F9Z36_0701.p01	799	393	215	190	62	156	333	280	170	164	289	643	172	210	116	195
F9Z36_0702.p01	4877	2870	1016	1028	412	1058	2505	1561	1085	814	1809	4921	943	1201	740	1217
F9Z36_0703.p01	1453	1016	227	342	83	299	1034	427	233	194	376	1437	188	323	150	334
F9Z36_0704.p01	244	88	99	80	12	46	73	100	71	23	64	153	68	44	24	42
F9Z36_0705.p01	7425	3905	1430	1360	571	1001	2455	2195	432	700	1016	7689	823	1150	647	733
F9Z36_0706.p01	2579	1125	1152	921	292	793	842	1548	521	502	1115	2630	578	786	502	598
F9Z36_0707.p01	1209	591	751	650	208	528	435	1103	298	342	747	858	381	742	288	459
F9Z36_0708.p01	18972	9840	5054	4603	1094	3498	7426	7217	5064	2435	4881	11872	5540	5969	1598	4962
F9Z36_0709.p01	39865	53071	26296	22138	5808	11157	26704	32041	32274	17189	22526	39115	21181	13571	9369	13627
F9Z36_0710.p01	42173	40762	25562	18325	6421	11675	28477	27760	26772	15897	21608	39471	17463	12215	10187	15217
F9Z36_0711.p01	111398	86139	40125	39296	10337	27970	69790	59137	61558	31105	57932	104241	33124	27419	15639	36517
F9Z36_0712.p01	21032	13660	4381	4606	1331	4280	11817	6466	5064	3244	6764	19308	4605	3554	2065	4351
F9Z36_0713.p01	1402	462	684	766	110	313	473	872	557	377	477	1203	582	451	164	524
F9Z36_0714.p01	1185	576	704	599	103	474	838	876	529	295	742	1270	489	278	124	369
F9Z36_0715.p01	1611	938	756	651	109	406	1491	1038	480	326	684	1840	419	280	127	326
F9Z36_0716.p01	4273	2198	2332	1998	345	1139	2837	2617	1425	809	1375	4669	1764	753	495	1237
F9Z36_0717.p01	19374	8556	8057	6589	1539	3919	9841	10299	5979	4045	5500	17462	6961	5012	2457	5365
F9Z36_0718.p01	14052	8149	5176	4466	1029	2980	7978	6517	4374	2763	4318	12068	4920	3573	1516	3951
F9Z36_0719.p01	3957	2654	2688	2227	556	1553	1845	3165	1906	1478	2676	4128	1506	1755	833	1789
F9Z36_0720.p01	21696	16234	1757	2441	933	3431	9569	3196	2049	2397	5181	21590	2400	2885	1177	4008
F9Z36_0721.p01	117	45	76	118	15	41	20	82	114	25	60	57	100	47	26	45
F9Z36_0722.p01	3005	2863	1265	2083	302	1087	1907	2798	1452	1169	1723	2669	1131	1520	371	1246
F9Z36_0723.p01	1081	674	255	354	79	260	560	389	263	231	434	1117	152	359	52	299
F9Z36_0724.p01	1900	1111	680	644	156	544	939	909	757	463	1112	2120	382	547	172	663
F9Z36_0725.p01	4559	1977	1684	1494	323	859	2423	2345	1559	1068	1605	3668	1219	1079	478	1155
F9Z36_0726.p01	28827	17509	12859	11934	2689	6856	15014	18385	10621	6405	9600	29732	9870	9198	4197	7628
F9Z36_0727.p01	23539	11465	9993	13577	2599	8405	8830	16350	12087	5817	11331	18668	12276	9790	4338	8639
F9Z36_0728.p01	10510	4868	5832	6459	2001	3773	4001	9071	4889	3780	4798	8796	6828	6658	2751	6310
F9Z36_0729.p01	21150	12950	9944	9584	2312	6078	10879	16921	11708	7180	10024	18779	11417	8075	3973	9446
F9Z36_0730.p01	1408	925	368	300	89	229	803	482	210	208	358	1469	258	334	103	238
F9Z36_0731.p01	3941	2661	804	915	203	596	1790	1330	710	464	984	4477	741	686	278	548
F9Z36_0732.p01	4924	2135	3030	2523	626	1013	2088	3195	2021	1202	1519	3357	2229	1774	744	1395
F9Z36_0733.p01	6850	3335	1524	1917	353	1561	3755	2446	1417	932	2342	6763	1485	1170	543	1211
F9Z36_0734.p01	12001	6636	10183	6840	1649	3558	5807	11131	7710	3913	6517	8664	6328	4577	2137	4393
F9Z36_0735.p01	268	207	145	161	26	77	187	201	95	50	86	386	94	105	38	61
F9Z36_0736.p01	57740	31940	15029	16067	3750	12341	25970	22585	18890	8645	19726	52063	16582	12298	5648	15777
F9Z36_0737.p01	8790	4285	1917	2178	471	1676	3798	3165	2400	983	2579	8256	2631	2201	794	2527
F9Z36_0738.p01	8786	4826	4002	3119	973	3167	4575	4867	3988	2178	5199	7895	3139	3386	1440	4380
F9Z36_0739.p01	5088	3269	1695	1464	384	1213	2964	2106	1493	984	2097	5567	1257	1785	654	2190
F9Z36_0740.p01	9517	4067	3859	3221	856	2373	4695	4988	3987	2091	4477	7130	3025	3033	1196	3329
F9Z36_0741.p01	4651	2990	1375	1041	376	785	2288	1415	1244	727	1358	5502	1066	1121	476	1269
F9Z36_0742.p01	15705	8854	5549	3909	1184	2466	7300	5581	3437	2396	3683	15795	3586	3714	1784	3519
F9Z36_0743.p01	682	283	515	446	95	162	307	711	369	304	210	429	351	353	147	381
F9Z36_0744.p01	142	66	139	116	27	33	123	258	115	80	99	98	84	97	33	165
F9Z36_0745.p01	1470	618	752	900	141	382	768	1294	912	440	699	1251	796	562	213	659
F9Z36_0746.p01	930	301	28	20	9	21	240	16	28	8	52	494	31	80	13	39
F9Z36_0747.p01	10891	10629	5274	5507	2063	2848	5576	10784	2504	3611	2354	7749	4516	4193	2052	2892
F9Z36_0748.p01	122138	89879	62584	69635	17415	42215	68366	113165	90782	48566	72590	115810	65643	45025	23467	64901
F9Z36_0749.p01	1213	726	599	733	121	396	722	957	725	388	558	1315	451	486	175	493
F9Z36_0750.p01	1550	978	3035	2764	416	964	922	3256	3084	906	1522	1063	2374	1609	578	1406
F9Z36_0751.p01	2729	1406	1216	1162	292	999	1124	1686	1174	518	1771	3631	738	1194	471	1069
F9Z36_0752.p01	19774	16565	6271	6946	1537	4218	13888	9205	4695	3474	7172	20529	2815	6119	1879	3424
F9Z36_0753.p01	2734	1027	564	667	156	402	1532	998	643	409	647	2122	549	429	198	545
F9Z36_0754.p01	3389	1267	581	752	144	630	1729	947	602	419	825	2607	560	510	213	773
F9Z36_0755.p01	3346	1543	905	918	224	698	1742	1116	950	581	1207	2323	604	781	282	810
F9Z36_0756.p01	1534	601	134	152	46	67	480	354	66	64	71	1149	158	211	15	65
F9Z36_0757.p01	32417	23939	14251	12412	2840	9114	16869	18812	14546	8997	15161	29003	12380	11043	3843	11358
F9Z36_0758.p01	150	170	63	49	9	21	96	77	72	45	65	145	34	160	17	185
F9Z36_0759.p01	15263	6910	2400	2714	671	2652	7092	4027	3568	2409	4313	12858	2516	3669	894	4841
F9Z36_0760.p01	6019	5085	1674	1246	710	1804	1774	1517	1193	1023	2893	4929	1380	1473	935	1807
F9Z36_0761.p01	21655	36109	3327	2800	1270	4484	11078	3504	4113	3093	6953	19174	2568	3919	1729	6327
F9Z36_0762.p01	4398	2252	1714	1281	464	735	1301	1673	1848	878	1536	3339	1090	995	525	803
F9Z36_0763.p01	7746	4712	3892	2780	888	1723	3690	4210	3671	2152	3473	6851	2885	2231	1292	2567
F9Z36_0764.p01	2789	1454	1494	1360	252	750	1580	2555	936	861	1239	2701	1240	1168	377	943
F9Z36_0765.p01	46	182	71	44	16	24	42	75	71	56	36	68	54	76	33	54
F9Z36_0766.p01	3	12	4	1	0	0	10	6	2	2	0	2	2	4	0	4
F9Z36_0767.p01	13938	7857	7174	5964	1348	2982	6444	7381	6555	3449	4820	10016	4907	3551	1798	3008
F9Z36_0768.p01	8844	7018	3663	3792	572	1966	4957	4782	3589	1707	3554	6767	2994	2432	943	2230
F9Z36_0769.p01	4601	3134	2092	2001	330	1134	2447	2355	1680	845	1803	3901	1832	1480	565	1688
F9Z36_0770.p01	3640	3109	1300	1046	324	904	1740	1373	1125	759	1277	4095	692	1184	316	882
F9Z36_0771.p01	943	240	267	195	52	143	213	317	223	118	214	322	294	163	105	206
F9Z36_0772.p01	31783	21326	17999	13478	3254	9639	15936	20028	13317	8244	14563	29680	11871	11287	5332	11921
F9Z36_0773.p01	399	369	1369	919	226	416	235	1497	686	511	650	406	643	625	318	383
F9Z36_0774.p01	309	84	73	138	19	73	98	138	80	48	129	283	94	112	22	142
F9Z36_0775.p01	1678	1556	2278	1326	467	662	963	4057	896	1334	800	1957	1280	1115	671	1103
F9Z36_0776.p01	1576	2069	2337	1115	463	626	1026	3074	1324	1526	1055	1821	1038	923	713	1155
F9Z36_0777.p01	1153	745	4237	1768	625	619	479	3703	2090	1295	1145	1082	2670	1223	1009	1438
F9Z36_0778.p01	199	193	1262	741	209	237	86	1153	896	507	357	180	804	634	299	748
F9Z36_0779.p01	4431	7760	11992	6485	2168	2450	3203	14483	5616	5827	3862	3981	5261	3453	3122	3231
F9Z36_0780.p01	730	882	2975	2529	565	777	588	4151	1749	1569	1037	925	1449	1019	686	705
F9Z36_0781.p01	18291	9986	4232	7966	1641	4867	9465	17779	5068	5951	5807	15567	5943	8933	1947	6704
F9Z36_0782.p01	2607	1237	1769	1514	306	639	1260	1873	1656	594	1088	1762	2043	1639	539	1799
F9Z36_0783.p01	1016	482	883	779	183	489	396	996	846	303	762	432	999	1067	290	1203
F9Z36_0784.p01	1122	597	315	333	68	306	510	403	337	177	423	956	314	445	131	513
F9Z36_0785.p01	173	129	106	74	28	56	100	100	75	54	89	168	61	116	34	123
F9Z36_0786.p01	49	50	24	46	8	28	35	42	37	9	45	44	38	55	11	52
F9Z36_0787.p01	4282	3060	1720	1455	413	937	3145	2775	1363	1263	1292	3415	1164	1945	493	1815
F9Z36_0788.p01	22191	23296	5614	9551	1391	4355	10399	10136	8213	3220	6739	25866	6426	5958	2082	3409
F9Z36_0789.p01	270	122	227	232	36	135	144	355	176	126	164	136	167	297	57	159
F9Z36_0790.p01	173	65	155	164	30	79	33	98	259	54	180	101	153	65	54	70
F9Z36_0791.p01	182	76	76	103	15	50	48	89	48	19	68	130	64	65	24	24
F9Z36_0792.p01	154	85	45	55	8	41	51	64	36	19	31	167	60	42	16	31
F9Z36_0793.p01	4170	3364	1209	1131	237	604	2578	1302	1251	656	927	3862	705	1010	308	619
F9Z36_0794.p01	4236	2930	842	862	277	595	2312	864	1059	604	1060	4425	498	756	323	575
F9Z36_0795.p01	4168	3333	1089	1381	277	868	2475	1558	1820	848	1449	4133	837	998	348	902
F9Z36_0796.p01	4340	2252	595	611	189	449	2000	736	707	408	793	4469	616	475	193	426
F9Z36_0797.p01	7883	3270	3823	2321	891	1934	2474	3189	2579	1640	3386	7051	2383	1942	1212	3141
F9Z36_0798.p01	22016	11807	6360	5041	1409	4627	9643	7699	4656	3811	7078	22662	4375	3788	2197	5560
F9Z36_0799.p01	1498	1145	892	800	144	423	957	1231	622	453	609	1613	680	389	196	661
F9Z36_0800.p01	6018	6168	3789	3685	752	2326	3700	4965	3097	2314	3545	5284	2572	2480	1087	2634
F9Z36_0801.p01	13368	9582	3225	3211	755	2684	5424	3439	3244	1787	4203	14330	2679	2498	1241	2665
F9Z36_0802.p01	30114	14684	13903	10783	2670	6857	13152	15745	9528	7671	9791	27266	9193	7733	3648	6538
F9Z36_0803.p01	22870	9032	6357	7909	1291	5531	8727	10740	6820	3647	6361	15176	6089	6420	1783	5119
F9Z36_0804.p01	25110	17490	1562	1759	603	2255	12314	2187	1612	1243	3315	27553	1675	2548	975	2278
F9Z36_0805.p01	6217	3466	2747	3319	517	1977	3586	4385	2835	1925	2682	4918	1896	2000	655	2039
F9Z36_0806.p01	0	0	0	0	0	0	0	0	0	0	0	0	0	0	0	0
F9Z36_0807.p01	2284	1540	1857	1461	320	795	1398	2210	1809	1171	1580	2204	1027	871	441	946
F9Z36_0808.p01	2980	2244	1552	1529	352	1048	1795	2021	1463	1122	1466	2848	926	945	476	1107
F9Z36_0809.p01	3355	2535	3271	3035	683	1776	1942	3565	3453	1961	3079	2886	1551	2077	816	1864
F9Z36_0810.p01	2094	970	574	720	125	558	972	942	611	393	748	1547	640	783	199	763
F9Z36_0811.p01	14	9	53	36	14	9	4	40	25	17	13	9	28	30	10	16
F9Z36_0812.p01	987	518	320	425	84	313	656	649	409	249	537	918	313	340	104	450
F9Z36_0813.p01	2548	1232	647	758	155	489	1583	1012	576	432	770	2365	602	509	210	494
F9Z36_0814.p01	551	207	132	153	29	73	231	153	123	75	167	478	90	81	29	83
F9Z36_0815.p01	1364	826	677	560	136	285	581	659	495	220	453	1531	417	340	176	313
F9Z36_0816.p01	764	699	716	530	141	236	429	720	293	278	419	676	295	401	142	301
F9Z36_0817.p01	3168	1552	409	365	178	384	766	404	209	200	379	4477	360	277	254	275
F9Z36_0818.p01	2482	1211	1268	1480	217	882	1366	1730	1042	641	1149	2485	892	836	283	843
F9Z36_0819.p01	0	0	0	0	0	0	0	0	0	0	0	0	0	0	0	0
F9Z36_0820.p01	9722	6050	4431	3422	886	2231	5355	4916	3620	2320	3607	8288	2440	2516	1215	2345
F9Z36_0821.p01	1037	1484	637	800	138	545	824	1165	656	535	835	1042	364	736	142	592
F9Z36_0822.p01	164	79	49	69	17	59	263	291	39	129	38	163	45	176	11	225
F9Z36_0823.p01	2663	1392	912	1268	194	858	1993	1918	981	789	1391	1828	826	849	275	1247
F9Z36_0824.p01	1034	456	589	679	87	374	372	791	414	318	511	1074	448	353	139	359
F9Z36_0825.p01	6720	2736	3024	2567	439	1244	3214	4497	3127	1337	2311	5100	2941	994	599	1604
F9Z36_0826.p01	8684	3502	3801	3205	508	1850	4336	5995	4331	1724	3133	7011	4127	1193	803	2391
F9Z36_0827.p01	4435	1390	1351	1103	222	627	1433	2042	1623	583	1093	2375	2010	1111	283	2244
F9Z36_0828.p01	6468	3993	3159	2622	468	1465	3610	4700	4029	1535	2829	6337	3723	1155	618	1942
F9Z36_0829.p01	215	90	113	72	22	30	212	311	89	103	50	145	107	78	24	113
F9Z36_0830.p01	1914	720	1287	954	176	496	1196	1925	1603	587	1040	1499	1468	393	228	795
F9Z36_0831.p01	1695	974	905	600	121	383	1137	1207	818	469	671	1840	918	321	187	648
F9Z36_0832.p01	2943	1212	1992	1620	271	895	1921	3190	2606	1043	1852	2815	2528	719	390	1283
F9Z36_0833.p01	12098	5429	5223	5238	875	2881	7884	8617	7781	3386	5654	10897	6501	2136	935	4315
F9Z36_0834.p01	420	219	345	423	49	216	317	647	256	202	265	314	511	346	63	819
F9Z36_0835.p01	4108	2022	1795	2255	332	1199	3378	2941	2531	1207	2399	3756	2007	1353	427	2382
F9Z36_0836.p01	1260	650	858	836	128	459	934	1142	985	456	991	1285	676	621	170	827
F9Z36_0837.p01	3604	3333	1714	1620	317	1074	3130	2414	2485	928	2235	3465	1430	1579	423	1645
F9Z36_0838.p01	2182	922	614	621	94	396	1300	1034	569	345	751	1552	483	620	196	476
F9Z36_0839.p01	1691	684	437	302	62	239	1364	912	489	264	474	1390	353	387	111	372
F9Z36_0840.p01	1934	886	740	950	123	574	1065	1116	877	341	843	1687	674	747	291	715
F9Z36_0841.p01	21576	8866	2506	4284	713	3576	10171	5530	4114	2102	6179	19045	2996	4311	958	4496
F9Z36_0842.p01	10494	5036	4361	3657	853	2008	4550	5171	3484	1582	3169	11128	3651	3560	1228	2486
F9Z36_0843.p01	314	392	79	121	15	84	290	235	132	121	151	819	184	159	60	104
F9Z36_0844.p01	2475	1262	467	340	228	328	1212	976	264	730	350	481	184	1641	69	1981
F9Z36_0845.p01	4256	2190	733	719	316	642	1883	958	665	598	1006	4270	676	540	465	722
F9Z36_0846.p01	400	2237	282	605	104	618	291	356	155	137	239	397	175	329	124	286
F9Z36_0847.p01	20693	41551	2287	6324	709	6946	10561	6762	2609	2214	4782	25862	3322	9992	922	5858
F9Z36_0848.p01	5	43	3	36	3	45	4	10	4	6	5	6	3	18	1	32
F9Z36_0849.p01	77	40	111	163	17	83	8	30	246	7	252	66	139	11	44	12
F9Z36_0850.p01	8874	3532	2472	2544	519	1789	4162	3678	2405	1440	2894	7144	2286	1534	810	1931
F9Z36_0851.p01	1281	947	785	558	1839	2573	737	704	527	1735	1798	998	331	722	1766	2575
F9Z36_0852.p01	4665	2658	1312	1454	315	1014	2063	1635	1335	704	1410	3838	1291	1019	411	828
F9Z36_0853.p01	8339	4304	1617	1615	433	1239	4552	2564	1953	1340	2109	6695	2042	1833	662	1611
F9Z36_0854.p01	26105	15325	2823	3663	820	2902	13136	4887	2632	2168	3133	23308	3506	3062	1206	2542
F9Z36_0855.p01	848	575	261	362	67	185	415	376	235	151	204	852	144	189	74	136
F9Z36_0856.p01	237	198	32	18	4	23	233	101	14	41	20	251	19	59	13	47
F9Z36_0857.p01	5161	3815	1549	1750	420	1177	3139	2365	1836	1343	2038	5027	1037	1299	544	1231
F9Z36_0858.p01	1870	891	792	645	197	513	807	864	677	451	757	1978	546	656	292	551
F9Z36_0859.p01	151	125	35	67	19	40	93	61	42	30	70	138	33	55	24	41
F9Z36_0860.p01	379	262	74	46	24	46	168	74	47	34	86	364	52	80	39	71
F9Z36_0861.p01	89	73	28	25	10	17	53	38	8	24	21	73	9	12	9	29
F9Z36_0862.p01	8514	6408	4264	3758	873	2253	4232	4278	2813	2037	3128	9180	2683	2472	1060	2102
F9Z36_0863.p01	14995	10737	2473	2722	704	2345	8721	3528	2474	1909	3724	14297	1817	1999	948	2216
F9Z36_0864.p01	10901	10141	2213	2948	860	2721	6794	4130	3180	2244	4255	12045	2441	2780	1208	2666
F9Z36_0865.p01	493	208	142	176	37	120	273	196	125	74	179	459	126	156	55	120
F9Z36_0866.p01	48	52	21	56	15	48	36	60	39	22	61	36	34	48	11	38
F9Z36_0867.p01	44	83	6	49	5	28	31	35	13	9	12	34	12	44	3	44
F9Z36_0868.p01	79	73	26	27	4	28	48	43	9	12	11	64	20	32	3	37
F9Z36_0869.p01	63	88	31	31	1	26	55	44	26	12	29	38	16	46	10	61
F9Z36_0870.p01	3226	8426	783	1830	250	1602	4409	3843	877	1561	1445	2991	730	4789	339	2476
F9Z36_0871.p01	406	315	156	119	26	83	241	150	76	39	205	327	61	155	35	142
F9Z36_0873.p01	5976	2586	4892	5506	771	2540	3303	7938	3803	2383	4044	2597	4093	3513	1283	2561
F9Z36_0874.p01	4342	2359	3634	1946	571	891	2161	3464	1750	1229	1524	1920	1529	2326	655	1264
F9Z36_0875.p01	4088	2822	934	900	248	939	1964	1337	1156	609	1717	4045	883	928	395	1162
F9Z36_0876.p01	840	414	164	278	37	222	572	548	85	232	213	904	101	276	51	260
F9Z36_0877.p01	2416	729	439	533	102	356	772	590	306	246	518	1776	423	358	125	317
F9Z36_0878.p01	5920	2121	699	944	224	801	2094	1278	690	579	949	4972	793	633	297	690
F9Z36_0879.p01	965	309	396	523	89	293	485	731	346	339	483	726	312	327	99	459
F9Z36_0880.p01	978	956	381	379	79	244	458	383	298	135	351	898	167	373	77	221
F9Z36_0881.p01	5471	1996	2426	2712	448	1601	2810	4326	2363	1644	2503	4238	2313	1908	705	2490
F9Z36_0882.p01	35733	17804	3004	4935	891	4642	15319	6994	5242	2021	7379	28482	4218	4995	1327	5355
F9Z36_0883.p01	36295	21297	4208	7803	1352	6283	19607	10215	8351	3199	10666	30082	5537	5872	1869	5990
F9Z36_0884.p01	23402	13628	2188	3804	595	3096	11145	4682	3102	1758	3906	21695	2116	3495	934	3309
F9Z36_0885.p01	3284	1211	872	1234	210	632	1524	1733	1080	644	1046	2458	1005	856	281	975
F9Z36_0886.p01	803	580	335	398	85	218	454	516	236	149	271	995	236	228	83	231
F9Z36_0887.p01	224	100	67	87	13	62	66	78	71	15	75	147	72	88	29	96
F9Z36_0888.p01	41341	21328	9499	12405	2686	10066	17493	15837	12074	6826	17056	37366	10726	7000	4897	11225
F9Z36_0889.p01	33248	14582	9992	13533	3063	11071	14544	19705	11128	8189	15300	32567	11698	12385	5103	18038
F9Z36_0890.p01	12790	7372	2075	1578	388	1033	11830	5690	1099	1195	1364	7250	1697	1891	610	1375
F9Z36_0891.p01	1004	757	573	285	115	212	871	848	396	368	485	933	273	629	244	776
F9Z36_0892.p01	12792	11064	4187	3363	1054	2439	7838	5168	3727	2751	3833	13018	3067	3275	1762	2928
F9Z36_0893.p01	33062	20889	11338	11329	2591	6653	21048	14811	11917	6725	11269	31156	7998	7839	3851	7856
F9Z36_0894.p01	4748	2002	3052	2556	502	1271	1913	3648	2982	1434	2225	2321	2093	1375	903	1476
F9Z36_0895.p01	4211	1789	1946	1805	354	953	1701	2465	2032	746	1553	3041	1482	1517	708	1261
F9Z36_0896.p01	48815	24808	10669	13208	2158	7477	27843	20271	11448	6116	11496	36632	7867	9146	4096	6695
F9Z36_0897.p01	3475	1920	938	702	142	435	2104	987	575	349	496	2479	545	449	230	548
F9Z36_0898.p01	16693	12151	12993	5828	1618	3131	6776	11116	5422	4280	4394	17569	4504	3696	2102	3785
F9Z36_0899.p01	3897	1829	8180	2488	810	767	1900	6518	3475	2954	1537	2996	2421	1606	1127	1389
F9Z36_0900.p01	344	105	2366	532	228	135	192	2200	539	902	216	169	564	749	308	723
F9Z36_0901.p01	341	126	888	195	57	54	330	1529	138	387	70	211	177	445	127	297
F9Z36_0902.p01	5170	1858	13361	6362	1452	2462	1920	13812	3902	4260	3567	2664	5212	6185	2092	4685
F9Z36_0903.p01	7911	5029	5507	4304	912	2350	4727	6149	3941	2543	3958	6812	3266	2395	1384	2380
F9Z36_0904.p01	5481	2649	1541	1845	208	758	2816	2467	1232	631	1187	3686	635	935	223	645
F9Z36_0905.p01	1711	1322	486	431	59	315	1262	599	289	216	443	1193	137	343	109	336
F9Z36_0906.p01	1721	1238	520	360	69	369	1054	506	237	250	633	1838	132	315	106	502
F9Z36_0907.p01	175	118	91	121	11	98	197	255	21	63	77	238	40	114	23	105
F9Z36_0908.p01	1459	810	406	340	68	306	982	501	260	168	563	1184	136	192	87	436
F9Z36_0909.p01	5269	3596	5394	3013	1005	1190	3142	5444	2812	2949	1879	4304	3251	2385	1314	2133
F9Z36_0910.p01	11453	5933	10407	9202	1800	3683	7958	16767	8171	7181	5909	7701	7094	5470	2296	5136
F9Z36_0911.p01	4018	1873	3562	5423	639	2368	2387	7047	3947	2707	3477	3479	3910	2482	817	3274
F9Z36_0915.p01	14400	4433	1548	1562	460	1625	4630	2238	1442	1115	2240	13757	1615	1074	724	1254
F9Z36_0916.p01	9415	4634	2621	2054	602	1390	3940	2940	1444	1182	1621	8469	2012	1409	1026	1402
F9Z36_0917.p01	21174	9018	3459	3889	1062	3544	10138	7160	4279	2870	5558	18335	4076	3962	1499	3421
F9Z36_0918.p01	2127	980	1821	1336	325	662	1266	2043	1573	957	1228	1806	1321	717	522	893
F9Z36_0919.p01	496	302	326	181	45	120	512	456	245	136	183	579	178	167	73	238
F9Z36_0920.p01	2053	1081	1884	1572	353	693	1429	2193	1458	872	1157	1802	1546	856	553	1080
F9Z36_0921.p01	12312	6948	6892	5321	1116	3167	6620	7860	6891	3479	5530	11419	5161	3555	1816	4382
F9Z36_0922.p01	4424	1963	2926	1584	480	803	1655	2769	2242	1122	1527	2419	2405	2171	724	2355
F9Z36_0923.p01	4631	2349	3331	1801	526	1056	2111	2955	2714	1258	1845	3228	2488	2546	878	3065
F9Z36_0924.p01	10643	7592	4918	4480	860	2741	6313	6276	4614	2952	4422	9657	3336	3292	1259	3264
F9Z36_0925.p01	862	2208	1480	1371	400	483	962	1755	1164	1136	765	419	900	614	441	468
F9Z36_0926.p01	4784	2171	1633	1639	280	1060	2578	2125	1625	792	1620	2819	1190	1020	379	1260
F9Z36_0927.p01	1331	849	924	694	238	376	743	916	630	588	579	1225	551	606	268	463
F9Z36_0928.p01	6650	5508	2561	1609	648	981	3840	2597	1602	1651	1479	6120	938	1851	652	1302
F9Z36_0929.p01	2861	7657	941	1189	313	777	2578	1617	640	1148	871	2914	405	1338	311	710
F9Z36_0930.p01	556	1149	444	537	118	298	639	1089	453	610	448	450	148	673	107	562
F9Z36_0931.p01	3719	4935	1236	2387	365	1498	2752	3435	2905	1762	2549	3500	856	2108	411	2239
F9Z36_0932.p01	250	252	84	61	25	46	288	260	60	152	62	294	36	258	55	157
F9Z36_0933.p01	6312	3817	2428	3179	860	2168	2667	4023	1765	1617	2653	8489	2588	2538	893	1723
F9Z36_0934.p01	29571	11337	5042	4899	1369	4222	14178	8567	5443	3370	6991	26382	4764	4865	2213	5504
F9Z36_0935.p01	554	140	143	222	25	183	344	394	239	135	282	347	175	178	33	283
F9Z36_0936.p01	1587	602	456	577	104	391	627	563	414	328	460	966	309	303	124	416
F9Z36_0937.p01	351	191	178	172	33	105	185	305	96	111	104	369	132	147	70	120
F9Z36_0938.p01	57189	32260	21846	20728	5808	16899	26714	33240	25363	14985	27511	50485	25795	22610	8513	22903
F9Z36_0939.p01	0	0	0	0	0	0	0	0	0	0	0	1	0	0	0	0
F9Z36_0940.p01	53389	26232	10575	11643	3454	10994	26661	19503	17843	9382	20015	56613	14318	11335	4771	15091
F9Z36_0941.p01	3007	1338	726	741	154	715	896	912	661	443	942	3540	600	469	224	787
F9Z36_0942.p01	27996	13174	5426	5205	1286	4154	11758	6690	4824	2445	6630	26126	5372	4940	1943	5331
F9Z36_0943.p01	61353	41765	179	173	44	1381	24407	166	496	84	4339	46918	884	787	66	1731
F9Z36_0944.p01	8422	2133	199	213	33	207	1863	245	202	69	508	4916	222	298	71	262
F9Z36_0945.p01	560	400	68	89	37	122	386	254	50	108	130	183	71	303	39	321
F9Z36_0946.p01	24296	10846	16186	20429	3559	12624	9736	23099	16949	8622	19744	27635	15888	13713	4847	13776
F9Z36_0947.p01	4283	1579	947	959	208	729	2007	1683	826	560	1153	3374	1058	985	297	921
F9Z36_0948.p01	12460	7103	4208	3738	1036	2715	5571	6417	3376	2261	4137	9933	3651	3493	1536	3050
F9Z36_0949.p01	11375	4421	2059	1872	507	1883	5075	3011	1891	1274	2834	9937	1935	1591	714	2065
F9Z36_0950.p01	1062	626	793	1113	138	656	748	1726	1012	552	1034	574	942	916	265	1348
F9Z36_0951.p01	8586	11570	9480	9281	2104	4848	8907	14547	11502	6809	8771	5988	7142	6244	2898	7361
F9Z36_0952.p01	25471	37584	31524	26351	6114	9865	25647	46612	22786	18975	13534	17758	21144	16682	8319	12838
F9Z36_0953.p01	1832	1289	478	510	129	416	1055	594	339	238	584	1598	305	483	113	350
F9Z36_0954.p01	2189	1053	393	559	70	391	1224	792	385	246	491	1476	382	330	96	387
F9Z36_0955.p01	2521	883	503	1186	135	734	1059	2078	976	574	1064	1165	964	1280	130	1190
F9Z36_0956.p01	1998	506	420	336	77	301	570	442	327	176	560	1981	307	231	171	353
F9Z36_0957.p01	10910	5544	2014	3325	561	2728	5141	4575	2889	1875	4473	10316	2677	2384	891	2977
F9Z36_0958.p01	2352	1279	117	134	55	157	960	173	99	75	178	1804	168	178	58	143
F9Z36_0959.p01	13561	7041	45076	28341	5713	9316	7588	48410	31435	15534	15567	6773	35211	22262	10153	24757
F9Z36_0960.p01	19028	6985	1365	1762	554	2854	7028	2618	2027	1398	4476	16224	1765	1324	900	3225
F9Z36_0961.p01	1944	580	125	129	49	192	765	278	71	115	198	1797	104	278	55	345
F9Z36_0962.p01	2595	675	388	355	82	247	904	505	337	183	427	1389	331	461	100	555
F9Z36_0963.p01	4542	994	832	1115	183	740	2946	1537	943	562	1250	2369	631	1171	280	2090
F9Z36_0964.p01	39	12	13	8	2	4	16	14	7	5	12	12	4	38	0	13
F9Z36_0965.p01	79	19	17	10	4	11	18	24	16	8	27	55	13	21	3	14
F9Z36_0966.p01	448	155	26	46	7	42	200	36	16	20	59	323	17	55	11	43
F9Z36_0967.p01	30478	10117	2135	2323	682	2768	10073	2645	1433	1209	3361	24847	1589	2718	1045	3914
F9Z36_0975.p01	11390	3628	8244	5276	1374	3080	3785	8916	6288	2716	5239	5464	7187	6279	2210	5717
F9Z36_0976.p01	27856	12488	11184	8792	2179	6747	10463	13195	9347	5467	11421	19708	9047	9401	3395	9872
F9Z36_0977.p01	1329	844	529	239	102	188	959	768	149	395	198	1846	270	672	157	709
F9Z36_0978.p01	9387	5014	3751	4301	561	2605	4275	6037	2769	1799	3067	5561	3468	3145	883	3174
F9Z36_0979.p01	4524	2408	1091	1207	266	878	2056	1432	972	519	1287	4194	859	934	317	642
F9Z36_0980.p01	1700	405	409	903	71	465	1061	1275	455	341	507	1109	461	473	79	636
F9Z36_0981.p01	4647	6233	4047	4278	866	2754	4285	6415	4913	2711	4486	3757	3064	3623	1268	3414
F9Z36_0982.p01	62	27	15	24	8	17	25	26	19	13	39	31	13	29	12	20
F9Z36_0983.p01	244	118	98	88	47	76	95	171	33	83	85	152	50	257	94	148
F9Z36_0984.p01	887	396	217	160	116	246	261	307	71	136	424	656	96	481	184	287
F9Z36_0985.p01	3373	2252	405	442	301	638	1143	1048	274	490	842	2313	336	882	338	558
F9Z36_0986.p01	197	64	121	93	14	37	68	107	95	38	54	108	71	49	21	33
F9Z36_0987.p01	11070	4897	745	496	331	768	2870	886	425	523	988	10572	652	1058	700	882
F9Z36_0988.p01	4261	2123	2767	1878	529	943	1946	3195	1861	1288	1573	3934	1743	920	634	1008
F9Z36_0989.p01	3599	2720	2138	1934	439	1368	2111	2517	1805	1308	2204	3375	1164	1229	559	1622
F9Z36_0990.p01	1480	882	741	587	186	461	857	1283	374	655	641	1507	330	584	179	526
F9Z36_0991.p01	1020	581	875	817	187	572	546	1481	823	573	934	1056	524	579	271	752
F9Z36_0992.p01	1653	879	644	798	154	634	674	1087	560	463	789	1546	395	688	204	724
F9Z36_0993.p01	984	534	283	258	68	166	470	451	228	174	277	886	123	251	47	312
F9Z36_0994.p01	16668	8073	3241	3214	1126	3370	7503	4594	3533	2881	6226	14811	1926	2629	1446	4426
F9Z36_0995.p01	39	15	15	22	9	19	10	8	19	1	35	17	16	8	3	10
F9Z36_0996.p01	32671	16746	4310	5790	741	3948	15197	5681	4647	1502	5862	33334	3775	3236	1617	3166
F9Z36_0998.p01	3792	3267	770	847	231	707	2381	1071	865	446	1213	3939	717	585	352	618
F9Z36_0999.p01	3463	2174	1248	1154	264	705	2085	1844	1042	694	1095	3173	1205	663	411	790
F9Z36_1000.p01	2790	2896	1377	1305	223	829	1906	1771	1072	803	1199	2942	705	1014	319	1043
F9Z36_1001.p01	6727	3958	2583	4062	659	2527	2729	3579	2934	1356	3638	8211	2852	1630	878	1573
F9Z36_1002.p01	4577	3868	1515	1635	349	1427	3001	2024	1864	984	2417	4226	944	1637	499	1193
F9Z36_1003.p01	8598	3336	2409	2514	511	1473	3372	3836	2125	1448	2189	6464	1840	1496	777	1345
F9Z36_1004.p01	15106	7958	2253	2720	720	2875	7486	3811	3052	1825	4411	13704	2744	2742	1125	2981
F9Z36_1005.p01	33370	13784	13466	10409	2708	6797	15207	17596	11150	6217	10365	28455	11802	7777	4309	8341
F9Z36_1006.p01	1636	1614	2071	1597	332	787	1179	2289	1798	974	1426	1047	1410	1033	536	1199
F9Z36_1007.p01	420	361	648	420	107	276	291	647	458	365	442	390	377	358	198	303
F9Z36_1008.p01	2307	1371	1607	1159	341	784	1281	1807	1364	986	1404	1916	1108	772	458	760
F9Z36_1009.p01	3538	1508	1978	1822	358	1005	1959	3359	1890	1416	1675	2170	1680	1181	549	1462
F9Z36_1010.p01	9388	4800	2834	2428	716	1758	5315	3849	2641	1840	2867	8267	2129	2080	974	2272
F9Z36_1011.p01	1640	937	383	683	79	420	1228	920	506	383	601	1252	392	565	136	563
F9Z36_1012.p01	3612	1775	1168	1222	280	610	1945	1765	1152	819	1048	2670	906	795	293	823
F9Z36_1013.p01	4233	2578	2686	2831	538	1741	2056	3963	2138	1579	2524	3048	1935	2374	644	1900
F9Z36_1014.p01	13294	6128	7927	6817	1331	3189	6739	11843	8912	4672	5977	8434	5948	6245	1823	5570
F9Z36_1015.p01	2594	1065	3497	2101	550	1341	1058	4507	3065	1579	2711	1393	2698	2790	792	2428
F9Z36_1016.p01	3172	973	2476	2234	370	1303	1567	4918	1924	1194	1961	2038	1929	2312	562	2040
F9Z36_1017.p01	350	141	302	272	49	123	79	250	173	66	158	210	267	178	59	136
F9Z36_1018.p01	6075	2323	1465	1890	279	1133	2490	2331	1344	613	1491	4507	1178	752	604	728
F9Z36_1019.p01	3105	1250	1884	1973	320	954	1289	2575	1488	725	1626	2805	1158	1011	469	845
F9Z36_1020.p01	1968	857	1695	1447	260	706	870	1969	1771	631	1380	1278	1081	715	450	951
F9Z36_1021.p01	1869	1155	995	912	166	470	960	1282	601	455	740	1302	493	524	247	477
F9Z36_1022.p01	1246	721	1091	1012	193	438	598	1110	596	399	661	966	511	522	203	355
F9Z36_1024.p01	1663	676	969	1189	175	842	620	1344	840	432	1250	1436	915	789	332	1109
F9Z36_1025.p01	2592	1576	997	820	170	744	1166	918	636	424	1062	2097	751	765	291	865
F9Z36_1026.p01	2751	2943	1922	2611	540	1295	1878	3183	1863	780	1925	2238	1805	1301	838	1199
F9Z36_1027.p01	1239	399	414	491	60	402	671	706	394	288	555	699	410	419	97	552
F9Z36_1028.p01	526	160	111	59	36	76	295	178	141	81	171	364	99	115	57	215
F9Z36_1029.p01	2648	1017	333	628	102	564	1573	914	560	353	863	2100	478	477	103	821
F9Z36_1030.p01	170204	68102	7596	9872	4145	17831	61576	11058	9178	6963	28893	168586	9046	8549	9165	18515
F9Z36_1031.p01	43	15	27	35	8	15	18	30	23	14	14	36	30	17	12	7
F9Z36_1032.p01	563	268	240	281	46	138	453	403	145	94	215	516	231	174	62	235
F9Z36_1033.p01	1317	750	47	76	25	73	561	65	34	27	79	1693	37	124	101	39
F9Z36_1034.p01	38358	31393	18161	17808	3828	10680	19516	27022	20695	11604	17318	31230	17869	12364	6117	12672
F9Z36_1035.p01	77222	34046	36214	36229	8362	26179	38235	58441	43991	24794	45976	61868	36832	23994	11899	32009
F9Z36_1036.p01	23823	11435	10252	10065	2152	7052	14121	14625	10117	6189	13112	18357	9510	7124	3164	10851
F9Z36_1037.p01	51	37	32	22	5	17	28	33	23	17	14	53	24	20	1	8
F9Z36_1038.p01	362	126	33	50	15	60	90	35	48	11	50	124	30	45	20	62
F9Z36_1039.p01	9395	3694	5961	3286	977	1173	3690	7961	2684	2975	1615	7225	4251	3125	1558	1997
F9Z36_1040.p01	3234	1780	569	790	193	708	1531	915	748	490	1207	2655	538	549	209	778
F9Z36_1041.p01	3722	1414	321	374	79	429	1701	593	392	212	751	2840	430	373	122	484
F9Z36_1042.p01	54734	25516	4136	6242	1031	6861	24830	8934	5865	2794	10812	45226	6308	8415	1775	9669
F9Z36_1043.p01	230	98	12	9	1	12	221	73	17	19	18	137	26	65	5	245
F9Z36_1044.p01	20770	8664	1433	1762	381	1823	10543	3399	1995	1131	3129	14497	1879	2869	675	3239
F9Z36_1045.p01	97047	43235	3146	6567	1394	6373	48810	9202	6652	3029	10911	83164	6041	7190	1978	6957
F9Z36_1046.p01	95	35	18	11	1	17	45	43	13	11	34	21	3	55	6	38
F9Z36_1047.p01	2774	1794	955	1115	254	558	1438	1500	1168	508	1005	2247	974	938	362	691
F9Z36_1048.p01	5109	2709	725	843	223	677	2181	1130	617	431	1036	6995	776	696	366	658
F9Z36_1049.p01	4206	1525	566	400	299	723	1352	1072	241	628	924	2927	343	1427	514	1063
F9Z36_1050.p01	9101	4213	980	679	584	1260	3005	1591	414	980	1779	7831	713	1478	979	1256
F9Z36_1051.p01	9764	5256	1830	1113	700	1404	3101	2237	803	1223	1735	7778	1184	1972	1089	1790
F9Z36_1052.p01	3926	1966	1316	1295	299	819	1613	2060	905	619	1127	3460	1132	1218	461	642
F9Z36_1053.p01	4208	1602	807	731	188	494	1535	1030	512	382	584	3257	697	795	314	636
F9Z36_1054.p01	10114	6945	1876	1808	402	1227	5103	2438	1434	915	1929	9406	1272	1716	597	1229
F9Z36_1055.p01	2552	855	778	795	147	488	728	971	875	334	709	1624	865	934	261	1671
F9Z36_1056.p01	12093	5450	761	1210	386	1511	4763	1857	973	1225	1870	7388	719	2752	565	2717
F9Z36_1057.p01	18089	9120	1648	1523	995	3215	7839	2445	1532	2099	4523	14121	1469	4566	1976	3785
F9Z36_1058.p01	51	25	103	90	12	15	25	81	56	24	22	34	58	51	16	29
F9Z36_1059.p01	60618	21481	5617	7059	3004	10563	19489	9530	5493	4193	13456	73216	7197	7478	5739	11905
F9Z36_1060.p01	30761	14066	6713	10003	2177	7475	11996	18351	2949	4023	7084	30157	7534	10038	3540	6210
F9Z36_1061.p01	9155	4643	5222	4392	1025	2363	6390	7929	4118	2768	3573	7312	4790	2848	1773	3362
F9Z36_1062.p01	8337	3234	8987	6296	1242	3124	3563	9766	5997	3168	4695	5297	6412	3799	2082	4055
F9Z36_1063.p01	33299	28496	19040	16155	3726	10543	22630	23957	19168	10809	17173	30147	15030	11444	5764	13187
F9Z36_1064.p01	7313	2377	1588	1474	314	891	1400	1989	897	806	1062	8313	1079	1249	419	1114
F9Z36_1065.p01	19507	7904	5734	4961	1590	4622	8253	7551	5213	3553	7066	16922	5402	4946	2110	6598
F9Z36_1066.p01	7599	3578	2855	1950	761	2093	3969	3513	2764	1964	4237	7570	2314	2156	1138	3155
F9Z36_1067.p01	9815	3361	2264	2076	673	2185	4119	3123	2308	1690	3615	9219	2257	2295	898	3290
F9Z36_1068.p01	4253	2735	1879	1685	401	951	2150	2623	1169	944	1235	3696	1240	1662	497	1028
F9Z36_1069.p01	79	16	77	193	8	114	59	237	82	66	166	34	90	89	19	283
F9Z36_1070.p01	2526	968	1700	1022	330	663	1096	1578	1403	801	1218	1600	1251	1051	458	1545
F9Z36_1071.p01	1653	689	904	395	167	264	703	820	613	407	488	962	618	583	247	861
F9Z36_1072.p01	1772	658	1328	828	266	521	633	1075	1168	564	1077	1184	1070	1004	485	1271
F9Z36_1073.p01	9184	3494	4449	4186	894	2313	3070	5637	3923	2428	3232	4575	3129	2929	1159	2755
F9Z36_1074.p01	773	247	514	403	90	239	562	1173	593	511	501	291	349	659	141	1171
F9Z36_1075.p01	588	167	270	309	60	182	547	693	373	246	356	207	204	417	96	633
F9Z36_1076.p01	1579	705	1153	932	287	502	925	1291	1176	900	931	1005	640	1040	360	1285
F9Z36_1077.p01	192	115	202	125	50	62	164	335	152	198	113	122	127	206	63	356
F9Z36_1078.p01	99	77	45	24	7	13	95	83	13	35	12	85	20	68	16	93
F9Z36_1079.p01	471	239	263	173	71	118	364	372	242	183	182	333	165	405	87	391
F9Z36_1080.p01	1629	900	890	680	177	389	1151	1106	923	645	818	950	582	837	231	864
F9Z36_1081.p01	1075	432	594	374	106	188	626	603	493	261	352	711	351	445	167	426
F9Z36_1083.p01	853	360	158	146	30	93	409	185	152	59	125	631	122	137	46	101
F9Z36_1084.p01	24467	10919	11465	22560	2728	19418	6320	38998	19719	10890	24867	5778	21283	30963	5600	33755
F9Z36_1085.p01	3871	1790	618	646	239	635	2627	948	846	486	1139	3491	787	768	395	655
F9Z36_1086.p01	632	420	137	99	65	70	509	192	78	108	103	545	102	168	75	106
F9Z36_1087.p01	7681	4643	1330	1203	518	932	4646	1647	1351	881	1433	5849	1159	1124	638	745
F9Z36_1088.p01	3643	1325	732	1245	181	852	1813	1615	1276	602	1206	2415	867	645	174	989
F9Z36_1089.p01	687	260	492	537	133	316	329	649	531	257	607	446	323	272	127	267
F9Z36_1090.p01	13106	5076	1672	1863	345	2645	3579	1908	1511	1101	4281	14908	977	1114	601	1986
F9Z36_1091.p01	38167	21113	12166	12796	1945	8478	17420	17844	7771	5461	10571	48392	9682	14434	3030	13141
F9Z36_1092.p01	77	33	55	51	11	14	36	61	31	21	28	76	46	42	9	29
F9Z36_1093.p01	253	253	483	470	72	175	107	425	509	161	363	116	229	393	88	238
F9Z36_1094.p01	7783	8634	1900	1706	512	1245	6322	2153	2028	1130	2364	7494	1038	1610	713	1412
F9Z36_1095.p01	3752	2375	2621	2406	582	1046	1917	3525	1933	975	1724	3463	2116	889	720	1113
F9Z36_1096.p01	8094	6949	4107	4333	905	2839	5343	6374	3967	2187	4717	8305	3782	2368	1399	2867
F9Z36_1097.p01	2689	1093	1169	864	261	566	979	1076	1125	414	1039	1908	861	579	363	683
F9Z36_1098.p01	15988	8526	2705	2661	616	2332	7390	3315	2579	1412	3482	15179	2247	2157	1139	2347
F9Z36_1099.p01	334	456	346	452	76	214	216	400	211	139	255	344	171	271	61	191
F9Z36_1100.p01	4196	2107	724	734	219	513	2742	1156	397	582	628	5236	480	816	304	703
F9Z36_1101.p01	30885	13590	5665	4794	2267	5822	13914	8305	4557	4030	9207	24313	4224	5641	3492	6190
F9Z36_1102.p01	1757	847	660	522	124	316	787	766	515	225	563	1473	542	430	160	369
F9Z36_1103.p01	3361	1239	1261	1138	219	651	1262	1335	1368	567	1193	1792	1175	1060	326	902
F9Z36_1104.p01	8344	5790	2778	3629	652	2399	5005	4403	2519	2143	3034	6180	1758	3146	681	2316
F9Z36_1105.p01	2298	2458	380	966	124	989	1329	970	576	363	1065	4137	503	579	187	788
F9Z36_1106.p01	3798	2026	1964	2314	400	1159	2622	4053	1836	2014	1664	2982	2235	1897	425	2456
F9Z36_1107.p01	3939	2381	3417	2565	759	1480	1647	3697	2373	2394	2191	3443	3022	1826	838	1531
F9Z36_1108.p01	6638	5082	2364	2245	599	1442	3856	3297	1757	1487	2453	7325	1845	1661	743	1265
F9Z36_1109.p01	1281	614	619	438	148	254	743	599	511	385	456	1040	447	350	189	367
F9Z36_1110.p01	3128	1154	1091	1123	223	581	1209	1414	918	518	830	1583	985	1772	302	1514
F9Z36_1111.p01	12181	4558	4516	4416	848	2478	5345	7342	3813	3167	3137	7489	3582	3687	1108	3308
F9Z36_1112.p01	133	82	28	47	15	43	118	69	25	39	45	122	21	72	15	108
F9Z36_1113.p01	39	21	8	4	1	3	14	10	11	3	9	27	4	15	4	30
F9Z36_1114.p01	491	210	74	69	26	48	200	105	37	59	108	390	39	71	30	93
F9Z36_1115.p01	59	22	29	19	4	18	14	32	8	15	20	18	13	13	12	6
F9Z36_1116.p01	82	60	49	59	4	47	46	51	30	27	60	95	29	40	9	41
F9Z36_1117.p01	66094	44951	24357	20139	3856	14088	43193	29619	22018	8502	21547	63043	26508	8578	4327	12861
F9Z36_1118.p01	0	0	0	0	0	0	0	0	0	0	0	0	0	0	0	0
F9Z36_1119.p01	6	4	3	0	2	1	6	1	2	1	1	8	6	2	0	0
F9Z36_1120.p01	0	0	0	0	0	0	0	0	0	0	0	0	0	0	0	0
F9Z36_1121.p01	18	5	7	1	0	1	12	5	2	1	4	11	3	1	1	2
F9Z36_1122.p01	0	0	0	0	0	0	0	0	0	0	0	0	0	0	0	0
F9Z36_1123.p01	0	0	0	0	0	0	0	0	0	0	0	0	0	0	0	0
F9Z36_1124.p01	0	0	0	0	0	0	0	0	0	0	0	0	0	0	0	0
F9Z36_1125.p01	0	0	0	0	0	0	0	0	0	0	0	0	0	0	0	0
F9Z36_1126.p01	1444	509	381	493	124	268	930	747	494	269	527	1231	480	269	111	390
F9Z36_1127.p01	0	0	0	0	0	0	0	0	0	0	0	0	0	0	0	0
F9Z36_1128.p01	0	0	0	0	0	0	0	0	0	0	0	0	0	0	0	0
F9Z36_1129.p01	15	6	8	20	1	6	1	6	12	1	16	14	9	11	0	7
F9Z36_1130.p01	4785	3065	1212	1968	213	1494	3463	2263	3719	1133	3428	2466	2447	1573	296	2946
F9Z36_1131.p01	2931	1942	1092	1831	239	1073	2091	1549	2424	717	2737	1929	2641	1128	264	2250
F9Z36_1132.p01	806	362	101	77	28	70	536	159	34	65	103	607	39	196	39	144
F9Z36_1133.p01	3562	2128	433	411	104	500	2298	539	480	297	966	2767	335	855	193	560
F9Z36_1134.p01	30854	17240	7961	10985	2278	8999	14580	13333	8387	6195	12029	27946	6506	8191	3164	8751
F9Z36_1135.p01	236	159	136	108	28	53	213	340	48	107	40	169	90	229	49	63
F9Z36_1136.p01	12436	7524	5089	4374	1121	2597	6859	7066	4227	2619	3727	7199	4969	4195	1732	3361
F9Z36_1139.p01	31380	21726	15786	20100	3263	13189	18786	37358	20835	13308	20635	22422	16216	16794	4428	17570
F9Z36_1140.p01	1578	765	506	463	119	313	783	597	242	237	345	1240	343	300	155	262
F9Z36_1141.p01	1100	1609	159	233	38	164	969	296	124	107	154	1491	128	210	46	106
F9Z36_1142.p01	350	179	96	72	17	92	158	114	75	72	100	267	81	64	37	69
F9Z36_1143.p01	157	103	96	51	11	32	87	67	50	25	52	160	27	58	13	45
F9Z36_1144.p01	67	51	56	58	10	25	51	63	59	25	51	41	24	42	8	42
F9Z36_1145.p01	87	58	22	10	4	6	66	28	22	9	12	111	12	34	4	16
F9Z36_1146.p01	155	77	98	75	15	51	73	72	102	40	77	108	55	58	30	50
F9Z36_1147.p01	4350	3975	1861	1915	459	1416	2645	2307	2162	1317	2369	4084	1363	1168	618	1390
F9Z36_1148.p01	671	300	605	522	146	395	272	597	474	298	596	566	401	371	173	422
F9Z36_1149.p01	4704	2561	3818	2714	614	1680	2617	3557	2725	1454	2873	3569	2380	1942	993	2050
F9Z36_1150.p01	11676	5631	3959	2885	923	2136	6299	4219	3474	2329	3741	9187	2504	1792	1450	2330
F9Z36_1151.p01	533	261	57	85	9	65	439	192	36	70	52	333	52	130	25	190
F9Z36_1152.p01	508	165	210	282	20	161	383	387	189	120	217	249	168	310	55	424
F9Z36_1153.p01	273	62	133	130	21	45	141	155	124	48	84	123	89	115	28	195
F9Z36_1154.p01	2536	997	955	994	196	463	1344	1581	1066	693	873	1783	722	630	300	1006
F9Z36_1155.p01	1991	680	1918	1599	440	692	1120	2443	1486	1172	1225	1160	1135	887	532	1654
F9Z36_1156.p01	21508	10347	11297	8275	1980	4940	8921	11470	7915	4584	7956	16454	7616	6412	3018	6500
F9Z36_1157.p01	1074	588	197	209	54	134	405	251	148	72	180	1168	186	166	43	87
F9Z36_1158.p01	6387	3568	2819	1961	594	1191	2665	2541	2152	1224	1714	5529	1669	1286	893	1358
F9Z36_1159.p01	2702	1013	262	256	71	275	835	288	277	128	436	1998	314	233	90	281
F9Z36_1160.p01	2243	1301	3320	1835	661	950	1082	2754	2169	1375	1428	2347	1816	1164	915	1415
F9Z36_1161.p01	2647	1275	4077	2199	509	1048	1510	3964	2029	1497	1522	2361	2494	1562	950	2059
F9Z36_1162.p01	935	398	2591	1155	303	519	415	1773	1860	710	907	681	1407	805	600	1205
F9Z36_1163.p01	10609	9162	16726	11513	2753	5194	6681	17055	11224	7511	8883	9401	8755	5865	4038	6525
F9Z36_1164.p01	5298	2381	2476	1879	584	1207	2701	2991	1692	1338	1641	4637	1522	868	860	1124
F9Z36_1165.p01	2180	2119	1114	960	210	642	1697	1208	947	753	1175	2080	588	635	369	763
F9Z36_1166.p01	5446	4289	1549	1187	421	1093	3463	1601	1159	876	1719	6253	822	1030	572	1163
F9Z36_1167.p01	5362	3939	1927	1985	454	1385	3365	2818	1583	1011	2064	4831	1270	1696	646	1364
F9Z36_1168.p01	2631	1388	651	338	102	247	1193	682	345	270	330	2396	257	579	203	802
F9Z36_1169.p01	4096	1895	1738	1271	311	849	1967	2013	963	725	1274	3454	1059	1154	495	815
F9Z36_1170.p01	788	351	336	313	70	147	309	459	400	169	264	721	240	307	115	201
F9Z36_1171.p01	456	282	302	232	47	104	256	496	265	212	205	306	200	322	67	190
F9Z36_1172.p01	1307	877	450	445	145	321	820	706	249	409	206	1303	422	323	99	276
F9Z36_1173.p01	1406	1128	625	570	151	337	678	736	721	377	707	1535	385	639	196	532
F9Z36_1174.p01	6778	1247	285	272	113	902	1472	441	215	293	1266	6794	222	302	208	1118
F9Z36_1175.p01	4787	4509	796	827	232	882	2269	844	702	490	1421	5440	630	567	434	990
F9Z36_1176.p01	3630	1797	558	715	213	897	1412	756	691	386	1423	3539	637	426	312	787
F9Z36_1177.p01	4479	2080	1322	1182	278	996	2158	1696	1034	716	1688	3785	1050	885	516	932
F9Z36_1178.p01	7264	3876	1802	1381	658	1515	4078	2042	987	1231	2390	7215	1276	1443	830	1741
F9Z36_1179.p01	5121	1614	629	579	292	957	1671	972	362	587	1280	5423	566	453	550	859
F9Z36_1180.p01	2913	752	379	406	126	659	923	554	280	324	1077	2738	270	371	291	869
F9Z36_1181.p01	25746	13146	5559	4904	1281	3692	12610	7267	5838	2793	6221	20602	4847	4006	1874	3978
F9Z36_1182.p01	501	843	184	266	55	148	307	386	171	129	184	647	154	265	59	158
F9Z36_1183.p01	491	265	93	93	15	50	214	111	66	39	98	668	63	85	16	56
F9Z36_1184.p01	1676	493	362	401	82	280	1275	803	364	445	563	1294	305	475	148	662
F9Z36_1185.p01	539	172	206	211	30	113	550	390	154	153	159	369	167	180	79	348
F9Z36_1186.p01	3009	1976	707	852	192	475	1475	856	480	297	588	3983	577	378	265	260
F9Z36_1187.p01	564	720	149	166	44	139	373	271	209	89	168	573	120	186	48	108
F9Z36_1188.p01	16212	5317	1609	1673	446	1552	7078	3282	1463	1228	2179	14723	1947	1787	787	2265
F9Z36_1189.p01	4928	1670	1127	1077	313	895	3108	2902	653	1390	782	3825	856	2043	520	2204
F9Z36_1190.p01	10027	6992	2216	2317	591	1676	5706	2944	1792	1236	2352	10630	1916	2048	914	1548
F9Z36_1191.p01	88406	43220	759	917	426	1444	45583	2077	385	1082	974	96251	1452	3494	975	3887
F9Z36_1192.p01	12196	5614	1529	2247	477	1749	6073	3346	1291	1086	1856	9099	1947	2306	556	1698
F9Z36_1193.p01	8660	2927	1811	1992	557	1719	3785	3382	2193	1318	3160	5366	2289	3184	747	3431
F9Z36_1194.p01	1780	727	304	351	56	396	1212	637	328	302	593	1087	355	618	106	879
F9Z36_1195.p01	16838	9058	2606	2735	682	3674	8983	3640	3606	1895	6068	15948	2584	3803	1073	4838
F9Z36_1196.p01	2796	659	407	505	112	301	1483	666	358	268	515	1993	458	608	142	883
F9Z36_1197.p01	725	682	267	285	49	164	454	469	386	134	288	640	314	249	65	189
F9Z36_1198.p01	1555	758	1058	721	203	310	737	1185	690	375	570	1361	775	474	259	355
F9Z36_1199.p01	5653	3389	2604	1709	474	1092	3029	2460	2381	1277	2099	4750	1688	1534	789	1460
F9Z36_1200.p01	163	163	89	53	10	35	88	85	80	27	70	175	37	69	32	43
F9Z36_1201.p01	6412	4295	3838	3511	769	2331	2596	4137	2989	1947	3470	6249	2240	2066	1113	2532
F9Z36_1202.p01	3466	1823	1990	1552	434	1450	1378	2055	1728	955	2051	2797	1473	1327	673	2279
F9Z36_1203.p01	3384	1391	1491	1071	336	977	1170	1597	1268	834	1800	3182	956	1242	489	2082
F9Z36_1204.p01	7409	3799	2505	1904	563	2044	2916	2972	2744	1726	4148	6942	1571	1560	891	2893
F9Z36_1205.p01	317	232	262	222	41	266	201	443	286	162	455	326	150	291	88	362
F9Z36_1206.p01	310	265	474	305	76	237	191	667	159	478	255	218	209	636	102	383
F9Z36_1207.p01	224	171	1311	479	176	248	154	1149	667	1208	447	158	400	713	283	742
F9Z36_1208.p01	716	574	301	316	67	155	467	457	200	268	219	568	147	334	56	236
F9Z36_1209.p01	71	31	64	53	12	15	13	55	43	15	36	24	54	38	16	21
F9Z36_1210.p01	168	83	131	73	22	17	108	144	106	63	50	95	70	65	26	62
F9Z36_1211.p01	99	49	133	54	15	22	38	115	80	42	38	79	66	59	22	54
F9Z36_1212.p01	77	38	119	70	15	25	48	96	83	53	65	130	84	39	24	48
F9Z36_1213.p01	337	274	372	429	70	137	235	508	396	234	251	211	219	199	95	150
F9Z36_1214.p01	282	253	457	356	42	188	157	581	417	223	256	264	227	248	90	256
F9Z36_1215.p01	3165	1297	961	843	159	454	1328	1354	928	477	781	2290	860	693	299	668
F9Z36_1216.p01	23923	15658	6361	6836	1274	4092	15837	10173	6222	4456	6118	19038	5241	5662	2005	5558
F9Z36_1217.p01	11323	8971	2018	2274	325	1534	7005	2880	2673	1128	2381	9171	2332	1879	640	2529
F9Z36_1218.p01	17019	8817	6698	5668	1371	5159	7209	7901	5739	3706	8995	16634	4414	3330	2290	5438
F9Z36_1219.p01	1187	406	512	392	73	426	390	489	275	295	672	1198	231	325	178	640
F9Z36_1220.p01	261	76	60	65	23	34	92	126	57	34	49	109	98	123	22	117
F9Z36_1221.p01	151	35	68	21	9	11	37	75	14	8	19	110	27	48	21	19
F9Z36_1222.p01	499	457	878	1066	150	429	393	1463	822	405	577	273	1154	801	225	612
F9Z36_1223.p01	221	201	155	226	29	75	289	581	82	164	82	131	234	261	37	245
F9Z36_1224.p01	6585	4241	6402	9210	1147	4439	4462	12713	6457	4025	5778	3407	7414	4870	1920	4659
F9Z36_1225.p01	2890	2572	1464	1422	366	926	1706	1921	1496	871	1472	2965	1145	782	511	764
F9Z36_1226.p01	443	600	112	178	32	111	395	220	60	87	80	545	61	161	20	89
F9Z36_1227.p01	638	1025	345	455	71	283	445	523	372	253	414	683	137	388	77	213
F9Z36_1228.p01	2015	1294	894	662	133	368	951	987	785	369	634	1781	553	482	193	304
F9Z36_1229.p01	9858	5259	2292	2043	613	1558	6395	3524	2173	1644	2596	9643	1865	2323	938	1804
F9Z36_1230.p01	6781	3959	1620	1205	405	1008	4371	2005	2615	1023	2054	5787	1283	1388	628	1503
F9Z36_1231.p01	17506	9392	4661	3716	1100	3589	11147	5608	6148	3024	6456	16854	3944	4160	1768	4564
F9Z36_1232.p01	129	36	48	32	14	27	51	82	22	37	45	62	37	33	25	20
F9Z36_1233.p01	14	9	4	7	4	5	13	16	4	7	1	8	2	5	1	27
F9Z36_1234.p01	35	9	15	13	3	4	9	39	16	21	6	9	12	22	4	36
F9Z36_1235.p01	182	65	104	62	15	24	112	163	99	67	52	109	80	69	16	68
F9Z36_1236.p01	109	37	100	48	15	22	42	112	52	27	31	90	54	58	28	64
F9Z36_1237.p01	17	13	4	5	0	3	10	7	8	5	4	32	3	7	3	3
F9Z36_1238.p01	31380	14957	4317	4381	1566	5081	13403	7021	6018	5349	8106	32251	6070	6359	2798	6911
F9Z36_1239.p01	26124	13889	3138	3394	1127	4150	12358	6337	5228	4306	6236	25908	5399	5482	1881	6506
F9Z36_1240.p01	1266	551	416	533	145	350	770	1103	610	657	556	1070	529	1285	236	1290
F9Z36_1241.p01	34172	15098	9106	7306	2441	6743	15729	15660	11347	8586	11800	23824	10926	10792	4103	9200
F9Z36_1242.p01	24493	15551	5578	4865	1630	4796	13190	6915	10577	4657	9108	25439	7131	4824	2825	5997
F9Z36_1243.p01	60212	28417	18491	11717	5073	11954	37183	21699	23824	13451	23863	51782	18707	13938	8918	17517
F9Z36_1244.p01	63071	23131	7931	4337	2729	6491	30964	7969	7249	6179	11653	56879	7736	6452	5662	9611
F9Z36_1245.p01	2723	1398	675	353	187	459	2039	718	465	592	550	2784	433	910	398	1871
F9Z36_1246.p01	5594	3945	2813	1562	777	1273	3596	2969	2285	2278	2386	5805	1749	2639	1214	2245
F9Z36_1247.p01	29034	11072	7083	5967	1964	4863	15577	10784	6770	6552	8049	22430	6050	8094	2847	7282
F9Z36_1248.p01	1326	442	177	175	52	166	1208	696	173	202	153	1013	181	587	75	735
F9Z36_1249.p01	5157	3673	1276	1005	315	699	2841	1942	868	597	1136	4337	1078	1708	548	1212
F9Z36_1250.p01	17462	7469	3753	4832	2113	4350	9941	8109	5392	4693	6471	13046	4652	3192	2072	5962
F9Z36_1251.p01	140106	64301	13558	21028	7086	22533	66281	26247	23912	15930	37321	95040	17880	17344	8388	39905
F9Z36_1252.p01	60077	48933	7201	12085	4775	14229	35243	20706	14785	13179	25735	66942	8773	13845	7553	22724
F9Z36_1253.p01	4687	2712	1372	1478	980	2699	2437	3323	1381	1745	4399	7016	1074	1281	1736	2967
F9Z36_1254.p01	755	672	96	132	197	302	353	204	99	251	371	594	77	224	151	333
F9Z36_1255.p01	608	184	166	181	30	89	220	233	162	81	133	359	158	155	32	126
F9Z36_1256.p01	7990	3054	1839	2106	431	1609	3926	2817	1755	1117	2264	6598	1811	1764	645	1956
F9Z36_1257.p01	2143	845	511	565	119	478	1007	770	643	353	820	1977	514	585	171	603
F9Z36_1258.p01	863	533	323	299	63	211	413	389	212	132	385	891	249	314	107	219
F9Z36_1259.p01	496	207	383	337	79	246	235	454	252	192	362	322	259	429	100	392
F9Z36_1260.p01	22358	9571	3822	7530	1486	6332	7517	9081	8001	3701	10049	17076	6084	4968	2164	6018
F9Z36_1261.p01	2235	1024	960	616	151	380	995	1081	724	517	713	1561	705	568	269	607
F9Z36_1262.p01	346	279	151	171	47	93	257	334	93	111	106	421	101	158	51	133
F9Z36_1263.p01	315	451	262	198	51	114	289	315	178	191	141	279	110	215	60	191
F9Z36_1264.p01	223	258	210	163	20	90	106	254	109	118	127	131	88	164	28	108
F9Z36_1265.p01	212	93	92	125	22	63	259	256	69	101	76	152	52	121	12	165
F9Z36_1266.p01	2931	2150	1127	1187	278	778	1671	1529	1417	690	1347	2751	701	864	362	742
F9Z36_1267.p01	1505	529	399	488	83	307	924	830	441	279	543	920	370	357	115	380
F9Z36_1268.p01	596	398	55	82	28	50	521	166	26	68	52	390	30	109	35	109
F9Z36_1269.p01	5421	9067	2209	4086	680	2980	3954	4586	2854	2091	3951	5605	1553	3063	847	2703
F9Z36_1270.p01	21329	15692	4418	5199	1379	4603	11318	6136	6011	3581	7313	20480	3728	4211	1881	4893
F9Z36_1271.p01	5159	1228	182	308	79	360	2714	539	236	234	541	4216	237	407	112	597
F9Z36_1272.p01	350	127	34	38	7	42	180	83	21	15	38	290	51	36	18	21
F9Z36_1273.p01	2203	1094	1071	1213	331	763	1066	1774	980	991	1239	1236	737	1111	322	1363
F9Z36_1274.p01	4910	1583	526	320	108	438	909	526	382	159	633	2585	526	867	230	1116
F9Z36_1275.p01	6654	4220	1292	1230	307	1190	2998	2092	1130	899	1770	5337	757	1677	614	1659
F9Z36_1276.p01	653	1891	197	328	68	249	638	489	319	323	437	716	105	376	89	353
F9Z36_1277.p01	3825	2140	747	624	134	443	2124	950	438	414	593	3902	354	485	235	286
F9Z36_1278.p01	149210	26967	4399	8505	868	14429	42133	11744	5030	2653	22249	175031	5026	5298	1611	14196
F9Z36_1279.p01	8159	6748	4078	4315	848	2429	4292	6228	3652	2377	3778	7627	2722	3809	1102	2594
F9Z36_1280.p01	14901	7077	7074	6502	1654	4065	6233	9564	5473	3210	6580	13921	6223	5128	2500	4287
F9Z36_1281.p01	2704	2092	324	328	134	322	1443	589	431	365	442	2183	293	419	132	283
F9Z36_1282.p01	327475	169500	52944	54975	15594	46162	147239	74021	49674	31765	71540	325768	54397	59283	22291	47029
F9Z36_1283.p01	6410	2599	2008	2311	442	1345	3452	3857	2309	1549	2169	4316	2019	2142	618	1998
F9Z36_1284.p01	2337	1113	621	742	118	416	1852	1401	536	454	582	1855	577	760	183	752
F9Z36_1285.p01	24689	15111	4343	4855	1113	3323	12612	6570	4931	2614	5204	20342	4911	3940	1543	3773
F9Z36_1286.p01	921	671	81	58	13	50	607	86	24	40	51	1011	40	100	26	94
F9Z36_1287.p01	1943	724	196	84	30	66	785	207	87	82	125	1216	102	161	43	134
F9Z36_1288.p01	275	107	59	12	5	18	165	59	13	14	17	173	22	46	7	43
F9Z36_1289.p01	446	186	59	39	7	42	173	85	35	38	66	191	39	53	18	42
F9Z36_1290.p01	121	49	68	40	13	30	43	61	15	10	40	56	16	60	7	24
F9Z36_1291.p01	2350	1448	418	285	79	251	961	345	301	193	399	1440	228	386	115	292
F9Z36_1292.p01	613	253	157	207	60	184	283	298	240	140	280	402	177	126	66	183
F9Z36_1293.p01	233	116	121	93	14	43	95	85	88	34	110	111	43	158	17	86
F9Z36_1294.p01	58	20	11	20	9	9	24	17	26	2	18	56	16	13	5	7
F9Z36_1295.p01	8277	4531	1187	813	337	977	4283	1181	1003	615	2019	6433	794	1434	531	1136
F9Z36_1296.p01	19260	9438	1622	1226	553	1343	9127	1936	1736	921	2122	16340	1503	1640	806	1323
F9Z36_1297.p01	7353	4208	1908	1981	506	1700	3985	2631	1693	1080	2817	8607	1367	1589	726	1354
F9Z36_1298.p01	6575	4401	2156	1474	428	1402	3644	1927	1137	821	2344	4327	771	2126	508	1427
F9Z36_1299.p01	2194	1100	1684	2571	307	1997	1086	4070	1391	1074	2246	965	2492	3047	600	2525
F9Z36_1300.p01	5380	2666	4290	3038	737	2200	2569	5190	4035	2457	3998	3578	4031	3157	1233	3776
F9Z36_1301.p01	5170	2756	3514	1838	589	761	2038	2513	1273	901	1177	3606	1064	1903	533	916
F9Z36_1302.p01	5	0	2	4	1	1	1	2	6	1	6	2	2	1	0	0
F9Z36_1303.p01	141	44	15	8	5	12	116	101	1	8	3	41	14	4	2	4
F9Z36_1304.p01	20913	20585	9191	7310	2537	6449	19487	11327	8256	8852	11098	21961	4970	6772	4948	7242
F9Z36_1305.p01	25816	9361	5796	8032	1424	5980	12719	14943	6844	4431	8500	16168	6772	8739	2274	7498
F9Z36_1306.p01	3025	1712	714	523	197	345	1561	983	258	428	424	3067	452	472	257	454
F9Z36_1307.p01	7746	3708	3097	2457	633	1825	2978	3535	2593	1475	3188	6347	2407	1886	1019	2483
F9Z36_1308.p01	8546	4679	2794	2297	549	1928	4614	3263	2221	1389	2696	6629	2251	2267	943	3192
F9Z36_1309.p01	4776	2049	1729	1157	469	1171	1713	1461	1031	655	1526	4258	1457	1327	679	1580
F9Z36_1310.p01	4499	1820	2042	1627	468	1334	1858	2499	1409	867	2045	3175	1844	1337	804	1584
F9Z36_1313.p01	1349	1035	420	515	74	263	643	670	373	153	368	1250	318	514	118	277
F9Z36_1314.p01	2498	1208	403	796	142	489	2377	1684	1038	713	992	1213	519	1511	142	1539
F9Z36_1315.p01	4185	3574	1682	1947	503	1319	3068	3177	1994	1597	2065	3203	1470	2051	613	1897
F9Z36_1316.p01	325	208	271	255	59	162	398	574	171	365	173	242	168	713	75	685
F9Z36_1317.p01	13975	8568	5978	6086	1551	4755	7741	8923	7754	3921	7619	9564	5875	7446	1977	6097
F9Z36_1318.p01	4100	2570	1904	1564	406	1213	2356	2248	1607	1111	1870	4835	1251	1406	546	1548
F9Z36_1319.p01	2620	1225	991	943	207	630	1645	1495	1203	634	1327	2049	912	790	316	1452
F9Z36_1320.p01	7358	3344	3632	3459	767	2543	3552	5215	3533	2403	4106	5358	3222	2299	1111	2992
F9Z36_1321.p01	507	194	186	127	25	86	456	372	68	123	145	325	134	232	46	250
F9Z36_1322.p01	4723	2526	2590	2420	533	1585	2044	3006	2193	1293	2773	4962	1979	1589	888	1727
F9Z36_1323.p01	3014	793	880	736	145	503	1404	1281	566	467	839	2894	618	783	233	1056
F9Z36_1324.p01	8484	3203	3271	2553	629	1986	4077	4287	3581	2101	3501	7651	2672	1751	929	2480
F9Z36_1325.p01	6428	2698	2319	2385	503	1408	3559	3904	2415	1654	2477	5032	2037	1366	610	1716
F9Z36_1326.p01	7044	3290	3565	3330	689	1916	3619	4508	3330	1983	3093	5397	2821	1729	1033	2183
F9Z36_1327.p01	13947	6516	6460	4830	1192	3330	6052	6854	6790	3160	6471	12746	4498	3137	1937	3676
F9Z36_1328.p01	4716	2232	3072	2194	589	1567	2121	3535	3018	1627	2589	3808	2294	1769	976	2418
F9Z36_1329.p01	2809	1196	1816	1700	288	1096	1561	3037	1875	1149	1958	2045	1596	1258	502	1767
F9Z36_1330.p01	14349	6057	5439	5585	1174	3815	7353	8469	4968	3472	5314	10772	5078	4214	1789	5094
F9Z36_1331.p01	66261	32804	16013	11779	4022	8642	34848	20798	15157	8910	14113	53821	15213	11489	5982	11354
F9Z36_1332.p01	16214	5679	3480	2813	924	2230	6280	5114	3273	2076	3960	15298	3170	2851	1531	2389
F9Z36_1333.p01	276	109	188	134	23	66	169	223	159	75	120	173	135	113	58	97
F9Z36_1334.p01	0	0	0	0	0	0	0	0	0	0	0	0	0	0	0	0
F9Z36_1335.p01	255	142	264	141	47	53	139	222	163	95	113	166	128	103	50	104
F9Z36_1336.p01	171	90	116	75	17	20	114	128	74	44	40	91	77	63	27	58
F9Z36_1337.p01	250	127	121	98	33	34	180	129	99	47	71	172	79	46	24	52
F9Z36_1338.p01	293	146	264	209	44	89	182	288	186	99	147	263	117	122	48	99
F9Z36_1339.p01	101	44	46	27	6	12	58	40	22	12	21	74	26	33	9	34
F9Z36_1340.p01	115	48	72	46	14	31	56	75	32	23	50	79	37	47	16	17
F9Z36_1341.p01	270	147	158	81	22	57	121	109	57	66	75	238	51	87	32	71
F9Z36_1342.p01	6853	3491	685	1029	190	765	3374	1096	776	547	1019	6124	809	641	243	615
F9Z36_1343.p01	8336	2684	2636	1819	532	1122	2688	2898	1334	1055	1604	6397	1774	1448	649	915
F9Z36_1344.p01	1948	1149	916	728	212	487	913	917	809	456	754	2395	727	481	290	625
F9Z36_1345.p01	6670	3723	1391	1290	297	1039	3237	1835	1210	695	1639	5510	1586	806	468	996
F9Z36_1346.p01	2652	1795	1826	1368	264	607	1306	1508	1057	773	1010	1916	591	1102	325	616
F9Z36_1347.p01	2890	865	414	410	82	462	946	579	340	280	705	2548	486	261	149	387
F9Z36_1348.p01	54873	23972	40741	43608	7761	32724	25116	81461	30856	27179	43817	51527	32532	43024	11403	42591
F9Z36_1349.p01	156	411	140	96	50	73	107	164	50	60	73	131	154	86	64	84
F9Z36_1350.p01	4492	2971	1581	1613	309	778	2158	1820	992	642	921	3938	1080	840	500	569
F9Z36_1351.p01	121	50	192	114	26	58	110	383	72	158	59	74	78	285	48	266
F9Z36_1352.p01	2491	1256	3564	2174	533	953	1484	3752	2253	1363	1596	1652	2118	1171	844	1131
F9Z36_1353.p01	16761	9079	17169	13522	2889	6139	8198	17737	12161	7550	9297	13211	10244	6360	4015	6162
F9Z36_1354.p01	7370	4074	9341	5433	1392	2450	4220	8815	6638	4070	3955	5255	4160	2981	1972	2793
F9Z36_1355.p01	8811	6736	7138	5325	1411	2455	5289	7448	5625	3915	3717	8780	3544	3135	1737	2662
F9Z36_1356.p01	2272	1949	2604	1445	446	654	1589	2392	1878	1297	1234	2183	1046	1329	642	1075
F9Z36_1357.p01	3613	2137	4896	3561	677	1622	2627	5153	3807	2208	2703	3464	2310	1848	1011	1957
F9Z36_1358.p01	465	386	737	354	98	133	457	606	271	366	260	527	279	302	184	325
F9Z36_1359.p01	6864	6431	4366	3658	744	1826	4214	4094	3275	2008	2742	6558	2602	2126	1072	1688
F9Z36_1360.p01	2301	1198	1099	679	257	555	853	977	675	566	671	2388	643	932	395	1080
F9Z36_1361.p01	3792	2748	2123	1694	431	1215	1835	2326	1271	1486	1876	3098	995	1502	570	1450
F9Z36_1362.p01	1877	1624	876	1081	223	704	1052	1295	770	665	993	1874	483	663	282	708
F9Z36_1363.p01	2693	1073	673	720	161	497	1217	971	452	375	633	2408	442	504	188	519
F9Z36_1364.p01	1341	1005	461	476	97	316	756	571	389	233	432	1101	400	510	115	323
F9Z36_1365.p01	17	56	7	3	0	5	14	13	2	6	2	25	5	20	1	8
F9Z36_1366.p01	231	132	149	96	33	36	153	289	76	146	74	138	81	136	39	142
F9Z36_1367.p01	5	3	0	0	0	0	2	0	0	0	0	2	0	1	0	0
F9Z36_1368.p01	0	0	0	0	0	0	0	0	0	0	0	0	0	0	0	0
F9Z36_1369.p01	0	0	0	0	0	0	0	0	0	0	0	0	0	0	0	0
F9Z36_1370.p01	0	0	0	0	0	1	1	0	0	0	0	0	0	0	0	0
F9Z36_1371.p01	1	1	0	1	0	2	6	0	0	0	0	5	0	0	1	1
F9Z36_1372.p01	21234	8994	1817	2937	850	3572	9111	3550	2311	1841	5043	21636	1812	2964	1411	3304
F9Z36_1373.p01	7873	2004	569	511	170	593	2163	727	705	357	1006	6753	569	530	227	720
F9Z36_1374.p01	32148	17973	1048	1623	433	2212	12495	1924	1350	853	2721	30713	1608	2060	714	1847
F9Z36_1375.p01	2622	1218	1325	1133	179	659	978	1625	1083	684	986	1854	967	580	273	594
F9Z36_1376.p01	1648	1327	710	675	159	383	795	862	751	463	581	1263	365	487	190	397
F9Z36_1377.p01	2562	2781	1543	1526	346	883	1661	2113	1655	1073	1464	2727	919	1020	400	904
F9Z36_1378.p01	12801	9043	3440	3632	897	2792	7906	5055	3896	2652	4319	12182	2349	2580	1229	2811
F9Z36_1379.p01	3834	2414	714	701	231	920	1634	856	738	540	1511	4088	523	607	319	1037
F9Z36_1380.p01	9401	4177	2351	2657	501	1643	4277	3608	2208	1310	2347	6332	2227	1490	781	1597
F9Z36_1381.p01	809	495	352	402	73	235	570	650	305	282	394	571	256	442	95	447
F9Z36_1382.p01	6391	2434	692	1092	201	866	2808	1444	763	562	1187	5447	766	803	381	942
F9Z36_1383.p01	989	439	219	248	83	212	603	439	245	209	305	797	225	249	92	358
F9Z36_1384.p01	1792	935	580	581	153	402	1239	805	368	414	575	1120	447	468	201	547
F9Z36_1385.p01	2951	1430	408	736	106	657	1766	1098	673	432	871	2628	470	735	158	883
F9Z36_1386.p01	3939	1539	1135	1251	308	764	1996	1851	1230	683	1128	2781	1023	874	383	794
F9Z36_1387.p01	10	5	0	4	0	2	11	12	1	2	0	12	2	6	0	4
F9Z36_1388.p01	851	342	184	247	36	145	473	366	138	106	149	604	168	212	45	170
F9Z36_1389.p01	34321	29954	3934	8793	1443	7006	19824	12211	9318	5152	11605	28980	5320	6359	1791	7637
F9Z36_1390.p01	25229	13587	14551	13026	2927	7958	13358	21855	12645	9257	11323	17814	13947	9961	3620	10032
F9Z36_1391.p01	1109	590	365	277	67	173	529	444	200	153	211	1070	200	267	84	152
F9Z36_1392.p01	2784	724	378	728	78	504	1206	1104	560	392	744	1835	506	587	127	861
F9Z36_1393.p01	37474	11129	4344	6938	1482	6595	11638	8874	7673	4007	9412	27432	5601	4082	1723	3848
F9Z36_1394.p01	37637	29432	2717	10721	927	10520	9147	7347	8687	3324	14584	60973	3936	5148	1479	8827
F9Z36_1395.p01	1112	604	403	602	117	353	496	759	487	260	559	960	305	344	138	352
F9Z36_1396.p01	833	298	123	121	42	102	162	117	126	32	185	671	134	86	60	62
F9Z36_1397.p01	7916	4635	12579	10896	1787	6052	4496	13828	8646	5423	8263	4768	11880	9165	4175	11785
F9Z36_1398.p01	6442	4831	4708	3264	785	1964	4111	5430	2676	2069	2791	4092	4089	2732	1683	3537
F9Z36_1399.p01	9366	4638	14455	14174	1769	6523	7779	23906	12252	6953	10869	5540	13954	7240	3838	11747
F9Z36_1401.p01	9281	4087	2911	2061	607	1175	4313	3591	2217	1312	2060	7883	2460	1833	921	1550
F9Z36_1402.p01	325	218	71	51	12	51	136	57	43	28	40	366	41	36	18	35
F9Z36_1403.p01	2476	1028	1047	1106	230	567	1366	1665	842	608	964	1501	895	605	308	515
F9Z36_1404.p01	2630	1689	1524	1223	340	617	1676	1921	1562	871	1100	2297	1142	922	486	882
F9Z36_1405.p01	874	606	566	339	109	159	492	542	454	287	353	896	360	255	156	200
F9Z36_1406.p01	1316	850	684	511	131	303	762	738	397	347	380	1578	476	344	214	358
F9Z36_1407.p01	34488	16100	7056	6646	1958	5189	12731	9587	6468	4045	7946	34549	8248	5494	2810	5427
F9Z36_1408.p01	3429	1541	1292	1117	193	613	1525	1649	1233	556	906	1764	1150	906	270	806
F9Z36_1409.p01	33363	21286	14952	13131	3020	10083	20744	18596	15110	9140	17124	30460	10243	9793	3977	9729
F9Z36_1410.p01	5049	3086	3931	3745	705	2241	3336	5454	3807	2216	3422	4639	3448	2979	935	3507
F9Z36_1411.p01	17010	11085	3829	6254	881	4492	12849	8140	5753	3314	6527	17698	3821	3554	989	5737
F9Z36_1412.p01	120	44	67	56	14	32	83	134	28	34	39	88	57	64	30	83
F9Z36_1413.p01	46	18	5	5	0	5	46	25	3	10	7	45	9	23	1	41
F9Z36_1414.p01	468	421	114	149	12	136	419	415	105	108	237	282	120	136	21	327
F9Z36_1415.p01	818	446	224	266	52	237	365	299	225	112	350	589	269	323	45	548
F9Z36_1416.p01	3090	1221	453	926	107	1505	1259	1111	627	435	1854	1724	520	1157	205	1921
F9Z36_1417.p01	499	255	553	434	59	124	403	606	340	200	245	304	419	273	77	300
F9Z36_1418.p01	209	64	69	64	6	18	106	92	26	23	15	136	51	86	10	137
F9Z36_1419.p01	436	183	539	326	58	122	246	477	372	130	258	195	282	250	69	230
F9Z36_1420.p01	352	152	414	250	52	112	210	386	379	159	202	239	278	197	70	192
F9Z36_1421.p01	1774	949	1671	1067	255	488	832	1319	1457	534	903	1684	942	713	419	723
F9Z36_1422.p01	244	307	207	132	27	84	176	195	232	84	150	201	130	182	41	162
F9Z36_1423.p01	274	177	119	87	15	28	201	191	64	67	44	118	38	150	18	90
F9Z36_1424.p01	856	372	738	420	113	308	268	588	711	293	616	474	536	880	181	879
F9Z36_1425.p01	93	31	100	37	12	29	40	111	51	44	52	50	56	148	21	196
F9Z36_1426.p01	5099	1576	1232	999	212	872	1409	1549	1468	655	1624	2462	1313	2103	360	2744
F9Z36_1427.p01	2876	856	456	518	94	489	888	931	504	227	694	1214	652	728	147	927
F9Z36_1428.p01	4	0	0	0	0	0	4	1	0	1	0	0	2	0	0	0
F9Z36_1429.p01	0	0	0	2	0	0	0	0	0	1	0	0	0	0	0	1
F9Z36_1430.p01	20	9	0	2	2	1	27	10	1	5	1	20	0	7	1	1
F9Z36_1431.p01	1	3	0	0	0	0	2	0	0	0	0	0	0	0	0	1
F9Z36_1432.p01	0	0	0	0	0	0	0	0	0	0	0	0	0	0	0	0
F9Z36_1433.p01	92	68	12	25	5	25	155	24	17	21	41	112	5	37	2	30
F9Z36_1434.p01	537	223	41	81	18	91	288	97	85	58	127	304	33	127	24	169
F9Z36_1435.p01	1587	635	160	383	37	233	984	470	189	141	259	957	246	310	54	321
F9Z36_1438.p01	30054	15416	16701	16579	1537	4627	11146	22505	13965	4970	7181	17578	18217	9650	2461	8650
F9Z36_1439.p01	4696	1921	808	626	253	728	2200	1003	709	490	1028	3033	660	1148	339	879
F9Z36_1440.p01	11477	4633	2349	2347	591	1811	4880	3724	2213	1483	2791	7779	1966	2851	671	2330
F9Z36_1441.p01	29808	16259	3236	3416	1112	4803	14364	4833	3633	2661	8017	29745	2915	3520	1807	4111
F9Z36_1442.p01	16154	8551	585	448	631	1476	5535	879	260	1084	1958	14157	601	1864	1314	1461
F9Z36_1443.p01	5228	1984	4335	4786	798	2129	2844	6289	4173	2442	3558	3471	4066	2607	1117	3269
F9Z36_1444.p01	5521	2447	2573	3016	495	1766	2726	3715	2406	1711	2367	4616	2298	1574	747	2276
F9Z36_1445.p01	8019	4073	5286	4483	898	2537	4101	6569	4651	2643	4085	4883	3677	2365	1125	2490
F9Z36_1446.p01	4531	2402	2493	2166	352	1083	1827	2309	1830	901	1654	3079	1452	1178	469	1077
F9Z36_1447.p01	1353	672	574	596	154	347	864	956	501	587	563	1090	249	720	162	1198
F9Z36_1448.p01	2608	1120	655	858	200	519	1114	882	532	351	803	2963	538	697	194	1309
F9Z36_1449.p01	27917	12882	24699	24217	4176	15538	14943	47602	15838	15166	22216	26974	17982	24040	5935	22611
F9Z36_1450.p01	1736	798	1425	1234	268	435	919	1625	726	635	683	849	1050	1030	313	717
F9Z36_1451.p01	9122	4613	1979	1560	468	1219	3728	2061	1334	876	1873	8785	1155	1483	675	1191
F9Z36_1452.p01	50819	21456	8516	12218	2256	8564	11868	14642	11809	6026	9981	33141	11376	9411	3638	7238
F9Z36_1453.p01	2552	1053	620	769	153	617	1222	1009	752	471	936	1588	590	707	185	988
F9Z36_1454.p01	5023	3886	1263	1201	295	1054	2913	1946	1377	926	1684	4694	1093	1159	405	1375
F9Z36_1455.p01	38500	18346	6610	5522	1236	6430	28190	8499	5770	4077	9838	32314	7001	2878	1365	6723
F9Z36_1456.p01	8943	4485	1962	1846	579	1421	4271	2938	2066	1265	2345	7375	1994	1678	956	1621
F9Z36_1457.p01	365	216	33	59	22	54	266	101	41	56	53	456	29	89	18	100
F9Z36_1458.p01	868	974	167	256	95	364	469	268	131	234	518	663	128	257	105	377
F9Z36_1459.p01	1871	790	201	141	78	164	696	273	310	150	296	1440	225	319	96	181
F9Z36_1460.p01	4140	3065	669	608	188	622	1963	812	635	430	833	5465	443	673	290	657
F9Z36_1461.p01	549	377	229	198	39	170	310	337	157	139	251	499	149	295	61	217
F9Z36_1462.p01	98	74	69	41	13	37	61	95	90	58	64	103	33	86	24	71
F9Z36_1463.p01	2118	1246	480	549	321	839	1094	666	468	710	1021	2435	397	663	446	644
F9Z36_1464.p01	13242	11816	2689	2191	762	1495	7020	3158	1579	1443	2123	14415	1953	1874	1196	1276
F9Z36_1465.p01	1188	716	1204	778	178	429	736	1392	816	586	715	976	793	616	297	659
F9Z36_1466.p01	4553	1913	3184	2670	505	1609	1798	3812	3087	1378	2930	2264	2326	1596	759	1828
F9Z36_1467.p01	5089	2110	1247	1365	232	975	2625	2232	1371	802	1535	4419	1260	989	378	1269
F9Z36_1468.p01	2588	1159	585	626	124	311	1394	779	670	329	496	1841	479	427	123	409
F9Z36_1469.p01	6983	4507	693	830	179	663	2085	910	900	413	1262	6131	927	408	341	748
F9Z36_1470.p01	360	146	100	121	35	118	252	173	150	72	292	205	108	116	56	316
F9Z36_1471.p01	12	8	13	16	2	2	5	20	11	14	3	10	3	5	2	6
F9Z36_1472.p01	36	13	73	42	8	3	19	36	42	8	13	14	14	19	10	18
F9Z36_1473.p01	83	49	60	36	19	42	54	54	42	21	68	44	49	57	11	84
F9Z36_1474.p01	7027	3438	898	1210	450	1391	4365	1840	940	916	1879	6839	1107	940	698	1481
F9Z36_1475.p01	822	379	68	112	23	143	454	177	67	70	158	765	81	96	36	143
F9Z36_1476.p01	3736	1356	1944	1291	365	690	1377	2152	2230	954	1491	3226	1369	901	476	1131
F9Z36_1477.p01	2818	758	1680	1056	237	462	1398	2439	824	687	752	2205	1204	611	427	525
F9Z36_1478.p01	9269	3878	1733	1427	382	1003	3204	1872	1020	452	1181	7865	1883	1469	580	1225
F9Z36_1479.p01	31710	8508	9846	9403	2235	8121	6595	14839	5663	3212	9578	14695	12506	14376	3088	10875
F9Z36_1480.p01	3503	999	3207	3834	395	2329	1484	7172	2862	2381	3562	1356	2760	3240	700	4439
F9Z36_1481.p01	4919	2404	607	818	249	999	1995	1284	496	773	1235	3136	513	1172	312	1409
F9Z36_1482.p01	1937	1498	410	472	103	370	1089	566	399	319	500	1991	263	333	146	250
F9Z36_1483.p01	9078	3362	1260	1583	416	1312	3683	1981	1220	1040	2084	5959	994	1397	550	1336
F9Z36_1484.p01	887	1493	833	916	304	414	1115	1491	622	492	606	1003	732	621	462	248
F9Z36_1485.p01	2038	2261	832	1566	349	625	1983	2399	657	716	620	2965	839	901	595	452
F9Z36_1486.p01	1751	769	857	714	134	333	876	790	605	284	454	1185	460	583	191	532
F9Z36_1487.p01	1000	655	991	709	162	292	626	872	718	282	483	854	561	457	227	367
F9Z36_1488.p01	12647	5616	4673	4148	1109	2318	9591	14441	2736	5188	2755	11970	4051	6082	1792	4672
F9Z36_1489.p01	499	212	144	133	55	75	334	408	41	153	43	313	144	350	70	161
F9Z36_1490.p01	15064	7243	3031	2816	664	2411	6299	3962	2659	1449	4019	16086	2770	2170	1195	2412
F9Z36_1491.p01	13619	6431	5007	4448	1162	2514	8929	16583	2026	4358	2573	14441	4857	7175	2038	5217
F9Z36_1492.p01	21808	10325	10539	10106	2306	7267	10735	20550	11586	7106	11256	17379	10773	14606	4333	19653
F9Z36_1493.p01	15879	6890	5431	6172	1071	3900	6991	8986	5120	3493	5427	10843	4908	4317	1411	4888
F9Z36_1494.p01	2422	702	971	1575	172	951	1300	2259	1483	740	1685	1450	1145	1223	229	1441
F9Z36_1496.p01	64357	25038	9717	18534	3184	14306	35803	22992	15503	10705	22483	44159	13647	13150	4277	21150
F9Z36_1497.p01	256	173	252	115	45	75	256	384	156	201	121	256	165	307	80	322
F9Z36_1498.p01	1091	689	995	790	224	489	860	1412	928	650	831	876	772	727	292	776
F9Z36_1499.p01	4220	2790	3270	3203	609	2139	2906	4090	3169	1858	3404	3749	2739	2350	829	2813
F9Z36_1500.p01	38147	20122	11954	9736	2381	7841	19880	14198	10124	6344	12235	34954	9775	8092	3806	10722
F9Z36_1501.p01	5145	2568	2292	1464	476	864	2740	2242	1609	1010	1516	3530	1430	1314	669	1005
F9Z36_1502.p01	25516	15031	6169	5512	1673	5125	12787	8034	6108	3785	7961	24618	5536	4499	2869	5312
F9Z36_1503.p01	21907	16149	6123	6502	1471	5276	9318	7126	6996	3194	8689	22413	6004	4399	2597	4604
F9Z36_1504.p01	25743	11142	2878	3073	1274	4406	8248	4834	3492	2485	7240	28294	3299	2387	2399	3926
F9Z36_1505.p01	2169	1462	657	637	196	369	1643	1050	557	409	514	2269	570	481	218	501
F9Z36_1506.p01	7670	3762	1982	1766	490	1292	3560	2516	1974	1134	1946	6472	1773	1575	678	1639
F9Z36_1507.p01	32478	8442	1241	1547	463	2107	7359	1775	1515	982	2823	29634	1917	1413	669	1714
F9Z36_1508.p01	16961	9958	9642	7004	1698	3420	6585	8754	7567	3646	6296	12322	4590	6418	1760	3799
F9Z36_1509.p01	1487	1753	2459	2204	227	924	943	3267	1130	874	954	866	2021	2190	379	1763
F9Z36_1510.p01	2898	1848	1385	648	246	304	3294	3339	416	2116	335	2699	782	1661	330	1454
F9Z36_1511.p01	850	476	570	348	105	192	873	1315	363	678	275	697	359	707	179	591
F9Z36_1512.p01	47233	29921	14984	13169	3622	7187	20050	19341	14984	9855	10527	43232	14259	11546	5154	11823
F9Z36_1513.p01	17643	8151	10108	10114	2234	4532	8048	16372	8573	6673	5911	14418	9727	8860	2310	7936
F9Z36_1514.p01	2415	1220	3308	2812	532	978	1354	4766	2793	1895	1606	1706	2673	1672	795	1514
F9Z36_1515.p01	1385	930	530	772	65	300	681	1589	264	340	181	765	294	791	71	529
F9Z36_1516.p01	5356	2259	2687	2844	334	1367	1496	2524	1783	726	1908	4602	1858	1788	460	1700
F9Z36_1517.p01	5450	2209	1398	2165	282	1501	1912	2469	785	703	1312	5320	1460	1115	428	902
F9Z36_1518.p01	459	215	148	85	41	63	241	130	67	64	112	398	77	52	34	103
F9Z36_1519.p01	0	0	0	0	0	0	0	0	0	0	0	0	0	0	0	0
F9Z36_1520.p01	504	261	81	85	19	86	316	149	81	47	93	398	107	89	20	94
F9Z36_1521.p01	114	99	50	84	6	30	76	106	50	23	35	82	65	86	17	47
F9Z36_1522.p01	216	149	135	96	18	48	194	130	84	55	64	175	58	133	19	78
F9Z36_1523.p01	91	53	48	25	9	10	32	23	20	17	22	54	24	40	5	24
F9Z36_1524.p01	20	7	17	4	1	6	7	3	11	3	1	19	11	7	2	8
F9Z36_1525.p01	0	0	0	0	0	0	0	0	0	0	0	0	0	0	0	0
F9Z36_1526.p01	0	0	0	0	0	0	0	0	0	0	0	0	0	0	0	0
F9Z36_1527.p01	0	0	0	0	0	0	0	0	0	0	0	0	0	0	0	0
F9Z36_1528.p01	22	5	8	13	2	9	4	11	9	4	12	22	7	9	1	3
F9Z36_1529.p01	3930	3482	2205	2180	542	1451	2175	2924	2881	1562	2532	3756	1495	1538	602	1828
F9Z36_1530.p01	5149	2888	2048	1559	437	1130	2501	2511	1921	1040	2002	4763	1667	1246	576	1450
F9Z36_1531.p01	3295	1527	1009	1023	166	731	832	1234	993	362	1049	2043	1022	1773	269	1689
F9Z36_1532.p01	2078	2244	649	636	128	535	1041	789	561	515	671	2056	422	554	183	551
F9Z36_1533.p01	221	114	136	90	19	52	112	113	88	42	94	114	61	50	16	30
F9Z36_1534.p01	1286	714	543	557	152	350	911	623	632	349	650	1354	349	387	192	297
F9Z36_1535.p01	1927	1850	483	372	165	376	1764	570	508	402	593	1745	239	515	180	323
F9Z36_1536.p01	1049	595	234	216	90	121	551	337	265	184	201	966	122	286	91	137
F9Z36_1537.p01	1296	648	174	167	48	74	730	291	97	167	82	960	78	185	42	106
F9Z36_1538.p01	164	74	86	49	16	31	173	172	51	93	58	161	38	104	31	89
F9Z36_1539.p01	1277	627	459	377	125	208	614	544	220	269	284	1245	325	301	134	256
F9Z36_1540.p01	6511	3535	461	1475	128	2283	6620	1448	742	550	2192	7042	895	366	132	1131
F9Z36_1541.p01	10356	8095	5230	5575	808	2831	6452	7841	6712	2506	5004	7111	4057	3957	1097	2989
F9Z36_1542.p01	861	2206	386	517	137	353	630	692	531	398	520	891	314	467	180	294
F9Z36_1543.p01	292	185	92	134	14	73	190	148	98	46	91	213	83	74	24	71
F9Z36_1544.p01	254	138	91	69	18	46	120	78	49	42	66	237	58	93	17	60
F9Z36_1545.p01	25710	10238	12334	8621	2240	7378	9154	12445	11740	6238	13688	21192	6752	7595	3482	9497
F9Z36_1546.p01	53524	11576	855	1697	559	6103	10507	1673	1270	1071	8428	51980	1569	915	1151	3328
F9Z36_1547.p01	409	143	133	96	23	82	125	160	116	58	144	309	100	80	47	122
F9Z36_1548.p01	57	23	26	22	5	13	41	52	13	10	19	45	18	26	11	22
F9Z36_1549.p01	158	63	42	52	10	37	61	77	48	37	55	88	53	76	12	69
F9Z36_1557.p01	1219	208	72	108	41	199	141	79	158	21	335	1011	161	56	56	96
F9Z36_1558.p01	261	130	39	55	14	30	109	75	36	21	40	373	30	51	10	52
F9Z36_1559.p01	21817	10398	4033	6452	1227	5255	13961	8078	4774	3253	7312	14757	5032	3322	1704	5622
F9Z36_1560.p01	36352	14208	3469	4071	1348	3677	15822	6538	3100	2477	5299	26000	3954	4261	2462	4061
F9Z36_1561.p01	780	395	437	275	69	203	278	273	243	183	349	900	211	251	124	258
F9Z36_1562.p01	1082	600	547	317	118	276	527	513	493	325	472	1084	267	412	173	355
F9Z36_1563.p01	1316	909	673	440	149	328	755	635	469	337	531	1109	300	506	200	391
F9Z36_1564.p01	5581	2948	1253	1146	304	781	2755	1407	888	682	1014	4749	974	919	415	731
F9Z36_1565.p01	2259	2514	864	778	246	691	1639	938	871	686	1084	2151	471	708	389	832
F9Z36_1566.p01	4357	2435	901	768	224	570	1734	924	798	413	1002	3427	957	1309	380	1270
F9Z36_1567.p01	2577	1183	505	458	141	404	1020	684	538	206	692	1699	630	853	198	941
F9Z36_1568.p01	4115	1844	908	894	186	897	1583	1120	926	334	1432	3169	1055	1313	406	1371
F9Z36_1569.p01	40014	13502	3382	7128	1032	5099	17684	8856	5108	3206	6500	41979	5647	5041	1386	5706
F9Z36_1570.p01	6850	3279	2054	2091	524	1377	3251	2906	1679	1252	1945	7166	1633	1064	723	1187
F9Z36_1571.p01	337	185	297	197	55	98	204	305	148	140	190	365	186	240	69	258
F9Z36_1572.p01	952	486	782	1058	173	580	387	1048	594	311	805	812	688	417	278	474
F9Z36_1573.p01	2061	1210	1782	1689	312	966	1060	1900	1163	664	1469	1781	1138	1023	424	762
F9Z36_1574.p01	15	10	18	46	0	10	25	37	11	7	19	13	18	28	6	20
F9Z36_1575.p01	23188	20314	4936	4145	1040	2606	9837	4765	5008	2240	3946	19958	3634	3256	1119	2469
F9Z36_1576.p01	2006	1152	318	319	70	195	748	409	239	127	254	1304	334	369	106	334
F9Z36_1577.p01	248	149	60	56	14	32	151	66	74	40	73	165	80	117	24	109
F9Z36_1578.p01	0	0	0	0	0	0	0	0	0	0	0	0	0	0	0	0
F9Z36_1579.p01	61	51	48	37	17	20	39	67	59	21	42	32	36	20	15	41
F9Z36_1580.p01	0	0	0	0	0	0	0	0	0	0	0	0	0	0	0	0
F9Z36_1581.p01	4	8	6	2	1	4	2	1	0	0	0	6	0	0	0	0
F9Z36_1582.p01	0	0	0	0	0	0	0	0	0	0	0	0	0	1	0	0
F9Z36_1583.p01	0	0	0	0	0	0	0	0	0	0	0	0	0	0	0	0
F9Z36_1584.p01	9470	3631	1361	1004	306	934	3826	1268	1094	555	1411	7012	1102	1062	446	829
F9Z36_1585.p01	1950	942	221	205	65	169	886	222	149	101	241	1938	181	178	81	147
F9Z36_1586.p01	9852	5673	1294	1578	423	1368	5980	2360	1892	1189	2361	8162	1242	1671	445	1712
F9Z36_1587.p01	242	140	71	48	12	41	156	115	103	80	87	233	50	140	20	111
F9Z36_1588.p01	274	120	115	98	22	57	205	149	61	59	53	231	65	135	43	77
F9Z36_1589.p01	16	26	27	19	3	5	15	42	10	5	6	14	13	15	7	19
F9Z36_1590.p01	6132	2513	4314	3498	669	1755	2651	4967	2894	1764	2690	4363	3074	2525	1208	3176
F9Z36_1591.p01	19303	11250	6268	5058	1234	3100	9238	6414	3856	2574	4094	15480	4137	2415	2157	3219
F9Z36_1592.p01	10444	5832	5028	3540	1133	2235	4684	5210	3687	2792	3686	9943	2670	3154	1625	2514
F9Z36_1593.p01	9952	4712	4540	3219	910	2344	4536	4799	3257	2594	3751	10246	2744	2632	1328	2154
F9Z36_1594.p01	6022	3068	1181	1023	352	985	2249	1224	1057	669	1620	6091	945	986	720	1054
F9Z36_1595.p01	4822	884	67	158	19	151	5001	123	56	49	78	379	63	58	21	75
F9Z36_1596.p01	14981	8839	4074	5040	947	4077	8178	6879	5112	2884	6418	13117	4894	3549	1615	4694
F9Z36_1597.p01	4553	2250	971	919	243	727	2357	1239	929	564	1128	4164	894	637	407	930
F9Z36_1598.p01	2399	1165	831	705	1735	1932	1080	848	555	1505	1089	2164	642	503	1752	1645
F9Z36_1599.p01	55713	24501	5460	9025	7222	17844	11401	7078	6422	5548	12470	70157	9203	5334	7768	11941
F9Z36_1600.p01	3044	1789	407	461	588	1001	1579	611	570	793	1062	3019	446	586	490	1031
F9Z36_1601.p01	635	442	132	153	183	264	289	191	174	216	324	517	100	248	179	354
F9Z36_1602.p01	694	364	186	165	161	269	334	203	141	151	299	799	147	304	137	322
F9Z36_1603.p01	517	393	150	116	41	95	144	149	108	52	155	667	121	200	62	131
F9Z36_1604.p01	230	99	71	170	11	90	132	234	213	82	165	109	146	269	18	471
F9Z36_1605.p01	792	274	296	685	76	338	517	916	461	336	504	441	445	506	100	718
F9Z36_1606.p01	20046	7038	6591	6710	1364	4340	9042	9885	7019	3839	6439	14653	7916	4925	2171	7844
F9Z36_1607.p01	176	103	42	35	11	26	102	58	21	12	22	128	45	36	9	30
F9Z36_1608.p01	8462	2731	5816	5094	1194	2924	3558	7635	6875	2397	5669	6214	7294	3847	1866	5970
F9Z36_1609.p01	26016	9672	9071	7517	1750	4801	12110	12505	8152	3808	7878	21742	10159	5227	2942	7966
F9Z36_1610.p01	21944	8841	9214	6423	1829	4056	9420	10290	8560	3860	7273	19487	9290	5071	3094	8913
F9Z36_1611.p01	11515	3913	7530	5593	1309	3370	5135	8398	6608	2968	5953	6352	6965	3920	2072	6702
F9Z36_1612.p01	4697	1276	3438	2633	459	1425	2752	5436	2974	1705	2551	2807	2962	1833	843	3246
F9Z36_1613.p01	5223	2128	1817	1913	288	1129	2585	3478	892	854	1006	3618	1149	3373	481	4327
F9Z36_1614.p01	785	1123	337	377	66	206	370	535	330	184	387	745	258	427	95	347
F9Z36_1615.p01	67196	35529	3060	3634	850	4056	26970	3627	3164	1581	5959	61226	3067	2433	1210	3323
F9Z36_1616.p01	2526	1988	720	811	207	672	1883	1160	997	634	1149	2399	480	784	300	870
F9Z36_1617.p01	1143	579	279	364	81	340	578	428	378	236	535	704	331	378	122	501
F9Z36_1618.p01	682	494	149	148	45	123	612	334	129	154	163	565	124	283	60	327
F9Z36_1619.p01	10200	9842	2248	2421	702	2299	5222	3069	2734	1875	3661	9348	2030	2247	1005	2477
F9Z36_1620.p01	4042	1383	888	616	220	459	1716	1091	655	452	719	2634	615	710	293	889
F9Z36_1621.p01	5740	2197	704	537	171	312	2117	776	288	282	401	4487	474	447	225	336
F9Z36_1622.p01	4793	3869	892	1245	266	872	2727	1821	756	738	972	4639	858	1408	313	744
F9Z36_1623.p01	5187	4367	1698	1339	405	1029	3061	1950	1186	933	1585	5320	983	1318	560	1122
F9Z36_1624.p01	7785	4732	1585	1270	440	1116	3778	1921	1165	1042	1639	7804	958	1391	629	1264
F9Z36_1625.p01	2904	2374	1176	2635	365	1816	2196	4343	849	1264	1998	4266	871	2274	483	1200
F9Z36_1626.p01	57497	19982	5817	4523	1472	6700	17680	6732	4158	4072	10055	49902	4505	4227	2639	7634
F9Z36_1627.p01	44393	15087	10651	12071	1833	7386	23979	18100	10632	6484	12140	34213	9586	7274	3546	11282
F9Z36_1629.p01	3259	2030	2019	1356	399	783	2054	2080	1603	868	1190	3097	1593	885	556	1105
F9Z36_1630.p01	1908	987	1361	1319	238	613	1023	2073	1252	723	945	1688	922	689	352	725
F9Z36_1631.p01	2049	1515	1260	1512	289	772	2013	2468	1724	1057	1094	1188	1014	1045	398	1214
F9Z36_1632.p01	31990	17682	10033	8717	2294	5536	19026	13667	8363	5621	8650	27904	8460	6902	3892	7639
F9Z36_1633.p01	19594	10172	11456	10845	2223	5778	9832	14255	10896	5608	9029	12971	8531	9828	2987	8578
F9Z36_1634.p01	694	299	245	323	79	133	354	367	237	96	237	364	274	320	73	319
F9Z36_1635.p01	611	936	244	403	85	334	266	476	432	324	603	582	132	433	91	371
F9Z36_1636.p01	45095	30384	10102	11151	3274	12855	22716	13742	10183	7942	21536	48296	6519	11631	4495	12537
F9Z36_1637.p01	59592	47915	13157	17451	3984	14107	40861	20769	14404	10063	20589	66079	8815	13085	5367	14941
F9Z36_1638.p01	3309	1285	838	764	231	507	1888	1327	364	595	584	2584	613	635	306	558
F9Z36_1639.p01	514	203	167	126	46	96	355	247	74	126	100	462	124	180	56	225
F9Z36_1640.p01	4806	1893	693	529	180	521	2032	753	478	407	620	3563	650	599	268	551
F9Z36_1641.p01	9037	7034	2468	3649	664	2263	6702	6094	2139	2411	2745	7465	2957	3346	882	3808
F9Z36_1642.p01	227	147	38	51	2	27	210	98	21	33	21	101	24	88	3	73
F9Z36_1643.p01	331	103	275	209	53	55	280	437	223	176	94	212	142	192	65	196
F9Z36_1644.p01	451	150	291	380	58	101	285	605	316	235	151	191	256	217	50	184
F9Z36_1645.p01	9266	4339	3149	3018	650	1903	4833	3675	2304	1344	2585	8870	2376	2000	1047	1893
F9Z36_1646.p01	19723	8677	5768	4141	1222	3473	10072	6155	4917	2701	6055	17515	4267	3409	2140	4651
F9Z36_1647.p01	4996	2142	2510	1551	488	1243	2712	2366	2024	993	2402	4816	1604	1404	805	1964
F9Z36_1648.p01	11528	6566	1303	1886	431	2182	5889	2180	1832	1040	3501	12735	1263	2102	728	3053
F9Z36_1649.p01	2947	2062	1745	1462	370	1225	1621	1732	1289	927	1787	2737	878	1231	532	1225
F9Z36_1650.p01	2405	1342	1382	932	330	701	1406	1265	1122	836	1330	1935	594	704	406	826
F9Z36_1651.p01	1716	885	995	1003	280	594	1461	1515	895	799	1026	1307	516	760	235	1044
F9Z36_1652.p01	3741	2433	1460	1386	386	819	1834	1690	1310	947	1451	3185	980	954	513	1268
F9Z36_1653.p01	1228	576	601	490	116	329	727	976	422	436	538	922	465	380	177	660
F9Z36_1654.p01	10668	4471	2157	1675	674	1755	4436	2512	1850	1420	2839	9840	1619	1378	952	1947
F9Z36_1655.p01	21252	13386	8292	7885	2411	6943	11765	10598	5675	5845	9692	21137	4039	5352	2725	6590
F9Z36_1656.p01	3844	3574	327	368	108	678	1716	579	117	361	460	5586	139	674	126	727
F9Z36_1657.p01	3936	4035	1159	1111	399	1952	2499	1816	1005	1346	3104	3967	613	1303	599	2405
F9Z36_1658.p01	8537	3189	3020	1838	966	2876	2269	2434	1962	1506	4929	6731	2218	2706	1606	7533
F9Z36_1659.p01	4530	1163	1274	660	373	1075	1246	1198	657	682	1980	3599	810	1068	726	3374
F9Z36_1660.p01	36988	16582	5272	3881	1803	7040	12739	5815	5896	4606	14055	36529	3272	4547	2858	9897
F9Z36_1661.p01	9287	4357	1842	2537	383	1572	4293	2908	2577	1066	2337	9072	2421	1597	556	1711
F9Z36_1662.p01	1914	2523	1566	1316	299	867	1353	1696	1430	1043	1605	1645	678	1272	398	1215
F9Z36_1663.p01	1599	1161	1137	808	258	493	969	1133	926	730	838	1488	559	668	298	699
F9Z36_1664.p01	4111	3417	1746	1402	416	927	2443	1916	1471	1075	1596	3482	897	1437	511	1189
F9Z36_1665.p01	2288	1289	410	461	94	305	801	472	380	209	449	2539	412	431	139	365
F9Z36_1666.p01	7991	3672	6673	4012	1019	1775	3936	6497	4371	2554	2870	5395	4072	2869	1424	2250
F9Z36_1667.p01	3785	1748	2645	2661	439	1180	2257	4195	1878	1446	1587	1862	1890	1814	700	1381
F9Z36_1668.p01	1321	1672	635	1081	136	554	1150	1057	402	350	473	1499	357	855	183	409
F9Z36_1669.p01	9913	10747	3704	3524	982	2286	6559	4566	3771	2464	3738	9247	2241	2966	1145	2288
F9Z36_1670.p01	3266	2810	1761	1467	437	960	1847	2048	1807	1124	1561	2906	1309	1552	554	1284
F9Z36_1671.p01	16021	15199	4579	4212	1250	3321	11095	6226	5473	3718	5345	15629	3618	4342	1792	4266
F9Z36_1672.p01	1068	1536	784	897	171	527	650	1063	909	526	955	1134	556	913	254	758
F9Z36_1673.p01	1742	703	120	224	38	204	1075	268	70	82	222	1546	122	221	69	269
F9Z36_1674.p01	3984	3539	2127	2679	431	1476	2435	4190	2302	1638	1998	3607	1733	2423	593	1590
F9Z36_1675.p01	26147	4922	752	733	492	3794	3579	1100	595	1113	7316	28319	668	705	1147	4103
F9Z36_1676.p01	6097	2010	535	549	185	1606	1292	825	393	446	2653	8256	432	372	526	2063
F9Z36_1677.p01	5435	2056	573	673	203	691	2229	817	533	450	979	5672	530	516	299	585
F9Z36_1678.p01	657	208	41	57	21	59	220	66	70	28	94	522	99	48	26	36
F9Z36_1679.p01	17930	7620	3352	6042	2074	6975	4743	4741	4071	2466	8302	31658	4592	2455	3078	2889
F9Z36_1680.p01	1751	1124	180	427	69	385	1054	487	349	143	468	1711	276	312	107	345
F9Z36_1681.p01	18037	38028	80262	78633	10732	27023	13653	112892	89868	37939	47127	5772	81537	38812	16643	36492
F9Z36_1682.p01	119	43	69	73	29	52	55	123	51	47	94	75	62	76	40	72
F9Z36_1683.p01	13509	7775	3042	5315	1033	4300	6961	8313	1947	2744	5208	13800	3209	4153	1395	3099
F9Z36_1684.p01	2173	1240	1496	2504	329	1963	1115	2963	2066	846	3215	1576	1583	1373	426	2031
F9Z36_1685.p01	7375	2547	717	582	244	856	2680	917	560	422	1365	6226	516	683	359	895
F9Z36_1686.p01	11457	6067	2316	2476	795	2195	5979	3681	2483	1548	3464	8726	2549	2094	1089	1958
F9Z36_1687.p01	1713	1264	378	466	70	277	1063	704	331	236	350	1715	275	370	140	349
F9Z36_1688.p01	1136	652	534	498	145	333	616	726	603	250	449	955	420	538	159	597
F9Z36_1689.p01	7237	2981	2222	2270	437	1655	3492	3163	1916	1334	2822	3627	1271	2490	406	1636
F9Z36_1690.p01	10109	4696	3884	4192	865	3272	3186	5372	2670	1916	3523	11254	3590	3723	1082	4589
F9Z36_1691.p01	9230	4329	2638	2105	551	1410	3367	2817	1944	1111	2265	9135	1574	1973	814	1901
F9Z36_1692.p01	6529	2104	910	1357	232	872	3498	1832	1021	650	1235	4537	1321	818	382	1205
F9Z36_1693.p01	1824	2247	675	1011	155	514	887	1008	576	419	548	2122	634	674	217	571
F9Z36_1694.p01	27031	8922	5151	5526	1374	4796	11884	6989	4268	2727	7147	24737	5932	4128	2279	7161
F9Z36_1695.p01	29875	19162	14111	10863	3223	8176	18639	19105	14345	10026	14351	26077	8486	10838	4665	12037
F9Z36_1696.p01	2884	1759	1349	1970	284	1108	1007	2329	1025	637	1160	4584	1228	1454	437	826
F9Z36_1697.p01	1772	705	103	204	33	271	440	314	129	125	189	792	121	268	45	314
F9Z36_1698.p01	1495	920	594	551	118	373	562	605	344	295	508	1624	418	573	155	414
F9Z36_1699.p01	13	4	9	4	0	1	2	3	6	1	1	7	1	1	0	2
F9Z36_1700.p01	35	29	12	17	1	19	69	28	13	10	21	45	16	25	7	32
F9Z36_1701.p01	47	14	5	6	0	7	56	17	8	8	12	26	6	12	4	18
F9Z36_1702.p01	276	77	21	40	16	37	176	31	44	30	55	212	24	22	15	43
F9Z36_1703.p01	1477	737	131	138	66	124	1104	216	164	166	243	1149	163	139	82	179
F9Z36_1704.p01	156	62	14	32	7	17	83	62	24	26	25	96	14	40	8	41
F9Z36_1705.p01	1087	465	187	245	39	160	679	401	211	189	247	821	132	275	54	230
F9Z36_1706.p01	61	48	26	16	2	9	58	44	15	17	31	64	7	19	6	17
F9Z36_1707.p01	63	33	13	28	5	16	60	43	19	23	23	60	12	26	7	29
F9Z36_1708.p01	959	477	285	255	76	206	670	437	223	202	310	853	167	266	83	232
F9Z36_1709.p01	251	109	48	64	12	49	221	101	48	52	97	107	29	80	9	97
F9Z36_1710.p01	99	33	20	9	5	13	75	38	13	16	20	50	6	26	2	37
F9Z36_1711.p01	54	20	8	7	1	10	78	36	4	7	7	46	12	15	4	15
F9Z36_1712.p01	33	12	5	1	1	5	17	7	0	2	1	12	2	7	0	18
F9Z36_1713.p01	1	0	2	0	0	0	1	0	0	0	1	3	2	0	0	4
F9Z36_1714.p01	4	3	2	2	0	0	1	1	0	3	2	0	0	5	3	6
F9Z36_1715.p01	43	14	13	5	2	8	22	26	4	16	8	16	8	15	3	17
F9Z36_1716.p01	18	25	4	3	2	2	23	14	1	1	3	20	1	7	3	4
F9Z36_1717.p01	30	19	9	2	5	5	34	21	4	13	5	31	3	4	8	28
F9Z36_1718.p01	417	147	141	80	52	63	188	89	60	72	68	333	52	95	66	149
F9Z36_1719.p01	21	36	7	6	0	2	33	26	5	6	3	16	1	24	3	14
F9Z36_1720.p01	394	150	104	67	24	46	255	142	49	43	69	247	32	106	35	103
F9Z36_1721.p01	662	434	217	147	44	63	334	169	55	44	93	240	45	162	34	111
F9Z36_1722.p01	19	13	4	8	0	7	19	15	5	7	6	16	5	13	0	15
F9Z36_1723.p01	5367	2090	7420	6235	949	2547	1317	7194	3653	1552	3373	3555	6330	5044	1349	2623
F9Z36_1724.p01	170	64	21	15	3	16	52	27	13	8	32	70	11	29	6	27
F9Z36_1725.p01	4641	1539	1011	1028	241	706	1850	1538	1021	546	1044	2970	948	1299	291	1119
F9Z36_1726.p01	2532	1964	687	641	196	483	1469	837	481	305	675	1843	555	861	263	698
F9Z36_1727.p01	5194	2935	693	484	181	551	2969	866	466	426	602	5947	472	855	269	857
F9Z36_1728.p01	3911	1880	755	668	189	581	1754	941	373	300	725	3892	589	921	265	631
F9Z36_1729.p01	2	1	0	1	0	2	0	0	0	1	1	1	0	1	1	3
F9Z36_1730.p01	0	0	0	0	0	0	0	0	0	0	0	0	0	0	0	0
F9Z36_1731.p01	140	45	24	6	5	5	179	86	6	23	7	88	6	20	1	25
F9Z36_1732.p01	184	90	51	47	17	26	79	68	26	19	49	135	23	25	8	55
F9Z36_1733.p01	0	0	0	0	0	0	3	0	0	0	0	0	0	0	0	0
F9Z36_1734.p01	0	0	0	0	0	0	0	0	0	0	0	0	0	0	0	0
F9Z36_1735.p01	4	1	0	0	0	0	4	1	2	1	0	2	1	0	1	2
F9Z36_1736.p01	0	0	0	0	0	0	0	0	0	0	0	0	0	0	0	0
F9Z36_1737.p01	0	0	0	0	0	0	0	0	0	0	0	0	0	0	0	0
F9Z36_1738.p01	0	0	0	0	0	0	0	0	0	0	0	0	0	0	0	0
F9Z36_1739.p01	248	107	64	23	13	27	123	54	28	31	49	191	24	39	16	44
F9Z36_1740.p01	526	266	108	84	16	65	291	120	82	50	91	308	70	126	35	143
F9Z36_1741.p01	322	178	51	39	12	55	185	45	38	32	50	228	45	64	21	60
F9Z36_1742.p01	1676	730	1019	1689	199	768	1054	2232	1258	705	1226	1016	1181	1146	331	1606
F9Z36_1745.p01	2505	1205	790	722	131	531	1080	950	651	346	743	2994	663	617	272	747
F9Z36_1746.p01	11536	5658	2966	2406	632	2053	5922	3533	2929	1416	3630	10448	3004	2654	1078	3282
F9Z36_1747.p01	7096	2135	1770	1989	393	1274	3078	2961	1426	859	1929	6263	2089	1368	639	1618
F9Z36_1748.p01	26	17	5	6	3	7	6	9	8	1	4	26	7	11	2	5
F9Z36_1749.p01	10144	2626	693	3206	192	2566	4432	4177	1576	960	3021	5110	1717	4969	236	6575
F9Z36_1750.p01	14432	4504	2144	5361	478	4334	6917	7206	3841	2274	5747	9731	3698	6056	676	8821
F9Z36_1751.p01	225	73	36	20	5	7	147	102	9	30	3	82	29	60	5	40
F9Z36_1752.p01	0	0	0	0	0	0	0	0	0	0	0	0	0	0	0	1
F9Z36_1753.p01	0	0	0	1	0	0	0	0	0	0	0	0	0	0	0	0
F9Z36_1754.p01	1	0	0	1	0	1	0	0	1	0	0	0	0	0	0	0
F9Z36_1755.p01	0	0	0	0	0	0	0	0	0	0	0	0	0	0	0	0
F9Z36_1756.p01	0	0	0	0	0	0	0	0	0	0	0	0	0	0	0	0
F9Z36_1757.p01	379	211	104	50	29	36	155	78	40	38	55	456	51	111	46	101
F9Z36_1758.p01	0	0	0	0	0	0	0	0	0	0	0	0	0	0	0	0
F9Z36_1759.p01	74	39	18	17	19	17	58	17	8	20	22	79	6	36	12	33
F9Z36_1760.p01	244	168	28	39	55	85	212	78	47	78	130	184	37	119	38	140
F9Z36_1761.p01	8	13	6	3	3	8	14	5	1	8	9	9	1	8	7	30
F9Z36_1762.p01	12	6	6	3	4	8	11	4	8	7	15	32	2	12	2	23
F9Z36_1763.p01	124	149	37	19	7	21	73	20	19	6	29	137	13	21	15	26
F9Z36_1764.p01	2	0	0	2	1	1	0	0	3	0	1	1	1	0	0	0
F9Z36_1765.p01	3	0	0	2	0	2	2	1	1	0	0	0	0	1	0	0
F9Z36_1766.p01	43	15	25	34	1	22	58	120	25	75	11	35	28	65	6	82
F9Z36_1767.p01	2623	830	596	854	95	540	1709	1426	584	526	848	1809	663	829	144	1188
F9Z36_1768.p01	54	32	18	8	0	3	36	13	4	3	9	31	5	10	10	4
F9Z36_1769.p01	13487	7791	7346	7016	2719	4408	7696	17218	3829	7496	4531	12232	5669	13053	3645	8314
F9Z36_1770.p01	172582	122881	65307	66333	15779	49097	123354	136303	88766	57901	83790	165640	70995	67919	24845	70230
F9Z36_1771.p01	133915	110178	66574	72359	22996	52239	88031	114066	111303	62111	87275	126719	70673	73060	32961	78518
F9Z36_1772.p01	15886	19942	7448	8284	2044	5665	15424	17387	10469	7822	8078	14623	7793	10465	3205	12509
F9Z36_1773.p01	27512	17633	10722	20094	3231	12782	15894	25203	15517	10802	16389	26430	13119	17758	4782	12696
F9Z36_1774.p01	205	116	82	65	22	57	94	120	50	37	63	142	66	77	10	36
F9Z36_1775.p01	4	0	4	4	1	0	1	3	5	0	1	0	2	1	2	5
F9Z36_1776.p01	62	16	5	24	2	6	46	21	12	11	22	28	13	23	3	58
F9Z36_1777.p01	62	12	2	9	0	7	40	7	3	5	5	26	5	11	0	18
F9Z36_1778.p01	93346	45473	73165	65316	15123	26014	43133	91617	97277	44252	44603	63223	78701	27734	23506	30426
F9Z36_1779.p01	146	65	28	10	3	7	73	36	4	3	10	60	13	7	4	6
F9Z36_1780.p01	87899	49877	65720	60100	16675	32164	43802	77079	104447	48613	56154	60656	80279	38856	26003	57858
F9Z36_1781.p01	35907	31507	5582	12054	1484	9534	19481	24773	16576	9523	12478	20288	10728	15962	1977	12993
F9Z36_1782.p01	43976	24710	22854	29981	6596	20320	26011	56877	40063	29860	27436	27261	30425	33435	8568	36230
F9Z36_1783.p01	67445	39436	22223	26780	6348	18909	38958	49957	31443	19920	29814	46712	30449	31871	9151	32139
F9Z36_1784.p01	50316	19682	18275	15970	5013	11922	16076	21626	17206	8766	18304	39756	23527	21360	7653	24376
F9Z36_1785.p01	12023	5160	5427	4691	1091	2979	7149	8886	4501	2966	4024	8642	5773	6611	1813	8534
F9Z36_1786.p01	1427	718	1738	2159	322	1392	873	3252	1061	1131	1373	1158	1593	3376	631	3199
F9Z36_1788.p01	321930	189861	108177	132639	24981	91506	178894	218284	160774	81404	156130	323492	136931	107696	39107	107284
F9Z36_1792.p01	1591	839	670	955	127	623	1057	1494	763	572	780	1638	841	1182	233	1804
F9Z36_1793.p01	1755	727	428	761	97	496	1489	1268	453	488	692	946	409	740	100	1377
F9Z36_1794.p01	161	115	425	272	61	146	131	466	235	162	228	52	207	279	117	469
F9Z36_1795.p01	134458	61891	56784	55770	12703	38675	84078	110789	50082	42977	62328	126817	43751	51191	16967	50620
F9Z36_1796.p01	11055	12489	5666	4918	1241	3142	7106	6221	6282	3101	5686	11653	3843	4362	1711	3871
F9Z36_1797.p01	3011	2839	1305	1236	184	731	2834	2269	1442	1114	1269	2839	892	1317	285	1605
F9Z36_1798.p01	9712	5999	7801	5526	1473	2456	6409	7544	5984	4297	4333	7603	4567	3259	1899	3355
F9Z36_1799.p01	12735	6479	7519	7121	1387	3406	8198	9892	7000	4370	5063	10727	5980	3982	1926	4530
F9Z36_1800.p01	12580	7427	16415	11772	2827	4434	7841	16622	13484	7696	7950	7294	9494	6070	3592	5872
F9Z36_1801.p01	987	530	1618	1086	202	405	865	1912	989	588	730	596	813	767	309	1285
F9Z36_1802.p01	12162	7869	10166	7857	1723	4025	9419	11325	9840	5181	7470	9446	6451	4371	2478	5930
F9Z36_1803.p01	13538	6816	8906	6322	1480	3356	9294	9829	7105	4466	6385	10705	5993	3793	2321	4470
F9Z36_1804.p01	43499	22041	8485	9219	2223	6871	20384	12702	11004	6369	11266	36741	7987	5838	3365	7822
F9Z36_1805.p01	1635	764	549	500	148	337	1149	1302	283	517	286	1498	572	919	185	634
F9Z36_1806.p01	98833	57964	21238	21740	5316	18149	49299	29284	15608	12666	25022	104540	16600	21140	7963	19891
F9Z36_1807.p01	3052	1629	2046	1521	334	823	1772	2308	1420	799	1478	2587	1554	914	529	939
F9Z36_1808.p01	3658	2564	2241	1550	378	941	2409	2254	1374	845	1441	3551	1608	1194	582	1187
F9Z36_1809.p01	13377	7088	7384	7675	1342	4055	7822	9813	6810	3811	6689	9993	5708	3884	2020	4062
F9Z36_1810.p01	6908	4577	2623	2217	502	1572	3387	2854	2170	1182	2409	6739	1655	1680	719	1637
F9Z36_1811.p01	101	40	39	41	3	16	17	38	27	14	19	73	41	37	17	31
F9Z36_1812.p01	215	100	114	99	27	55	75	156	82	64	78	151	104	116	43	134
F9Z36_1813.p01	12606	3648	1827	2933	478	1962	6736	5182	1703	1668	2629	11076	1867	2137	760	2049
F9Z36_1814.p01	484	230	450	399	78	129	246	543	247	198	196	249	266	367	106	264
F9Z36_1815.p01	822	494	272	183	42	112	647	356	156	146	176	641	226	244	83	203
F9Z36_1816.p01	141	76	32	9	11	9	177	45	8	28	23	108	9	64	7	81
F9Z36_1817.p01	80	52	25	12	4	24	117	49	10	25	13	79	12	71	19	93
F9Z36_1818.p01	38	33	4	4	5	4	62	15	1	15	3	70	5	19	5	18
F9Z36_1819.p01	1070	694	214	141	57	195	822	373	105	160	313	1302	130	442	104	222
F9Z36_1820.p01	842	432	322	300	64	136	603	480	282	238	180	424	218	422	65	285
F9Z36_1821.p01	899	481	438	599	65	219	950	964	398	348	320	629	384	614	76	586
F9Z36_1822.p01	332	388	452	348	71	113	308	711	147	247	114	220	204	367	77	343
F9Z36_1823.p01	526	425	576	424	92	222	305	465	423	218	300	347	365	321	133	372
F9Z36_1824.p01	1019	300	146	399	40	278	608	567	294	228	367	760	192	411	46	559
F9Z36_1825.p01	1649	1813	887	1147	199	709	1252	1671	1112	750	1163	1914	620	889	225	818
F9Z36_1826.p01	3123	2097	2046	2276	366	1532	1779	3222	1876	1301	2086	3221	1505	1262	563	1283
F9Z36_1828.p01	7573	3321	3087	5651	604	3509	3634	7377	3909	2462	5036	5079	3567	3776	1021	3920
F9Z36_1829.p01	4942	3437	2503	2506	561	1464	2722	3322	2203	1536	2215	4100	2030	1440	825	1568
F9Z36_1830.p01	8391	3860	2648	4009	757	2249	5319	6189	3252	3096	3474	6180	2082	2790	834	3424
F9Z36_1831.p01	1565	837	524	921	144	572	1195	1534	450	705	600	1343	362	809	174	694
F9Z36_1832.p01	10243	6324	4744	18311	519	8083	7162	23543	5774	5268	6044	2554	4154	7097	830	6221
F9Z36_1835.p01	29019	14064	14426	14826	2824	9266	13997	22518	11209	8875	13027	23268	13932	9047	4245	9880
F9Z36_1836.p01	18100	32303	5776	8631	2157	5716	14064	13340	8738	4982	8260	19199	10930	7018	2785	7232
F9Z36_1837.p01	1689	1026	744	642	154	476	683	870	653	341	643	1611	651	796	184	615
F9Z36_1838.p01	5915	2210	1484	2533	406	1569	3149	3512	2225	1515	2293	3469	1527	2083	492	2314
F9Z36_1839.p01	100	125	188	111	33	22	88	114	117	87	50	83	54	99	24	46
F9Z36_1840.p01	140	92	218	85	43	35	58	213	105	197	57	84	84	88	30	62
F9Z36_1841.p01	298	166	399	207	55	92	183	502	264	244	177	107	191	178	62	185
F9Z36_1842.p01	500	158	115	140	15	104	354	139	109	54	115	473	78	89	25	150
F9Z36_1843.p01	11531	3938	1506	1869	426	1556	3493	2327	1447	799	2270	8448	1528	2373	587	2296
F9Z36_1844.p01	4454	3233	2570	2700	606	1624	2224	3658	2822	1378	2205	4067	2533	1751	845	1587
F9Z36_1845.p01	15590	6497	4987	5998	930	4221	5962	8086	5912	3441	6534	8620	4750	5582	1302	6410
F9Z36_1846.p01	138	50	235	272	30	105	95	433	267	138	156	42	192	165	29	262
F9Z36_1847.p01	761	347	186	158	55	111	310	178	143	63	215	735	150	147	87	105
F9Z36_1848.p01	216	85	155	219	23	151	113	286	202	88	179	109	144	216	51	159
F9Z36_1849.p01	2014	647	507	1129	122	495	875	1258	728	410	742	1286	573	1055	116	1151
F9Z36_1850.p01	1958	661	803	1231	163	723	806	1518	1351	780	1253	1149	882	1559	178	2232
F9Z36_1851.p01	2006	693	666	765	121	494	797	1173	741	464	693	1003	576	912	177	1301
F9Z36_1852.p01	2338	1356	1256	1635	251	944	909	1881	1559	794	1590	1823	1296	1888	324	2327
F9Z36_1853.p01	4398	2964	1060	790	182	583	2210	1141	793	487	952	3844	728	720	298	693
F9Z36_1854.p01	3700	2476	2060	1777	355	1224	2013	2430	1640	1009	1830	3861	1452	1699	597	1529
F9Z36_1855.p01	457	205	137	143	27	112	214	211	105	86	188	475	138	216	47	309
F9Z36_1856.p01	16459	17224	13591	14538	3389	8269	15957	37545	21897	16950	14815	15528	13028	12574	5252	13695
F9Z36_1857.p01	1510	1640	1702	869	386	627	2532	4749	1193	2408	772	1516	1133	3804	688	4760
F9Z36_1858.p01	3334	3047	3756	3020	990	1683	3825	9689	3999	4481	2628	3094	2823	5053	1527	5360
F9Z36_1859.p01	25405	14170	20242	18250	6339	10266	15474	44038	25436	19868	15506	21518	21148	22753	8919	20324
F9Z36_1860.p01	8613	7169	8199	5552	2006	3420	6788	16554	7515	7605	5068	7975	6224	10255	3516	11489
F9Z36_1861.p01	109	75	82	43	26	33	196	410	88	208	32	86	96	290	21	311
F9Z36_1862.p01	8607	3918	7042	5737	1866	3292	4233	12009	8136	5726	4437	6053	8281	9573	3059	9131
F9Z36_1863.p01	1642	525	729	328	88	211	865	1221	310	474	321	1193	531	757	204	1222
F9Z36_1864.p01	0	0	0	0	0	0	0	0	0	0	0	0	0	0	0	0
F9Z36_1865.p01	13	10	9	1	0	5	11	21	8	2	5	6	5	12	2	15
F9Z36_1866.p01	0	0	0	0	0	0	0	0	0	0	0	0	0	0	0	0
F9Z36_1867.p01	26	4	36	7	2	9	18	34	5	27	6	23	6	45	14	39
F9Z36_1868.p01	0	0	0	0	0	0	0	0	0	0	0	0	0	0	0	0
F9Z36_1869.p01	3679	1266	1697	1132	330	832	670	1316	1373	438	1300	2296	1907	1666	584	1854
F9Z36_1870.p01	680	211	410	351	57	254	186	580	268	181	295	265	460	687	97	679
F9Z36_1871.p01	4829	1543	2324	1757	387	1268	1295	2470	2442	785	2390	2776	2328	2519	741	3332
F9Z36_1872.p01	2126	813	1813	1384	236	1007	938	2618	1588	841	1564	874	1654	1450	437	2046
F9Z36_1873.p01	4236	1534	1285	1155	215	809	995	1503	1403	416	1406	2612	1430	861	371	983
F9Z36_1874.p01	33	12	9	6	1	5	10	31	5	3	7	24	7	8	1	3
F9Z36_1875.p01	1797	619	1309	1247	223	838	625	1837	1303	492	1324	974	1320	1673	349	2337
F9Z36_1876.p01	9239	3013	3318	2530	647	1789	2762	3766	3103	1234	3099	6235	3468	2825	1173	4683
F9Z36_1877.p01	4058	1652	635	1172	179	702	2406	1778	864	603	1030	2980	672	1123	219	1068
F9Z36_1878.p01	40259	19616	3195	4054	1077	8130	13394	5432	3293	2588	12595	49393	3060	2623	1892	6993
F9Z36_1879.p01	2860	1407	433	513	112	497	1236	621	369	243	687	2943	417	346	206	363
F9Z36_1880.p01	1035	458	198	154	74	209	427	279	179	124	364	968	144	189	83	237
F9Z36_1882.p01	4146	2261	2440	1654	336	1109	2014	2492	1225	922	1662	4269	1339	1517	566	1434
F9Z36_1883.p01	2974	1691	1481	1384	261	783	1886	2267	1159	786	1328	2338	937	1120	311	1099
F9Z36_1884.p01	2414	855	1924	1190	221	716	1465	2466	1146	783	1274	1760	1191	1400	379	1389
F9Z36_1885.p01	7156	3198	3613	3188	567	1916	3434	4741	1893	1823	2476	5133	2269	2987	811	2414
F9Z36_1886.p01	5782	2143	1131	952	232	700	2448	1572	1044	537	1301	5376	1011	614	393	695
F9Z36_1887.p01	11148	10299	1963	2707	573	2116	5336	3166	2285	1438	3133	12437	1634	2242	1073	1954
F9Z36_1888.p01	604	427	242	143	74	102	267	234	183	121	153	651	124	344	97	331
F9Z36_1889.p01	3028	2046	1236	922	296	653	1435	1378	1238	619	1204	2949	795	988	428	824
F9Z36_1890.p01	6124	3504	1723	1961	491	1309	3326	2906	1871	1135	1974	5015	1665	1509	616	1346
F9Z36_1891.p01	4780	1770	1305	1187	227	666	2293	1750	1297	581	1140	3185	1121	1046	362	963
F9Z36_1892.p01	207	92	48	20	4	15	124	50	7	12	26	154	19	49	13	23
F9Z36_1893.p01	433	237	227	84	31	60	244	185	102	53	122	395	76	181	68	131
F9Z36_1894.p01	10	4	3	2	1	0	4	8	0	1	0	1	1	2	0	7
F9Z36_1895.p01	998	436	232	116	54	74	561	278	143	82	166	790	116	181	83	144
F9Z36_1896.p01	30	10	8	6	4	7	24	11	6	2	9	19	0	11	0	25
F9Z36_1897.p01	87	36	15	17	3	12	43	32	17	14	21	45	7	27	1	71
F9Z36_1898.p01	23	18	3	2	5	0	15	12	0	5	3	20	0	10	2	7
F9Z36_1899.p01	456	266	104	72	25	77	241	167	58	59	99	429	44	141	30	159
F9Z36_1900.p01	3	0	3	1	0	3	2	3	1	1	0	9	1	5	0	7
F9Z36_1901.p01	100	34	33	22	10	12	78	58	17	25	19	70	8	33	9	57
F9Z36_1902.p01	269	132	40	47	19	25	124	75	22	33	32	232	17	77	11	82
F9Z36_1903.p01	147	49	34	10	5	13	187	79	6	33	6	64	2	4	2	13
F9Z36_1904.p01	789	325	147	55	42	68	284	118	41	70	76	519	43	105	31	179
F9Z36_1905.p01	55	13	4	5	2	7	31	22	1	4	3	53	5	19	2	23
F9Z36_1906.p01	127	42	55	86	5	42	72	95	37	27	60	83	43	56	12	66
F9Z36_1907.p01	1584	1193	798	697	128	421	966	1014	741	301	796	1758	512	813	177	511
F9Z36_1908.p01	9547	5998	1898	2062	622	1621	5187	2897	1566	1009	1789	10929	1733	2067	641	1348
F9Z36_1909.p01	5469	4284	1940	1775	338	1028	2576	2303	1550	979	1350	5070	1397	1738	453	1369
F9Z36_1910.p01	100	49	23	40	5	29	20	28	21	16	18	37	27	32	21	49
F9Z36_1911.p01	7160	3407	11178	8637	1342	3497	2287	13530	5149	2658	4729	5243	8262	7913	2037	4571
F9Z36_1912.p01	11	5	4	2	0	3	2	3	3	1	3	5	1	8	2	2
F9Z36_1913.p01	0	0	0	0	0	0	0	0	0	0	0	0	0	0	0	0
F9Z36_1914.p01	0	0	0	0	0	0	0	0	0	0	0	0	0	0	0	0
F9Z36_1915.p01	0	0	0	0	0	0	0	0	0	0	0	0	0	0	0	0
F9Z36_1916.p01	0	0	0	0	0	0	0	0	0	0	0	0	0	0	0	0
F9Z36_1917.p01	0	0	0	0	0	0	0	0	0	0	0	0	0	0	0	0
F9Z36_1918.p01	2	0	0	1	0	0	0	0	0	0	0	0	0	0	0	0
F9Z36_1919.p01	24	24	15	7	5	5	18	21	2	6	9	27	1	20	2	13
F9Z36_1920.p01	1851	834	1219	889	229	543	772	1243	1022	457	794	1267	1002	790	355	827
F9Z36_1921.p01	805	334	86	126	23	99	306	126	119	52	104	652	107	201	30	172
F9Z36_1922.p01	545	209	186	168	55	123	248	247	169	87	173	436	200	166	54	218
F9Z36_1923.p01	6	9	3	5	1	3	16	13	6	4	7	7	2	15	2	12
F9Z36_1924.p01	1032	577	232	230	71	176	492	385	271	165	249	1040	271	322	69	268
F9Z36_1925.p01	57	25	20	25	4	10	11	43	27	7	23	27	22	23	2	11
F9Z36_1926.p01	27	23	3	5	1	4	18	14	1	6	4	9	5	6	2	9
F9Z36_1927.p01	4	4	4	0	0	1	5	7	4	2	1	5	4	6	0	11
F9Z36_1928.p01	43	19	2	2	0	1	18	10	7	3	9	30	1	8	4	26
F9Z36_1929.p01	45	20	25	48	5	19	18	58	42	27	27	25	23	48	2	71
F9Z36_1930.p01	9	2	3	5	0	1	3	9	8	0	6	1	10	2	2	9
F9Z36_1931.p01	1132	319	789	450	137	224	261	556	484	153	405	733	576	312	208	330
F9Z36_1932.p01	12939	5247	3864	2434	606	1688	5102	3716	3274	1716	2830	9975	2786	1652	901	1932
F9Z36_1933.p01	12401	4936	3815	3368	750	2527	5695	5866	3284	2224	3788	9506	3252	2572	1108	3220
F9Z36_1934.p01	697	383	486	323	81	178	531	1163	140	453	139	694	275	520	140	441
F9Z36_1935.p01	25135	12491	4041	4840	958	3287	9081	5967	4042	2068	4258	21862	4509	4527	1857	4417
F9Z36_1936.p01	3168	2466	1248	1435	280	1028	2321	1954	1503	760	1353	2759	1041	1159	470	1037
F9Z36_1937.p01	339	299	342	319	65	178	295	491	243	197	276	303	177	274	108	232
F9Z36_1938.p01	3444	3148	2285	2353	466	1506	2243	2867	1742	1483	2031	3141	1327	1462	650	1142
F9Z36_1939.p01	2959	1061	1103	1505	235	937	1306	1733	1071	646	1408	1843	1290	930	277	1171
F9Z36_1940.p01	180	57	69	62	19	36	55	75	71	26	67	153	43	30	9	37
F9Z36_1941.p01	4566	1683	1376	1674	360	1012	1870	2060	1473	782	1592	3240	1590	1185	421	1302
F9Z36_1943.p01	5116	2649	2098	1758	417	1120	3036	2729	1878	1178	1750	4466	1878	1244	642	1577
F9Z36_1944.p01	1135	363	241	221	48	178	474	300	194	136	245	839	385	147	98	180
F9Z36_1945.p01	534	304	190	232	40	145	446	292	229	117	209	342	73	174	34	239
F9Z36_1946.p01	1732	837	1232	943	219	516	751	1182	998	462	800	1193	917	725	341	771
F9Z36_1947.p01	590	254	75	101	12	64	264	116	68	54	79	431	90	144	26	147
F9Z36_1948.p01	587	261	286	223	49	144	305	235	232	125	185	429	220	184	64	207
F9Z36_1949.p01	12	12	4	4	1	3	16	13	2	11	4	10	7	15	3	7
F9Z36_1950.p01	828	458	230	242	37	120	436	371	288	116	221	939	204	276	70	242
F9Z36_1951.p01	405	228	27	53	15	17	113	45	35	14	39	238	30	77	16	34
F9Z36_1952.p01	24	15	11	3	1	0	17	26	13	5	4	10	5	13	4	4
F9Z36_1953.p01	41	23	2	9	0	11	44	11	2	8	4	23	6	17	0	12
F9Z36_1954.p01	0	0	0	0	0	0	1	0	0	0	0	0	0	0	0	1
F9Z36_1955.p01	117	58	25	23	1	22	48	35	14	9	17	118	36	27	11	20
F9Z36_1956.p01	1	0	1	2	2	0	0	2	0	0	0	1	2	0	1	1
F9Z36_1957.p01	12	5	3	6	2	8	16	9	3	3	6	9	6	13	1	8
F9Z36_1958.p01	126	69	19	11	4	10	87	21	8	7	7	101	11	30	7	36
F9Z36_1959.p01	21	22	6	5	6	4	19	17	13	10	7	12	7	14	5	20
F9Z36_1960.p01	191	71	66	40	7	37	126	99	43	23	68	114	56	54	13	77
F9Z36_1961.p01	30	18	9	11	2	8	26	23	4	7	14	35	8	15	3	12
F9Z36_1962.p01	50	33	7	14	6	8	42	27	19	9	22	39	10	34	3	29
F9Z36_1963.p01	263	116	63	60	9	44	116	69	81	26	41	286	54	53	18	57
F9Z36_1964.p01	54	37	29	25	5	16	31	50	15	22	34	52	21	28	3	20
F9Z36_1965.p01	108	75	11	4	7	3	73	17	1	11	8	65	9	24	2	13
F9Z36_1966.p01	26	9	7	7	0	0	14	24	6	10	5	19	7	13	2	16
F9Z36_1967.p01	37	20	4	3	0	10	31	8	0	6	4	21	2	19	2	10
F9Z36_1968.p01	0	0	0	0	0	0	0	0	0	0	0	1	0	0	0	1
F9Z36_1969.p01	85	52	18	15	3	15	31	34	11	15	12	111	20	19	14	10
F9Z36_1970.p01	10	10	19	13	2	6	9	18	16	7	18	5	16	6	4	15
F9Z36_1971.p01	190	74	32	52	4	31	99	75	28	21	58	119	52	28	9	43
F9Z36_1972.p01	10	5	2	4	0	1	16	17	6	4	2	7	5	9	2	7
F9Z36_1973.p01	920	455	221	238	65	144	470	387	267	106	236	967	218	287	69	278
F9Z36_1974.p01	403	208	39	47	17	29	115	42	46	16	42	259	48	73	18	47
F9Z36_1975.p01	327	115	36	35	12	59	76	39	33	17	59	185	43	40	15	39
F9Z36_1976.p01	4	3	2	2	0	1	6	2	2	2	1	2	2	3	0	2
F9Z36_1977.p01	81	57	12	14	9	4	30	22	8	14	13	112	24	20	10	10
F9Z36_1978.p01	31	14	44	25	9	18	28	59	42	20	29	13	40	29	8	40
F9Z36_1979.p01	128	65	16	12	1	16	58	29	10	10	11	86	8	51	7	51
F9Z36_1980.p01	984	327	281	246	57	201	326	398	192	102	286	545	348	547	102	607
F9Z36_1981.p01	3827	1309	486	336	148	337	1248	647	410	234	525	2472	569	784	252	861
F9Z36_1982.p01	0	0	0	0	0	0	0	0	0	0	0	0	0	0	0	0
F9Z36_1983.p01	0	0	0	0	0	0	0	0	0	0	0	0	0	0	0	0
F9Z36_1984.p01	2	0	0	0	0	0	1	3	0	0	0	0	0	1	0	1
F9Z36_1985.p01	2	0	0	0	0	0	0	2	0	0	1	2	0	1	0	0
F9Z36_1986.p01	0	5	2	0	0	1	4	3	1	1	0	1	0	2	0	5
F9Z36_1987.p01	0	0	1	0	0	0	0	0	0	0	0	1	1	1	0	2
F9Z36_1988.p01	0	0	0	0	0	0	0	0	0	0	0	0	0	0	0	0
F9Z36_1989.p01	351	201	45	76	8	53	175	96	47	26	82	278	35	81	14	55
F9Z36_1990.p01	18	11	18	10	1	8	6	18	15	7	11	6	22	17	1	9
F9Z36_1991.p01	148	62	18	24	11	19	62	24	32	12	40	105	15	20	7	27
F9Z36_1992.p01	38	11	74	26	13	24	12	69	40	32	22	24	49	40	19	33
F9Z36_1993.p01	747	409	305	312	51	195	310	428	283	147	315	944	282	290	107	264
F9Z36_1994.p01	0	0	0	0	0	0	0	0	0	0	0	0	0	0	0	0
F9Z36_1995.p01	566	288	292	309	61	122	292	388	252	122	143	369	251	190	67	83
F9Z36_1996.p01	1249	3039	279	496	94	374	953	674	503	356	725	1420	182	565	144	468
F9Z36_1997.p01	1781	582	648	541	126	356	587	922	517	322	555	1206	591	429	137	661
F9Z36_1998.p01	262	77	48	81	8	59	194	96	41	22	66	122	36	71	5	82
F9Z36_1999.p01	5105	2133	683	856	151	676	1992	840	773	309	1076	3678	739	648	211	593
F9Z36_2000.p01	4196	2408	1137	1407	308	761	1672	1924	772	596	972	3854	1108	1040	403	782
F9Z36_2001.p01	285	168	196	153	25	69	251	248	199	96	151	212	190	83	49	69
F9Z36_2002.p01	500	401	152	149	41	87	369	276	217	105	200	351	137	143	37	140
F9Z36_2003.p01	322	167	82	148	25	94	214	241	86	80	172	259	85	121	16	133
F9Z36_2004.p01	308	134	78	97	15	63	183	92	120	36	169	272	71	67	28	105
F9Z36_2005.p01	572	307	112	99	16	86	363	194	115	60	250	615	123	121	20	113
F9Z36_2006.p01	8085	2753	786	539	173	573	3669	791	947	354	1652	6464	1313	657	207	830
F9Z36_2007.p01	1730	636	505	315	67	168	613	477	471	150	436	834	329	361	94	297
F9Z36_2008.p01	4729	1483	543	354	68	224	1293	471	470	198	429	3365	476	378	97	433
F9Z36_2009.p01	16842	7884	7161	6611	1393	4186	7017	8470	7073	3186	6607	12237	5777	4364	1793	4572
F9Z36_2010.p01	22382	8807	3465	3942	721	2393	8023	3942	3213	1858	3694	23795	3817	2219	1241	2041
F9Z36_2011.p01	2147	767	1693	1018	256	527	1190	2835	1434	928	899	985	1067	1960	389	1599
F9Z36_2012.p01	14654	6614	6430	6044	1229	3991	6944	11161	6390	4191	5975	9199	5725	6351	1675	4966
F9Z36_2013.p01	6397	3677	2600	2777	486	1923	2867	4586	2282	1232	2468	4982	2762	2911	678	1981
F9Z36_2014.p01	1182	860	1096	874	191	518	601	1835	986	643	830	1182	756	1094	231	784
F9Z36_2015.p01	562	215	592	363	85	205	257	915	293	436	288	315	339	560	114	305
F9Z36_2016.p01	31344	17867	12750	11029	2761	7062	14744	17824	10334	6440	11390	29602	9077	9166	3771	6921
F9Z36_2017.p01	309	87	125	138	16	75	130	225	111	65	124	209	91	87	17	128
F9Z36_2018.p01	16317	8982	3314	4329	768	3020	6542	5538	4617	1977	4996	12303	3373	3319	1260	3833
F9Z36_2019.p01	6103	6592	2130	2842	493	1925	4682	4489	3684	1492	3646	5726	1973	2001	828	2196
F9Z36_2020.p01	3266	2829	1491	1761	315	1170	2393	3133	1768	1150	1730	3081	1309	1829	474	2016
F9Z36_2021.p01	2409	2354	1538	1375	310	870	2018	2927	1768	1072	1401	2374	1177	1408	481	1417
F9Z36_2022.p01	2111	1718	1177	1098	263	749	1515	2083	1323	858	944	1867	987	1182	406	1173
F9Z36_2023.p01	8808	7703	3814	3659	836	2156	5255	5526	3141	2145	3095	9377	3232	2984	1436	2562
F9Z36_2024.p01	56	31	31	45	5	28	26	85	9	27	22	78	17	58	17	55
F9Z36_2025.p01	1112	686	476	635	84	326	469	687	454	247	456	1183	355	402	125	350
F9Z36_2026.p01	408	258	79	88	36	87	181	127	83	57	94	538	89	94	35	118
F9Z36_2027.p01	20474	9255	1662	1542	451	2133	14041	2158	1108	1044	2669	22411	1837	989	658	2062
F9Z36_2028.p01	2372	1282	1120	845	209	452	986	1095	910	396	792	2262	805	568	278	492
F9Z36_2029.p01	6703	4029	2220	2263	673	1863	3968	3032	2443	1446	2993	5422	1896	1875	775	2065
F9Z36_2030.p01	203	108	67	166	9	100	213	203	122	54	138	113	78	128	14	230
F9Z36_2031.p01	8463	4141	1028	1013	296	969	3489	1536	613	526	949	4836	837	1206	390	1593
F9Z36_2032.p01	958	294	101	163	31	128	1319	235	135	172	222	442	87	345	45	833
F9Z36_2033.p01	2	2	0	2	0	0	2	1	3	1	0	3	1	1	0	1
F9Z36_2034.p01	1528	1212	917	823	142	613	731	1147	705	295	672	860	750	1428	191	975
F9Z36_2035.p01	70769	58127	27026	26514	4602	17367	53666	34300	30242	12140	27609	80642	30574	9307	5316	16706
F9Z36_2036.p01	0	0	0	0	0	0	0	0	0	0	0	0	0	0	0	0
F9Z36_2037.p01	0	0	0	0	0	0	0	0	0	0	0	0	0	0	0	0
F9Z36_2038.p01	0	0	0	0	0	0	0	0	0	0	0	0	0	0	0	0
F9Z36_2039.p01	0	0	0	0	0	0	0	0	0	0	0	0	0	0	0	0
F9Z36_2040.p01	0	0	0	0	0	0	0	0	0	0	0	0	0	0	0	0
F9Z36_2041.p01	0	0	0	0	0	0	0	0	0	0	0	0	0	0	0	0
F9Z36_2042.p01	0	0	1	0	0	0	0	0	0	0	0	0	0	0	0	0
F9Z36_2043.p01	113	53	47	50	15	32	46	83	32	29	46	78	50	44	12	23
F9Z36_2044.p01	366	143	87	88	34	56	176	166	117	56	101	350	89	59	43	93
F9Z36_2045.p01	460	139	84	173	29	94	311	240	117	90	128	269	113	95	35	91
F9Z36_2046.p01	0	0	0	0	0	0	0	0	0	0	0	0	0	0	0	0
F9Z36_2047.p01	0	0	0	0	0	0	0	0	0	0	0	0	0	0	0	0
F9Z36_2048.p01	0	0	0	0	0	0	0	0	0	0	0	0	0	0	0	0
F9Z36_2049.p01	0	0	0	0	0	0	0	0	0	0	0	0	0	0	0	0
F9Z36_2050.p01	0	0	0	0	0	0	0	0	0	0	0	0	0	0	0	0
F9Z36_2051.p01	1926	2207	436	618	155	587	1409	797	632	524	773	1690	350	733	198	740
F9Z36_2052.p01	754	462	128	202	47	162	479	351	136	184	218	646	103	214	56	228
F9Z36_2053.p01	88	113	10	8	5	7	112	51	7	39	5	102	7	27	5	31
F9Z36_2054.p01	0	0	0	0	0	0	0	0	0	0	0	0	0	0	0	0
F9Z36_2055.p01	5292	2600	524	453	151	465	2265	672	492	282	815	5895	532	451	233	510
F9Z36_2056.p01	1502	1044	293	310	81	201	843	412	236	193	294	1367	270	246	115	234
F9Z36_2057.p01	781	511	139	186	44	116	523	340	95	198	148	602	81	219	61	210
F9Z36_2058.p01	891	749	252	284	67	193	755	699	114	363	150	982	145	409	82	305
F9Z36_2059.p01	0	0	0	0	0	0	0	0	0	0	0	0	0	0	0	0
F9Z36_2060.p01	5290	2546	500	466	158	433	2258	610	462	269	757	5924	588	446	240	548
F9Z36_2061.p01	1522	1096	297	333	88	209	776	386	230	161	317	1358	281	260	117	245
[truncated: 156 more rows]

## Sheet: 130_counts
ID	D55_130_T1_20180201	D55_130_T1_20181106	D55_PMN_130_T0_20180201	D55_PMN_130_T0_20181106	D55_PMN_130_T1_20180201	D55_PMN_130_T1_20181106	D60_130_T1_20180208	D60_130_T1_20181113	D60_PMN_130_T0_20180208	D60_PMN_130_T0_20181113	D60_PMN_130_T1_20180208	D60_PMN_130_T1_20181113	D6_130_T1_20180131	D6_130_T1_20181108	D6_PMN_130_T0_20180131	D6_PMN_130_T0_20181108	D6_PMN_130_T1_20180131	D6_PMN_130_T1_20181108
F9Z35_0001.p01	2501	1864	1814	900	872	1388	1084	1534	1234	908	1265	615	2632	1017	1300	1236	854	1211
F9Z35_0002.p01	9966	6129	6879	2851	3144	4501	3492	5559	4850	3336	3679	2032	7607	3576	4233	4697	2667	4467
F9Z35_0003.p01	85	37	155	8	34	94	31	61	58	109	34	3	33	16	18	111	49	24
F9Z35_0004.p01	4367	3617	2582	1392	1177	2272	1435	3437	1645	2154	1721	1168	2982	2661	1232	2120	1170	1348
F9Z35_0005.p01	17	24	10	12	11	20	20	15	12	12	9	13	13	29	20	15	8	6
F9Z35_0006.p01	319	273	164	49	95	104	232	165	115	110	107	50	253	174	105	98	97	83
F9Z35_0007.p01	330	324	115	81	103	116	195	208	91	71	99	52	260	220	89	89	52	126
F9Z35_0008.p01	10457	5909	1919	1596	1788	3103	4319	4361	2436	2181	2465	1226	6617	4847	1328	2035	1546	2994
F9Z35_0009.p01	2609	948	297	129	345	246	833	791	254	152	253	156	1740	534	226	171	237	367
F9Z35_0010.p01	9574	3902	1683	772	1326	1512	2583	3764	1475	936	975	631	5994	2438	1396	1088	1189	2156
F9Z35_0011.p01	3006	1541	737	392	343	1206	527	2074	779	777	485	396	1690	1606	443	1006	505	789
F9Z35_0012.p01	997	308	115	55	44	169	261	581	215	158	107	52	332	260	78	134	53	91
F9Z35_0013.p01	3299	1688	1862	788	844	1402	1302	2301	1803	921	1166	615	2084	1327	1593	1405	866	1132
F9Z35_0014.p01	1756	994	579	248	251	674	419	1316	626	532	396	136	1370	496	397	737	395	432
F9Z35_0015.p01	1205	738	713	243	225	700	277	920	564	478	361	185	680	421	478	535	339	353
F9Z35_0016.p01	2691	1137	898	388	353	1035	515	1424	663	757	503	276	2602	592	477	913	501	620
F9Z35_0017.p01	0	0	0	0	0	0	0	0	0	0	0	0	0	0	0	0	0	0
F9Z35_0018.p01	0	0	0	0	0	0	0	0	0	0	0	0	0	0	0	0	0	0
F9Z35_0019.p01	0	0	0	0	0	0	0	0	0	0	0	0	0	0	0	0	0	0
F9Z35_0020.p01	1	0	0	0	0	0	0	0	0	0	0	0	0	0	0	0	0	0
F9Z35_0021.p01	0	0	0	0	0	0	0	0	0	0	0	0	0	0	0	0	0	0
F9Z35_0022.p01	0	0	0	0	0	0	0	0	0	0	0	0	0	0	0	0	0	0
F9Z35_0023.p01	0	0	0	0	0	0	0	0	0	0	0	0	0	0	0	0	0	0
F9Z35_0024.p01	180	99	127	58	46	67	46	117	56	63	39	68	129	74	89	101	33	46
F9Z35_0025.p01	101	33	43	5	8	7	22	42	24	13	14	1	71	29	8	15	13	17
F9Z35_0026.p01	169	85	47	14	25	38	21	82	40	68	14	18	124	34	15	39	26	41
F9Z35_0027.p01	580	230	215	243	65	298	280	151	243	269	205	126	289	171	131	240	75	135
F9Z35_0028.p01	3739	1061	520	283	399	540	867	1017	723	375	538	532	2185	890	471	371	545	575
F9Z35_0029.p01	4150	2984	2194	1684	837	1417	1458	2572	1685	1624	1304	753	3345	1985	1530	1824	903	770
F9Z35_0031.p01	4910	1950	2158	422	822	1232	1581	2327	2118	1427	1402	373	3089	1461	963	1491	973	1422
F9Z35_0032.p01	1046	434	420	409	307	371	382	459	496	239	339	308	751	372	466	331	304	322
F9Z35_0033.p01	2455	906	2066	744	641	1173	970	1253	1686	1255	1062	352	1737	617	1003	1343	808	1334
F9Z35_0034.p01	543	213	504	352	132	187	258	250	449	324	322	158	227	204	352	300	159	222
F9Z35_0035.p01	2692	2515	1954	683	971	1322	1307	2105	1850	1426	1438	430	2118	1251	965	1676	950	1142
F9Z35_0036.p01	213	252	157	101	105	104	157	193	133	119	137	86	175	152	98	159	65	60
F9Z35_0037.p01	2435	1592	706	580	459	542	909	1232	669	577	498	290	1650	938	499	685	400	508
F9Z35_0038.p01	17672	8293	2427	1462	2395	2646	4394	7340	2613	1904	1981	1288	13028	4982	2022	2405	2143	2570
F9Z35_0039.p01	341	214	249	123	170	73	348	233	520	48	321	66	303	104	282	94	151	64
F9Z35_0040.p01	11632	4269	3741	3069	2349	2513	4508	4518	4490	2779	2911	1569	7867	2338	3458	2387	2098	2284
F9Z35_0041.p01	7779	3396	3530	1777	1685	1589	2767	2857	2478	1710	1941	1475	5254	2586	3259	1895	1329	1644
F9Z35_0042.p01	711	328	813	184	202	209	198	285	410	287	206	90	610	209	389	274	240	174
F9Z35_0043.p01	1	3	5	2	2	5	4	2	4	5	4	1	0	0	5	11	3	0
F9Z35_0044.p01	42	13	29	31	4	35	31	27	39	34	32	5	15	7	16	41	16	15
F9Z35_0045.p01	35	28	11	3	3	5	13	31	13	3	10	7	28	28	12	5	8	11
F9Z35_0046.p01	2	4	6	5	3	2	2	7	5	3	3	4	4	14	5	4	1	2
F9Z35_0047.p01	95	44	3	0	4	6	11	39	11	11	3	0	83	4	0	9	11	6
F9Z35_0048.p01	0	0	0	0	0	0	0	0	0	0	0	0	0	0	0	0	0	0
F9Z35_0049.p01	0	0	0	0	0	0	0	0	0	0	0	0	0	0	0	0	0	0
F9Z35_0050.p01	0	0	0	0	0	0	0	0	0	0	0	0	0	0	0	0	0	0
F9Z35_0051.p01	154	83	103	75	39	57	50	112	60	60	47	67	131	71	85	67	46	43
F9Z35_0052.p01	531	270	140	34	45	60	137	301	117	91	62	25	432	126	59	74	73	61
F9Z35_0053.p01	6577	4643	5680	2460	3451	3237	2639	4468	3604	3355	2808	1927	4980	2666	3463	3406	3156	2723
F9Z35_0054.p01	3343	2544	2358	1203	1843	1158	1897	2306	1869	1348	1643	888	2366	1710	1594	1174	1294	1136
F9Z35_0055.p01	8099	3990	3350	1813	2492	1153	4009	4718	3944	1860	2786	1298	5155	3072	2480	1299	2205	1383
F9Z35_0057.p01	105	51	40	10	74	15	40	64	16	5	18	16	92	72	29	7	16	17
F9Z35_0058.p01	394	338	187	31	348	66	189	155	117	22	77	28	268	114	66	43	46	52
F9Z35_0059.p01	4716	2530	1389	660	2195	937	1601	1570	826	404	804	647	2711	1510	667	468	686	797
F9Z35_0060.p01	48	16	6	4	14	14	37	32	8	7	16	6	40	18	5	2	4	16
F9Z35_0061.p01	334	141	117	25	171	88	164	136	105	25	137	69	208	83	32	50	87	74
F9Z35_0062.p01	107	47	22	2	42	5	66	32	39	1	39	4	41	16	9	4	12	11
F9Z35_0063.p01	1341	828	330	138	613	255	677	496	348	115	362	105	868	399	136	132	190	240
F9Z35_0064.p01	15	3	2	1	8	0	13	3	3	0	4	0	2	2	1	1	0	3
F9Z35_0065.p01	216	110	86	26	103	27	228	65	87	11	101	38	129	121	48	14	18	29
F9Z35_0066.p01	1475	713	338	67	542	158	491	508	225	73	252	127	973	476	91	101	169	202
F9Z35_0067.p01	199	121	57	37	104	13	181	46	49	1	64	29	103	87	59	3	13	9
F9Z35_0068.p01	1111	408	229	48	338	125	511	270	156	33	204	90	651	197	95	55	107	109
F9Z35_0069.p01	107	40	29	3	30	11	89	46	39	6	40	9	73	26	8	2	15	13
F9Z35_0070.p01	154	54	38	21	18	18	37	60	31	58	37	10	109	32	19	37	35	29
F9Z35_0071.p01	1089	631	556	210	299	248	668	772	792	493	315	84	981	389	308	512	225	361
F9Z35_0072.p01	7155	3750	1489	479	1108	1274	3398	5275	2937	1048	911	295	6247	2167	959	1299	1180	1754
F9Z35_0073.p01	1431	1332	191	68	194	156	669	1425	273	192	194	93	929	800	79	188	140	162
F9Z35_0074.p01	8	2	0	1	1	0	7	4	6	2	4	0	5	3	1	2	0	1
F9Z35_0075.p01	95	28	4	6	25	15	16	21	5	2	7	17	54	15	1	5	12	15
F9Z35_0076.p01	13534	6317	11338	4090	3607	5746	3301	7792	16100	7841	4668	1900	8337	2673	4934	14122	6692	4835
F9Z35_0077.p01	28	12	11	4	26	10	13	7	8	6	12	2	28	10	5	6	5	7
F9Z35_0078.p01	0	0	0	0	0	0	0	0	0	0	0	0	0	0	0	0	0	0
F9Z35_0079.p01	87	70	27	12	39	21	37	58	25	2	25	16	55	33	17	11	19	32
F9Z35_0080.p01	26	21	2	5	13	9	4	6	3	3	5	14	8	8	1	3	0	6
F9Z35_0081.p01	0	0	0	0	0	0	0	0	0	0	0	0	0	0	0	0	0	0
F9Z35_0082.p01	0	0	0	0	0	0	0	0	0	0	0	0	0	0	0	0	0	0
F9Z35_0083.p01	0	0	0	0	0	0	0	0	0	0	0	0	0	0	0	0	0	0
F9Z35_0084.p01	20	3	4	1	4	2	5	4	7	8	3	1	12	4	3	4	3	3
F9Z35_0085.p01	3	10	2	4	5	0	5	5	2	0	3	2	2	2	0	0	1	2
F9Z35_0086.p01	2	0	1	1	0	0	1	0	1	0	1	1	2	5	4	0	1	0
F9Z35_0087.p01	34	14	8	1	4	0	13	32	9	6	4	3	17	14	4	5	1	2
F9Z35_0088.p01	132	37	10	8	14	6	85	59	35	2	36	8	51	47	9	6	8	14
F9Z35_0089.p01	25	6	6	4	9	2	35	10	28	1	11	0	16	6	3	1	5	3
F9Z35_0090.p01	18	7	5	6	5	0	20	13	6	2	6	5	9	6	0	1	0	1
F9Z35_0091.p01	439	181	84	58	64	103	191	112	84	63	115	92	151	210	35	54	47	91
F9Z35_0092.p01	1225	751	369	136	442	301	555	528	326	122	288	167	866	425	223	198	180	253
F9Z35_0093.p01	10	5	9	2	2	7	8	5	4	1	3	0	6	4	3	2	4	2
F9Z35_0094.p01	28	20	13	10	5	8	12	16	10	5	3	2	3	24	0	3	1	5
F9Z35_0095.p01	62	19	6	10	8	9	22	31	13	3	12	5	21	28	2	0	6	6
F9Z35_0096.p01	1325	602	212	251	135	224	607	669	353	248	343	246	566	656	173	181	153	294
F9Z35_0097.p01	203	110	30	68	23	53	97	90	37	17	53	113	64	257	51	24	31	67
F9Z35_0098.p01	2052	1036	236	222	292	277	695	816	207	141	276	431	966	1244	214	180	178	327
F9Z35_0099.p01	200	91	36	19	37	26	95	120	34	23	40	59	105	138	30	20	21	42
F9Z35_0100.p01	54	49	10	22	12	7	53	36	28	4	24	17	31	71	17	6	16	11
F9Z35_0101.p01	87	93	19	21	26	12	49	89	49	18	39	37	63	107	29	7	14	11
F9Z35_0102.p01	11	8	5	0	0	2	2	5	1	1	3	10	15	7	1	4	0	6
F9Z35_0103.p01	1614	992	586	228	400	419	637	1055	609	510	463	216	1312	467	312	529	412	326
F9Z35_0104.p01	2036	1443	69	86	144	416	524	1227	236	109	239	144	1125	997	46	185	224	293
F9Z35_0105.p01	1921	1229	1402	213	277	709	502	1013	1630	955	751	91	1482	362	365	1333	637	494
F9Z35_0106.p01	42713	29008	19371	15177	12133	26244	16115	20431	20036	13456	19436	14335	27130	32154	16135	18799	10830	23427
F9Z35_0107.p01	28783	12524	8175	2796	4727	4956	8337	14095	6567	5707	5295	2323	24195	6547	4558	4381	5046	4835
F9Z35_0108.p01	1932	2030	1002	382	462	427	572	1715	1265	574	560	232	1791	869	614	811	653	479
F9Z35_0109.p01	7601	2754	1712	996	929	1150	2181	3017	1679	1389	1429	842	4686	2224	977	1126	1114	947
F9Z35_0110.p01	8562	5246	5555	2545	1889	2179	2658	4365	4242	4094	2451	1190	6031	3405	3160	4271	2064	1836
F9Z35_0111.p01	13	5	3	1	1	5	10	8	6	10	12	2	3	2	2	9	6	0
F9Z35_0112.p01	7131	3577	3339	1996	1654	1701	4193	3775	3921	2645	2697	1983	4154	2677	2420	2737	1538	1436
F9Z35_0113.p01	1022	579	473	107	303	356	504	573	618	416	441	76	1048	218	217	429	281	332
F9Z35_0114.p01	20	28	29	12	19	6	95	36	73	22	47	11	19	16	46	7	10	16
F9Z35_0115.p01	5342	2552	1997	410	950	899	2206	3347	2185	912	1296	282	4898	1014	1013	1359	898	1054
F9Z35_0116.p01	1711	1059	1204	386	568	871	675	1525	1232	525	623	391	1371	682	840	892	677	569
F9Z35_0117.p01	350	289	181	53	49	160	95	302	164	101	108	74	170	168	103	95	54	68
F9Z35_0118.p01	422	176	239	46	121	187	170	305	300	168	168	40	335	98	135	219	134	165
F9Z35_0119.p01	948	433	430	131	189	457	246	620	363	274	174	115	940	238	297	390	253	257
F9Z35_0120.p01	1193	666	252	58	143	327	260	856	286	281	143	62	917	268	161	301	244	211
F9Z35_0121.p01	5103	2642	2094	832	915	1251	2028	3281	1987	1321	1308	717	3844	1730	1259	1626	984	1121
F9Z35_0122.p01	11769	6294	3220	832	1895	1747	4006	7311	3125	1763	1995	468	10020	2851	1708	2230	1614	2000
F9Z35_0123.p01	1889	1303	908	227	499	647	1086	1793	1070	466	619	223	1578	810	532	653	480	539
F9Z35_0124.p01	34556	17204	4393	2652	3502	3780	10809	16075	4910	3616	3825	3799	20353	23119	2841	4740	2809	3400
F9Z35_0125.p01	6741	4171	439	731	825	821	1126	4117	707	441	681	1182	4590	4533	587	542	589	874
F9Z35_0126.p01	3071	1567	907	748	456	648	1257	1386	865	684	612	547	1668	1505	667	695	457	604
F9Z35_0127.p01	5430	2615	1493	1263	826	1145	2221	2881	1859	1406	1331	815	4219	1553	1314	1436	967	1220
F9Z35_0128.p01	5253	2940	5159	4192	2196	3133	2009	2788	3948	3135	2977	2330	3172	2131	4289	3807	2592	2779
F9Z35_0129.p01	1388	1077	1754	803	670	883	666	959	1298	931	1088	546	1083	683	1190	1024	756	851
F9Z35_0130.p01	13075	9822	3281	1221	2664	1842	4777	8517	2890	1916	2606	1027	10199	5311	2350	1899	2227	2647
F9Z35_0131.p01	2604	1629	550	215	851	452	862	1310	999	434	810	236	2508	661	352	535	1038	793
F9Z35_0132.p01	69	99	81	104	46	36	99	106	125	30	73	82	60	132	66	40	25	41
F9Z35_0133.p01	720	436	272	166	186	163	429	407	318	143	230	135	508	348	276	150	132	176
F9Z35_0134.p01	3905	2800	609	389	569	481	1580	2783	937	378	565	283	3841	2028	552	490	422	644
F9Z35_0135.p01	2105	888	180	252	219	219	645	1052	229	91	192	159	1173	746	238	160	203	276
F9Z35_0136.p01	1161	616	143	152	160	256	456	532	204	112	198	178	734	633	203	164	158	297
F9Z35_0137.p01	826	791	158	72	220	604	465	636	301	243	330	135	512	520	58	262	302	484
F9Z35_0138.p01	335	220	72	25	93	59	218	285	109	32	98	42	263	167	50	39	82	105
F9Z35_0139.p01	12756	7214	2948	1515	2822	3731	3860	5923	3808	2346	2747	1544	10262	4535	2624	2581	2961	4801
F9Z35_0140.p01	26903	11293	6167	4047	2740	3900	16280	15861	21676	3509	4943	2576	21051	12653	11535	4118	2534	4571
F9Z35_0141.p01	6700	4666	1598	1353	1228	1524	2783	4192	1824	1261	1507	855	4977	3353	1402	1343	979	1669
F9Z35_0142.p01	2965	1457	957	788	577	739	1158	1582	938	791	857	658	1887	1385	793	758	576	835
F9Z35_0143.p01	61904	39237	10736	16227	9654	16185	11702	27889	14145	12435	10750	10073	35372	21402	12827	14029	12727	16789
F9Z35_0144.p01	7471	4891	2205	1013	1710	1352	2565	3795	2021	1595	1356	930	7116	3028	1578	1439	1442	1642
F9Z35_0145.p01	114	43	74	48	16	40	36	38	85	22	38	23	66	49	47	48	27	39
F9Z35_0146.p01	36	33	29	17	22	29	37	19	44	51	35	15	28	16	2	44	32	6
F9Z35_0147.p01	404	235	290	177	77	391	183	165	253	563	334	148	152	232	117	489	153	103
F9Z35_0148.p01	358	273	359	260	134	305	183	190	336	322	433	254	121	347	170	454	129	101
F9Z35_0149.p01	3896	2040	1701	1224	686	482	1296	1835	1217	1024	976	691	2144	1424	1084	1084	565	519
F9Z35_0150.p01	8154	5275	5125	4787	2062	3206	3724	4454	4472	3485	3466	2980	4519	4344	3875	4166	2237	2265
F9Z35_0151.p01	5664	3436	3186	1820	1549	1873	2260	2896	2688	2210	2185	787	4091	1799	2301	2170	1562	1825
F9Z35_0152.p01	5771	3044	5169	2351	1960	2501	2429	2939	4155	4277	3179	1332	3772	2030	3413	3076	2317	2039
F9Z35_0153.p01	18079	10089	987	513	2673	4547	6111	8391	971	2294	4016	4283	11501	13719	403	787	1754	7602
F9Z35_0154.p01	23210	13194	4813	2965	5179	5128	8759	10260	5002	4226	4945	3373	20673	8879	3905	3931	4397	5717
F9Z35_0155.p01	7439	3477	1917	1374	1129	1558	2754	3222	2408	1492	1536	1044	5525	2537	1461	1577	1263	1655
F9Z35_0156.p01	2992	1472	632	411	488	427	995	1378	631	442	492	367	2099	987	617	384	462	548
F9Z35_0157.p01	41190	20462	25484	12549	4561	10304	11838	22930	19908	14937	11707	3896	20251	13697	15795	20206	7506	6159
F9Z35_0160.p01	2112	1018	447	239	199	267	1008	1491	486	563	380	201	1158	802	243	366	270	222
F9Z35_0161.p01	29	16	5	11	6	15	5	7	8	7	12	4	20	15	0	5	9	12
F9Z35_0162.p01	1	0	0	0	0	0	0	0	0	0	0	0	2	0	0	0	0	0
F9Z35_0163.p01	0	0	0	0	0	0	0	0	0	0	0	0	0	0	0	0	0	0
F9Z35_0164.p01	0	0	0	0	0	0	0	0	0	0	0	0	0	0	0	0	0	0
F9Z35_0165.p01	0	0	0	0	0	0	0	0	2	0	0	0	0	0	0	0	0	0
F9Z35_0166.p01	0	0	1	0	0	0	0	0	0	0	0	0	0	0	0	1	0	0
F9Z35_0167.p01	4034	1145	477	377	259	489	1128	2028	742	395	397	348	1772	1220	370	477	393	465
F9Z35_0168.p01	6683	2814	1503	710	700	1473	1693	4138	1524	1057	948	618	3403	1954	1099	1187	998	1490
F9Z35_0169.p01	615	342	429	197	238	286	254	533	441	193	330	142	364	292	321	405	232	303
F9Z35_0170.p01	1209	725	1019	449	393	668	461	1024	813	482	472	300	762	494	718	743	402	480
F9Z35_0171.p01	529	410	467	296	140	139	382	414	430	151	213	185	288	210	388	235	170	150
F9Z35_0172.p01	42	58	40	55	20	12	68	60	51	7	40	37	24	102	68	19	13	10
F9Z35_0173.p01	25	58	36	16	17	4	11	54	47	19	20	4	24	51	38	19	7	11
F9Z35_0174.p01	1535	1025	1872	873	515	625	690	1079	1531	973	793	413	1399	630	1395	1177	572	536
F9Z35_0175.p01	340	210	544	203	120	195	193	198	456	341	203	99	212	110	383	329	120	103
F9Z35_0176.p01	121	93	75	19	13	6	47	133	95	17	25	7	62	53	36	15	6	8
F9Z35_0177.p01	288	250	374	158	79	106	225	243	330	166	132	53	198	91	236	166	97	63
F9Z35_0178.p01	17580	9552	5814	4719	2097	4970	9146	10353	9894	6257	5635	1838	13840	7800	4417	7489	2594	4274
F9Z35_0179.p01	5017	3904	5108	2849	1699	2988	2935	4257	5459	3696	3476	1481	4204	2409	3487	4099	1904	2331
F9Z35_0180.p01	32340	23836	16756	11027	8616	11907	16022	20385	18112	11479	12559	5335	25584	14519	12620	15530	7669	10965
F9Z35_0181.p01	4029	1806	1732	1081	735	864	1563	2444	1457	1273	956	687	2129	1449	1286	1011	754	1008
F9Z35_0182.p01	35384	20329	8080	4070	6805	6813	10937	18031	10779	6452	6554	3106	30568	10808	7116	7249	6848	7542
F9Z35_0183.p01	1489	949	910	436	425	454	646	908	741	505	466	324	1285	537	620	612	369	378
F9Z35_0184.p01	744	656	629	309	317	375	396	518	425	488	330	191	637	357	430	470	245	217
F9Z35_0185.p01	2865	2418	2075	970	981	1151	1285	1947	1624	1549	1235	675	2209	1595	1441	1433	879	818
F9Z35_0186.p01	2819	1239	1324	946	692	704	1345	1125	1218	1165	967	595	1675	732	1031	862	674	518
F9Z35_0187.p01	382	182	61	32	46	65	68	184	91	41	36	19	278	95	38	55	34	67
F9Z35_0188.p01	10245	4729	4289	2983	2224	2823	3621	5168	3943	2594	2238	1733	6504	3719	3537	2826	2124	3013
F9Z35_0190.p01	6311	3203	11342	9510	2290	4306	3116	4008	9012	7577	7175	4955	3434	2520	7136	8096	4361	2472
F9Z35_0191.p01	5172	3505	3688	1114	1082	1940	1699	3574	2473	1495	2162	760	3298	1713	1884	2563	1721	1207
F9Z35_0192.p01	8315	5638	11958	3481	1941	6318	2864	7173	8475	8107	5905	1571	4793	2746	5032	10547	4116	2800
F9Z35_0193.p01	902	336	166	45	126	200	197	474	182	196	112	46	775	184	68	158	176	226
F9Z35_0194.p01	1201	1050	859	336	464	530	550	705	774	777	663	223	1189	597	476	815	459	446
F9Z35_0195.p01	55029	42926	7028	11225	12159	10718	12868	43817	9449	5847	9019	12181	62314	40150	7782	6405	12339	11946
F9Z35_0196.p01	35025	12848	4343	9254	4844	11332	9334	12467	10663	7464	7159	9659	24835	10384	4869	7864	8653	11757
F9Z35_0197.p01	2550	1188	795	842	341	749	1048	1282	1224	956	849	451	1652	911	582	626	491	643
F9Z35_0198.p01	1186	660	458	184	276	276	437	600	787	271	373	103	1095	276	275	476	340	325
F9Z35_0199.p01	36466	29719	19182	13950	11219	17619	19075	26910	33361	14478	19485	7235	23895	14806	19032	17265	17210	16541
F9Z35_0200.p01	33364	27421	5171	6390	6112	15054	12949	15628	8727	8800	9007	6168	22420	26845	4816	9475	6742	12301
F9Z35_0201.p01	1147	478	293	130	189	187	477	517	408	248	306	118	736	280	185	221	222	236
F9Z35_0202.p01	4	0	2	5	0	3	15	1	11	0	5	0	1	3	0	0	1	0
F9Z35_0203.p01	4685	2348	2178	1286	1193	1534	1965	2191	1932	1477	1510	1260	3092	1881	1499	1522	1144	1473
F9Z35_0204.p01	3176	1759	839	1133	617	841	1494	1736	963	855	904	802	2231	1836	847	722	581	931
F9Z35_0205.p01	2145	1421	936	728	771	610	1106	1286	745	448	788	905	1230	1118	825	495	561	568
F9Z35_0206.p01	1329	665	459	442	378	416	566	628	377	345	515	426	1091	510	412	310	298	395
F9Z35_0207.p01	5299	2037	890	441	755	896	1448	2200	1167	687	981	651	3990	1435	615	859	782	863
F9Z35_0208.p01	548	383	338	195	223	207	297	457	309	285	322	200	281	359	245	263	135	134
F9Z35_0209.p01	9971	5580	2814	1941	1575	1754	3351	4871	3350	2192	2343	1306	5939	3386	2101	2083	1897	1641
F9Z35_0210.p01	472	271	335	246	136	251	233	308	220	387	198	175	301	241	180	230	149	115
F9Z35_0211.p01	3033	2163	1311	867	764	844	865	1418	937	825	731	704	2610	1647	992	1126	698	709
F9Z35_0212.p01	12872	9562	5805	3898	3603	4223	5149	7370	4329	3445	4057	2893	10988	6697	4854	4243	3125	3575
F9Z35_0213.p01	2688	2996	2663	1328	1043	1520	1329	2289	2330	1555	1567	777	2203	1983	1544	2310	924	1330
F9Z35_0214.p01	1232	1668	893	878	311	514	637	1554	567	560	543	482	797	1313	565	691	369	256
F9Z35_0215.p01	2806	1792	1352	1071	528	714	973	1657	1132	885	893	640	1874	1077	1010	994	650	386
F9Z35_0216.p01	26710	12043	2038	1204	2477	2498	7115	12294	2779	1682	1919	2115	22153	9466	1866	1569	2443	3602
F9Z35_0217.p01	3255	1596	1102	531	430	620	837	1219	852	570	593	405	3290	997	851	634	510	491
F9Z35_0218.p01	18183	9541	2251	1040	3206	3024	5428	8191	2522	2742	2848	2006	17829	4850	1484	2430	2767	2915
F9Z35_0219.p01	29	26	43	6	15	27	15	27	22	36	11	6	36	16	10	26	28	17
F9Z35_0220.p01	4047	2143	2792	1498	1215	1830	1771	2157	2120	1490	2906	913	3074	1694	1567	2309	1286	917
F9Z35_0221.p01	13433	8219	6451	3611	3330	5417	5056	9474	6058	5198	7445	3377	8849	5681	3464	6150	4639	3364
F9Z35_0222.p01	782	1058	1553	510	454	431	728	1286	2245	1278	1187	256	480	445	677	1461	512	326
F9Z35_0223.p01	4772	1213	284	235	295	302	1245	1692	459	337	411	383	3173	1337	152	274	294	442
F9Z35_0224.p01	19924	17032	7621	5710	5369	7298	7626	11990	7419	6589	6372	4366	15881	14260	6251	5984	5136	8647
F9Z35_0225.p01	7358	7313	4436	1942	2440	3361	4137	6635	7291	4044	4485	849	5766	4038	2415	4782	2764	4157
F9Z35_0226.p01	196	169	38	27	24	33	107	148	37	29	54	42	101	240	16	25	20	16
F9Z35_0227.p01	1369	518	590	416	259	367	714	559	615	498	483	502	742	637	362	367	303	289
F9Z35_0228.p01	5279	3260	1994	1492	1177	1475	2464	3154	2596	1816	1598	703	4316	1980	1592	2070	1166	1343
F9Z35_0229.p01	159	65	105	135	52	57	161	73	153	85	142	75	91	67	100	73	38	19
F9Z35_0230.p01	102	232	202	55	51	78	100	142	150	97	160	37	77	95	105	109	69	44
F9Z35_0231.p01	316	431	260	143	87	155	238	366	294	201	215	109	182	404	162	167	109	71
F9Z35_0232.p01	264	307	183	73	97	63	212	318	361	102	140	51	256	189	94	106	113	115
F9Z35_0233.p01	2396	1317	1106	664	716	639	979	1247	968	691	849	512	1573	1028	1022	654	576	774
F9Z35_0234.p01	23624	14636	3647	3995	5149	9023	6406	12513	8224	6977	5980	4595	18779	8011	4307	6601	6699	7414
F9Z35_0235.p01	610	427	523	138	249	187	388	387	570	279	342	84	432	166	275	319	262	137
F9Z35_0236.p01	1102	805	435	142	249	243	558	690	388	337	241	66	1116	366	240	320	176	197
F9Z35_0237.p01	1692	1268	737	628	447	432	870	936	608	528	526	504	1406	863	614	453	357	517
F9Z35_0238.p01	9300	3684	2388	995	1523	1213	3243	4061	2663	1696	1864	819	6437	2282	1543	1429	1563	1509
F9Z35_0239.p01	652	225	295	93	121	131	245	315	302	211	151	23	481	182	137	214	142	187
F9Z35_0240.p01	1941	681	48	24	550	641	653	868	191	87	691	249	903	373	31	70	680	475
F9Z35_0241.p01	14692	8983	8078	9287	6833	10859	4889	7467	10400	11084	8734	2078	14379	7774	6023	16899	6333	9819
F9Z35_0242.p01	110227	91869	34971	73074	22284	42006	27774	43756	41258	67622	30145	20189	80987	113762	27912	78318	23393	43871
F9Z35_0243.p01	173136	80386	16265	17511	26534	44505	44403	60476	31016	22851	29231	27603	97602	90518	12771	26717	33376	35950
F9Z35_0244.p01	19887	11329	5502	5996	8967	8590	7589	6946	8435	4492	8473	5476	12786	9060	4879	6657	10326	6901
F9Z35_0245.p01	5193	3426	1108	495	1124	1117	2009	3653	1233	639	941	272	3575	2285	665	1001	811	1031
F9Z35_0246.p01	1303	650	352	130	199	252	681	676	469	119	377	71	827	603	158	199	224	196
F9Z35_0247.p01	33535	15622	9234	6722	7314	14266	9959	13135	6798	6231	10044	8651	21144	14118	6370	9177	6711	9345
F9Z35_0248.p01	6587	5544	3530	1908	2770	3626	2555	5206	2197	1842	3571	1839	5338	3584	2834	2638	2241	2687
F9Z35_0249.p01	2955	3615	1068	1389	1163	1083	1573	3604	773	268	1075	1868	2839	2810	818	561	679	1030
F9Z35_0250.p01	65415	38055	9163	6109	12066	14425	17707	29272	7486	4982	11032	13548	60059	31735	8575	7211	9199	13592
F9Z35_0251.p01	74234	50716	22033	17498	21893	35840	24035	38021	18949	13949	24107	22920	62614	38922	22473	20341	18234	27315
F9Z35_0252.p01	25247	24682	6775	7791	7457	15931	7144	15932	7077	5501	8026	12533	24448	20396	8567	7979	6816	12138
F9Z35_0253.p01	44715	29128	10585	11362	11056	21314	13970	22208	14717	7593	13667	9739	25556	21064	14085	16295	10077	15566
F9Z35_0254.p01	1578	1900	527	580	495	1399	845	1675	1077	373	1077	728	1303	1749	591	843	527	913
F9Z35_0255.p01	26356	26340	4046	10885	5270	13811	7730	17940	5766	4310	7078	11382	21815	23779	7278	6222	4471	9485
F9Z35_0256.p01	32451	25045	5044	6497	7263	12332	8578	16116	7062	4348	8232	5847	28669	16788	8263	7017	6049	10829
F9Z35_0257.p01	19	11	14	17	10	11	20	12	35	12	24	17	7	11	22	15	6	8
F9Z35_0258.p01	216	137	325	146	110	143	71	180	194	128	111	67	123	134	224	141	154	160
F9Z35_0259.p01	510	304	495	390	192	407	233	378	375	314	248	246	306	411	393	403	195	402
F9Z35_0260.p01	108	34	32	13	20	13	33	35	40	24	33	11	29	64	20	12	21	22
F9Z35_0261.p01	484	287	157	65	140	153	152	192	172	116	142	55	216	226	71	142	134	152
F9Z35_0262.p01	18130	12726	6251	4218	5800	5129	7252	9399	6233	2909	5087	3601	17271	8179	7239	4539	4171	4383
F9Z35_0263.p01	6319	4969	2397	2708	2315	2000	2667	3417	2025	1101	1642	1995	4998	4125	3584	1498	1328	1476
F9Z35_0264.p01	10306	6039	3411	1569	2894	2059	4559	5369	4679	1403	2532	701	8118	2621	3068	2398	2091	1655
F9Z35_0265.p01	2025	1263	966	546	430	507	902	1206	836	663	604	314	1484	955	714	877	401	492
F9Z35_0266.p01	828	1042	489	204	232	265	461	851	587	391	436	103	609	497	301	428	215	299
F9Z35_0267.p01	384	305	186	36	69	90	248	277	236	112	158	20	446	88	79	115	98	78
F9Z35_0268.p01	2994	2793	1821	1199	1418	1372	1307	2244	1833	1490	1171	961	2633	1879	1551	1457	998	1250
F9Z35_0269.p01	8449	7808	7286	5617	3283	6722	4143	6664	7961	7267	5330	3049	4732	2876	4547	8158	5142	3472
F9Z35_0270.p01	254	340	406	101	103	81	310	232	793	150	382	24	114	77	136	212	235	19
F9Z35_0271.p01	738	1029	1561	721	427	901	362	845	1137	1298	841	351	440	448	782	1560	714	311
F9Z35_0272.p01	55	38	65	29	28	24	57	56	83	37	45	31	42	33	44	42	31	18
F9Z35_0273.p01	319	130	168	106	54	105	131	263	264	71	110	23	139	126	159	127	112	135
F9Z35_0274.p01	1805	618	745	438	556	639	461	559	437	505	685	514	1825	365	391	702	504	469
F9Z35_0275.p01	18077	9340	10820	8205	7162	9211	5920	8655	8101	7730	7503	6459	18133	6059	7228	9521	5445	7759
F9Z35_0276.p01	9822	4468	2509	1262	974	1742	2876	5448	1864	2112	1428	850	5069	4260	1338	2712	1177	1297
F9Z35_0277.p01	22581	13326	7489	3843	3341	4100	8769	11124	5951	5414	5676	2528	13103	10925	4310	6166	3221	2893
F9Z35_0278.p01	2746	1370	886	709	434	524	906	1139	840	744	768	567	1754	949	754	695	352	363
F9Z35_0279.p01	191	238	493	159	102	160	107	194	341	289	230	76	160	103	218	353	124	94
F9Z35_0280.p01	271	285	384	274	115	231	143	212	289	298	215	114	217	205	240	327	110	73
F9Z35_0281.p01	60	59	102	59	18	75	28	36	53	57	38	27	65	48	63	60	31	13
F9Z35_0282.p01	164	103	243	88	92	96	85	122	135	97	85	58	107	130	153	90	56	98
F9Z35_0283.p01	533	335	526	364	182	435	228	367	389	304	256	234	309	346	388	391	174	329
F9Z35_0284.p01	989	592	593	184	108	458	534	551	1092	568	563	62	672	338	205	618	171	246
F9Z35_0285.p01	349	377	1695	431	229	1089	370	385	3066	569	2337	194	147	232	993	1096	521	403
F9Z35_0286.p01	296	483	703	75	130	555	368	543	1961	219	1097	45	122	120	273	439	431	342
F9Z35_0287.p01	236	251	389	149	158	126	186	240	492	269	304	66	306	104	172	328	133	135
F9Z35_0288.p01	6855	4548	4117	4021	2294	2416	2638	3462	3284	2179	2856	3139	5834	3796	3564	2978	2007	2163
F9Z35_0289.p01	3358	2408	2565	1160	1184	1704	922	2227	1787	1397	1349	924	3104	1479	1528	2031	1051	1400
F9Z35_0290.p01	3274	2588	3549	1634	1433	2534	1330	3335	2292	2355	1749	1156	3161	1676	2220	2384	1433	1992
F9Z35_0291.p01	5435	4616	6673	2015	2228	3237	2262	4529	4671	4657	3338	853	5680	2125	3125	4932	2140	2886
F9Z35_0292.p01	192	280	151	48	67	83	114	233	116	95	100	60	177	192	75	92	47	79
F9Z35_0293.p01	5722	4104	3538	2153	1690	2213	2296	3539	1996	1888	1833	1102	4972	2895	2739	2124	1351	1888
F9Z35_0294.p01	1762	992	1073	293	394	481	600	819	867	513	535	150	1505	557	514	633	385	454
F9Z35_0295.p01	669	550	254	125	108	154	237	390	419	296	167	35	562	282	203	305	102	133
F9Z35_0296.p01	5169	1515	727	408	389	611	1451	1981	937	704	562	431	3285	1949	497	562	503	708
F9Z35_0297.p01	16249	10076	3269	2232	2810	4130	6743	10662	6262	2782	3155	2445	12267	7584	3447	3115	2328	5517
F9Z35_0298.p01	1671	824	445	213	206	446	779	1132	1053	266	431	409	1095	987	369	372	265	555
F9Z35_0299.p01	2584	1166	1055	486	618	1018	1212	1695	1196	863	984	616	1284	988	726	979	589	1136
F9Z35_0300.p01	1775	1112	910	502	618	763	1211	1332	1000	459	736	489	1216	1205	730	509	460	742
F9Z35_0301.p01	11862	5679	2401	551	1569	1884	5195	8624	4309	1866	2115	360	8237	2248	1192	1922	2369	2421
F9Z35_0302.p01	52577	25655	1287	507	2046	1015	21957	32852	3011	903	2067	963	44860	17456	706	1126	1776	1547
F9Z35_0303.p01	8592	5916	3070	889	1807	1985	3194	5183	3278	2125	2083	580	7135	3333	1951	2411	1847	2148
F9Z35_0304.p01	5262	2372	1876	433	1411	775	3167	3486	4441	646	2056	435	3277	989	1215	827	1411	1311
F9Z35_0305.p01	16712	5396	2370	1308	2099	2146	5598	7260	3678	1701	2743	1965	14547	5809	2017	1538	1880	3126
F9Z35_0306.p01	870	874	444	176	210	196	463	708	375	420	297	125	697	531	287	349	204	186
F9Z35_0307.p01	3210	1442	824	342	552	448	1230	1541	805	663	555	266	2933	878	535	604	544	513
F9Z35_0308.p01	811	273	383	158	168	128	381	413	338	255	339	172	556	389	208	160	184	154
F9Z35_0309.p01	2735	873	572	242	399	329	898	1144	810	451	794	442	1879	1238	362	362	357	501
F9Z35_0310.p01	350	277	103	40	55	33	168	228	98	54	47	21	445	136	59	135	51	43
F9Z35_0311.p01	481	873	251	142	114	97	332	938	319	274	179	94	354	545	164	198	127	84
F9Z35_0312.p01	12751	6310	4251	3960	2917	2971	5218	6690	3326	3055	2584	2850	8266	6210	4171	2449	2184	2981
F9Z35_0313.p01	4436	1371	1222	848	976	1510	1079	1384	1492	829	1234	1194	3208	1291	961	1121	974	1758
F9Z35_0314.p01	13	4	16	6	13	15	10	3	25	2	32	13	10	18	16	10	5	18
F9Z35_0315.p01	4829	1627	2232	933	1556	2127	1255	1715	3195	890	1608	748	4611	923	1332	1737	1793	2505
F9Z35_0316.p01	7529	4331	2463	1808	3056	1905	5806	3951	6542	1575	3082	1728	6982	3359	2809	1536	2343	6235
F9Z35_0317.p01	5844	3110	2333	1602	1475	1613	2875	3029	3338	1546	1667	1375	4627	2104	2129	1430	1458	2705
F9Z35_0318.p01	3555	2020	913	638	919	555	1155	1585	736	717	709	657	3056	1287	749	619	677	708
F9Z35_0319.p01	4179	3592	908	679	1014	517	1346	3011	809	799	673	747	3514	2973	797	580	631	681
F9Z35_0320.p01	7247	1790	1021	974	1174	1564	1332	1620	1406	885	1082	1890	6474	1423	658	816	1093	1992
F9Z35_0321.p01	1982	1490	1400	734	604	798	859	1397	1080	752	722	268	1688	817	799	908	450	871
F9Z35_0322.p01	1826	843	787	252	342	466	774	918	932	529	625	213	1284	542	499	485	385	387
F9Z35_0323.p01	15	10	16	23	14	3	18	6	21	15	16	6	5	2	16	18	7	4
F9Z35_0324.p01	394	269	467	141	107	159	226	242	469	239	250	55	307	153	235	379	128	136
F9Z35_0325.p01	1657	937	771	374	262	422	615	899	876	446	330	183	1212	578	510	756	310	386
F9Z35_0326.p01	5842	2588	3172	1312	1674	1538	2068	2943	2118	1911	1477	1321	4485	2462	1908	2003	1315	1610
F9Z35_0327.p01	8631	4244	3006	920	1988	1950	3305	4907	2320	2158	1866	1001	6159	3857	1524	2328	1324	1929
F9Z35_0328.p01	5226	3218	1381	1089	1219	935	1959	2567	1143	832	1031	1323	3941	3064	1152	858	706	1068
F9Z35_0329.p01	2187	2400	1408	1238	1013	720	1322	1708	951	1013	1075	860	1525	1995	1255	748	542	741
F9Z35_0330.p01	6574	3529	3062	2253	1946	1615	2644	2985	2111	1674	1909	1358	5275	2628	2138	1637	1598	1534
F9Z35_0331.p01	11758	9664	21095	9288	6114	8548	6440	8830	12344	12775	10056	4719	9172	6916	12122	12137	5565	5194
F9Z35_0332.p01	1645	1252	5552	4416	1347	2041	725	1355	2003	2225	1653	2029	1248	1607	3905	2337	1129	1225
F9Z35_0333.p01	3447	1868	5736	2116	1327	1829	1506	1947	3372	2848	2397	1027	2451	1372	3230	2652	1486	1203
F9Z35_0334.p01	3121	2206	4562	2596	1542	2138	1124	1889	2149	2422	1835	1137	2622	1618	2573	2312	1353	1320
F9Z35_0335.p01	2883	1253	473	280	368	367	732	1243	528	274	304	373	2005	1060	418	396	333	468
F9Z35_0336.p01	5787	3243	3842	1511	1285	2392	1963	3040	1906	2662	1985	911	4657	1922	1862	2429	1546	1808
F9Z35_0337.p01	1043	521	310	91	213	204	427	668	418	252	173	47	936	228	167	271	234	245
F9Z35_0338.p01	24733	11930	16238	7755	6441	9305	8517	12576	11529	10083	8297	5098	16585	7322	9781	10763	7010	7293
F9Z35_0339.p01	2220	1229	3369	2082	914	1882	1121	1190	1900	2467	1841	1406	1095	1078	1627	1925	955	915
F9Z35_0340.p01	3531	1691	2205	1181	801	1280	1440	1893	1518	1928	1327	745	2109	1229	1244	1287	716	1147
F9Z35_0341.p01	546	137	304	99	84	213	175	232	202	302	144	103	266	245	119	159	101	176
F9Z35_0342.p01	382	182	239	79	103	213	188	281	246	294	170	74	237	191	111	158	102	142
F9Z35_0343.p01	434	124	135	45	56	41	353	181	219	71	177	31	190	57	100	39	40	42
F9Z35_0344.p01	12536	9216	6738	5529	4090	4847	5561	7291	4220	4372	4335	4124	8947	8498	5860	4301	2862	4484
F9Z35_0345.p01	5787	4910	6134	3401	2559	3069	2766	4227	3346	4309	2933	2219	3914	3092	4297	3703	2119	2066
F9Z35_0346.p01	1243	845	1387	504	590	710	528	780	993	804	742	334	985	419	803	950	687	603
F9Z35_0347.p01	9495	9567	4273	3213	2997	3600	4143	7091	3721	3649	3190	2282	7501	7249	3814	3883	2506	3458
F9Z35_0348.p01	176	105	144	88	65	68	83	138	117	84	74	60	114	115	101	110	42	59
F9Z35_0349.p01	113	81	36	5	8	10	50	76	23	13	16	11	76	29	22	18	11	17
F9Z35_0350.p01	97	52	87	110	36	35	39	53	55	44	44	57	55	34	99	52	23	25
F9Z35_0351.p01	155	128	92	76	40	38	71	118	67	48	52	53	132	85	114	53	42	57
F9Z35_0352.p01	387	183	159	78	71	78	120	159	119	92	71	54	284	113	131	92	60	86
F9Z35_0353.p01	754	907	170	49	114	115	518	1051	249	183	197	59	581	625	88	147	111	103
F9Z35_0354.p01	1561	629	717	192	389	321	624	704	708	378	435	122	1084	343	416	302	339	442
F9Z35_0355.p01	32282	26348	19786	19150	10755	21114	17497	19738	27213	17469	19780	12551	21756	18894	18721	20088	12476	12862
F9Z35_0358.p01	12108	9261	6923	5150	3744	5358	4633	7946	6278	5003	4671	3560	6515	8476	5927	5005	4193	4610
F9Z35_0359.p01	159	209	144	71	134	86	140	143	268	106	220	101	113	101	129	82	95	86
F9Z35_0360.p01	23635	15919	8564	5891	6655	8304	10562	13636	12629	8380	8001	4541	20642	10182	6395	9768	6540	8716
F9Z35_0361.p01	3397	2965	562	265	439	370	1272	2201	420	454	455	301	1989	1628	384	386	259	357
F9Z35_0362.p01	728	589	103	59	120	40	337	497	139	49	120	63	369	450	84	46	52	45
F9Z35_0363.p01	3389	2187	1421	1027	766	850	1162	1664	3035	570	695	282	2332	1095	2005	1655	762	795
F9Z35_0364.p01	4383	2719	1458	1805	810	1005	2117	2449	4556	958	1018	306	2667	1458	2708	1733	885	974
F9Z35_0365.p01	1816	2039	710	532	531	844	1031	1350	1035	757	835	634	1270	1694	511	919	571	697
F9Z35_0366.p01	1276	745	424	295	358	453	742	692	621	363	536	291	935	528	262	407	273	337
F9Z35_0367.p01	746	523	265	51	229	201	647	543	677	176	448	42	734	111	110	276	211	207
F9Z35_0368.p01	3098	1131	1071	671	520	893	1019	1093	1253	959	892	476	2081	1022	688	807	706	760
F9Z35_0369.p01	11277	6126	1458	673	1454	1346	3265	5625	1683	902	1215	539	10569	5170	1219	1174	1055	2030
F9Z35_0370.p01	3366	1926	798	373	608	582	1384	2434	1200	535	671	275	2279	1393	624	692	619	809
F9Z35_0371.p01	1453	581	552	161	259	423	498	624	581	339	358	150	996	338	369	413	335	388
F9Z35_0372.p01	4880	3627	2034	420	958	1350	2031	4095	2914	1768	1191	193	4381	1786	841	2037	1109	1395
F9Z35_0373.p01	13133	8450	9734	4543	3550	4753	5139	8661	6705	6222	4324	2222	10788	4690	5370	6840	3473	3926
F9Z35_0374.p01	11515	6211	4262	1804	2896	3616	4600	4861	3771	2746	3129	1610	8228	4459	3174	2905	2376	3201
F9Z35_0375.p01	1423	1119	819	369	667	653	646	859	680	437	688	371	1364	622	597	559	652	582
F9Z35_0376.p01	151684	82134	21227	6778	19754	19168	38684	81226	38876	8900	22532	7489	144212	27924	11592	19080	29341	25055
F9Z35_0377.p01	31375	21408	25906	18074	8042	8366	19735	26238	29731	16477	9320	7562	35946	16860	28866	16933	6663	7376
F9Z35_0378.p01	4060	2051	1839	593	826	856	1366	2354	1956	946	910	281	2796	1248	1246	1274	983	952
F9Z35_0379.p01	3117	2004	3944	1808	1229	2206	1325	2253	2416	2166	1807	1079	2603	1336	2591	2540	1513	1765
F9Z35_0380.p01	241	161	370	175	87	118	111	152	215	215	126	41	82	157	149	249	88	86
F9Z35_0381.p01	3812	2558	3297	1599	1248	2213	1904	2307	2111	2116	1621	1158	3336	1946	2188	1986	1240	1776
F9Z35_0382.p01	4313	3040	3316	2643	1336	1972	2461	2622	2501	2260	1776	1442	3123	2701	2953	1879	1208	1774
F9Z35_0383.p01	4439	2574	2933	3613	1123	2036	2273	2227	2451	2240	1717	2277	2509	2808	2827	1889	1145	1784
F9Z35_0384.p01	13511	5924	8179	4786	2531	3652	5442	6410	6565	5430	3972	2252	7377	4946	5697	4673	2898	3747
F9Z35_0385.p01	10580	7450	6128	3056	3546	4715	7335	9925	37767	3304	7907	2018	4109	2776	4513	8065	9734	5828
F9Z35_0386.p01	1615	939	614	344	409	478	798	730	700	626	555	370	925	645	408	461	393	390
F9Z35_0387.p01	21364	12066	5609	4372	4232	4859	8836	10843	7159	5011	4756	3120	16467	7705	5083	5224	4092	5120
F9Z35_0388.p01	3944	2315	959	365	608	455	1451	2558	1000	553	523	245	3119	791	552	620	540	588
F9Z35_0389.p01	24004	17352	12569	9797	7579	9780	9254	14834	12079	9933	8661	5362	18471	10500	9991	10571	7683	9612
F9Z35_0390.p01	3212	3722	3335	4106	1523	2388	1834	2856	2167	2605	1804	2937	2316	3768	2927	2233	1253	1510
F9Z35_0391.p01	768	625	1039	236	354	423	491	665	1031	614	636	103	640	206	464	670	387	332
F9Z35_0392.p01	1077	1259	1148	622	403	544	677	1144	825	1098	753	303	865	753	608	819	440	399
F9Z35_0393.p01	13021	6203	3185	1561	2323	4600	3829	7066	3031	3024	2367	2571	7483	5124	1759	3310	1795	3225
F9Z35_0394.p01	9981	5901	8838	3389	3458	3631	3522	7515	11826	4485	3903	1336	6887	2473	5472	7605	4450	4285
F9Z35_0395.p01	2698	1245	549	494	588	508	921	1382	534	535	639	651	2240	1042	448	421	465	460
F9Z35_0396.p01	4555	1718	975	403	673	624	1381	1741	934	581	697	464	3727	952	607	655	856	627
F9Z35_0397.p01	1354	590	205	111	125	116	482	673	218	170	153	90	739	494	150	140	122	97
F9Z35_0398.p01	1976	1502	2160	791	977	1156	937	1540	1786	1081	1319	444	1589	862	1616	1727	1036	1141
F9Z35_0399.p01	536	496	310	122	201	214	304	471	365	210	247	60	535	196	209	287	174	238
F9Z35_0400.p01	600	438	304	77	121	223	268	562	374	366	212	24	425	202	94	305	178	189
F9Z35_0401.p01	3193	1870	2185	977	957	1188	1148	1973	1350	1349	888	523	1963	958	1516	1449	780	939
F9Z35_0402.p01	1297	765	613	259	275	245	638	842	594	539	389	182	1101	473	458	422	261	264
F9Z35_0403.p01	1585	870	610	290	307	264	828	890	690	444	454	174	1248	430	336	470	270	299
F9Z35_0404.p01	2334	1156	733	479	461	425	1388	1191	913	505	682	399	1523	1017	669	467	353	488
F9Z35_0405.p01	254	141	77	49	70	33	175	176	142	25	100	51	156	182	84	24	31	30
F9Z35_0406.p01	2119	2013	1707	666	875	963	1214	1726	1534	1061	1395	328	1911	1092	979	1141	688	1073
F9Z35_0407.p01	3432	3416	2597	1633	1463	1683	1643	2544	1977	1624	1900	1220	2548	2795	1682	1658	1033	1301
F9Z35_0408.p01	10947	5969	3422	2386	1981	1863	2730	4989	2228	2136	1698	1098	10828	2877	2929	1830	1704	1428
F9Z35_0409.p01	20770	12708	8550	4371	4813	5124	8867	11776	10512	5069	6574	2529	17197	7242	6542	6016	4493	5536
F9Z35_0410.p01	1263	1055	1653	529	533	342	815	1000	1082	1157	761	227	875	544	876	783	476	255
F9Z35_0411.p01	3601	2475	5182	2093	1877	1652	1857	2439	2722	3211	2130	1120	3452	1452	2892	2959	1603	1061
F9Z35_0412.p01	1607	606	294	329	151	187	993	873	710	329	289	95	1046	448	204	403	163	133
F9Z35_0413.p01	229	114	183	29	55	136	82	200	158	103	47	24	95	64	75	165	93	77
F9Z35_0414.p01	1927	1435	1228	664	522	874	737	1388	1242	814	782	272	1451	930	632	1285	537	923
F9Z35_0415.p01	867	661	559	223	253	414	496	542	808	344	538	113	608	330	322	538	266	404
F9Z35_0416.p01	10947	7325	3685	726	2247	2679	7358	10521	9296	2274	3053	554	8375	4228	1352	3515	2266	2855
F9Z35_0417.p01	1800	1145	838	855	645	921	786	1191	727	712	611	751	1562	1081	711	853	505	877
F9Z35_0418.p01	145	84	132	46	83	81	225	115	307	82	207	34	117	51	72	75	86	31
F9Z35_0419.p01	4	11	8	0	4	3	13	8	12	1	7	2	6	4	2	4	2	3
F9Z35_0420.p01	2	3	1	2	2	0	5	1	2	0	1	0	0	3	0	1	0	0
F9Z35_0421.p01	6	18	6	2	2	9	9	13	9	5	7	0	11	8	3	2	5	3
F9Z35_0422.p01	23	24	20	7	2	5	27	22	24	11	22	0	5	4	14	5	4	4
F9Z35_0423.p01	5	20	10	1	2	2	17	13	17	3	9	0	4	2	4	4	0	5
F9Z35_0424.p01	29	30	22	7	10	10	54	29	33	12	30	0	12	2	10	17	1	8
F9Z35_0425.p01	357	587	337	202	83	172	228	460	199	228	165	93	301	283	165	220	120	90
F9Z35_0426.p01	2272	1857	1859	775	513	623	845	1493	985	877	827	438	1457	963	896	1185	444	456
F9Z35_0427.p01	13206	10215	4185	2338	2205	2917	5023	7711	3284	2899	3352	1842	9423	10423	2669	2984	1819	3085
F9Z35_0428.p01	10278	7385	4949	1997	2476	2276	3890	5377	3548	2399	3475	1410	7395	6599	3240	2460	1969	2839
F9Z35_0429.p01	19013	12065	7936	4478	4094	3819	5600	8567	4999	3220	4557	3757	11800	10965	6989	4047	2655	5343
F9Z35_0430.p01	11311	7017	6413	3381	2746	2680	4037	5229	4352	2274	3605	1894	7795	5628	6142	2750	2029	3675
F9Z35_0431.p01	40016	20867	18920	11563	6926	12405	10032	18403	15186	10048	9719	5620	26742	19916	13948	11243	7571	13873
F9Z35_0432.p01	22001	18178	18983	9453	5169	8721	11086	13474	19584	14326	11448	4142	15613	15465	11207	14926	5752	8089
F9Z35_0433.p01	6111	8447	3942	1924	1231	1479	2167	5747	4110	2982	2403	733	5789	4621	2159	2780	1556	1918
F9Z35_0434.p01	99	35	11	5	2	19	29	34	13	14	20	2	61	29	8	15	13	15
F9Z35_0435.p01	1369	943	332	148	169	211	465	861	375	246	190	127	990	630	260	285	158	213
F9Z35_0436.p01	1157	855	651	371	326	249	438	866	453	471	254	206	824	567	539	421	222	283
F9Z35_0437.p01	483	264	132	38	64	85	143	350	129	102	49	22	243	163	64	109	92	91
F9Z35_0438.p01	46	27	59	17	14	35	13	30	32	65	13	17	35	24	31	44	20	16
F9Z35_0439.p01	351	182	274	99	78	105	191	266	277	222	118	58	183	84	161	251	100	143
F9Z35_0440.p01	686	419	282	146	146	153	264	421	271	234	142	83	657	174	217	190	139	172
F9Z35_0441.p01	100	48	109	28	34	24	69	57	121	60	37	21	65	10	85	68	39	26
F9Z35_0442.p01	131	71	120	58	35	42	43	84	69	75	50	27	76	61	62	61	30	38
F9Z35_0443.p01	25	8	38	4	2	12	20	19	54	13	11	0	14	4	14	27	7	8
F9Z35_0444.p01	461	223	269	46	68	121	224	339	372	153	178	25	212	68	119	254	129	111
F9Z35_0445.p01	260	124	94	56	51	74	135	218	174	85	81	17	175	109	76	110	89	80
F9Z35_0446.p01	220	109	64	13	41	66	120	135	140	47	42	7	288	32	46	40	66	68
F9Z35_0447.p01	5	3	9	6	5	2	0	0	2	2	2	5	3	3	12	3	1	1
F9Z35_0448.p01	3597	3951	3505	2676	828	1063	1464	2989	6911	5872	1613	678	2133	2272	2110	5696	936	826
F9Z35_0449.p01	24	11	13	8	7	15	7	17	9	11	12	3	38	10	6	17	1	9
F9Z35_0450.p01	4531	2916	1750	1000	1192	1466	1530	2725	1867	1086	1218	945	4476	2005	1686	1428	1416	1590
F9Z35_0451.p01	1447	1108	276	107	217	376	302	978	322	272	226	156	1130	693	207	318	269	358
F9Z35_0452.p01	400	285	108	55	77	138	136	377	152	105	69	40	393	117	88	120	115	112
F9Z35_0453.p01	2151	1022	684	344	382	413	500	1160	632	387	336	348	1752	717	543	483	399	508
F9Z35_0454.p01	92	72	87	25	43	28	87	89	103	32	55	16	98	19	69	35	38	29
F9Z35_0455.p01	3700	2480	3078	792	1116	1148	1790	2820	2787	1749	1683	464	3490	1136	1584	2295	1110	1433
F9Z35_0456.p01	4125	2515	1358	684	655	626	1659	3071	1238	727	748	465	2489	2158	1038	738	638	773
F9Z35_0457.p01	3555	2175	2384	572	675	1544	1536	3187	2831	1826	1489	391	2773	1218	996	2215	972	1354
F9Z35_0458.p01	1667	1085	2191	563	506	1021	705	1355	1787	1377	989	246	1063	608	995	1475	603	801
F9Z35_0459.p01	8403	3509	5385	1493	1260	3276	2779	4909	5298	4991	2957	1022	5197	2101	2191	5461	2016	2376
F9Z35_0460.p01	520	283	948	182	166	333	184	309	656	420	318	84	366	126	337	624	266	167
F9Z35_0461.p01	387	163	118	20	74	69	116	158	85	77	36	37	310	108	67	106	48	88
F9Z35_0462.p01	5693	2247	679	175	477	468	1736	2587	869	486	476	130	4468	1022	352	552	564	700
F9Z35_0463.p01	381	169	119	47	17	47	193	221	177	69	84	20	155	155	36	99	37	42
F9Z35_0464.p01	558	227	663	311	124	127	329	282	544	269	304	138	278	249	326	256	138	117
F9Z35_0465.p01	477	208	479	163	91	178	281	237	561	369	319	115	303	174	225	343	147	152
F9Z35_0466.p01	10415	5001	3823	2357	2083	2224	4120	5791	3204	2988	2040	1365	8275	3169	3212	2626	1844	2315
F9Z35_0467.p01	18327	11096	7453	4642	4532	4153	6787	10142	4735	4541	4040	3240	14933	9074	6261	4341	3184	4297
F9Z35_0468.p01	4875	2976	3207	2156	1976	1784	2414	2995	2028	1791	1613	1776	4284	2537	2925	1687	1224	1534
F9Z35_0469.p01	13180	7574	2429	1472	2140	1925	4408	7677	2419	2151	2056	1473	12687	5411	1812	1866	1820	2508
F9Z35_0470.p01	2940	2099	2359	941	1195	1187	1591	1931	1761	1628	1770	722	2646	1194	1551	1454	1111	875
F9Z35_0471.p01	2653	1715	2112	1473	1220	1130	1479	1467	1268	1167	1277	1043	2110	1162	1580	1308	733	884
F9Z35_0472.p01	2559	1597	1845	814	993	1181	1484	1436	1725	1366	1542	433	2001	1086	1101	1426	728	766
F9Z35_0473.p01	4813	3105	2112	1267	1145	1305	1702	2685	1664	1508	1263	894	3301	2187	1481	1591	894	1140
F9Z35_0474.p01	1025	577	838	386	365	409	564	549	944	410	732	293	766	442	632	444	361	372
F9Z35_0475.p01	9144	5242	2793	2009	2420	2764	2958	4560	3104	1734	2196	2332	7760	4089	2472	1908	2071	2996
F9Z35_0476.p01	11854	7588	7012	5301	5070	5271	7310	8172	9112	5431	6207	3700	11493	5226	4622	5645	3761	6311
F9Z35_0477.p01	1248	1450	249	101	287	139	689	1520	485	142	478	55	1420	356	136	137	229	207
F9Z35_0478.p01	2059	2391	1374	631	1111	1510	1448	2088	1835	1164	1641	929	2074	1209	688	1346	865	1544
F9Z35_0479.p01	5903	3840	3918	2096	2948	3309	1698	4390	2605	1917	2162	2062	5834	2479	2585	2578	1857	3403
F9Z35_0480.p01	3223	1308	1731	730	1176	1142	987	1692	1427	713	1008	557	3220	806	1180	910	709	1079
F9Z35_0481.p01	18601	11811	4571	2700	5354	6781	6332	8487	5358	3166	5649	4002	18534	8770	3613	3568	3994	5689
F9Z35_0482.p01	615	354	434	271	211	308	297	358	376	288	293	235	481	331	344	326	206	269
F9Z35_0483.p01	8477	6187	2174	1716	1327	1898	2935	5206	2203	2670	1776	1054	8149	3426	1635	2445	1524	1349
F9Z35_0484.p01	2185	2093	1616	1073	786	848	1201	1869	1479	1211	1252	661	1333	1512	1022	1293	589	708
F9Z35_0485.p01	1588	1436	1304	641	592	785	855	1115	957	852	966	307	1243	773	828	958	456	544
F9Z35_0486.p01	3364	2970	1901	1225	1120	1138	1716	2314	1791	1371	1502	663	3231	1956	1472	1433	895	968
F9Z35_0487.p01	1954	1229	352	154	218	329	544	1301	388	377	217	140	1697	689	182	326	200	249
F9Z35_0488.p01	10265	5980	9067	5025	3264	5544	4493	5240	6599	4413	5222	3928	5618	4859	6846	4696	3177	4844
F9Z35_0489.p01	4705	2184	3588	1876	1279	1833	2363	2655	4473	1975	2664	1326	2119	2067	2536	2059	1679	1972
F9Z35_0490.p01	1346	1271	883	250	327	531	1085	1622	1090	626	604	132	1148	553	334	917	324	536
F9Z35_0491.p01	10628	12833	5679	3356	3026	3697	5486	9570	4392	3866	4359	2240	7516	8921	3920	4366	2372	3577
F9Z35_0492.p01	3818	5578	3129	2098	1749	2334	2077	4399	1819	1849	1830	1526	3072	3903	2477	2376	1323	1712
F9Z35_0493.p01	17980	19305	6975	6393	4886	6659	8247	13978	5290	5085	5671	5761	14481	16942	6440	5791	3920	5506
F9Z35_0494.p01	1405	2183	1740	655	702	961	698	1944	1231	1078	1218	462	1483	1141	970	1222	813	630
F9Z35_0495.p01	2091	614	260	108	232	122	730	801	378	379	284	82	1362	358	143	162	217	194
F9Z35_0496.p01	4610	4163	2765	1373	1468	3116	2112	2880	3700	2777	2972	694	3807	2219	2112	2554	1625	2386
F9Z35_0497.p01	25440	6961	3713	3616	3888	5240	3030	4343	3080	4936	2861	2894	22087	5293	1643	6124	3181	5247
F9Z35_0498.p01	6449	2509	2710	3439	1563	2196	1321	2431	2287	3466	1662	1558	7289	1704	1597	3765	1389	2091
F9Z35_0499.p01	11831	5636	1427	662	1806	1743	3928	4807	2240	1304	1684	953	11499	2490	1122	1293	1848	2073
F9Z35_0500.p01	487	158	83	66	70	60	173	157	165	57	74	30	376	109	81	71	72	51
F9Z35_0501.p01	21780	10611	4314	2350	5189	5939	5296	10475	10212	3545	4489	2382	27550	3902	3537	5664	9873	8778
F9Z35_0502.p01	1181	842	197	203	238	223	371	666	220	379	183	178	891	521	133	310	196	185
F9Z35_0503.p01	30044	49876	74355	58175	22435	39714	16746	27943	70392	61167	41108	25627	11583	34707	63572	71940	32321	17476
F9Z35_0504.p01	110	52	44	16	33	39	19	39	35	46	31	12	95	20	14	54	23	29
F9Z35_0505.p01	12099	5265	2329	551	2133	2129	4468	4725	5117	2085	2767	416	14694	1479	1407	2300	3021	1991
F9Z35_0506.p01	1190	493	487	250	307	366	441	591	650	481	475	170	1891	191	269	612	354	458
F9Z35_0507.p01	8642	3070	1346	1051	1712	1488	2068	2795	1437	1134	1291	1196	7900	2672	1074	1080	1368	2041
F9Z35_0508.p01	12069	7757	2565	2602	3147	3036	4779	6538	3305	2279	2535	2638	9443	6325	2748	2311	2700	3195
F9Z35_0509.p01	1783	1247	563	255	309	318	896	1477	720	318	431	88	1622	778	364	433	327	341
F9Z35_0510.p01	971	867	567	272	383	449	490	896	557	377	420	239	924	830	482	428	307	421
F9Z35_0511.p01	1769	1435	1415	791	670	602	993	1290	1145	874	883	543	1371	1075	1136	924	460	534
F9Z35_0512.p01	1496	1120	397	186	245	207	462	1185	370	294	281	279	1172	724	270	352	291	236
F9Z35_0513.p01	913	647	1150	401	326	597	426	887	1039	653	541	190	526	320	750	933	476	366
F9Z35_0514.p01	2715	1921	2819	964	588	1123	1028	2428	2270	1518	1059	442	1773	1288	1868	1729	796	749
F9Z35_0515.p01	32398	14112	9849	9453	6012	15429	16851	15753	21914	12875	15795	12421	18686	15894	7006	12205	9644	18768
F9Z35_0516.p01	1041	650	3274	1173	833	1154	1202	737	4161	1920	2238	479	831	397	1512	2321	1080	986
F9Z35_0517.p01	6416	4998	15506	5746	4794	5259	5155	4539	16819	7810	9200	2402	4921	4792	10327	8447	4778	4836
F9Z35_0518.p01	953	761	2716	752	483	1327	404	975	1775	1527	952	554	614	537	1333	1711	844	956
F9Z35_0519.p01	2625	1620	6861	2246	1483	3284	1207	2010	4468	3243	2625	1570	1915	1663	3717	3661	1936	2307
F9Z35_0520.p01	2580	2377	3886	2696	1374	1891	1642	1847	4047	2124	2542	1279	1978	2253	3065	2187	1338	1649
F9Z35_0521.p01	2754	2714	3632	1367	1238	1511	1735	2283	4940	1897	2448	696	2286	1809	2106	1906	1708	1408
F9Z35_0522.p01	286	76	68	32	34	43	84	111	141	106	65	16	321	58	38	95	69	53
F9Z35_0523.p01	649	410	1958	592	425	611	513	372	1795	1133	930	202	622	275	837	1223	657	466
F9Z35_0524.p01	31750	21835	19950	9931	8655	9526	13233	21237	17193	10776	11266	4753	25573	13764	14693	13022	7592	9441
F9Z35_0525.p01	2126	843	856	698	590	839	646	961	653	553	602	570	1004	788	683	668	551	781
F9Z35_0526.p01	3754	3188	1658	636	1113	1063	1965	2938	1692	1185	1360	455	3231	1705	1006	1426	884	1132
F9Z35_0527.p01	6469	4226	3975	2280	1816	1941	2538	4416	2403	2834	1876	1027	4842	3086	2593	2256	1415	2160
F9Z35_0528.p01	10164	7896	5173	2764	2416	3429	4386	6794	3716	3992	2985	1496	5952	5141	3566	3841	1919	3377
F9Z35_0529.p01	8938	6522	6809	3839	2345	3575	3857	5574	4584	3318	2992	1785	5732	4189	5211	4170	2081	3303
F9Z35_0530.p01	7	6	3	2	2	1	6	3	2	0	5	4	1	4	1	2	1	0
F9Z35_0531.p01	71	203	91	73	38	67	48	202	68	33	50	46	53	157	67	62	33	51
F9Z35_0532.p01	2494	1659	1739	361	865	843	1493	1797	2518	856	1288	149	2532	610	890	1154	950	747
F9Z35_0533.p01	7594	5306	5425	2535	2715	3023	2905	4814	3777	2470	2862	1223	6267	2831	3884	3852	2210	2624
F9Z35_0534.p01	5109	5475	2824	1648	1564	2013	1395	4061	2145	1467	1393	868	3415	2894	2173	2111	1696	2030
F9Z35_0535.p01	27308	46735	6790	5704	5818	6759	7200	35622	5400	3753	5374	6519	16228	34209	6265	4942	4977	7177
F9Z35_0536.p01	7584	9002	2556	1370	2264	1950	1837	6674	1787	1034	1562	1429	5550	4639	1863	1826	2014	2300
F9Z35_0537.p01	15790	9852	4544	3795	2578	4161	5409	8232	3759	3376	3884	3782	13636	7921	3997	3936	2596	3772
F9Z35_0538.p01	154	350	101	16	42	119	98	309	72	25	49	41	160	393	61	40	25	52
F9Z35_0539.p01	33516	29109	19440	8708	8451	12327	14030	24256	17454	11114	11771	4870	29319	16054	13415	14105	8963	11039
F9Z35_0540.p01	1289	441	146	41	122	108	452	470	459	74	140	20	918	146	66	111	174	117
F9Z35_0541.p01	4019	2116	1550	935	931	944	1625	2131	1245	932	1071	1178	2566	1942	1068	855	736	1062
F9Z35_0542.p01	4198	1768	1178	863	718	626	1570	2117	1051	937	847	717	2527	1743	819	649	657	879
F9Z35_0543.p01	3135	1355	983	846	637	629	1350	1597	991	817	773	1379	1982	2383	667	552	493	914
F9Z35_0544.p01	20216	13830	9784	2524	5024	6048	9804	12152	9411	7547	6877	1338	17931	7812	3719	8193	4439	7688
F9Z35_0545.p01	2729	1920	2540	696	966	1179	905	1536	1569	1626	999	542	3855	938	1220	1928	1022	1210
F9Z35_0546.p01	4465	3311	8523	3806	1621	1680	2270	3587	6998	7114	2735	1096	3072	2065	3780	9800	2272	891
F9Z35_0547.p01	1319	1020	1002	569	398	440	662	806	834	738	606	253	1217	655	502	955	333	389
F9Z35_0548.p01	137142	132825	95838	107251	66327	121287	58630	90588	87441	93958	81549	62368	123579	99043	93521	99936	65964	97103
F9Z35_0549.p01	7705	8915	5777	5882	5562	5556	4208	4358	6221	2950	6884	4157	7326	7650	4925	5116	5144	4582
F9Z35_0550.p01	934	401	89	32	21	39	150	385	72	57	26	10	419	307	43	58	38	29
F9Z35_0551.p01	2112	853	1280	554	380	637	720	852	1062	1181	698	172	1238	437	602	1188	551	445
F9Z35_0552.p01	159	201	226	131	62	109	112	181	174	164	150	27	116	139	123	199	57	72
F9Z35_0553.p01	802	472	933	312	199	349	304	518	520	520	442	110	494	365	389	620	257	282
F9Z35_0554.p01	16060	10113	7580	3046	3340	3219	5419	10579	5252	3674	3546	1696	12764	6114	4205	4702	2959	3391
F9Z35_0555.p01	5117	3510	2062	807	957	1019	1687	3784	1453	1218	1000	683	4740	2345	1198	1428	786	1156
F9Z35_0556.p01	10297	6571	5689	4753	2728	2742	4312	6140	4268	4108	3251	2457	7287	5010	4495	4084	2148	3120
F9Z35_0557.p01	3364	3779	2504	965	1224	1143	1810	3387	1903	1570	1422	667	4063	2311	1722	1635	995	1337
F9Z35_0558.p01	9326	7173	6634	4392	3675	4193	4016	5953	4275	4567	3963	4204	8947	5501	5946	5052	2952	3653
F9Z35_0559.p01	8566	8272	3417	1922	1948	2619	3190	6699	3022	2757	2237	1084	8220	4146	2454	2549	2081	2078
F9Z35_0560.p01	66364	49881	28212	31848	18164	26175	23116	41543	26631	23730	19177	20291	57132	37100	26161	26893	18289	24192
F9Z35_0561.p01	36	27	17	8	10	7	18	36	14	23	5	3	46	29	8	13	10	5
F9Z35_0562.p01	11863	8574	13043	7281	4900	5916	5162	7189	8528	8104	6139	3420	8844	5454	8491	8651	4211	3983
F9Z35_0563.p01	7543	3876	1757	852	1362	1551	2682	3373	2257	1720	1826	729	6477	1711	1293	1698	1835	1221
F9Z35_0564.p01	6102	3519	5768	2948	1963	3299	1813	3402	3516	3541	2297	1114	3703	1870	2989	3900	2215	2111
F9Z35_0565.p01	3701	2340	939	423	641	581	1470	2213	1556	753	770	316	3171	1504	742	898	638	799
F9Z35_0566.p01	1090	671	467	138	314	195	643	714	560	254	363	81	1035	296	288	307	229	288
F9Z35_0567.p01	21300	20441	11342	19583	9850	14336	9967	14905	11696	10429	11779	14178	16820	20143	13534	10998	9163	10190
F9Z35_0568.p01	10963	9316	7256	2695	5711	6225	3863	7500	6554	4451	5548	1805	8539	4465	4734	5975	5609	4793
F9Z35_0569.p01	28372	23265	10982	6515	8834	13638	8902	18233	12395	10935	8693	5918	21351	13919	7500	13074	10398	10371
F9Z35_0570.p01	30162	19266	14223	7361	8666	11245	10529	15375	15781	9179	9946	5939	26063	11656	10613	10688	8977	10763
F9Z35_0571.p01	4974	2669	2694	1640	1411	1669	2125	2867	2014	2074	1730	1337	3250	2174	1942	1700	1166	1700
F9Z35_0572.p01	2020	1253	1056	420	627	616	868	1283	962	631	869	283	2257	665	635	911	499	619
F9Z35_0573.p01	971	512	397	146	248	364	399	440	413	318	341	144	855	406	193	445	193	257
F9Z35_0574.p01	3286	3136	1683	786	910	1371	1569	2443	2536	1882	1695	370	2701	1177	1042	1893	1102	988
F9Z35_0575.p01	114	101	104	24	33	91	34	100	66	83	45	16	85	40	43	99	62	39
F9Z35_0576.p01	21895	16474	2599	978	2904	3717	7257	16068	3459	1662	3623	1299	18700	10732	1699	2616	2553	4522
F9Z35_0577.p01	3521	3007	3781	1078	1489	1542	1751	2710	3230	1777	2075	697	3993	1784	2171	2161	1354	1922
F9Z35_0578.p01	12979	10438	9720	5522	3952	5724	6239	9809	7377	5114	5012	4356	10654	8528	7998	4934	3893	5100
F9Z35_0579.p01	20348	10432	13850	6788	5190	6463	8167	10815	12762	6142	7144	2956	15974	5773	9686	7069	5619	6772
F9Z35_0580.p01	4128	2008	2371	940	706	701	2119	2864	3513	1234	884	450	3916	1089	2168	1226	746	802
F9Z35_0581.p01	1672	739	653	392	324	164	1518	905	1363	328	382	167	1493	496	833	356	185	180
F9Z35_0582.p01	940	502	705	545	238	133	856	651	1060	378	288	180	1025	435	856	418	161	166
F9Z35_0583.p01	1917	643	1021	340	354	289	433	719	871	623	530	239	1249	311	501	514	454	359
F9Z35_0584.p01	22859	16626	6760	4929	6167	7787	8437	12947	6159	6148	6244	5446	19065	13564	6034	5696	5543	6856
F9Z35_0585.p01	128106	130670	58314	60855	39565	64878	45119	71308	45993	46019	48784	31380	95657	115434	52287	62167	31851	66124
F9Z35_0586.p01	55249	50607	34982	31872	21884	28336	15935	24123	19900	22396	23223	16050	37762	51203	31600	28666	16993	26160
F9Z35_0587.p01	54749	54835	36218	34814	20309	30007	17083	32575	24814	28191	25606	17221	36627	50527	35062	33616	17501	26805
F9Z35_0588.p01	22784	16720	8366	5120	4980	8307	7717	17149	10271	5888	5659	3501	13450	9744	6479	7196	5888	8373
F9Z35_0589.p01	1647	916	1854	892	706	1135	548	1067	906	2217	940	768	1035	720	701	1269	764	661
F9Z35_0590.p01	2568	1981	2457	756	994	1463	1137	2041	1397	2504	1361	602	2451	1115	849	1508	987	1016
F9Z35_0591.p01	8173	4941	2762	743	1456	1822	2598	4232	2039	2419	1921	728	7469	2483	915	1806	1551	1629
F9Z35_0592.p01	527	287	372	230	196	249	253	292	345	163	235	189	372	223	304	233	150	227
F9Z35_0593.p01	2118	917	387	185	283	564	760	918	719	295	475	67	1186	506	211	374	326	527
F9Z35_0594.p01	3895	3131	1521	894	1445	2376	1422	2050	1718	1087	1370	955	3915	2127	1188	1497	1327	2295
F9Z35_0595.p01	592	761	221	89	165	328	390	784	133	186	289	282	381	550	107	166	133	497
F9Z35_0596.p01	8996	6432	361	96	545	1497	4227	9063	402	342	927	795	7035	6692	236	309	511	4702
F9Z35_0597.p01	2253	1488	1761	685	751	1019	1026	1498	1795	981	1116	428	1788	896	1059	1456	766	926
F9Z35_0598.p01	2020	944	573	634	322	628	841	828	732	514	699	596	1100	814	379	601	434	479
F9Z35_0599.p01	1662	683	255	372	184	610	938	479	488	406	578	311	886	567	203	414	218	357
F9Z35_0600.p01	1689	676	463	329	289	565	647	750	579	497	505	308	928	529	329	590	400	450
F9Z35_0601.p01	2853	1580	1283	993	1087	812	1380	1603	1232	640	1018	841	2187	1047	1283	796	812	1064
F9Z35_0602.p01	5130	3093	1597	719	1456	1063	2020	2740	1388	925	1124	644	4021	1792	1208	975	976	1304
F9Z35_0603.p01	3976	3159	2548	1601	1622	1547	1869	2689	2812	1812	1888	982	3761	2035	1981	2220	1485	1506
F9Z35_0604.p01	8872	5807	5652	2728	2988	3604	3137	5250	3569	3301	3269	1573	9467	3841	3978	3589	3131	2944
F9Z35_0605.p01	4929	5066	4455	1870	2158	2596	1974	4625	2534	2733	2249	914	5585	2667	2698	3252	1790	2048
F9Z35_0606.p01	873	812	849	445	501	429	371	734	551	471	571	369	722	540	573	624	337	331
F9Z35_0607.p01	2796	2465	1962	1376	1135	1039	1257	2169	1197	1167	1302	880	2406	1652	1444	1260	813	852
F9Z35_0608.p01	1377	698	826	247	483	303	724	730	707	316	688	170	1114	273	499	466	396	280
F9Z35_0609.p01	1025	654	903	582	446	429	461	665	540	301	603	338	793	463	714	501	297	273
F9Z35_0610.p01	4301	1823	2281	1418	1103	2199	1448	2301	1916	2173	1661	1339	3466	1591	1384	2104	1196	1658
F9Z35_0611.p01	8196	4900	3403	2557	2381	2434	3289	4547	2704	2491	2627	2105	5990	3121	2513	2478	1724	2146
F9Z35_0612.p01	8739	3981	4334	2511	2143	3437	3148	4618	3611	3565	2881	2119	6317	2803	2279	3231	2306	3475
F9Z35_0613.p01	1704	955	703	266	340	328	832	1015	752	457	483	191	1636	520	306	486	363	387
F9Z35_0614.p01	57	38	22	23	5	18	30	23	36	16	26	9	20	34	10	35	13	5
F9Z35_0615.p01	64	55	62	55	8	40	62	36	82	45	40	28	19	47	32	45	18	23
F9Z35_0616.p01	865	465	385	123	184	137	458	438	285	216	230	87	765	339	158	193	147	110
F9Z35_0617.p01	338	249	182	132	114	81	175	220	111	118	120	97	289	144	136	143	64	64
F9Z35_0618.p01	688	466	438	187	355	207	376	411	342	262	398	156	596	229	334	274	271	191
F9Z35_0619.p01	4383	3982	2526	1972	1643	1599	1754	3366	1899	1611	1489	1454	3472	2868	2219	1781	1369	1070
F9Z35_0620.p01	1999	1096	573	348	372	482	787	936	603	531	464	360	1537	829	388	484	374	393
F9Z35_0621.p01	1070	449	467	387	253	314	302	435	386	261	291	293	867	347	363	361	258	326
F9Z35_0622.p01	26850	12590	9405	5765	4631	5965	6144	12146	7188	8848	6491	4523	27402	7300	4571	7962	5000	4234
F9Z35_0623.p01	4164	1703	1038	529	663	756	1734	2009	1491	730	710	339	2968	1090	660	920	676	987
F9Z35_0624.p01	9414	3714	7581	1481	1972	2230	3034	4597	6797	5387	3740	733	8280	1677	3145	6150	3108	1845
F9Z35_0625.p01	531	390	306	164	292	148	175	218	127	106	104	75	517	168	165	123	126	136
F9Z35_0626.p01	32	11	27	11	28	5	17	14	10	5	7	3	32	7	19	11	12	5
F9Z35_0627.p01	244	197	118	59	118	65	92	124	85	52	69	63	214	129	85	60	49	61
F9Z35_0628.p01	213	109	92	54	70	34	115	114	85	50	45	25	188	80	64	50	59	38
F9Z35_0629.p01	1735	925	574	222	544	232	2314	968	2318	138	1117	208	1169	637	450	229	400	212
F9Z35_0630.p01	8011	5295	4531	4719	2876	2891	4511	5156	4861	2018	3018	2381	5271	4031	5524	2936	1889	2804
F9Z35_0631.p01	21	21	14	8	11	8	14	14	8	7	12	6	18	21	5	4	3	4
F9Z35_0632.p01	39	21	18	10	17	6	29	30	27	9	23	7	46	34	25	7	13	7
F9Z35_0633.p01	496	233	70	33	67	51	144	264	71	25	52	74	431	262	43	21	49	65
F9Z35_0634.p01	1751	1217	1128	413	1160	423	425	712	430	304	354	227	1823	515	651	349	539	418
F9Z35_0635.p01	13329	5114	1446	886	1359	2518	5797	6806	1898	1785	1738	846	9625	4105	905	1499	1266	2352
F9Z35_0636.p01	36	21	46	15	34	5	10	4	21	4	14	4	36	12	16	16	17	2
F9Z35_0637.p01	72	65	73	19	57	18	30	38	24	11	7	10	86	12	50	20	29	27
F9Z35_0638.p01	74	55	85	46	105	21	31	29	19	9	18	24	130	46	84	21	37	10
F9Z35_0639.p01	21	9	6	5	20	4	15	5	5	1	13	2	16	4	17	1	2	0
F9Z35_0640.p01	72	55	70	28	64	20	33	49	26	13	25	4	77	18	37	12	24	12
F9Z35_0641.p01	168	84	130	31	108	43	60	81	68	44	45	20	174	42	76	52	61	35
F9Z35_0642.p01	139	95	194	70	150	35	48	41	56	26	50	34	206	34	114	38	37	37
F9Z35_0643.p01	155	83	121	47	178	34	38	29	30	20	27	16	192	29	84	23	48	16
F9Z35_0644.p01	114	94	161	47	194	25	34	46	35	9	19	15	163	57	131	29	50	23
F9Z35_0645.p01	84	78	71	50	110	14	35	21	18	6	14	15	86	22	64	7	17	12
F9Z35_0646.p01	584	466	469	192	543	170	132	203	149	85	96	73	774	202	306	129	193	112
F9Z35_0647.p01	663	467	445	205	484	141	113	201	163	118	114	60	675	213	300	152	200	93
F9Z35_0648.p01	826	436	276	273	305	164	128	206	117	125	86	76	891	166	219	105	100	112
F9Z35_0649.p01	1310	773	939	317	885	336	359	415	373	368	310	104	1253	317	562	345	374	270
F9Z35_0650.p01	129	54	157	43	91	60	60	48	88	89	61	17	121	24	66	72	56	27
F9Z35_0651.p01	656	435	326	140	121	132	175	478	693	492	156	23	364	126	159	945	229	203
F9Z35_0652.p01	4157	1287	1422	318	557	1259	1468	2185	3257	842	919	306	1536	812	698	1528	1059	1492
F9Z35_0653.p01	339	74	54	15	50	31	122	94	59	30	62	16	173	43	10	28	37	38
F9Z35_0654.p01	61	35	44	22	49	14	30	32	24	12	31	12	54	20	21	8	15	10
F9Z35_0655.p01	104	123	32	24	63	14	29	66	17	8	24	17	80	36	25	3	17	19
F9Z35_0656.p01	9	12	17	1	24	0	17	20	8	3	4	12	12	12	4	1	5	3
F9Z35_0657.p01	200	127	92	118	146	59	50	94	53	28	43	79	146	112	77	27	49	47
F9Z35_0658.p01	84	104	34	43	58	31	76	39	37	4	29	25	40	44	26	8	9	17
F9Z35_0659.p01	1168	1012	504	377	757	353	422	426	220	151	246	231	859	504	193	173	184	212
F9Z35_0660.p01	784	599	325	252	468	212	169	294	95	104	107	136	576	254	158	94	129	167
F9Z35_0661.p01	0	0	0	0	0	0	0	0	0	0	0	0	0	0	0	0	0	0
F9Z35_0662.p01	0	0	0	0	0	0	0	0	0	0	0	0	0	0	0	0	0	0
F9Z35_0663.p01	82	46	25	9	16	20	33	41	27	38	14	5	79	25	11	22	17	27
F9Z35_0664.p01	0	0	2	0	0	0	0	1	1	1	0	1	3	1	4	0	0	0
F9Z35_0665.p01	10	0	2	1	3	0	4	6	1	1	4	2	1	3	1	0	1	1
F9Z35_0666.p01	112	66	27	12	46	23	38	51	22	3	24	19	72	48	27	7	16	14
F9Z35_0667.p01	45	25	14	10	22	11	19	21	15	8	7	10	22	18	11	5	3	6
F9Z35_0668.p01	78	46	12	4	18	8	30	18	12	2	11	18	40	21	14	7	7	7
F9Z35_0669.p01	7	5	8	3	4	4	12	12	11	4	2	2	8	2	4	3	0	7
F9Z35_0670.p01	11	5	4	3	5	2	13	3	2	0	2	1	6	5	0	2	1	2
F9Z35_0671.p01	2361	1278	2678	800	869	1244	616	1567	3890	1717	1048	298	1440	502	1108	3363	1571	1103
F9Z35_0672.p01	51	22	9	8	20	8	16	36	12	2	11	15	23	33	11	7	7	27
F9Z35_0673.p01	1	1	1	0	0	0	0	0	2	0	2	0	1	0	0	0	0	0
F9Z35_0674.p01	89	79	44	27	19	9	72	94	74	14	18	6	51	84	26	30	7	19
F9Z35_0675.p01	292	101	57	29	36	27	114	94	83	20	38	4	149	61	21	54	17	23
F9Z35_0676.p01	15067	7603	3885	1005	2131	2507	4692	8699	3511	2330	2348	588	12619	3588	2026	2937	2092	2636
F9Z35_0677.p01	2940	2008	838	362	538	452	773	1620	843	451	791	160	2887	952	607	578	485	510
F9Z35_0678.p01	75060	52070	16942	22753	20307	31856	26318	47265	18214	17977	22526	23421	66594	37065	21338	19712	18617	25437
F9Z35_0679.p01	79525	55008	22804	19432	23075	28273	26028	46141	27754	20285	26043	13283	61109	28446	23696	24046	23707	23268
F9Z35_0680.p01	452	269	208	60	123	123	179	232	279	89	177	26	323	88	140	181	119	114
F9Z35_0681.p01	1732	776	608	462	385	363	528	757	559	512	530	408	805	565	450	421	351	549
F9Z35_0682.p01	557	169	199	159	60	169	194	243	258	249	210	95	265	203	123	149	107	170
F9Z35_0683.p01	27919	11939	8596	6861	6993	11529	8899	10472	9559	5843	7637	6589	21779	9920	7493	7738	6132	10582
F9Z35_0684.p01	11121	5581	4733	947	2874	4862	4137	5673	10012	3536	3691	383	12760	1309	2597	4190	6274	6831
F9Z35_0685.p01	161	257	130	61	79	79	209	153	187	59	133	69	145	205	87	79	65	71
F9Z35_0686.p01	3265	4378	1960	2088	949	2093	2046	3310	2825	2470	1948	1485	2707	3985	1282	2876	970	2132
F9Z35_0687.p01	495	750	651	449	199	242	424	626	781	343	601	99	329	444	267	401	179	225
F9Z35_0688.p01	2739	4368	1198	335	644	813	1713	3515	1422	738	1364	187	1840	2214	380	995	654	872
F9Z35_0689.p01	5983	4464	2426	1914	1567	1463	2857	3999	2119	1255	2284	1658	3881	3303	1832	1691	1133	1417
F9Z35_0690.p01	1415	1145	1488	553	451	692	684	1197	898	612	778	223	1054	714	845	906	517	557
F9Z35_0691.p01	4838	1780	1647	1312	774	1469	2183	1682	1558	1343	1369	964	2415	1692	1290	1250	723	1227
F9Z35_0692.p01	1900	5785	2390	1293	793	1344	1395	3884	2650	1113	1655	965	955	2483	1681	1912	1229	496
F9Z35_0693.p01	10810	7141	5779	2921	2655	3973	5040	6532	5236	4086	4063	1633	7318	5026	3913	4706	2505	3299
F9Z35_0694.p01	4747	3930	4444	1593	1556	2868	1787	3956	2451	2210	1858	898	3854	2578	2910	2776	1375	2328
F9Z35_0695.p01	4985	3682	3766	1502	1232	2478	1470	3686	2029	1911	1581	977	3377	2223	2320	2611	1181	1735
F9Z35_0696.p01	13826	10009	9280	7266	3778	5090	6048	9137	6350	5650	5260	3223	11204	7101	7891	6318	3402	4072
F9Z35_0697.p01	2483	1486	2689	1235	1102	1102	1228	1252	1558	1436	1164	496	1839	686	1780	1419	834	736
F9Z35_0698.p01	517	480	464	285	226	145	436	482	395	174	282	156	378	494	429	169	167	148
F9Z35_0699.p01	2505	1665	2442	1942	1114	1110	1409	1519	1851	1536	1404	912	2088	941	2151	1347	976	904
F9Z35_0700.p01	25423	13115	5518	5996	4817	8649	7004	8922	8191	4422	5624	5531	18448	10299	5349	6706	4952	7398
F9Z35_0701.p01	10260	5508	3053	1124	1530	1467	3263	6111	2503	2060	1797	719	7821	3708	1695	1608	1704	1683
F9Z35_0702.p01	13116	5777	2058	1399	1828	1908	3680	5137	2123	1585	1666	1313	11561	3565	1793	1592	1926	2055
F9Z35_0706.p01	5151	3197	7224	5759	1586	4065	2095	3439	6126	7778	4708	2734	2822	2511	3280	6191	2970	1834
F9Z35_0707.p01	12377	9229	16734	14838	4618	7586	6630	8634	10873	12837	11214	6449	7027	7947	9609	10254	4874	3923
F9Z35_0708.p01	5787	4278	8150	4101	2139	3146	2202	3913	3714	4261	4005	1233	4105	2905	4038	4043	1833	1564
F9Z35_0709.p01	634	341	256	179	136	342	317	370	351	157	239	312	526	536	178	269	84	213
F9Z35_0710.p01	121	53	61	22	23	35	104	48	152	21	74	17	105	31	10	51	17	26
F9Z35_0711.p01	818	466	350	164	151	282	362	480	339	176	270	218	782	583	157	357	103	252
F9Z35_0712.p01	1067	724	356	269	136	269	577	700	343	251	291	428	473	1171	198	366	72	202
F9Z35_0713.p01	4894	1877	1458	1103	509	729	2241	2321	1452	1226	887	1263	1780	3868	796	1443	399	532
F9Z35_0714.p01	8566	6301	6032	3786	2843	3205	4566	5670	4451	4535	3602	2277	5918	4330	4354	3530	2251	2399
F9Z35_0715.p01	2872	1908	6821	1733	1072	3924	1826	1445	10166	2807	5843	1276	1488	1185	3149	4634	2424	1248
F9Z35_0716.p01	1847	1187	6402	2685	771	2549	1024	1053	5918	1904	3537	955	866	1176	3092	3434	1121	618
F9Z35_0717.p01	2607	2214	6314	4018	781	3312	1376	1571	5819	2649	3957	643	1701	2638	3540	4607	795	765
F9Z35_0718.p01	11851	10278	12241	7041	1786	5708	3299	5319	12371	6322	5292	1037	8492	10589	6299	11111	1470	2484
F9Z35_0719.p01	4120	1677	1617	874	508	546	1857	2316	1278	931	761	463	1993	1846	878	940	467	632
F9Z35_0720.p01	43133	18520	11078	6531	7199	8603	15441	16968	9085	7228	8490	8385	24640	19916	6935	9349	5589	6622
F9Z35_0721.p01	3999	2586	2222	1213	1421	2873	1353	2461	960	1567	1150	1930	3264	2226	1340	2137	1007	1918
F9Z35_0722.p01	1441	587	261	137	271	156	638	582	434	175	257	160	1410	412	257	174	210	243
F9Z35_0723.p01	34897	22619	15603	9689	8666	16510	11090	17159	9783	10566	11861	8382	25684	19094	9354	14478	7586	13206
F9Z35_0724.p01	14408	11838	5704	3565	4338	5431	5547	10291	5550	3278	4418	2691	9728	8407	4963	4476	3280	5218
F9Z35_0725.p01	1029	1372	903	493	646	545	795	1086	871	284	714	193	864	948	726	522	305	645
F9Z35_0726.p01	7457	5647	1965	775	1445	1478	6327	4581	3431	928	2283	1150	5685	4661	1448	1566	1371	1688
F9Z35_0727.p01	33270	22178	8681	6343	10316	11534	12896	22648	15072	10096	10340	4833	28884	9554	8575	9989	11070	11758
F9Z35_0728.p01	35696	31510	9619	9526	11617	13879	13746	26688	12972	9048	10450	10636	28609	22850	9931	10843	12117	13054
F9Z35_0729.p01	158	112	61	33	33	77	75	169	65	74	32	22	129	49	26	67	43	33
F9Z35_0730.p01	939	878	598	263	237	220	514	751	675	425	373	137	921	370	322	443	291	221
F9Z35_0731.p01	5082	2494	2255	1304	760	1169	1763	2488	2312	1628	1576	584	3187	1219	1414	1936	1100	906
F9Z35_0732.p01	20073	13466	2755	2645	2285	2373	7169	12179	3081	3216	2604	1832	14216	7921	2020	3146	1873	2323
F9Z35_0733.p01	31409	22483	7469	5939	4982	5705	10447	17220	6619	8279	5568	4287	23275	16542	4262	8874	4519	4753
F9Z35_0734.p01	31777	20155	7258	6501	5221	6270	8828	17139	5747	6902	4771	5715	24821	15281	5692	8707	4428	4971
F9Z35_0735.p01	6725	4181	5291	5552	1937	3822	2650	3756	3679	4835	3760	3087	4266	3386	3131	4063	2384	1893
F9Z35_0736.p01	649	701	305	216	133	142	289	516	268	383	159	73	726	414	173	238	140	73
F9Z35_0737.p01	1177	778	820	496	282	667	524	678	685	995	817	391	694	485	458	750	351	312
F9Z35_0738.p01	5518	2156	888	552	440	739	1400	2274	876	1122	750	438	3468	1521	436	800	590	678
F9Z35_0739.p01	1883	849	581	208	305	395	575	814	445	365	411	175	1237	379	278	484	308	329
F9Z35_0740.p01	554	517	211	94	138	119	450	504	494	111	305	44	469	178	137	147	161	105
F9Z35_0741.p01	3039	3317	1206	1072	984	1204	1455	2552	1003	1165	1036	996	2735	2478	1271	973	755	857
F9Z35_0742.p01	2385	2050	2379	3073	1235	1281	1170	1677	1722	1923	1636	1391	1949	1288	1805	1934	1021	866
F9Z35_0743.p01	4659	3032	4457	4356	1802	2326	2335	2488	4728	4557	2969	2251	2775	1649	3009	5181	2415	1530
F9Z35_0745.p01	561	455	208	86	104	280	248	380	160	160	124	115	392	408	86	181	62	341
F9Z35_0746.p01	147	217	84	59	41	87	92	240	121	72	93	55	98	190	52	84	68	53
F9Z35_0747.p01	14	513	10	72	10	74	16	232	10	22	5	29	14	338	4	24	3	35
F9Z35_0748.p01	28	122	29	22	6	25	13	49	27	10	13	3	15	23	11	21	5	9
F9Z35_0749.p01	54	39	43	27	9	17	43	75	29	12	18	16	22	37	31	27	17	12
F9Z35_0750.p01	80	46	61	30	28	22	44	57	33	55	36	8	34	28	23	53	32	30
F9Z35_0751.p01	496	361	240	175	123	159	214	321	246	201	192	202	307	276	162	189	132	126
F9Z35_0752.p01	8505	8966	1896	1424	2400	2431	3968	6963	2368	2045	2619	1483	8462	5886	1607	2357	2117	2567
F9Z35_0753.p01	12574	9260	2664	1474	2238	2174	4447	7101	2485	2239	2441	1662	9139	6958	1789	2276	1981	2347
F9Z35_0754.p01	92	49	42	23	13	33	26	45	14	30	20	14	41	16	26	24	17	25
F9Z35_0755.p01	8702	6814	5289	2292	2338	2877	3497	6199	3514	3377	2800	965	7354	3826	2832	3451	2112	2810
F9Z35_0756.p01	62	25	18	21	22	23	35	53	15	22	33	31	29	31	24	9	12	60
F9Z35_0757.p01	464	326	132	74	139	143	192	317	70	122	114	142	391	352	61	58	70	277
F9Z35_0758.p01	230	230	56	41	74	74	133	205	65	75	68	81	157	129	59	55	60	139
F9Z35_0759.p01	608	577	437	162	265	269	308	475	423	247	360	119	577	304	271	358	247	343
F9Z35_0760.p01	4233	3989	1545	965	1369	1555	1827	2529	1528	1126	1685	974	3480	2887	1294	1422	1084	1735
F9Z35_0761.p01	157	156	35	16	32	15	123	126	86	6	47	9	102	105	28	19	30	42
F9Z35_0762.p01	676	469	245	141	144	198	374	494	338	190	174	114	570	363	170	233	127	163
F9Z35_0763.p01	24197	12117	2462	1815	2892	2876	7953	11010	3938	1923	3179	2016	15770	8950	2320	2009	3046	3282
F9Z35_0764.p01	8243	6301	1601	1371	1603	1745	2986	4706	1892	1337	1638	1419	5276	5176	1789	1359	1321	1657
F9Z35_0765.p01	3958	3744	976	1513	969	1352	1661	2745	1066	862	916	2033	2775	2985	1328	1057	740	1101
F9Z35_0766.p01	1075	839	685	475	14859	4143	505	671	580	599	6031	4162	922	544	382	915	11109	7573
F9Z35_0767.p01	11771	6367	2942	2839	2056	3168	4060	5813	3734	2573	2664	2427	8000	5461	3010	2817	1977	3173
F9Z35_0768.p01	39	33	11	4	9	13	22	35	34	14	24	11	30	17	5	11	18	4
F9Z35_0769.p01	49901	98434	8470	2938	9299	13593	25835	150317	15520	16210	16294	4429	50635	46288	4933	11710	16073	10846
F9Z35_0770.p01	203	165	231	101	175	129	110	189	224	102	163	118	189	127	205	135	148	196
F9Z35_0771.p01	3575	2081	831	512	886	1004	1065	2051	932	573	692	485	3064	1193	852	690	1002	1318
F9Z35_0772.p01	1338	2009	548	533	713	438	2213	3203	1637	287	2083	1188	863	3723	819	431	546	491
F9Z35_0773.p01	81	94	38	24	8	19	65	143	37	20	24	4	39	71	21	32	10	20
F9Z35_0774.p01	82	59	31	9	21	19	50	91	35	9	17	9	46	69	13	14	16	23
F9Z35_0775.p01	5	6	0	0	0	1	3	8	1	2	5	2	0	9	2	1	1	1
F9Z35_0776.p01	3	11	2	4	3	6	3	13	5	4	2	2	0	6	3	5	0	3
F9Z35_0777.p01	37	71	24	22	19	20	42	70	63	36	30	8	18	80	17	30	13	16
F9Z35_0778.p01	90	101	22	10	14	19	63	165	32	21	22	6	35	79	11	24	9	23
F9Z35_0779.p01	86	56	50	21	10	26	42	87	37	26	26	27	45	77	28	21	23	36
F9Z35_0780.p01	21	148	23	21	8	14	38	68	26	10	15	8	11	46	8	15	2	5
F9Z35_0781.p01	314	442	415	235	149	107	195	492	292	406	301	89	238	357	186	280	140	118
F9Z35_0782.p01	1107	1294	480	216	274	210	476	1241	395	333	370	152	816	699	227	324	247	207
F9Z35_0783.p01	2796	2820	1132	989	590	800	1265	2796	1399	1085	1101	621	2263	1718	556	1011	576	706
F9Z35_0784.p01	4902	3855	1512	1457	1193	1918	1963	3973	1352	1722	1703	2210	2940	3543	1016	1222	1058	1992
F9Z35_0785.p01	2319	2751	627	560	527	736	819	2024	739	741	739	455	2167	1763	500	829	444	720
F9Z35_0786.p01	2482	2303	872	326	484	553	944	1803	896	708	699	296	2160	1139	440	926	400	484
F9Z35_0787.p01	3956	1463	968	605	603	759	1400	1358	1098	877	954	787	1918	1041	619	660	664	670
F9Z35_0788.p01	5336	3000	1932	1700	1335	1532	2137	2764	1375	1471	1513	1881	3692	2667	1622	1244	1049	1095
F9Z35_0789.p01	1435	673	509	248	260	328	476	550	472	241	302	155	941	412	365	354	226	346
F9Z35_0790.p01	1993	1201	891	730	547	703	971	993	1356	510	629	541	1301	1302	1013	689	457	697
F9Z35_0791.p01	1914	883	544	533	298	409	961	909	833	746	877	400	914	1076	460	373	339	425
F9Z35_0792.p01	2622	1684	957	905	608	719	1023	1621	730	624	644	728	1974	1456	813	627	520	502
F9Z35_0793.p01	841	774	578	374	388	358	533	709	396	315	455	354	658	567	517	338	211	251
F9Z35_0794.p01	6116	7989	1733	1676	1324	2967	3197	8553	2215	2227	2052	1670	5011	4926	1362	2053	1714	2100
F9Z35_0795.p01	2460	2146	972	827	696	846	1689	1993	1155	659	1168	685	1574	1723	849	714	543	606
F9Z35_0796.p01	14264	8180	1939	684	1919	1655	3896	8182	2860	1311	1764	941	14746	4913	1211	1472	2230	1775
F9Z35_0797.p01	27347	16070	8198	3839	5201	6856	9152	13906	11076	5566	5649	2000	31573	8497	7186	7642	6309	6587
F9Z35_0798.p01	2113	1310	1220	334	473	550	1021	1169	1633	1063	833	104	1602	548	749	1318	749	506
F9Z35_0799.p01	2067	763	288	133	211	435	795	1215	573	436	381	199	1013	638	215	430	281	534
F9Z35_0800.p01	236	103	111	75	27	103	73	86	85	188	63	36	185	116	47	160	47	87
F9Z35_0801.p01	90	163	51	12	41	105	71	204	43	100	85	60	115	113	24	45	26	93
F9Z35_0802.p01	202	252	96	62	82	148	128	207	63	89	123	167	149	173	66	60	43	149
F9Z35_0803.p01	303	242	244	100	170	327	182	225	163	219	261	284	219	195	117	128	90	279
F9Z35_0804.p01	579	461	267	199	193	486	338	480	257	310	340	560	312	484	160	153	146	460
F9Z35_0805.p01	1017	1257	317	139	249	568	542	1048	323	304	428	504	838	1110	215	164	163	668
F9Z35_0806.p01	1178	3141	216	161	250	3090	737	2331	236	738	844	1781	670	3373	111	285	166	4075
F9Z35_0807.p01	29318	24600	12040	7176	7559	9039	12630	30520	16917	5133	9026	4586	29167	16277	13015	8372	7342	12168
F9Z35_0808.p01	193337	152719	77443	84871	46627	72378	86968	145608	100275	50664	56101	51288	182204	153930	109652	64499	37760	81353
F9Z35_0809.p01	25819	7348	1593	1367	6409	5598	4702	6377	1700	1592	4532	5258	20647	6196	1309	1543	4963	5862
F9Z35_0810.p01	34	11	12	8	8	6	11	4	7	14	9	22	23	13	12	3	9	8
F9Z35_0811.p01	731	578	333	117	155	229	185	471	193	282	207	103	753	295	180	245	183	216
F9Z35_0812.p01	6325	4292	1906	1850	1624	2830	2353	3049	2695	2203	2069	1414	4386	2793	1759	2161	1826	2264
F9Z35_0813.p01	133	88	85	36	58	28	113	79	264	36	115	52	99	68	105	30	49	35
F9Z35_0814.p01	1372	690	570	434	441	534	811	679	825	316	675	438	1253	365	501	419	458	556
F9Z35_0815.p01	670	468	406	169	296	340	321	431	384	196	312	147	607	293	286	303	250	338
F9Z35_0816.p01	3112	2618	1047	702	848	1186	1170	2087	1117	817	911	705	3309	2015	821	826	735	1386
F9Z35_0817.p01	17735	13783	7813	6259	5365	7287	7146	13032	6145	6511	5926	5799	14737	9119	6432	5605	4943	7099
F9Z35_0818.p01	3969	1188	397	200	364	469	954	1557	576	247	364	236	1884	1148	263	373	348	665
F9Z35_0819.p01	24980	18250	18545	7793	6008	11310	10503	15627	19436	11618	13039	2656	17461	12231	12306	16388	7289	10067
F9Z35_0820.p01	5529	2793	2717	3133	1218	1547	2636	2751	2597	2259	2039	1609	3865	2847	2433	1839	1391	1437
F9Z35_0821.p01	881	913	335	147	228	446	586	943	373	343	605	256	506	839	109	259	152	615
F9Z35_0822.p01	334	413	155	26	92	144	298	653	183	164	231	96	161	277	64	109	63	317
F9Z35_0823.p01	4306	2709	713	394	868	1243	2139	3000	642	849	1350	1908	2262	2970	507	370	650	2603
F9Z35_0824.p01	13849	13337	11290	6720	6200	6562	8745	12022	12182	8563	8888	4221	9702	7171	8042	8870	5209	6314
F9Z35_0825.p01	6603	2615	835	426	730	778	1562	2657	735	609	609	523	5495	1789	500	804	556	728
F9Z35_0826.p01	1641	1131	593	613	468	702	931	1169	635	484	619	773	1184	1359	408	419	367	1111
F9Z35_0827.p01	272	190	73	20	76	48	255	254	122	24	110	41	219	222	63	51	45	156
F9Z35_0828.p01	3791	1651	777	378	603	962	1549	2170	985	667	781	592	2370	1457	592	586	649	1619
F9Z35_0829.p01	15081	8260	5020	3623	2116	3811	6532	7857	5206	3673	4576	2309	10503	6528	2457	3735	2551	2552
F9Z35_0830.p01	8433	5155	4671	3102	1788	1822	3463	4810	2765	2894	2390	1591	5503	3428	2476	2749	1713	1530
F9Z35_0831.p01	5102	4357	2927	1172	1303	911	2231	4033	1701	1645	1279	746	3852	2755	1647	1563	1121	857
F9Z35_0832.p01	7564	6404	3790	1453	2126	1819	2935	6063	2310	2723	2017	846	6924	3594	2306	2901	1679	1683
F9Z35_0833.p01	227	263	351	316	203	91	268	230	292	107	295	289	157	266	444	146	104	82
F9Z35_0834.p01	4683	3475	2726	851	1306	1086	1902	3257	1691	1868	1453	448	4492	1544	1501	2132	1221	952
F9Z35_0835.p01	2361	2776	812	568	545	413	1228	2683	845	514	634	473	2487	2146	677	586	508	475
F9Z35_0836.p01	246	402	157	118	113	82	262	318	211	78	187	143	157	258	110	125	72	53
F9Z35_0837.p01	2133	1725	681	240	380	490	678	1541	565	662	500	241	1939	790	339	680	467	372
F9Z35_0838.p01	627	273	55	40	66	71	229	338	70	67	72	136	262	367	39	34	34	64
F9Z35_0839.p01	13022	9679	4524	2447	3539	3591	7963	10071	17870	3182	7432	1329	8566	4039	3095	5797	5554	3033
F9Z35_0840.p01	3828	1783	1073	588	644	1315	985	2220	1317	646	551	435	2086	1550	858	1034	763	949
F9Z35_0841.p01	3603	2616	1670	1212	890	1308	1503	2238	1553	1143	1194	1122	2105	2392	1257	1189	863	1335
F9Z35_0842.p01	6372	8337	1431	838	1052	1742	3184	7588	2246	1857	1501	572	5789	4020	898	1800	1178	1711
F9Z35_0843.p01	1419	1321	664	406	359	790	511	1092	700	492	610	377	2242	760	579	537	412	766
F9Z35_0844.p01	4610	2633	579	433	788	856	1511	2473	629	453	738	565	4723	1971	515	522	555	1129
F9Z35_0845.p01	31296	18932	15554	4832	10454	19929	13119	21292	30537	12443	15484	4466	27425	7635	8825	19973	18213	16405
F9Z35_0846.p01	4828	3164	2006	1258	1378	1648	2224	2386	1803	1603	1747	969	3521	3093	1547	1661	1186	1564
F9Z35_0847.p01	2555	1799	1440	1013	809	900	915	1460	1670	1087	982	597	1395	1157	1064	1666	786	798
F9Z35_0848.p01	388	687	322	372	150	416	316	614	410	534	359	312	287	483	215	574	158	254
F9Z35_0849.p01	50806	31915	6922	4407	8715	10569	14321	24273	9103	6223	8064	3289	55042	16298	5765	7350	7723	12639
F9Z35_0850.p01	2847	1020	930	666	480	621	835	1057	1062	744	700	477	1433	693	597	702	578	555
F9Z35_0851.p01	10594	4999	1904	1321	1306	1407	3458	4864	2404	1669	1498	933	8693	3068	1649	1679	1358	1780
F9Z35_0852.p01	1609	1711	453	229	345	239	864	2095	1517	343	580	100	1285	695	256	611	397	299
F9Z35_0853.p01	24848	14073	10978	7614	4258	5309	9209	12294	9484	7398	8083	4887	17858	10561	7972	8759	4486	3521
F9Z35_0854.p01	88529	43802	14109	6318	13166	10630	25886	40384	21445	7415	17115	4725	81409	19309	8635	11545	14334	10885
F9Z35_0855.p01	27771	25818	12257	18157	10988	9821	14378	20096	9832	6486	11736	11379	23218	20962	15745	9462	6256	8143
F9Z35_0856.p01	38473	30436	17697	20065	11954	18300	14674	27945	14202	13137	13860	11580	34398	27831	16195	16082	11237	13200
F9Z35_0857.p01	113833	91986	58294	63838	44213	58290	43654	71308	42170	49444	45592	45075	102526	78267	58026	51062	34705	43585
F9Z35_0858.p01	48758	35706	23055	27022	18294	30558	16308	24270	17258	18476	21270	24178	40208	28634	21772	22669	17635	18802
F9Z35_0859.p01	95908	67123	46567	55173	35099	58326	33543	50166	34505	43733	42131	46686	76011	55497	44958	46456	32313	39201
F9Z35_0860.p01	20118	13106	12139	8949	9727	9694	6997	10609	10477	6128	12683	11087	17934	15658	9919	8220	9767	7887
F9Z35_0861.p01	6695	5515	2396	1274	1253	1321	2443	4669	2316	2077	1734	697	4971	3240	1662	2325	1065	1441
F9Z35_0862.p01	15633	12650	6744	6689	4666	5108	5872	9757	4147	4598	4391	4282	12116	11248	6299	5267	3226	4982
F9Z35_0863.p01	3610	2230	2368	1479	1360	1533	1303	1817	1448	1048	1447	1351	3529	1404	1969	1363	1057	1278
F9Z35_0864.p01	3464	2630	1879	1339	1130	1715	1607	1798	1457	993	1607	1708	2832	2408	1623	1389	791	1347
F9Z35_0865.p01	4	1	1	0	0	2	5	0	3	0	4	0	0	0	0	1	0	0
F9Z35_0866.p01	3776	1575	2595	876	1337	1961	1328	1625	2039	1501	1961	731	2422	996	1696	1856	1284	1664
F9Z35_0867.p01	2776	1418	2159	676	1015	1254	1233	1302	1648	842	1666	460	2155	747	1248	1218	995	1015
F9Z35_0868.p01	5431	2525	2014	1299	897	2014	1842	3122	1625	1715	1893	1245	4168	1882	1270	1563	1028	1486
F9Z35_0869.p01	1243	988	706	204	366	346	495	802	592	509	381	124	1066	435	282	511	281	304
F9Z35_0870.p01	9261	3027	3527	2173	1475	2885	2824	3627	3416	3969	2802	1291	4992	2509	1756	2943	1879	2425
F9Z35_0871.p01	511	1064	870	392	276	409	370	720	696	824	546	138	472	512	387	712	357	198
F9Z35_0872.p01	28839	23986	11752	5915	6490	8754	8822	14980	9801	8561	7708	3723	30536	14230	9231	8823	6439	7606
F9Z35_0873.p01	34750	26481	23371	16347	10415	16964	14431	18875	16910	18459	13745	9777	31813	19376	17329	19735	9281	13294
F9Z35_0874.p01	5899	7197	5646	2388	2114	2833	3465	6052	5085	3818	4365	1134	5304	3685	2846	5067	1989	2459
F9Z35_0875.p01	11448	6402	2290	1411	1724	1612	3442	4515	1932	1364	1810	1404	12237	4289	2157	1524	1294	2035
F9Z35_0876.p01	506	412	448	256	281	327	277	330	420	222	389	327	407	292	524	270	187	363
F9Z35_0877.p01	16492	8754	4762	2354	3210	3825	5646	8149	5097	3341	3606	1739	12553	4658	3584	3940	2964	4279
F9Z35_0878.p01	237	142	249	126	100	104	114	206	151	85	105	105	270	128	202	185	69	46
F9Z35_0879.p01	253	228	290	208	137	157	138	282	185	107	169	220	167	362	226	180	83	91
F9Z35_0880.p01	1737	1652	1509	672	671	774	982	1501	1542	1032	1371	353	1353	933	891	1276	588	519
F9Z35_0881.p01	5145	4944	1949	1072	1207	1645	1757	3974	1920	1254	1735	879	4397	3020	1047	1808	1220	1341
F9Z35_0882.p01	1640	2071	625	182	580	294	1306	1826	1572	143	1518	177	1170	617	313	382	499	261
F9Z35_0883.p01	6692	19459	2367	4053	2634	6289	3440	17547	3332	2788	3461	6776	5782	13561	2487	2992	2832	3033
F9Z35_0884.p01	6079	3026	1459	1540	619	755	2818	3879	2066	1534	1640	779	2661	3363	1014	1190	731	852
F9Z35_0885.p01	6727	2364	1488	1846	699	1009	2301	2701	1356	1168	1299	1509	3838	2520	1137	1028	738	889
F9Z35_0886.p01	11495	13821	6219	3696	3566	3685	5124	10440	6938	5181	5034	1892	9118	7515	4379	6130	3326	3498
F9Z35_0887.p01	317	400	473	340	221	315	331	350	729	349	541	131	261	209	295	504	205	202
F9Z35_0888.p01	999	798	685	540	383	381	712	567	935	365	701	416	747	459	611	514	361	282
F9Z35_0889.p01	38	13	17	2	7	14	11	20	37	15	10	2	43	11	11	25	11	6
F9Z35_0890.p01	17659	11132	12932	9347	5895	11234	8266	10754	10954	8874	8937	6050	11280	8716	11084	9467	5880	7845
F9Z35_0891.p01	13806	9750	5437	5510	2927	5124	5466	7582	4760	3752	4498	3581	9840	8434	5477	4290	2829	4143
F9Z35_0892.p01	3009	4720	2118	1444	1173	1758	1364	2588	1601	1474	1567	1061	2084	3269	1382	1977	934	1366
F9Z35_0893.p01	767	647	505	383	366	361	555	522	695	313	657	365	512	397	463	437	293	435
F9Z35_0894.p01	7313	3227	1482	475	1097	1646	1784	4025	1778	1035	1184	338	6284	1454	776	1564	1348	1991
F9Z35_0895.p01	15291	18124	4192	4002	3826	5417	5378	12522	5877	2783	5189	4516	11231	15450	4233	5518	3699	4691
F9Z35_0896.p01	725	600	320	87	202	306	245	565	275	151	204	60	773	273	161	334	142	255
F9Z35_0897.p01	613	466	256	162	192	308	230	528	258	187	116	131	532	343	243	246	153	323
F9Z35_0898.p01	1272	628	193	52	130	255	303	833	304	218	133	79	828	412	111	230	192	257
F9Z35_0899.p01	4766	1837	1898	651	846	990	1991	2096	2169	1310	1627	419	3048	1252	982	1651	943	973
F9Z35_0900.p01	50	16	53	48	33	20	89	29	93	22	88	34	29	52	75	33	18	17
F9Z35_0901.p01	523	193	702	210	153	296	469	274	941	583	502	105	291	147	319	633	254	198
F9Z35_0903.p01	11958	6639	8406	2381	3232	3651	5617	8627	22082	5459	6445	1316	8987	2301	4066	10870	5414	3277
F9Z35_0904.p01	7918	4657	2578	742	1337	1154	3877	5008	3186	1393	1706	426	6952	3080	1222	1602	1193	1363
F9Z35_0905.p01	5109	1551	905	551	604	388	1714	2104	1306	822	994	465	3351	1511	574	583	626	687
F9Z35_0906.p01	8193	3023	1041	997	822	882	2698	3232	1029	1073	1027	1065	5329	3429	882	741	733	997
F9Z35_0907.p01	1892	675	441	257	200	158	652	654	586	429	382	255	1523	529	250	276	242	197
F9Z35_0908.p01	59	65	18	11	14	28	35	51	13	12	33	23	37	62	16	12	18	29
F9Z35_0909.p01	96	64	3	3	17	10	53	78	10	0	15	11	84	56	8	9	7	22
F9Z35_0910.p01	85	57	24	16	18	26	50	60	20	17	19	39	86	38	19	25	7	43
F9Z35_0911.p01	400	370	22	7	48	48	258	483	16	33	76	175	345	470	12	17	36	273
F9Z35_0912.p01	6736	3362	2302	2300	2092	1845	2629	2962	2003	1909	2034	2539	5270	2687	2326	1857	1776	1577
F9Z35_0913.p01	2587	2025	1391	1129	1075	949	1382	1619	1187	1139	1159	909	2276	1381	1216	1238	706	959
F9Z35_0914.p01	482	615	232	65	156	90	372	459	234	112	258	55	402	387	143	144	89	101
F9Z35_0915.p01	5177	3242	1276	1055	946	1102	1662	2849	922	976	939	903	4183	2742	1069	1064	736	1196
F9Z35_0916.p01	1868	1761	1232	843	702	668	1073	1352	805	636	826	554	1414	1035	987	712	471	649
F9Z35_0917.p01	370	500	356	557	184	225	317	328	283	173	311	473	234	596	409	241	109	190
F9Z35_0918.p01	3221	3512	1959	974	928	1711	2018	3158	2375	1442	1636	725	2230	2292	1249	1578	1039	1193
F9Z35_0919.p01	875	422	304	91	183	153	314	457	280	222	190	28	549	185	169	277	152	176
F9Z35_0920.p01	20083	14050	3515	1903	4049	3644	8444	12709	5916	2810	4486	1385	19140	6813	2804	3433	3493	4590
F9Z35_0921.p01	1411	983	570	462	367	416	680	969	855	339	433	372	837	928	583	424	313	467
F9Z35_0922.p01	19896	12443	10735	8999	6171	7827	9114	11335	9879	8476	6520	5643	14977	7842	9428	7817	5175	7927
F9Z35_0923.p01	2690	4495	3290	2033	1143	1582	1282	3091	2723	2882	2248	715	1758	2819	1781	3004	1276	811
F9Z35_0924.p01	1445	699	557	162	272	297	560	974	635	276	350	147	989	443	335	298	252	226
F9Z35_0925.p01	15837	8107	4766	3333	3458	3377	5321	7595	3426	2840	3232	3033	11372	6819	4521	2886	2515	3427
F9Z35_0926.p01	1085	1288	1430	844	554	693	629	1098	908	1015	996	276	1014	850	715	1111	545	437
F9Z35_0927.p01	2196	2845	2288	1904	1025	1035	1339	2046	1360	1897	1755	1011	1553	1858	1544	1665	826	661
F9Z35_0928.p01	13965	10219	7606	4834	4399	4405	5886	7609	5496	6215	5621	2590	10183	7291	4877	6406	3465	4206
F9Z35_0929.p01	1955	3089	486	2014	422	1001	1289	2098	1199	1139	1355	1074	736	3475	871	1354	159	926
F9Z35_0930.p01	6806	5291	4165	2831	1722	2805	2900	5340	4606	2888	2873	1429	4647	2529	2954	3304	2443	1940
F9Z35_0931.p01	30377	23007	10492	11186	10588	10769	12647	18661	8913	7640	9590	8909	26204	20030	10529	9421	7984	8360
F9Z35_0932.p01	2215	1777	953	257	370	499	583	2178	552	524	393	244	1989	1421	463	805	390	404
F9Z35_0933.p01	1157	800	1920	515	735	764	589	954	1049	868	797	233	1247	388	928	1134	523	638
F9Z35_0934.p01	1623	1248	1468	396	702	639	771	1182	803	575	776	288	1487	655	703	919	533	636
F9Z35_0935.p01	7001	5978	2931	2297	1461	1922	3161	5394	2378	2330	2544	1306	5094	3983	1823	2729	1283	1770
F9Z35_0936.p01	106601	60837	53988	24971	26027	33956	37752	43829	53360	35739	39233	16685	64245	30957	36154	37682	27675	27880
F9Z35_0937.p01	218	170	347	312	170	170	88	152	242	154	215	201	94	147	366	206	132	119
F9Z35_0938.p01	19547	16664	10230	4350	5633	6695	8542	13085	11440	5930	7091	3174	14757	9786	8002	7740	5707	6969
F9Z35_0940.p01	3627	2239	8598	5965	1404	2455	1759	2347	8586	9286	6215	2736	1017	1713	4812	7856	4105	863
F9Z35_0941.p01	42868	17850	12966	16827	5265	11643	11689	22360	10230	11823	10022	8988	18721	17315	9459	16483	6800	8069
F9Z35_0942.p01	1914	959	1621	1245	456	1075	985	867	1491	1050	1704	521	676	777	1036	1253	623	427
F9Z35_0943.p01	3032	3362	4257	4893	1104	2418	1847	2815	2464	2821	3343	1392	1319	2563	2855	2965	1237	1076
F9Z35_0944.p01	5044	1613	409	119	458	330	1468	2087	626	231	265	289	4746	1238	209	220	386	560
F9Z35_0945.p01	37894	18416	9201	9716	7270	10416	8949	14057	6608	8380	7368	7039	32294	15919	7011	10670	5182	9528
F9Z35_0946.p01	14791	8775	4204	9100	3211	7109	5685	7556	4556	4423	4195	7214	8776	10154	4682	5426	2784	4521
F9Z35_0947.p01	1542	1714	2292	1230	844	1372	860	1526	1543	1664	1409	908	1147	1098	1381	1997	881	845
F9Z35_0948.p01	8223	6354	3037	2856	2970	2859	3355	4350	3414	2767	2851	1631	6849	4288	3412	2945	2461	2352
F9Z35_0949.p01	1066	708	493	207	255	298	378	699	700	377	323	171	781	276	285	390	384	315
F9Z35_0950.p01	95	73	76	49	41	49	75	66	116	73	96	18	36	28	17	92	38	31
F9Z35_0951.p01	7034	4514	7356	3565	2385	3601	2610	3932	5574	4073	3552	1893	4743	2971	4900	4531	2756	2557
F9Z35_0952.p01	31505	21621	16067	11725	9758	11506	11597	17241	12204	11172	10088	7842	26336	17285	13794	12011	8240	11115
F9Z35_0953.p01	10	21	6	9	4	9	25	19	36	5	30	5	14	10	4	17	6	3
F9Z35_0954.p01	2268	1346	1313	630	460	955	1051	1244	1955	1094	1154	489	1460	825	717	1173	758	793
F9Z35_0955.p01	10359	5840	5451	4858	2461	4275	4035	5622	5317	5382	4526	2587	6692	4010	4062	4622	2831	3452
F9Z35_0956.p01	86	64	107	75	45	54	26	75	52	166	43	15	76	41	62	104	41	41
F9Z35_0957.p01	1375	1077	599	367	366	394	614	940	650	551	404	293	989	699	460	492	306	446
F9Z35_0958.p01	127	63	80	26	46	36	70	89	54	66	43	9	91	30	36	41	31	19
F9Z35_0959.p01	140	81	120	55	65	56	125	96	95	84	77	29	91	91	70	73	41	39
F9Z35_0960.p01	0	1	0	0	2	0	3	2	3	3	1	0	3	0	1	6	1	0
F9Z35_0961.p01	125	94	133	236	56	54	83	118	94	135	81	91	53	91	74	100	25	37
F9Z35_0962.p01	11378	8453	6530	4974	3222	5118	4512	7228	4562	4304	4293	3479	8108	6318	5296	4725	2829	4194
F9Z35_0963.p01	229	128	90	44	32	42	325	107	318	44	158	41	127	85	53	41	50	23
F9Z35_0964.p01	341	270	328	173	109	161	158	346	199	183	93	119	391	295	186	158	139	127
F9Z35_0965.p01	2835	1883	1819	1202	885	896	1241	1569	1425	1756	1035	649	2195	919	1307	1397	808	685
F9Z35_0966.p01	985	444	766	393	356	256	441	506	667	571	416	274	1411	350	516	716	338	266
F9Z35_0967.p01	1609	937	1001	505	359	396	744	883	705	742	538	225	1563	647	498	746	362	367
F9Z35_0968.p01	2479	1544	1543	882	660	718	971	1479	984	709	885	510	2051	1242	977	961	525	623
F9Z35_0969.p01	3036	1951	2208	837	1174	1150	1244	1596	1184	1090	1376	655	2820	1394	1416	1539	1006	1028
F9Z35_0970.p01	1690	1519	1367	699	706	779	628	1053	704	684	972	417	1457	1166	775	1027	541	633
F9Z35_0971.p01	2891	2361	1851	1188	1093	1334	1053	1569	1089	850	1312	823	2801	1770	1273	1460	850	1030
F9Z35_0972.p01	2805	2363	1558	1181	886	969	1560	2129	1133	930	1245	964	2275	1956	1123	1128	741	668
F9Z35_0973.p01	2296	2088	910	621	699	591	902	1599	672	488	740	600	1981	1242	667	785	425	558
F9Z35_0974.p01	341	451	418	293	207	131	302	399	337	150	333	110	281	320	307	161	109	100
F9Z35_0975.p01	5307	3331	3545	1280	1656	1757	1963	3049	2340	1864	2045	847	4342	1783	1823	2529	1586	1715
F9Z35_0976.p01	5187	5324	2981	1608	1525	1542	1948	3349	2264	1886	1955	926	3806	4483	2002	2349	1263	1254
F9Z35_0977.p01	1707	1233	1346	437	381	543	592	1004	781	750	651	204	1487	731	619	909	454	381
F9Z35_0978.p01	124578	98813	47699	31262	30958	41910	39300	65302	47672	39185	43374	19190	96035	68950	29015	52903	31523	34577
F9Z35_0979.p01	16830	15884	5864	3781	4766	5238	5708	10959	5188	4099	4749	3620	14165	12911	4410	6669	3715	4567
F9Z35_0980.p01	16177	13919	5341	2916	3885	4147	7243	11205	6497	4994	4752	1812	14815	8241	3298	7073	3107	3910
F9Z35_0981.p01	19610	18769	5508	4240	4627	4562	7213	15155	5318	4640	4532	1905	15903	15888	3730	6797	3052	4515
F9Z35_0982.p01	91233	58080	20842	10555	14953	16992	29482	56662	24321	19695	16549	6548	77191	33110	12604	26793	14651	15816
F9Z35_0983.p01	7877	5379	1943	1364	1238	2054	3275	5808	3018	1800	2291	1503	3942	4381	1380	1975	1695	2400
F9Z35_0984.p01	3728	2928	923	267	653	999	1202	2931	1114	888	657	246	2565	1327	409	1153	581	653
F9Z35_0985.p01	22178	9851	3860	1706	2791	2965	5577	10117	3667	2865	2339	1888	16094	5258	2375	3385	2675	2988
F9Z35_0986.p01	9479	6048	6315	3222	3134	3482	3983	6118	4742	4548	3878	2674	5734	4212	3575	4767	3336	3228
F9Z35_0987.p01	4594	2710	1190	1078	825	1496	2236	2218	1553	2104	1686	1231	3140	1921	705	1442	1001	986
F9Z35_0988.p01	2218	1728	1328	1420	720	1106	1387	1817	1401	1802	1496	1217	1545	1845	898	1075	773	694
F9Z35_0989.p01	2527	848	445	176	280	504	1043	1025	610	550	447	139	1980	404	225	465	335	385
F9Z35_0990.p01	16530	13232	4130	3442	3419	4092	5733	10471	3591	4256	3641	2900	14136	10512	3494	4416	2919	4417
F9Z35_0991.p01	6411	4091	2188	1704	1495	1468	2505	3620	2419	1876	1659	1021	4613	2783	1859	1941	1495	1475
F9Z35_0992.p01	67968	43423	3130	2869	5724	12822	15723	42966	3560	7136	6908	7859	61873	25183	2055	3620	6759	14488
F9Z35_0993.p01	630	399	543	236	195	510	278	448	439	829	534	255	215	241	166	390	289	378
F9Z35_0994.p01	841	371	374	348	193	352	288	438	270	289	306	231	433	427	276	295	155	308
F9Z35_0995.p01	10553	5684	3727	1558	2286	2679	4030	5764	4893	2011	2415	956	7448	3547	2819	3121	2148	3837
F9Z35_0996.p01	2897	3213	2016	2380	1627	1376	4133	3760	8911	519	3252	1698	1990	3984	4084	1098	980	2076
F9Z35_0997.p01	48946	25490	4655	4128	5123	8838	13471	23546	14920	3817	5229	5114	49438	22614	7449	4915	5861	13444
F9Z35_0998.p01	5981	3476	3265	1634	1617	1388	2474	3391	2869	2143	1863	934	4244	2067	2250	2105	1376	1727
F9Z35_0999.p01	3630	3105	1113	1062	897	982	1988	2517	1436	992	1211	823	2588	2676	1476	948	630	971
F9Z35_1000.p01	492	612	319	63	162	212	437	736	544	202	274	43	391	373	182	214	269	235
F9Z35_1001.p01	1267	601	180	129	160	315	349	1001	265	161	181	118	899	547	159	249	169	356
F9Z35_1002.p01	1617	539	500	166	178	422	306	729	874	517	207	54	1203	279	247	937	427	465
F9Z35_1003.p01	2271	1459	1229	581	521	903	938	1516	1223	1109	833	357	1615	871	701	1161	624	804
F9Z35_1004.p01	1179	482	143	116	74	127	501	700	354	162	337	99	830	207	124	146	154	167
F9Z35_1005.p01	130	110	31	40	32	41	78	95	55	28	40	36	107	202	25	30	26	39
F9Z35_1006.p01	373	310	179	95	64	140	204	360	259	219	212	125	283	250	107	152	118	108
F9Z35_1007.p01	426	204	305	88	102	208	108	284	248	154	155	58	348	65	178	252	149	192
F9Z35_1008.p01	3677	1473	555	392	374	549	1414	1443	816	570	624	480	1750	1466	335	597	376	552
F9Z35_1009.p01	933	808	430	210	206	289	562	804	579	266	255	156	784	585	267	410	217	461
F9Z35_1010.p01	4074	2677	2323	1647	1025	951	2234	2212	2435	1344	1528	857	2624	1996	2101	1567	1117	924
F9Z35_1011.p01	2171	1660	1530	940	678	469	1149	1372	1438	752	1154	523	1427	1251	1495	911	626	493
F9Z35_1012.p01	1663	910	1207	299	453	306	897	964	1458	710	741	89	1436	331	636	870	593	340
F9Z35_1013.p01	11	10	65	26	27	7	15	18	45	11	7	14	12	9	76	15	8	8
F9Z35_1014.p01	603	946	474	399	259	193	449	667	455	272	308	257	440	701	436	309	167	206
F9Z35_1015.p01	1713	1225	1472	489	681	496	876	1129	1161	1027	689	270	1409	538	925	1085	705	520
F9Z35_1017.p01	1100	1086	994	565	514	509	551	871	709	691	675	419	1269	538	659	732	483	328
F9Z35_1018.p01	6447	4030	2753	1220	1503	1348	2696	3617	3438	2559	1955	710	6088	1852	1600	2559	1551	1275
F9Z35_1019.p01	9213	7616	3021	1804	1888	1327	3687	7150	2567	2177	1842	845	7871	4037	2147	2510	1459	1610
F9Z35_1020.p01	2493	1889	1141	843	522	534	1016	1657	893	757	711	306	2063	1194	955	792	533	421
F9Z35_1021.p01	351	520	226	223	86	102	249	489	203	195	165	123	269	409	167	140	69	60
F9Z35_1022.p01	69836	33241	6616	4358	7506	10166	16003	28907	10930	5130	9574	5714	58585	27828	4889	7306	8496	12862
F9Z35_1023.p01	5790	3037	2812	1645	1552	2174	2135	2681	3220	1997	2471	1410	3657	2244	1982	2485	1660	1758
F9Z35_1024.p01	3313	3047	1491	848	967	1141	1374	2678	1449	1053	1194	514	2716	1621	1422	1171	862	1058
F9Z35_1025.p01	1819	1685	813	604	511	753	900	1601	1260	801	674	386	1552	1010	506	995	608	871
F9Z35_1026.p01	10173	5896	9085	6365	3093	4914	3546	5736	7557	5970	4840	3069	8368	3588	6108	6002	3752	3181
F9Z35_1027.p01	103	65	116	62	54	65	70	69	147	55	131	37	64	28	84	71	55	32
F9Z35_1028.p01	190	90	128	167	50	75	24	75	72	82	36	79	87	66	155	107	59	85
F9Z35_1029.p01	1290	911	839	430	454	382	521	880	624	717	426	454	1009	734	550	560	391	474
F9Z35_1030.p01	5734	5774	3656	2177	2051	2248	2705	4190	4275	3099	2956	814	4810	3055	2984	3156	1993	2025
F9Z35_1031.p01	5201	2817	4255	1995	2058	2142	2599	2897	3653	2817	2836	1086	4600	1209	3172	2572	2091	1486
F9Z35_1032.p01	340	195	395	181	176	145	272	222	402	121	268	113	285	191	269	190	161	92
F9Z35_1033.p01	1075	652	1098	578	526	339	639	678	902	427	717	338	747	411	809	550	379	303
F9Z35_1034.p01	1602	831	1450	615	484	616	516	809	1019	937	659	333	1166	498	948	1108	483	429
F9Z35_1035.p01	11772	5605	9877	8177	3964	10042	3897	5067	9770	6536	7975	4797	6326	3625	8015	12106	5028	6746
F9Z35_1036.p01	14118	12912	12460	9888	4718	11410	4897	8438	7962	5702	10740	4876	8735	9533	10437	10358	4977	7242
F9Z35_1037.p01	404	243	482	179	158	451	115	189	279	234	366	145	359	166	225	365	195	254
F9Z35_1038.p01	339	173	80	16	49	97	62	229	91	59	45	46	195	107	44	54	52	71
F9Z35_1039.p01	673	234	117	37	67	93	161	378	134	60	83	48	589	110	70	71	97	107
F9Z35_1040.p01	178	72	69	16	46	55	62	96	97	20	82	15	116	75	53	47	37	28
F9Z35_1041.p01	7240	3226	219	89	1308	1115	2593	3304	472	368	1233	243	5437	1657	142	342	1106	1138
F9Z35_1042.p01	351	297	88	82	97	128	261	332	146	202	203	166	332	274	53	129	92	158
F9Z35_1043.p01	5149	2524	753	435	1249	1531	1693	2896	692	723	1205	517	5273	1236	339	945	1272	1411
F9Z35_1044.p01	13795	19800	13209	12642	8300	14002	8106	16581	12508	12910	11629	7046	12354	13862	12579	14581	7874	9492
F9Z35_1045.p01	12039	12989	16196	18372	9353	14085	7647	11293	14551	12019	12788	10163	9876	12567	14981	14827	8446	8678
F9Z35_1046.p01	15605	17799	13260	13644	8681	12924	9752	15767	12972	10388	10543	7838	11409	14419	15835	12252	7245	9343
F9Z35_1047.p01	7600	6149	3984	743	3100	1689	6819	6496	12983	1684	5739	525	7631	1285	1670	2418	4430	1945
F9Z35_1048.p01	19	16	140	41	17	20	11	20	102	53	75	11	13	5	73	101	17	13
F9Z35_1049.p01	369	583	508	188	109	196	251	532	890	553	501	60	440	165	195	585	187	286
F9Z35_1050.p01	2557	2135	3625	1932	1148	1752	1881	2087	4493	2721	2341	531	2215	1020	1789	3832	1553	1742
F9Z35_1051.p01	21254	15591	13853	7695	7339	8362	11979	16205	16509	7679	9010	4023	17039	10669	11940	10341	6950	9754
F9Z35_1052.p01	1847	2078	1097	728	668	1026	911	1531	1167	1216	993	507	2082	1058	708	1598	688	713
F9Z35_1053.p01	19	75	33	14	4	18	20	41	27	14	34	20	36	54	8	31	12	15
F9Z35_1054.p01	815	706	499	176	349	226	440	605	407	321	429	242	870	324	320	402	299	173
F9Z35_1055.p01	833	1459	728	377	428	396	666	1291	718	743	593	215	919	659	460	708	382	440
F9Z35_1056.p01	3001	2685	1447	1523	1276	1258	1579	2066	1320	1294	1430	1370	2629	1741	1299	1325	816	1220
F9Z35_1057.p01	1196	907	287	87	277	131	803	964	480	51	368	73	981	358	206	116	224	157
F9Z35_1058.p01	2608	1939	953	476	812	635	1091	1649	988	518	757	330	2426	1102	691	773	510	660
F9Z35_1059.p01	3735	2636	868	263	882	806	1750	2329	1247	527	988	337	3411	1224	445	693	705	882
F9Z35_1060.p01	158331	65117	10118	7725	12719	17581	49483	64145	14126	11012	15474	12002	137869	57014	8071	11952	11582	22101
F9Z35_1061.p01	636	542	412	253	170	225	332	506	403	372	254	89	565	274	251	332	186	209
F9Z35_1062.p01	1282	804	390	188	175	191	547	1046	381	333	280	124	870	802	192	355	141	197
F9Z35_1063.p01	23413	9884	6251	2173	3017	3756	5966	10082	7181	4072	4408	1441	19639	3800	3358	4918	4469	3441
F9Z35_1064.p01	29876	20894	18130	14739	7805	12766	11395	16574	16296	14665	13163	9079	21383	15489	14821	16224	9399	9511
F9Z35_1065.p01	12340	8737	9444	5995	3951	6662	4690	6671	8096	7741	6317	3629	9697	6382	6596	8356	4571	4783
F9Z35_1066.p01	34600	21398	19977	6169	10706	16352	10424	23976	30411	15966	16710	4240	23246	7078	8877	26193	18308	12735
F9Z35_1067.p01	10603	9316	5178	2536	2075	2857	3594	8628	3812	3284	3204	1256	8342	4388	3375	4592	2520	2244
F9Z35_1068.p01	3	3	1	0	0	0	0	3	0	0	1	0	1	1	1	1	0	0
F9Z35_1069.p01	0	0	0	0	0	0	0	0	0	0	0	0	0	0	0	0	0	0
F9Z35_1070.p01	3735	4339	2267	1897	1056	1158	1779	3640	1884	1522	1683	959	3197	3078	1651	1756	1090	1011
F9Z35_1071.p01	3015	2478	2321	1285	982	880	1533	2275	2016	1214	1581	965	2778	1264	1551	1545	1144	702
F9Z35_1072.p01	2448	1268	1187	380	508	779	1041	1240	1340	676	942	287	2496	679	905	748	873	716
F9Z35_1073.p01	41982	14870	20894	17069	8029	14903	6126	11321	22606	16797	11388	12543	37689	11216	12732	23615	9616	13319
F9Z35_1074.p01	6858	9030	10508	8027	2953	4787	4055	6647	8291	10462	5551	2502	5918	5444	6486	10188	3149	2510
F9Z35_1075.p01	124676	74864	43745	31586	30753	38002	42527	54526	37362	31756	32620	25501	93500	64297	33641	33314	24418	37030
F9Z35_1076.p01	280	96	147	95	72	140	54	130	84	87	64	88	172	64	114	119	82	147
F9Z35_1077.p01	4706	1551	923	417	440	619	1295	1566	1058	706	716	633	2222	1566	531	715	518	773
F9Z35_1078.p01	873	641	294	139	150	180	388	538	398	201	281	67	795	327	175	222	192	238
F9Z35_1079.p01	1611	843	471	488	300	316	676	813	506	284	428	375	1116	954	436	317	288	295
F9Z35_1080.p01	2745	1600	722	280	400	558	921	1462	770	576	454	231	2133	829	384	646	424	542
F9Z35_1081.p01	30452	22951	11206	6464	6953	10600	8950	17332	12295	6184	7590	3642	26580	12666	10778	9557	7131	10421
F9Z35_1082.p01	6659	5084	4946	1840	1658	3914	1822	6872	4356	2536	2253	1553	5261	5734	3360	3172	1989	2999
F9Z35_1083.p01	25272	11426	4111	3420	2657	4822	7237	9630	5394	2890	3528	3865	16961	11810	3538	3563	2896	4384
F9Z35_1084.p01	5199	4238	2885	1903	2518	2201	2391	3223	2038	2428	2282	1375	4355	2365	2295	2251	1910	1447
F9Z35_1085.p01	1072	850	704	237	625	469	432	586	519	309	592	376	900	549	423	321	435	534
F9Z35_1086.p01	2404	1954	1390	1055	1389	1239	1142	1214	979	812	1208	1489	1958	1568	1333	889	879	1182
F9Z35_1087.p01	5029	3794	1831	966	1786	1784	1986	2573	1474	1183	1824	1028	4340	2685	1369	1149	1122	2028
F9Z35_1088.p01	3156	2223	1201	639	918	1097	1187	1677	994	827	893	548	2398	1637	830	779	793	1226
F9Z35_1089.p01	32955	26266	8962	8164	8599	10406	10938	16224	8672	6875	9404	8239	25082	25284	9133	7345	6377	12137
F9Z35_1090.p01	2960	2800	1459	1371	1011	2048	1603	2560	1317	1932	2312	1510	2229	2069	863	1569	771	1767
F9Z35_1091.p01	2525	3026	2323	1243	1329	2251	1477	2841	2212	2177	2878	969	2112	2087	985	2626	1234	2254
F9Z35_1092.p01	40982	100406	11138	10308	12931	53412	19603	82090	17704	25041	32922	32587	27492	116946	5046	19720	14159	62526
F9Z35_1093.p01	461	234	257	129	100	261	113	183	150	76	151	56	654	177	192	198	75	185
F9Z35_1094.p01	13479	14607	5679	5531	3913	6737	5076	8172	4825	4867	5048	3392	12097	11524	5081	5561	3439	5569
F9Z35_1095.p01	7415	6241	3168	1501	1957	3213	3097	3723	3245	2411	3149	1068	6271	3296	1935	2990	1895	2839
F9Z35_1096.p01	1166	1302	978	764	487	837	571	971	761	547	725	462	1194	986	714	906	297	694
F9Z35_1097.p01	247	382	336	191	156	159	382	378	728	112	478	109	201	310	232	193	143	115
F9Z35_1098.p01	24820	15635	4591	2899	4103	6612	8633	13991	8979	4938	5935	3248	23131	8606	3822	6313	5290	6275
F9Z35_1099.p01	2068	1258	1458	793	565	719	906	1193	1541	1155	999	481	1450	684	983	1121	715	507
F9Z35_1101.p01	4808	3382	1944	1392	874	1772	1992	3160	3150	2152	2112	641	2509	1982	1480	3046	1485	1171
F9Z35_1102.p01	5402	2602	279	189	235	597	1055	2777	447	293	386	259	1991	2776	268	436	259	441
F9Z35_1103.p01	1299	982	233	113	145	535	303	1276	294	196	244	379	639	2250	145	263	190	326
F9Z35_1104.p01	1928	1094	522	192	264	777	422	1183	544	400	394	213	1019	728	258	710	497	532
F9Z35_1105.p01	1358	1691	1010	510	492	518	774	1347	929	770	717	330	1279	972	527	934	452	370
F9Z35_1106.p01	1678	1515	1426	759	752	775	1033	1192	1534	814	1179	618	1225	975	904	1043	603	678
F9Z35_1107.p01	3347	2108	1183	637	911	677	1268	1684	1473	441	1036	324	3321	1304	1024	670	686	681
F9Z35_1108.p01	24300	19437	2815	1251	3318	3048	7202	16115	3597	2877	3093	1237	29028	11412	1694	3953	2837	2913
F9Z35_1109.p01	839	1903	1164	754	680	892	684	1407	698	903	865	492	764	1334	690	949	561	450
F9Z35_1110.p01	3868	6185	3179	2850	2036	2515	2826	4400	2359	3395	2864	1851	3099	3750	1944	3277	1614	1498
F9Z35_1111.p01	14695	10925	5230	2822	3561	4149	6222	9063	6271	4264	4413	1655	12012	6731	3462	4841	2829	4537
F9Z35_1112.p01	2230	1075	459	234	403	330	894	1137	569	319	365	174	1872	552	358	345	344	367
F9Z35_1113.p01	3089	1287	1860	998	586	864	1255	1238	1662	1097	1311	582	2036	928	1255	1238	682	579
F9Z35_1114.p01	1946	1139	1209	1011	493	829	964	900	952	833	799	665	1473	848	943	848	489	522
F9Z35_1115.p01	64222	32059	13525	12086	11252	13520	16540	26263	12620	10153	10564	12639	49940	24444	12060	12273	10121	13311
F9Z35_1116.p01	7	2	1	0	0	0	4	1	4	1	0	0	9	0	2	10	0	0
F9Z35_1117.p01	5231	2649	3333	2300	1316	1478	2241	2714	2817	2090	2106	977	3810	1887	2449	1844	1243	1241
F9Z35_1118.p01	8778	4328	2143	986	972	1164	2420	4599	2017	1074	1181	816	5438	3915	1603	1526	902	1143
F9Z35_1119.p01	759	421	405	55	156	121	433	584	608	154	271	41	602	228	147	237	177	175
F9Z35_1120.p01	4934	3907	2101	2544	1289	1475	2532	3335	2213	1516	1798	1604	3636	3743	2468	1566	1006	1606
F9Z35_1121.p01	2956	1749	1829	709	815	976	1236	1579	1454	1058	1150	449	2632	931	1086	1375	889	999
F9Z35_1123.p01	10039	4882	9181	5988	2143	5934	4185	5102	7528	8057	6399	3083	4895	4096	5241	8417	3986	2795
F9Z35_1124.p01	23398	13532	11485	8219	3673	6350	8568	12518	10088	6912	9913	3684	14068	9304	7392	9023	5177	4005
F9Z35_1125.p01	4019	3033	625	191	793	556	1275	2985	676	501	638	311	3792	1164	347	515	622	780
F9Z35_1126.p01	3348	1795	1193	732	628	789	1188	1860	1266	874	722	532	2065	1206	902	932	688	771
F9Z35_1127.p01	602	272	576	123	267	321	218	307	453	295	285	84	432	106	357	363	297	281
F9Z35_1128.p01	1178	1104	913	684	321	552	575	862	800	956	567	259	614	718	557	871	368	318
F9Z35_1129.p01	1411	1594	828	327	394	402	518	1290	919	733	754	107	1310	679	362	799	340	381
F9Z35_1130.p01	2153	1999	1055	823	574	784	1003	1363	1604	919	1118	690	1687	1489	734	1223	576	713
F9Z35_1131.p01	556	804	480	844	199	398	684	1054	1527	907	785	276	496	366	277	1007	224	408
F9Z35_1132.p01	1998	2714	1539	1364	511	1047	949	2374	1556	1579	1644	763	957	1896	868	1327	642	510
F9Z35_1133.p01	1644	1238	796	1017	404	965	897	1049	883	1126	1156	870	683	1482	497	807	408	360
F9Z35_1134.p01	74	79	61	23	24	59	50	88	63	56	59	39	31	41	10	66	26	27
F9Z35_1135.p01	470	382	604	293	189	360	216	366	340	354	316	132	277	291	313	411	205	191
F9Z35_1136.p01	2010	953	1508	790	719	866	553	702	1022	957	900	743	1733	615	696	1418	655	635
F9Z35_1137.p01	905	477	846	997	422	609	302	359	616	612	538	672	703	310	588	814	295	429
F9Z35_1138.p01	27202	9956	11544	5635	6137	7591	6252	9280	9811	8584	6957	5896	26133	5889	6808	11030	6066	6991
F9Z35_1139.p01	1077	1127	1182	1073	490	750	700	1094	1007	857	852	659	1026	943	919	1039	457	553
F9Z35_1140.p01	4762	4365	3239	2283	1633	1665	2135	3432	2212	1444	2315	1121	4119	2889	2584	2012	1157	1274
F9Z35_1141.p01	6377	5057	3511	1652	1439	2636	2950	3924	2727	2609	2926	1336	4457	2953	2065	2674	1583	1793
F9Z35_1142.p01	708	714	1314	773	614	543	662	653	1133	482	1056	476	604	514	1322	660	335	546
F9Z35_1143.p01	1595	1883	1960	1341	846	780	1076	1728	1253	686	1162	644	1628	1282	1711	834	534	738
F9Z35_1144.p01	11859	9290	7534	7999	3383	4642	5271	7295	5524	3935	4127	4507	9489	9287	6504	4997	3338	4472
F9Z35_1145.p01	5799	3222	3461	1167	1199	1548	1941	3359	2506	1526	1815	551	5748	1391	2115	2130	1450	1599
F9Z35_1146.p01	2265	1692	3232	1238	1035	1514	937	1757	1722	1063	1232	861	1804	1142	2444	1611	930	1345
F9Z35_1147.p01	9306	5615	6106	4359	2525	3320	3687	5221	5429	2997	3364	2875	7279	4364	5336	3817	2626	2815
F9Z35_1148.p01	320	112	130	133	53	84	130	127	129	93	107	67	207	137	97	87	66	75
F9Z35_1149.p01	18285	8992	3532	3549	3140	3201	6328	8357	4448	3199	3628	3047	14799	7046	3343	3310	2883	3592
F9Z35_1150.p01	26845	12822	13446	3790	5104	8431	8074	14401	10449	9430	7861	3134	20192	8794	5522	10058	6083	9511
F9Z35_1151.p01	4	1	10	0	0	1	0	1	4	2	2	0	0	0	1	5	0	2
F9Z35_1152.p01	3257	1677	992	950	631	813	1953	1594	1597	1103	1222	784	1915	1695	799	762	682	787
F9Z35_1153.p01	18568	11343	4761	2102	3079	3691	5519	10174	5036	3243	3342	1317	17112	6023	3669	4290	3426	4372
F9Z35_1154.p01	4453	2391	4909	3124	1555	2602	1725	2206	3469	3425	2829	1341	3012	1806	3235	3918	1722	1545
F9Z35_1155.p01	1694	755	784	523	446	577	462	748	698	553	431	448	1186	592	530	789	389	495
F9Z35_1156.p01	3238	2025	2282	1859	767	1182	1652	2371	1422	1698	1367	836	2271	2140	1497	1692	716	885
F9Z35_1157.p01	3760	1644	870	469	457	462	1324	1568	824	488	665	296	2318	1110	679	625	486	517
F9Z35_1158.p01	6739	4494	3375	4382	1662	1861	3646	3625	2839	2179	2441	2538	4297	5013	3268	2011	1301	1575
F9Z35_1159.p01	9284	5141	1878	690	1080	1036	2642	5351	1533	1428	1185	328	8113	2947	1073	1464	999	1079
F9Z35_1160.p01	3845	2253	1583	1066	885	907	1499	1905	1188	1186	984	682	2988	1847	1053	1142	742	729
F9Z35_1161.p01	6019	2894	2638	1503	1811	3512	2357	2749	4035	1279	2551	792	3608	1765	2288	2477	2052	3708
F9Z35_1162.p01	335	132	399	209	98	203	132	188	336	388	224	165	117	116	200	341	157	99
F9Z35_1163.p01	20740	12947	8482	4093	4390	5967	11041	11754	16022	5763	7534	2278	15408	7408	6032	8666	5297	5816
F9Z35_1164.p01	1056	1577	737	418	377	406	632	1354	766	658	601	177	918	794	368	862	379	329
F9Z35_1165.p01	3201	2101	1052	1018	656	744	1118	1765	1131	760	880	720	1873	1246	876	979	695	617
F9Z35_1166.p01	10864	4874	3563	3964	1832	4603	4406	4377	4608	2974	4683	6441	4843	5302	2597	3806	2245	3622
F9Z35_1167.p01	2090	1103	536	114	290	310	707	1021	925	328	454	43	1417	368	339	454	364	274
F9Z35_1168.p01	3922	2780	2679	1163	1599	1496	1436	2453	2049	1936	1644	778	3612	1562	1698	1936	1357	1315
F9Z35_1169.p01	8415	4797	3235	2272	1870	2138	2895	4729	3391	2193	2087	1693	6307	3296	2436	2247	2025	1826
F9Z35_1171.p01	41114	23955	37920	20602	12338	18537	17874	23885	32459	26509	23616	9891	24267	13531	24800	30924	16654	12712
F9Z35_1172.p01	10495	10185	11555	5988	5576	7819	6603	9229	11574	6292	9232	2843	10898	5118	8670	8462	6067	4222
F9Z35_1173.p01	12944	12717	4662	2078	4459	4277	6138	12461	10138	2517	6345	1458	8047	7501	2915	3916	6523	4045
F9Z35_1174.p01	13615	13687	7162	6272	6899	6958	10424	11140	14685	3758	10597	4418	11847	6660	7276	5780	6526	4907
F9Z35_1175.p01	6689	3986	2505	1095	1329	1495	2008	3573	2219	2294	1857	900	4558	2167	1239	2560	1430	1010
F9Z35_1176.p01	317	311	279	162	189	148	219	399	215	157	247	118	211	248	194	193	121	121
F9Z35_1177.p01	97	59	83	103	49	40	129	76	108	50	130	85	60	62	74	64	46	29
F9Z35_1178.p01	4	7	10	2	10	4	18	13	5	2	14	4	1	15	9	5	3	4
F9Z35_1179.p01	2747	2191	1548	899	875	1406	1052	2725	1088	1445	1231	837	1975	1227	917	1577	957	705
F9Z35_1180.p01	17970	15455	8844	9682	6783	12619	8703	13254	6704	10105	10961	9742	12314	14518	6428	9173	7249	6516
F9Z35_1181.p01	1940	1939	567	363	665	532	1359	1952	1032	261	940	380	1304	935	586	326	565	447
F9Z35_1182.p01	1073	1279	332	691	435	524	990	976	693	222	1164	941	697	1738	446	296	293	402
F9Z35_1183.p01	696	393	237	96	76	198	371	677	551	345	382	70	563	239	135	225	203	154
F9Z35_1184.p01	194	52	60	43	13	35	70	120	113	98	42	34	109	143	37	58	36	51
F9Z35_1185.p01	2214	1083	673	386	278	518	1000	1131	845	625	604	302	1126	914	402	528	336	445
F9Z35_1186.p01	484	278	226	162	122	183	249	223	236	161	237	117	300	259	173	172	91	187
F9Z35_1187.p01	442	206	243	256	95	157	255	220	244	155	184	256	309	203	230	155	82	112
F9Z35_1188.p01	6832	3176	2075	1571	1103	1693	2156	3518	2044	1312	1292	1063	4072	2740	1659	1747	1203	1733
F9Z35_1189.p01	8320	5101	1791	1741	1326	1739	3137	5260	1675	1127	1525	2300	5869	5389	1210	1563	1338	1594
F9Z35_1190.p01	4697	5012	1704	1508	1278	1846	2023	4873	1182	1366	1408	1556	2984	3859	1309	1590	921	1188
F9Z35_1191.p01	4631	4602	1960	1549	1493	1862	2316	4453	1508	1593	1648	2177	3888	3853	1406	1959	1078	1218
F9Z35_1192.p01	1661	1447	1339	726	678	935	752	1214	896	815	948	436	1557	650	865	1121	518	593
F9Z35_1193.p01	1370	831	1091	886	584	711	653	843	803	593	826	566	1327	644	846	782	445	400
F9Z35_1194.p01	38939	10894	8004	3379	7329	12549	14991	13499	10231	5986	13125	4333	13471	6778	3506	6527	7604	6484
F9Z35_1197.p01	442	461	109	45	73	75	205	508	232	110	125	28	359	224	66	145	63	126
F9Z35_1198.p01	1325	1198	878	524	392	400	724	1088	793	450	748	470	798	655	670	450	374	338
F9Z35_1199.p01	6438	4134	2153	899	1084	1462	2405	3869	1980	1775	1928	960	5084	3032	1178	1441	1257	1011
F9Z35_1200.p01	43009	30974	32783	10478	12918	38473	24086	43441	35138	43640	35355	15920	28070	18852	12394	24962	19041	46580
F9Z35_1201.p01	534	501	241	49	91	47	231	448	260	140	104	14	430	160	124	168	75	67
F9Z35_1202.p01	197	202	101	46	65	61	172	194	183	66	92	27	194	102	64	84	47	45
F9Z35_1203.p01	13	23	25	22	17	13	16	19	25	10	23	16	9	25	31	11	3	13
F9Z35_1204.p01	447	394	316	177	238	219	294	389	492	169	346	84	356	175	227	218	224	177
F9Z35_1205.p01	49314	23195	4198	1087	3029	9621	13955	25927	12622	6535	7304	761	41947	5378	1340	8769	9021	9328
F9Z35_1206.p01	2692	1817	674	270	514	497	1178	1724	739	667	540	165	2291	939	372	650	396	652
F9Z35_1207.p01	4061	1577	278	161	199	327	1250	2572	383	381	408	268	2373	1390	162	230	237	373
F9Z35_1208.p01	1547	830	463	303	327	465	778	845	537	414	596	444	835	788	297	339	266	348
F9Z35_1209.p01	4204	2441	1062	191	832	695	3624	2713	3202	724	1704	426	5022	1031	507	594	755	906
F9Z35_1210.p01	715	561	259	243	165	198	319	706	209	288	235	325	566	462	140	159	151	175
F9Z35_1211.p01	7126	6282	1219	732	965	1700	2630	5719	1943	1397	1185	841	4428	4290	768	1692	978	1990
F9Z35_1212.p01	19616	6439	3553	2452	2107	2674	4234	7514	3079	2458	2304	2220	14059	6115	2921	2481	2191	2821
F9Z35_1213.p01	81824	81275	36813	31438	25103	39068	28963	52868	35482	39328	26136	17056	61723	68630	34877	36052	23840	29982
F9Z35_1214.p01	871	314	228	84	98	155	219	312	311	185	153	29	656	140	138	263	132	157
F9Z35_1215.p01	84	78	58	11	28	15	105	112	110	20	39	3	79	38	27	34	20	22
F9Z35_1216.p01	5618	2813	1960	1311	1087	1480	2044	2815	2013	1922	1548	1240	3616	2184	1231	1453	1282	1447
F9Z35_1217.p01	1688	982	805	506	448	592	824	1009	687	548	597	709	1291	771	686	479	451	509
F9Z35_1218.p01	65764	67979	79187	41615	20485	72936	24036	28989	155109	56494	68692	13536	37926	53867	61945	68355	32882	51592
F9Z35_1219.p01	1842	439	1412	735	201	586	739	499	1641	1002	891	336	633	486	733	733	308	397
F9Z35_1220.p01	594	266	622	533	142	238	293	247	525	277	380	158	215	274	407	387	113	147
F9Z35_1221.p01	5686	3649	1841	1182	1183	2522	2582	2874	2281	2251	1862	1215	3765	2332	1539	1877	1407	1692
F9Z35_1222.p01	19415	16108	9245	7251	5823	8213	8725	13209	9071	6989	7092	4672	15180	9534	8744	7135	6037	7585
F9Z35_1223.p01	6447	3050	2641	1743	1435	1765	2485	3174	2918	1809	2001	942	5216	1491	2133	1774	1738	1633
F9Z35_1224.p01	72721	26123	12015	9483	7446	12694	21435	26423	15350	10089	12031	6828	38384	25731	9327	11992	7777	11380
F9Z35_1225.p01	21520	9105	5763	8415	2887	7508	8830	8891	6910	5986	6520	5698	10480	10589	4758	5668	3149	5471
F9Z35_1226.p01	2218	2189	1017	715	616	709	1346	1658	822	358	1014	437	1627	1952	893	621	430	776
F9Z35_1227.p01	12624	9410	8648	4643	3995	5626	4957	8746	5608	4402	4881	3207	10344	6782	6460	5626	3323	4784
F9Z35_1228.p01	17534	9992	6943	3500	4451	7231	4960	9431	11446	6749	6010	2921	17221	4848	5413	8854	8152	7194
F9Z35_1229.p01	4677	2260	870	1024	652	673	2163	1895	1192	733	913	679	4518	1900	854	709	600	553
F9Z35_1230.p01	2677	1630	986	441	648	352	1265	1537	1212	474	792	296	2794	723	657	522	549	394
F9Z35_1231.p01	2734	1397	1112	912	479	990	845	1606	1095	1308	661	496	1729	931	880	1395	651	859
F9Z35_1232.p01	2483	1387	1108	444	440	600	695	1512	813	818	438	198	2175	675	627	1024	501	517
F9Z35_1233.p01	1635	1296	732	614	400	351	669	1258	669	456	423	263	1172	856	633	565	367	350
F9Z35_1234.p01	1489	1251	1175	1102	552	505	1157	1109	1140	711	737	502	1118	985	1119	863	504	441
F9Z35_1235.p01	13364	8353	6044	3946	3311	3884	5203	7234	4477	3297	3538	2413	9646	5126	5733	4089	3039	3892
F9Z35_1236.p01	8268	6633	4233	3517	2667	3453	3386	5494	3051	2550	2680	2850	6531	5080	4045	3145	2196	3184
F9Z35_1237.p01	4384	6453	1449	1163	1313	2015	1979	4589	1472	1146	1506	1274	3954	3973	1514	1579	1140	1515
F9Z35_1238.p01	12768	8471	6717	3779	2943	5418	2962	8287	5069	5207	3036	2663	10786	5293	4686	5573	3634	4914
F9Z35_1239.p01	3498	2481	2117	822	1050	1416	946	2710	1503	1294	1012	680	2730	1598	1631	1450	1109	1448
F9Z35_1240.p01	5515	3822	2833	1394	1522	2447	1629	4128	2459	2259	1831	916	4275	2381	2094	2473	1652	2556
F9Z35_1241.p01	10746	4877	1983	1499	1588	1845	3501	4155	2056	1572	1440	1290	6875	4202	1873	1367	1318	2377
F9Z35_1242.p01	799	1760	496	272	293	427	351	1358	435	406	400	249	901	1267	257	412	308	331
F9Z35_1243.p01	2442	1436	316	135	250	184	581	1119	439	183	344	116	2708	627	171	241	229	291
F9Z35_1244.p01	4486	4459	3944	2621	1897	2500	2073	3449	2386	2340	2414	1750	4044	3291	2647	2871	1403	2132
F9Z35_1245.p01	4107	3407	2000	1245	1050	1262	1895	3175	2608	1326	1474	659	2737	2102	1199	1793	963	1213
F9Z35_1246.p01	34457	28465	46140	31509	8999	38492	11559	19288	73301	23831	41185	13853	18010	19890	35356	36716	23847	18284
F9Z35_1247.p01	4202	4675	13610	5933	2384	7542	2065	2837	14288	5356	8556	1509	2473	3486	9190	8417	3704	3401
F9Z35_1248.p01	8823	7317	26352	18947	3714	13425	4239	4902	34417	13856	17821	3167	4609	4665	16561	20735	6467	6716
F9Z35_1249.p01	17316	8444	2504	1915	1638	2768	5565	6506	3927	2754	2182	1881	16766	7403	2362	2672	1515	2606
F9Z35_1250.p01	12372	9452	2835	1371	1801	3382	6444	10669	10602	3397	2776	911	14354	4730	2822	3979	2136	3689
F9Z35_1251.p01	6401	3155	986	568	593	610	1775	2914	939	619	736	603	3747	2876	724	873	389	484
F9Z35_1252.p01	106	175	174	117	76	66	118	121	263	129	170	73	164	122	149	130	63	41
F9Z35_1253.p01	14	20	26	15	12	4	17	19	36	6	15	7	15	9	43	7	5	5
F9Z35_1254.p01	2174	1617	984	583	495	495	772	1385	657	506	525	280	1975	823	554	692	449	372
F9Z35_1255.p01	80	105	140	111	64	67	158	140	148	70	147	63	108	101	133	80	48	47
F9Z35_1256.p01	935	1401	527	307	272	629	706	1157	542	497	539	354	972	721	398	508	330	316
F9Z35_1257.p01	24684	23714	9776	8998	6798	10594	11417	20251	12806	7199	9074	6387	19073	14762	10599	9345	7763	9337
F9Z35_1258.p01	3050	1557	1776	1335	774	1056	1435	1662	2652	1232	1332	603	1983	1047	1472	1785	1017	1084
F9Z35_1259.p01	6239	3327	2222	1576	1377	2016	2470	3658	3118	1654	2059	1386	4400	2664	1520	1792	1698	1838
F9Z35_1260.p01	21696	8093	4583	4156	2400	4304	8485	8023	6040	4809	5397	3664	11781	7468	3292	4393	2996	4304
F9Z35_1261.p01	8281	4438	1831	1013	1385	1333	2886	4754	2092	1496	1440	789	7396	2899	1381	1462	1452	1529
F9Z35_1262.p01	8808	5103	3350	1706	2844	2893	3581	4347	3772	3300	2667	1823	7963	3395	2352	2978	2677	3174
F9Z35_1263.p01	13919	6442	3018	1897	2633	2634	4100	5940	2796	2948	2317	1562	10674	4198	2264	2234	2740	2720
F9Z35_1264.p01	3914	2493	1910	1107	1084	1004	1481	2286	1530	1393	1102	779	3939	1469	1368	1565	1028	1022
F9Z35_1265.p01	1421	1393	1001	425	456	457	787	1277	978	857	747	205	1215	687	445	951	380	436
F9Z35_1266.p01	2624	1600	1402	765	629	740	1546	2012	1537	1037	1117	239	1926	646	880	1124	583	673
F9Z35_1267.p01	1939	1580	1742	494	751	695	1139	1402	1501	996	1226	264	1654	716	862	1220	588	649
F9Z35_1268.p01	4331	4290	2542	717	1158	1552	2228	3755	2272	1735	1832	532	3677	2680	1140	2149	953	1415
F9Z35_1269.p01	4715	3590	4352	2649	1863	2490	2426	3270	2773	2516	2388	1738	4045	2393	3059	2566	1647	1717
F9Z35_1270.p01	4160	2506	4454	2216	1523	1944	2033	2607	3689	2514	2720	1513	2061	2305	2603	2530	1581	1282
F9Z35_1271.p01	22771	18912	12684	11638	6502	9287	10475	17572	11075	9150	8612	7965	12238	15656	10782	9210	6166	7413
F9Z35_1272.p01	24227	17121	12111	11962	7840	8312	8731	12910	8815	7549	8028	9403	18156	14042	11991	7895	5793	7429
F9Z35_1273.p01	8627	8883	4009	2634	2444	3347	5397	8602	7723	2749	3825	1224	7274	2988	3617	4074	4094	3245
F9Z35_1274.p01	12079	5248	1976	1821	1530	2827	4186	4719	2924	2115	2785	1533	8193	4232	1410	2335	1722	2966
F9Z35_1275.p01	4610	3140	2752	1950	1485	2103	1683	2701	2329	1918	1810	1491	3018	2821	2043	2134	1300	2250
F9Z35_1276.p01	4856	2922	2689	2337	1589	1817	1873	2329	2063	1632	2079	2412	3217	2693	2287	2125	1162	2054
F9Z35_1277.p01	5286	4042	2497	1062	1564	1862	1900	3164	2094	1656	1919	694	5256	2277	1425	2305	1386	2067
F9Z35_1278.p01	1753	1682	1725	550	832	791	807	1205	1045	1030	1188	310	1887	839	762	1213	694	555
F9Z35_1279.p01	2146	1532	1349	661	717	788	711	1421	921	833	1056	526	2252	1034	773	957	723	581
F9Z35_1280.p01	804	416	355	68	150	210	227	570	238	228	191	66	699	231	155	234	168	159
F9Z35_1281.p01	659	520	519	199	229	281	290	703	351	308	250	138	678	314	291	321	213	224
F9Z35_1282.p01	8623	5311	4761	2991	2142	2833	2912	4566	3167	2784	2774	2085	7364	3834	3663	3232	2283	2160
F9Z35_1283.p01	7299	5405	3019	1679	2130	2361	3461	4387	2826	1942	2178	947	6002	3018	2827	1991	1776	2770
F9Z35_1284.p01	733	554	310	71	213	204	473	645	615	173	238	30	617	277	183	267	242	230
F9Z35_1285.p01	105636	78411	11905	7804	15096	37305	25357	79004	50172	18809	25847	7305	64780	24101	5805	38149	35734	36743
F9Z35_1286.p01	3695	2743	1090	625	877	922	1684	2444	1135	968	945	586	2625	1519	886	820	738	1057
F9Z35_1287.p01	6989	3412	2554	1183	1116	1831	2872	3974	2661	2420	1740	736	4702	1751	1346	2543	1662	1481
F9Z35_1288.p01	6310	4196	3681	2088	1742	2345	2427	3800	2542	2287	1981	1117	4493	2718	2696	2685	1272	1744
F9Z35_1289.p01	6524	3829	5956	5619	2102	3648	2715	3357	3567	4979	2918	2581	5073	3206	4433	4569	1734	2085
F9Z35_1290.p01	14232	8326	11939	10599	4833	7657	6503	7314	8228	9152	6376	4283	9654	5204	8823	8464	4800	4961
F9Z35_1291.p01	8440	4837	3146	2625	2008	2705	2663	3772	2214	2401	2022	1938	5811	2587	2580	2511	1954	2257
F9Z35_1292.p01	2020	1135	645	255	399	331	834	1167	713	496	510	169	1787	708	379	482	363	529
F9Z35_1293.p01	114	68	114	37	19	25	83	79	161	62	73	8	46	22	73	98	51	15
F9Z35_1294.p01	353	314	264	175	89	161	199	285	295	278	162	46	341	171	152	394	123	184
F9Z35_1295.p01	5146	2771	2407	812	1101	1144	1987	3293	2946	1699	1620	352	3217	1395	1376	1332	1711	1560
F9Z35_1296.p01	3231	2119	1810	685	887	1320	1015	1807	1442	1295	1286	406	3327	1066	959	2051	917	963
F9Z35_1297.p01	538	707	936	495	432	462	419	641	700	513	677	263	556	397	625	652	290	343
F9Z35_1298.p01	5735	6114	4684	2692	2235	3128	2133	5163	3092	2906	2966	1480	5261	3534	3329	3491	2245	1965
F9Z35_1299.p01	10011	8243	10358	6001	4625	6436	5158	6859	7085	6131	6633	4139	7910	5036	7705	7806	4469	4179
F9Z35_1300.p01	4559	3494	2910	1941	1619	1619	1920	3011	2342	1449	1884	1150	4419	2474	2388	1970	1388	1426
F9Z35_1301.p01	13410	7504	6204	6542	2959	4545	5133	6948	5795	4363	4411	4204	9452	5525	6012	5588	3778	3648
F9Z35_1302.p01	387	142	173	57	51	64	124	179	147	95	69	24	247	93	94	83	66	62
F9Z35_1303.p01	32	30	58	12	9	29	26	33	49	28	21	11	16	22	33	40	27	18
F9Z35_1304.p01	23	9	27	7	4	7	6	15	24	8	17	3	1	10	13	31	3	3
F9Z35_1305.p01	36	15	95	24	12	19	18	30	96	49	45	13	24	15	31	74	16	9
F9Z35_1306.p01	2588	1098	1058	910	497	815	1104	1173	1521	1117	1038	546	1798	830	704	869	685	623
F9Z35_1307.p01	1837	1814	1123	575	549	990	929	1461	1438	1214	948	338	1847	1047	606	1193	557	709
F9Z35_1308.p01	3547	2537	2523	1064	1045	1362	1442	2306	2664	1929	1871	601	3174	1385	1551	2224	1183	1287
F9Z35_1310.p01	10220	4674	4721	5045	2437	3235	3712	4265	6752	5251	4051	3972	5931	2777	3353	5734	3593	2417
F9Z35_1311.p01	10611	6526	4847	3659	2388	3359	3388	5334	4227	3658	3129	2701	7404	4614	3852	4183	2577	2309
F9Z35_1312.p01	12381	6634	6823	5071	3193	5192	5273	6073	6328	5986	6326	3391	6881	6187	4068	6067	3043	4634
F9Z35_1313.p01	2355	1268	1452	547	657	789	1358	1367	1491	1204	1507	313	1456	664	675	1162	598	804
F9Z35_1314.p01	13184	10342	4368	3120	1702	6985	7181	9946	12420	8681	6803	1637	3863	3275	1970	12909	4309	3482
F9Z35_1317.p01	33224	20130	18174	7516	8252	10610	11493	16960	16796	12914	13015	5633	23672	9135	8886	16812	10878	6488
F9Z35_1318.p01	19492	32810	5744	7907	6468	11381	8917	20416	8212	10145	9188	6743	17929	23856	6326	9147	7595	7651
F9Z35_1319.p01	2162	1538	1067	319	425	781	684	1535	1136	718	643	208	1701	686	608	1042	557	640
F9Z35_1320.p01	9350	4014	3124	2659	1547	3843	2918	3572	3810	3905	3259	2895	4684	3693	1822	3175	2053	2997
F9Z35_1321.p01	106	142	190	60	24	48	110	139	286	69	95	15	76	65	89	156	25	37
F9Z35_1322.p01	131	94	287	126	60	80	149	100	377	111	183	22	82	59	135	177	44	26
F9Z35_1323.p01	251	199	325	291	62	179	256	186	584	232	268	104	97	186	194	255	101	79
F9Z35_1324.p01	895	195	177	124	48	57	321	344	187	166	121	63	526	221	74	127	73	85
F9Z35_1325.p01	18035	7389	1842	427	1623	2438	4138	9729	2895	1977	1786	306	13138	3508	778	2046	2121	2606
F9Z35_1326.p01	2756	1846	1419	1441	857	987	1116	1475	2003	1340	967	560	2129	1126	1606	1368	974	724
F9Z35_1327.p01	19610	10789	9810	6060	4426	6486	7431	11315	8504	6575	6296	3913	11645	5949	7413	7734	4538	5250
F9Z35_1328.p01	23327	8998	7443	2999	2827	6147	8665	13597	8162	6020	5923	2505	14143	6660	3150	7248	4577	5107
F9Z35_1329.p01	16135	8461	6960	2954	2862	3131	6730	9992	6005	3265	4902	1644	10895	4633	4395	4595	2749	3065
F9Z35_1330.p01	21544	11282	6935	3004	3171	4895	6581	11695	5270	4090	4348	2666	13887	9042	4445	5574	3099	4522
F9Z35_1331.p01	7734	2753	1999	966	710	1384	3259	3603	2872	2368	2112	958	4499	2432	1196	1789	914	1280
F9Z35_1332.p01	13304	7173	4557	1615	1574	3338	4267	9127	4710	4024	2803	949	9535	4477	2260	4409	2376	3346
F9Z35_1333.p01	31	26	35	8	7	9	24	30	84	17	14	3	10	7	23	25	14	13
F9Z35_1334.p01	7	1	3	2	4	1	4	1	3	1	1	0	7	3	1	4	0	4
F9Z35_1335.p01	18	5	23	7	3	4	13	12	21	16	7	2	12	9	13	23	6	4
F9Z35_1336.p01	7954	3095	3486	1540	1560	1456	2503	3491	3604	2506	2147	1110	6043	1597	2101	2129	2078	1577
F9Z35_1337.p01	13230	8815	6186	3342	3325	4301	4337	7768	4165	3957	3406	2423	11507	5528	4958	4075	3074	3558
F9Z35_1338.p01	7315	4628	3129	828	1380	1673	2415	4775	2591	1902	1659	593	8097	2251	1571	2164	1508	2022
F9Z35_1341.p01	2924	1639	2474	1485	727	958	1255	1995	2306	2387	1758	765	1203	1277	1081	1627	1023	795
F9Z35_1342.p01	524	235	96	16	99	66	144	210	86	34	59	21	345	115	38	52	80	102
F9Z35_1343.p01	725	407	193	60	188	143	274	482	195	52	137	59	403	310	85	91	143	181
F9Z35_1344.p01	859	534	203	155	403	150	414	290	168	49	154	100	473	214	115	92	111	106
F9Z35_1345.p01	35	14	4	4	9	19	34	16	11	13	8	2	20	21	4	5	5	4
F9Z35_1346.p01	73	36	29	6	30	32	39	24	33	5	35	18	42	36	10	14	16	38
F9Z35_1347.p01	81	51	22	1	41	8	66	29	35	1	32	1	37	12	12	5	11	5
F9Z35_1348.p01	1369	878	345	124	637	200	636	524	316	102	351	110	912	391	168	120	212	207
F9Z35_1349.p01	12	6	3	0	4	0	18	4	6	0	4	2	6	1	2	0	1	3
F9Z35_1350.p01	224	87	81	30	120	33	192	79	91	11	91	41	126	97	42	15	31	27
F9Z35_1351.p01	379	286	142	33	236	83	180	133	108	47	96	24	302	114	49	44	67	95
F9Z35_1352.p01	260	105	83	49	138	16	192	70	59	4	59	46	142	94	77	5	19	18
F9Z35_1353.p01	1107	441	209	51	345	117	433	300	198	49	183	83	539	248	91	62	125	123
F9Z35_1354.p01	32	20	8	7	18	11	34	14	18	3	19	1	20	18	4	3	4	3
F9Z35_1355.p01	5959	2267	953	214	755	669	1944	2692	1329	483	555	221	4625	1244	431	767	609	1049
F9Z35_1356.p01	6593	3165	1281	449	1022	757	2639	3885	1356	444	937	321	4710	1641	850	755	657	1200
F9Z35_1357.p01	3571	1702	1380	299	992	1132	1508	3188	1539	658	760	238	2113	1137	594	1162	817	1474
F9Z35_1358.p01	6139	2152	1249	472	1018	1314	1837	2799	1693	830	861	449	2854	1445	742	1388	782	1721
F9Z35_1359.p01	51	10	7	4	8	11	11	16	1	4	3	14	43	10	4	9	6	9
F9Z35_1360.p01	109	47	97	38	57	25	95	52	132	19	113	29	73	52	96	35	24	22
F9Z35_1361.p01	544	256	179	120	84	121	254	256	213	133	153	112	327	254	158	142	73	108
F9Z35_1362.p01	67	51	46	21	14	19	81	56	74	19	57	20	53	29	16	23	14	21
F9Z35_1363.p01	2544	1448	1206	690	607	963	1163	1773	1272	958	753	368	1762	1152	872	974	618	996
F9Z35_1364.p01	1995	1465	503	274	304	664	522	1413	440	379	269	344	1577	1229	432	435	340	593
F9Z35_1365.p01	1058	666	118	68	126	169	231	562	145	142	117	93	602	399	120	99	199	207
F9Z35_1366.p01	2	9	7	4	11	0	10	6	4	4	3	5	7	17	5	2	1	1
F9Z35_1367.p01	83	95	36	8	22	6	36	91	31	6	19	7	71	36	13	13	14	6
F9Z35_1368.p01	90	51	122	107	41	103	44	76	80	77	66	76	62	75	61	79	32	60
F9Z35_1369.p01	270	197	102	64	53	114	65	197	91	72	82	79	195	110	80	85	64	90
F9Z35_1370.p01	1148	424	569	148	228	499	399	738	592	298	338	189	666	320	426	329	308	550
F9Z35_1371.p01	4076	1992	910	275	529	810	938	2168	710	384	468	261	2102	1522	675	546	447	1056
F9Z35_1372.p01	242	180	263	73	126	116	176	167	259	50	126	64	126	118	206	84	112	190
F9Z35_1373.p01	1497	870	911	338	483	802	539	1402	687	390	345	248	828	451	706	515	473	834
F9Z35_1374.p01	0	0	0	0	0	0	0	0	0	0	0	0	0	0	0	0	0	0
F9Z35_1375.p01	99	41	90	25	22	44	40	60	54	38	25	33	93	37	53	66	39	39
F9Z35_1376.p01	94	42	27	9	9	25	22	61	27	33	11	9	68	26	10	38	25	17
F9Z35_1377.p01	136	107	42	24	38	15	54	59	29	14	14	19	78	63	18	29	15	27
F9Z35_1378.p01	25	28	9	3	19	5	14	21	14	4	6	4	25	20	5	4	5	11
F9Z35_1379.p01	216	128	67	61	94	52	62	81	25	27	42	51	144	115	42	17	36	38
F9Z35_1380.p01	3	7	1	3	2	0	3	5	4	0	1	3	2	2	3	0	0	0
F9Z35_1381.p01	31	18	14	15	8	10	15	16	9	5	6	11	18	26	8	4	6	7
F9Z35_1382.p01	89	35	17	12	26	7	22	20	9	10	11	18	51	23	15	4	6	9
F9Z35_1383.p01	13	4	3	1	1	7	6	4	6	2	6	2	10	8	5	0	3	3
F9Z35_1384.p01	9	4	5	0	9	1	3	6	1	2	5	5	7	6	3	0	2	1
F9Z35_1385.p01	23	10	6	1	6	3	5	17	2	6	6	12	16	12	9	4	3	8
F9Z35_1386.p01	4	6	4	0	7	0	4	2	2	1	9	3	4	2	4	1	4	0
F9Z35_1387.p01	2846	864	434	165	176	176	625	1087	411	291	158	73	1381	491	178	562	156	185
F9Z35_1388.p01	18	12	6	7	5	10	6	15	6	6	6	6	5	9	7	8	3	8
F9Z35_1389.p01	9	3	0	0	1	0	0	1	0	4	0	0	5	0	0	1	2	0
F9Z35_1390.p01	1	0	0	0	0	0	0	1	0	0	0	0	0	0	0	1	0	0
F9Z35_1391.p01	9	2	9	0	9	0	13	9	5	1	3	2	4	3	0	0	3	2
F9Z35_1392.p01	12	6	1	1	6	0	8	4	3	0	3	3	3	2	3	0	2	3
F9Z35_1393.p01	6	13	1	1	10	0	4	6	2	1	4	1	3	13	0	0	1	2
F9Z35_1394.p01	216	130	57	49	89	40	66	95	41	25	39	53	168	118	61	18	29	51
F9Z35_1395.p01	5	8	0	6	3	0	3	5	1	0	7	9	2	4	3	1	1	1
F9Z35_1396.p01	26	10	11	9	11	10	15	18	17	0	7	11	16	21	11	0	2	7
F9Z35_1397.p01	76	31	17	11	38	11	31	19	14	6	6	14	35	34	14	2	10	10
F9Z35_1398.p01	8	7	2	0	2	3	7	4	2	2	8	3	9	3	2	1	3	0
F9Z35_1399.p01	10	5	5	1	7	2	6	8	5	0	3	1	7	11	2	2	3	2
F9Z35_1400.p01	2290	1343	2821	829	904	1241	657	1525	3953	1887	1136	284	1434	497	1174	3510	1509	1121
F9Z35_1401.p01	62	43	17	6	30	14	33	50	18	5	20	34	34	50	9	8	15	20
F9Z35_1402.p01	6	4	2	2	11	1	3	2	5	1	3	1	0	1	1	2	0	3
F9Z35_1403.p01	2110	638	338	150	132	150	499	811	375	252	137	67	1087	369	123	462	111	180
F9Z35_1404.p01	1340	708	655	256	256	357	645	670	694	455	411	125	868	427	335	806	282	267
F9Z35_1405.p01	23195	10913	7406	2730	4443	6412	10393	12717	11643	4701	5600	1452	20669	6065	4312	6749	4964	6453
F9Z35_1406.p01	45632	24327	18017	8662	9416	17552	16536	27377	23183	16215	13397	6043	28399	13596	11209	20828	12540	14708
F9Z35_1407.p01	45	8	17	8	3	9	29	29	33	6	10	13	45	4	8	16	9	10
F9Z35_1408.p01	152	62	32	13	64	15	56	90	36	9	40	33	67	84	13	13	18	22
F9Z35_1409.p01	30	5	1	3	5	0	7	16	4	2	4	3	15	6	2	1	0	3
F9Z35_1410.p01	0	0	0	0	0	0	0	0	0	0	0	0	0	0	0	0	0	0
F9Z35_1411.p01	0	0	0	0	0	0	0	0	0	0	0	0	0	0	0	0	0	0
F9Z35_1412.p01	0	0	0	0	0	0	0	0	0	0	0	0	0	0	0	0	0	0
F9Z35_1413.p01	0	0	0	0	0	0	0	0	0	0	0	0	0	0	0	0	0	0
F9Z35_1414.p01	0	0	0	0	0	0	0	0	0	0	0	0	0	0	0	0	0	0
F9Z35_1415.p01	0	0	0	0	0	0	0	0	0	0	0	0	0	0	0	0	0	0
F9Z35_1416.p01	0	0	0	0	0	0	0	0	0	0	0	0	0	0	0	0	0	0
F9Z35_1417.p01	1141	661	483	227	783	356	464	541	325	178	398	173	966	392	329	202	280	372
F9Z35_1418.p01	461	214	53	14	118	52	152	196	81	33	67	17	441	93	45	35	73	56
F9Z35_1419.p01	4854	2062	1450	853	789	1163	1449	2044	1474	1002	888	669	2850	1833	1198	1039	838	1468
F9Z35_1420.p01	7915	4516	1905	1793	1601	1880	2904	4166	2736	1695	1750	1138	4844	3645	1921	1778	1522	2225
F9Z35_1421.p01	2544	1738	1266	786	966	1051	1139	1437	1116	740	1014	958	2078	1446	1313	889	652	1243
F9Z35_1422.p01	487	594	273	55	216	302	144	428	239	123	173	64	519	354	152	154	132	351
F9Z35_1423.p01	7487	7037	2414	1559	2144	2833	2687	5726	3518	1838	2162	1459	8198	4340	1843	2261	1810	4066
F9Z35_1424.p01	5299	2298	1201	868	773	673	2004	2242	1350	904	914	502	3959	1477	1123	708	595	810
F9Z35_1425.p01	5185	3728	2490	1273	1139	1567	2633	4534	3269	1548	2085	1128	3101	2119	1757	1859	1415	1552
F9Z35_1426.p01	2332	1099	1932	783	639	901	1298	1415	1671	992	1195	364	1456	963	1233	1080	585	912
F9Z35_1427.p01	3165	1754	1730	875	657	670	1619	1692	1707	1036	1279	300	2068	947	1181	1078	637	817
F9Z35_1428.p01	4242	2868	2557	914	936	1136	1644	2461	1976	1351	1482	426	3826	1423	1506	1548	985	1080
F9Z35_1430.p01	957	584	279	117	244	205	320	530	294	208	232	186	816	356	193	219	186	291
F9Z35_1431.p01	2896	1367	635	257	513	461	919	1449	712	569	465	285	2419	751	479	494	469	682
F9Z35_1432.p01	31787	18800	4394	4410	5985	7084	7843	15865	6680	4576	5274	6549	33262	12522	3068	5854	4644	8191
F9Z35_1433.p01	3790	1740	840	628	531	913	1847	1666	1231	947	1057	549	2243	1129	594	908	620	816
F9Z35_1434.p01	248	101	101	82	44	147	179	95	147	112	140	48	141	41	82	100	59	100
F9Z35_1435.p01	9974	4586	2348	2511	1152	1820	3602	6230	2874	2145	2447	2230	4730	5433	1763	1876	1482	2016
F9Z35_1436.p01	718	435	279	90	90	303	197	442	234	210	149	99	479	220	107	341	150	177
F9Z35_1437.p01	2873	1977	1155	657	461	1258	657	1885	875	1109	532	467	2050	1397	624	1339	583	824
F9Z35_1438.p01	725	493	518	191	137	366	192	555	354	343	224	107	451	283	277	466	167	178
F9Z35_1439.p01	759	505	692	242	256	428	196	559	546	350	389	185	503	333	333	607	269	245
F9Z35_1440.p01	1473	975	1492	518	674	1050	595	1061	1330	730	1126	354	1055	542	765	1338	647	645
F9Z35_1441.p01	3117	1568	1035	392	523	1037	607	2015	807	542	586	506	2192	1529	490	759	561	646
F9Z35_1442.p01	2852	1089	1066	408	497	964	518	1452	831	658	749	764	1709	877	573	978	596	594
F9Z35_1443.p01	95	41	24	11	5	16	26	28	33	12	4	4	53	27	10	23	16	12
F9Z35_1444.p01	8655	3302	977	310	608	1474	1035	3201	618	579	649	706	5512	2285	515	1003	696	872
F9Z35_1445.p01	2481	1113	412	121	302	629	409	881	322	260	320	232	1858	762	163	597	286	457
F9Z35_1446.p01	9518	4552	3698	1483	2354	3025	2993	4620	2680	2029	3245	1969	7652	3464	1878	4100	1742	2304
F9Z35_1447.p01	2859	3592	968	610	677	714	1444	3783	1067	904	1491	778	1913	4182	486	1080	525	791
F9Z35_1448.p01	3250	1291	652	284	423	355	1170	1241	581	295	453	232	2157	1010	337	487	300	286
F9Z35_1449.p01	101402	23030	3425	2227	3956	3733	17557	18672	4214	4323	3436	4874	105908	16944	2075	4167	2841	3946
F9Z35_1450.p01	9788	9117	5973	2919	2461	3571	3321	7062	6974	4279	3953	1380	7152	4386	3266	5984	2768	3450
F9Z35_1451.p01	18074	8788	7389	3663	4571	5229	7344	10821	9588	5227	5264	2331	13524	4565	4875	6568	5502	5799
F9Z35_1452.p01	2414	1946	515	506	472	1007	1172	2251	694	524	695	629	1530	1260	479	586	500	845
F9Z35_1453.p01	349422	214751	72405	35019	59282	83768	107129	201774	90703	55225	64077	41061	294031	136645	48628	69078	68484	95049
F9Z35_1454.p01	9163	5101	4391	3291	1981	3155	3409	5462	3940	4426	3072	2391	4936	4952	2591	2869	2161	2791
F9Z35_1455.p01	3317	2381	1454	1006	640	874	1825	2203	1518	1334	1447	757	2082	1751	894	881	703	737
F9Z35_1456.p01	32327	16073	6568	6782	5104	6260	11211	17194	7336	5622	5095	6239	20703	16695	6439	5400	4880	6416
F9Z35_1457.p01	687	419	100	19	48	41	301	545	136	58	52	19	599	246	57	64	60	68
F9Z35_1458.p01	1120	552	174	129	136	92	422	526	220	99	108	91	721	717	137	95	66	145
F9Z35_1459.p01	155	91	41	4	19	3	124	87	71	13	31	6	100	50	18	15	19	16
F9Z35_1460.p01	258	118	93	31	48	25	149	98	98	39	46	36	103	153	55	46	23	31
F9Z35_1461.p01	47	36	42	7	10	15	49	38	51	16	24	21	37	55	20	23	2	13
F9Z35_1462.p01	2060	1423	500	255	280	348	646	1292	505	251	271	200	1166	1065	391	418	235	367
F9Z35_1463.p01	1929	1011	581	484	513	854	1010	1054	750	551	844	788	1457	659	548	493	473	599
F9Z35_1464.p01	159	95	130	47	36	42	63	91	115	78	54	29	100	55	75	81	37	46
F9Z35_1465.p01	54	13	12	7	8	16	8	21	8	17	7	10	43	9	5	17	8	13
F9Z35_1466.p01	7879	3411	657	441	1396	628	3440	3871	854	485	1190	1035	4357	3433	827	362	658	1123
F9Z35_1467.p01	18574	7767	1086	1239	2471	1094	6664	8335	1386	627	1656	2141	11195	8800	1444	496	1342	1962
F9Z35_1468.p01	10063	4728	1329	851	1780	1176	5048	5998	1918	1119	1756	1373	7291	4537	1089	932	1301	1694
F9Z35_1469.p01	6983	3835	1234	746	1616	792	3514	3981	1471	843	1480	946	3969	2580	1141	616	911	953
F9Z35_1470.p01	1310	880	1305	612	623	885	812	1317	3865	862	1017	290	609	250	804	2299	1143	879
F9Z35_1471.p01	5581	4209	3948	3659	1532	2969	2142	3569	4885	2624	3133	1423	3003	2253	4375	3922	2513	2292
F9Z35_1472.p01	7481	4045	3657	835	1785	1635	3136	3671	4011	2325	2123	560	4707	1551	1874	2194	1694	2388
F9Z35_1473.p01	1227	1601	2047	598	588	578	958	1791	2574	1823	1473	319	772	579	849	2093	703	459
F9Z35_1474.p01	17758	16497	6602	5327	5938	12761	6633	9803	5348	4524	9586	7315	12733	16413	4968	7378	4301	9103
F9Z35_1475.p01	17005	6853	3864	3702	2955	8252	4078	5122	5572	3069	4452	3950	8940	7197	3025	5874	2933	5600
F9Z35_1476.p01	3018	1699	810	211	545	430	1217	2039	980	266	609	171	2223	875	457	419	654	583
F9Z35_1477.p01	7767	4928	4290	2742	2875	2567	3588	5060	3642	2723	2573	1939	6201	3146	4086	2450	2181	2973
F9Z35_1478.p01	10867	5293	3879	3721	2266	1839	3978	6113	3214	2228	2323	2202	7477	3878	3694	2142	2231	2371
F9Z35_1479.p01	6101	3004	2474	836	1704	1192	1530	3389	1620	1221	1226	873	4562	1679	1769	1190	1483	1467
F9Z35_1480.p01	4902	2484	2611	1585	1644	1393	1907	2660	2238	1766	1782	1640	3818	1775	2282	1522	1525	1410
F9Z35_1483.p01	1223	885	473	158	277	315	412	858	671	294	294	111	920	569	221	579	269	328
F9Z35_1484.p01	4313	3059	806	1254	562	1586	2605	4910	1931	1147	1409	2266	1779	4616	671	1049	688	1988
F9Z35_1485.p01	5966	6661	2848	1970	1952	3145	3812	8047	3579	1995	3539	2220	3632	5533	2220	2128	2056	3369
F9Z35_1486.p01	665	487	625	443	365	263	697	666	647	163	741	270	345	248	553	283	239	294
F9Z35_1487.p01	17120	16593	9306	7409	4997	7772	8961	15622	7781	5874	7636	7532	10768	9480	7843	6811	5246	7280
F9Z35_1488.p01	6691	7279	4891	3071	2693	2963	3472	6063	3515	2789	3828	2427	6393	3761	3886	3696	2401	2438
F9Z35_1489.p01	4061	2195	2334	1524	984	1548	1834	2393	2061	1366	1955	1494	2697	1769	1912	1686	1020	1085
F9Z35_1490.p01	9296	5398	7421	6534	3318	4548	4406	5328	6607	4825	5735	4588	6781	3694	6620	5291	3934	3413
F9Z35_1491.p01	565	251	466	131	177	117	388	251	493	92	412	102	388	187	297	171	171	123
F9Z35_1492.p01	4705	3247	4599	1971	1567	2401	1950	2678	3568	2969	2655	1113	4589	2079	3020	3451	2011	1678
F9Z35_1493.p01	3181	1281	1756	435	563	564	1205	1441	1686	776	1168	337	2913	565	999	794	742	430
F9Z35_1494.p01	8546	5618	6921	7149	2498	3571	3837	5192	4768	4314	4102	3947	7017	4853	5998	4236	2762	2475
F9Z35_1495.p01	6989	3698	4650	2108	1547	1796	2931	3429	3720	3250	2931	1369	4568	2751	2561	2770	1883	1452
F9Z35_1496.p01	7580	4752	6207	4465	2781	2715	3222	4238	4323	4233	3332	2619	5281	3444	4764	3715	2488	2047
F9Z35_1497.p01	13984	7769	9578	4832	3974	5173	5041	6949	5515	6249	4781	2946	11553	4616	6426	6728	3514	4051
F9Z35_1498.p01	4833	3454	5138	3692	2014	2281	2158	2863	2719	2824	2485	1772	4106	1931	4150	3076	1861	1922
F9Z35_1499.p01	3163	1827	3114	2407	1091	1683	1600	1812	2160	2025	2119	1485	2325	1262	2371	2219	1269	1225
F9Z35_1500.p01	15899	8046	8612	4907	4014	5100	5787	7230	7079	5647	5847	3439	10682	5193	5892	5899	5001	4398
F9Z35_1501.p01	67859	42469	21825	17050	15818	19023	24663	37123	20153	14134	16333	13727	49894	35948	21769	16297	13580	18869
F9Z35_1502.p01	12631	7319	4007	2427	2758	3558	4520	5671	3826	2766	3619	2365	12076	4467	3244	2833	2560	2898
F9Z35_1503.p01	356	129	179	85	43	63	116	141	126	64	91	49	182	105	118	129	54	46
F9Z35_1504.p01	0	0	0	0	0	0	0	0	0	0	0	0	0	0	0	0	0	0
F9Z35_1505.p01	247	136	202	97	56	82	82	165	140	84	82	42	156	127	122	117	60	53
F9Z35_1506.p01	129	68	130	48	26	69	67	68	105	59	55	33	91	57	68	86	35	50
F9Z35_1507.p01	270	142	129	127	38	68	91	150	102	89	60	96	164	136	108	90	49	59
F9Z35_1508.p01	255	184	256	132	86	147	142	196	174	169	119	73	222	168	162	168	66	150
F9Z35_1509.p01	160	77	53	18	23	35	35	76	34	25	20	25	108	50	22	41	23	42
F9Z35_1510.p01	118	74	95	53	48	52	45	50	78	37	58	48	70	64	68	42	25	37
F9Z35_1511.p01	393	248	166	70	83	113	166	179	166	89	112	95	252	169	102	114	90	104
F9Z35_1512.p01	6020	2322	1071	730	690	1053	1978	2011	1275	1013	909	740	4036	2255	766	975	741	925
F9Z35_1513.p01	7705	2902	2279	929	1421	1734	2550	2831	2992	1445	1847	574	4834	1616	1520	1727	1591	1675
F9Z35_1514.p01	2417	1222	1372	1381	718	816	1007	1362	1101	708	865	878	1911	1463	1216	860	672	794
F9Z35_1515.p01	7509	4049	1606	1322	1178	1303	2620	3531	1821	1153	1472	1319	4374	3650	1416	1192	967	1195
F9Z35_1516.p01	2058	1418	2009	873	641	609	1207	1344	1456	1265	1200	364	1178	1075	968	1592	554	424
F9Z35_1517.p01	2167	798	484	316	352	374	657	816	538	316	430	442	1679	524	432	307	299	455
F9Z35_1518.p01	28	22	31	14	8	21	16	37	37	30	33	8	10	10	12	36	9	5
F9Z35_1519.p01	47	74	28	11	6	12	18	61	22	16	14	14	35	57	9	43	8	31
F9Z35_1520.p01	4192	2558	1687	1012	819	740	1581	2371	1347	1504	880	608	2183	1969	1094	1144	743	773
F9Z35_1521.p01	37	15	14	6	3	5	16	12	15	7	10	1	12	1	9	7	6	7
F9Z35_1522.p01	110	60	54	24	31	23	48	58	46	29	27	14	50	38	34	31	28	26
F9Z35_1523.p01	539	442	1239	591	350	457	226	405	640	874	411	248	303	233	703	704	353	306
F9Z35_1524.p01	17285	13157	21555	16409	7680	11920	7349	10967	13888	11332	9884	7395	12611	10480	15971	14271	7177	9099
F9Z35_1525.p01	7591	6973	12044	8093	3689	5198	3929	5482	6146	5541	5179	3786	4700	4869	9726	6076	3078	3888
F9Z35_1526.p01	9528	8602	9580	6486	3341	4807	4083	6331	5515	6014	4783	2497	7386	6666	6789	6144	2857	3756
F9Z35_1527.p01	2281	3119	3643	1839	1307	1439	1351	2343	1810	1795	1567	992	1683	2221	2468	1721	816	1231
F9Z35_1528.p01	4741	3593	7463	4857	2106	2838	2423	2958	4415	4156	3485	2195	3459	2754	5152	3511	1757	2082
F9Z35_1529.p01	591	465	1004	360	326	248	354	421	504	329	485	195	350	290	795	382	199	189
F9Z35_1530.p01	7178	7114	5836	3707	2037	2661	2680	4779	3098	3721	2591	1940	5311	5712	4027	3786	1801	2027
F9Z35_1531.p01	2272	1812	1827	612	771	1238	717	1608	1128	1062	1016	344	2282	1025	827	1110	635	1178
F9Z35_1532.p01	3741	3180	3164	1465	1591	1900	1867	2513	2081	1831	2407	670	3063	2096	1960	2045	1330	1869
F9Z35_1533.p01	2087	1624	1276	915	683	790	1042	1728	1239	960	1105	669	1587	1273	842	1028	691	789
F9Z35_1534.p01	3136	1238	976	346	476	485	1060	1316	1082	682	758	318	2133	642	548	607	524	544
F9Z35_1535.p01	1899	1252	1046	243	413	475	899	1555	869	736	533	145	1470	606	406	721	432	500
F9Z35_1536.p01	22994	14432	2472	1221	2943	7133	9737	17936	2553	3655	6011	6838	14569	14339	1485	1958	2333	13437
F9Z35_1537.p01	27136	19086	3146	1185	4867	11340	12422	19419	2753	3885	10343	9310	16177	19314	1737	2055	3537	16011
F9Z35_1538.p01	141	65	170	47	60	48	75	90	142	109	68	29	71	68	103	137	40	22
F9Z35_1539.p01	77831	34796	5129	4754	17238	12576	14185	23856	4997	5031	8567	11528	79895	26838	4536	5791	12021	13685
F9Z35_1540.p01	26784	18614	3976	1268	5496	4700	11161	18255	15112	3392	6522	1223	21695	4055	2331	5137	6814	5103
F9Z35_1541.p01	10000	5848	6269	3403	3272	4182	4912	5599	4974	4388	4286	2484	6204	3806	4001	3944	2990	2879
F9Z35_1542.p01	7980	4218	8297	3776	2921	4919	3206	4124	6380	4692	4390	2439	5027	2634	5170	5541	3357	3060
F9Z35_1543.p01	31983	33442	24434	18201	12071	16224	13589	23886	18226	16873	15846	9298	27814	21526	18863	18593	11521	11514
F9Z35_1544.p01	3548	2153	1447	314	598	852	817	1510	1268	556	946	216	4734	565	643	813	838	764
F9Z35_1545.p01	24001	14724	9117	3828	6615	7726	8414	14639	7898	6220	7318	3198	19085	8676	6445	6645	6141	8740
F9Z35_1546.p01	7805	6046	4392	1719	3117	3111	3406	4834	3374	2648	3757	1752	7871	3862	3111	2678	2681	3669
F9Z35_1547.p01	10329	5129	3802	1734	2464	3418	3463	4774	3018	2907	3591	2163	9354	3528	2493	2833	2693	3089
F9Z35_1548.p01	6323	4841	4136	1482	1724	2438	2695	4302	4631	2736	2485	708	4647	2145	2418	3224	2133	1987
F9Z35_1549.p01	131	22	171	28	37	52	55	102	191	179	117	15	68	26	32	115	112	43
F9Z35_1550.p01	3533	2004	2775	1119	1012	1804	1280	2172	1633	1652	1406	938	2298	1571	1551	1677	1037	1238
F9Z35_1551.p01	1868	1224	1643	737	703	734	762	1267	817	564	782	314	1331	701	1007	708	491	529
F9Z35_1552.p01	2384	1549	2535	653	902	1512	769	1805	1135	1309	1029	405	1839	859	1343	1551	773	1050
F9Z35_1553.p01	6722	3080	3478	2388	1479	2287	2173	3081	2634	2202	2029	1369	3498	2074	2270	2573	1442	1787
F9Z35_1554.p01	509	324	664	526	253	368	457	330	593	364	580	296	200	351	478	412	216	239
F9Z35_1555.p01	294	129	320	102	85	204	247	190	315	277	251	171	138	170	148	186	108	126
F9Z35_1556.p01	1491	881	1310	478	413	830	642	810	786	778	704	455	826	834	590	910	451	512
F9Z35_1557.p01	195	132	314	127	101	134	132	150	247	138	197	89	104	109	177	153	72	114
F9Z35_1558.p01	67	65	77	39	41	12	85	48	70	12	44	13	33	58	62	26	13	13
F9Z35_1559.p01	323	243	391	83	135	177	222	279	259	143	198	57	197	148	187	188	129	128
F9Z35_1560.p01	1238	938	1241	627	409	524	733	829	747	748	734	321	858	687	720	790	365	456
F9Z35_1561.p01	878	469	797	258	150	267	313	600	396	379	302	91	661	329	329	449	169	201
F9Z35_1563.p01	1779	711	321	185	167	236	768	997	357	225	205	138	1153	522	250	332	210	252
F9Z35_1564.p01	12735	10834	5072	5873	4162	7811	5274	15643	7296	4812	8720	8997	6616	8855	5369	6824	8273	8027
F9Z35_1565.p01	4762	3622	1266	704	1375	1882	1750	2416	1308	743	1367	916	3906	2465	1405	1010	1198	2883
F9Z35_1566.p01	841	705	254	148	276	223	352	376	242	49	259	185	498	453	275	138	206	304
F9Z35_1567.p01	9920	6960	2652	2760	2751	4052	3581	4112	2926	1415	2301	2175	5463	7170	3277	2592	2098	4706
F9Z35_1568.p01	3421	1681	1055	1023	394	1076	1380	1634	1224	1572	941	628	2207	1110	710	1133	675	869
F9Z35_1569.p01	1704	930	1084	1173	490	635	890	861	983	1247	866	794	1061	865	759	914	461	495
F9Z35_1570.p01	28633	14776	3114	2867	4091	3498	5530	9500	3402	4168	3632	3429	31649	7140	1776	3713	2931	3936
F9Z35_1571.p01	87	73	42	27	27	12	34	49	54	20	24	21	16	27	27	57	33	6
F9Z35_1572.p01	465	413	1575	919	205	319	290	438	850	1239	392	296	231	314	640	1647	267	97
F9Z35_1573.p01	10428	9440	2252	1629	2028	1945	4513	6442	2234	1638	2080	1671	6125	8580	1922	1666	1341	2905
F9Z35_1574.p01	3993	2637	4932	3342	2951	2857	1642	2142	5879	2599	2453	2289	2867	2031	4416	3610	2451	2304
F9Z35_1575.p01	9556	8391	7810	5021	3830	3480	4363	6391	7331	5627	4309	2094	8528	5344	5688	6160	3347	3013
F9Z35_1576.p01	2084	1419	1121	613	789	842	820	1314	739	760	593	454	1634	1016	908	730	554	720
F9Z35_1577.p01	14076	7964	3249	1194	2467	2379	4108	6648	2776	2471	2236	1104	13252	4807	1944	2491	1920	2576
F9Z35_1578.p01	391	483	317	124	132	179	212	400	354	318	243	83	319	148	193	313	156	149
F9Z35_1579.p01	3222	1763	1236	517	673	490	1628	1760	1602	826	881	376	2543	948	632	792	768	445
F9Z35_1580.p01	24004	9336	2387	2041	7310	7192	6475	8804	2330	2275	3940	5030	17113	10460	2423	2738	3702	8249
F9Z35_1581.p01	1593	787	816	445	375	379	486	775	577	462	345	242	1250	484	608	497	348	363
F9Z35_1582.p01	3470	1599	1542	886	814	1120	1126	1688	1188	1308	736	811	2111	1710	1038	1005	783	1110
F9Z35_1583.p01	7625	5609	4479	2755	2183	3206	4123	5401	4366	3766	4001	1609	5122	3408	3187	3230	2245	3319
F9Z35_1584.p01	245268	63819	15274	13516	11367	10767	52767	70767	21214	9830	9460	14594	201820	62801	15230	11828	9090	17317
F9Z35_1585.p01	964	1227	212	116	155	243	524	1143	680	579	342	67	1390	573	80	513	187	261
F9Z35_1586.p01	7788	5610	5535	3587	1466	4058	4916	6138	9231	5169	5686	1439	4285	3398	3919	4128	3288	3196
F9Z35_1587.p01	6818	5578	7706	3346	1893	3639	3203	4221	7894	4306	4742	930	5552	2334	5939	4340	3353	3049
F9Z35_1588.p01	14461	10220	6088	2674	3945	4764	5405	9424	7224	4907	4761	1589	12726	3860	3731	5270	4814	4994
F9Z35_1589.p01	5826	3048	2680	2072	1712	1679	2325	2917	2247	2125	1792	1525	4003	2188	1894	1786	1479	1615
F9Z35_1590.p01	3675	1990	3485	1414	1024	1431	1512	1821	2465	2321	2050	899	2818	1401	1883	2263	1246	1114
F9Z35_1591.p01	4615	2028	2068	478	615	1284	1330	2722	1755	1632	1238	467	2779	1897	966	1297	1026	1174
F9Z35_1592.p01	21669	9703	7853	5036	3690	6491	6272	10180	9676	4976	6669	4734	12496	7055	5330	6499	5893	6477
F9Z35_1593.p01	175	140	85	41	52	64	107	134	125	53	78	56	86	121	50	45	23	50
F9Z35_1594.p01	37	30	11	9	10	8	22	15	19	9	9	7	16	42	7	0	3	4
F9Z35_1595.p01	280	185	154	69	81	63	142	176	151	70	97	33	195	111	70	81	63	53
F9Z35_1596.p01	38	23	40	8	17	12	24	23	57	21	29	2	36	6	35	26	11	1
F9Z35_1597.p01	61	63	71	18	23	39	69	64	108	69	37	6	73	27	34	55	20	18
F9Z35_1598.p01	117781	81948	54912	59043	23302	37567	61633	97698	124759	36431	31599	21103	118031	77584	89699	47002	20883	41995
F9Z35_1599.p01	2756	1037	1012	277	1054	1013	1119	1794	1697	603	1040	305	936	717	375	887	1187	890
F9Z35_1600.p01	9	1	9	2	1	0	1	1	2	2	2	0	2	0	1	1	0	3
F9Z35_1601.p01	4019	687	156	145	238	374	1143	952	347	201	537	525	783	1337	121	145	209	331
F9Z35_1602.p01	6667	3119	869	494	1078	1293	2209	3715	3238	675	908	824	4364	1976	739	928	979	1102
F9Z35_1603.p01	361	80	90	77	36	169	140	117	128	191	103	82	140	116	54	81	45	91
F9Z35_1604.p01	6785	4571	2374	2241	2003	2403	2943	4182	2262	2296	2049	1749	4755	3070	2184	2050	1643	1850
F9Z35_1605.p01	2831	1711	1529	935	714	1062	1045	1514	1544	923	882	491	2374	1159	1557	1188	826	1108
F9Z35_1606.p01	16629	8706	2028	1181	1595	1757	7701	10761	4035	1290	1857	1210	16417	7309	2204	1083	1290	1963
F9Z35_1607.p01	375	384	151	93	92	103	133	320	151	139	115	81	427	201	106	154	105	107
F9Z35_1608.p01	1362	882	803	243	372	433	591	1023	777	718	508	106	1349	276	361	772	393	421
F9Z35_1609.p01	60	43	29	10	35	17	14	44	15	13	37	9	54	10	8	40	34	17
F9Z35_1610.p01	8239	6219	3431	2944	2944	3927	2466	4198	2830	2516	3339	2193	7768	4989	2589	4754	2418	2774
F9Z35_1611.p01	2113	2143	1420	1201	952	1522	770	1384	1001	920	1291	1411	1838	2488	944	1738	855	1016
F9Z35_1612.p01	2526	2694	1385	1334	1225	1578	1065	1818	1379	1077	1548	1094	2036	2766	1283	1813	760	1058
F9Z35_1613.p01	3164	3032	1530	1835	1250	1582	1341	2172	1320	1198	1461	1510	2453	2866	1517	1892	924	963
F9Z35_1614.p01	5521	6394	1995	2374	2024	2302	2336	3964	1932	1823	1746	2713	4365	7731	1744	2930	1250	1516
F9Z35_1615.p01	15338	9146	3167	2391	2773	2428	3837	7372	2717	2496	2212	2673	9848	6780	2507	3854	1739	2037
F9Z35_1616.p01	319	120	92	32	47	120	58	106	62	85	54	66	222	96	71	86	83	85
F9Z35_1617.p01	31231	18515	16549	5929	7497	7705	11928	18941	17050	11534	10594	2967	26114	8670	8031	15571	8331	8496
F9Z35_1618.p01	623	354	719	451	349	362	396	362	783	289	670	174	358	195	690	453	339	324
F9Z35_1619.p01	1214	943	1308	803	644	703	797	874	1769	616	981	368	901	620	1032	1247	526	850
F9Z35_1620.p01	6131	3274	2800	1957	1747	1940	2799	3998	4862	1713	1811	1136	3539	2338	2309	3110	1878	2225
F9Z35_1621.p01	21390	8226	7759	6820	4600	8024	6880	8744	10759	4473	5504	3217	10153	5723	8433	8801	4417	9897
F9Z35_1622.p01	2897	1216	1819	776	617	1403	1160	1357	2224	672	1255	521	1305	1044	1399	1520	764	2058
F9Z35_1623.p01	15955	7786	2926	1202	1585	3489	3182	5960	3540	1630	1867	1425	13750	4608	2617	2949	2040	5111
F9Z35_1624.p01	16207	8838	8288	6794	4006	5258	6424	9599	7254	6291	4849	3665	11006	7086	6830	6069	4200	4592
F9Z35_1625.p01	3275	1156	424	233	180	174	771	1300	329	350	238	162	1820	1049	326	296	155	134
F9Z35_1626.p01	1178	655	437	226	118	166	501	690	312	246	186	102	701	543	212	286	112	123
F9Z35_1627.p01	5608	2913	565	320	403	371	1734	2515	650	352	415	236	4643	2202	623	532	276	344
F9Z35_1628.p01	342	247	83	56	58	54	219	197	109	43	68	33	367	207	88	52	42	45
F9Z35_1629.p01	259	129	95	36	28	29	98	141	74	65	50	16	271	47	64	64	24	22
F9Z35_1630.p01	319	153	102	49	47	101	187	186	228	120	120	18	199	49	60	96	79	92
F9Z35_1631.p01	409	453	137	178	81	171	304	365	202	121	129	79	270	371	128	137	80	77
F9Z35_1632.p01	301	264	187	121	85	119	173	174	215	127	127	53	187	180	137	180	92	117
F9Z35_1633.p01	4629	3141	1492	724	799	1177	1662	2925	2523	1187	1255	528	3844	1635	1160	1358	1167	1181
F9Z35_1634.p01	5257	2258	833	534	703	543	1772	2321	987	695	620	384	3201	1505	750	674	599	665
F9Z35_1635.p01	333	114	65	61	16	80	121	165	93	88	62	61	137	144	46	67	47	57
F9Z35_1636.p01	182	56	63	23	27	57	41	72	52	87	30	21	115	47	33	66	51	45
F9Z35_1637.p01	3	4	5	1	2	2	2	2	7	3	3	2	3	2	0	5	1	0
F9Z35_1638.p01	1006	470	407	116	291	248	542	643	829	181	501	159	676	290	332	360	270	284
F9Z35_1639.p01	13869	7685	5348	3216	2553	4662	3188	8484	4325	3045	2913	2368	9463	6324	4447	4381	2655	4256
F9Z35_1640.p01	3614	2171	1959	820	853	1452	793	2618	1418	1099	987	507	2583	1417	1631	1586	963	1224
F9Z35_1641.p01	2719	1197	1451	477	395	946	669	1821	1091	1023	628	284	1253	891	771	1076	495	783
F9Z35_1642.p01	3436	2025	2127	639	661	1256	905	2353	1728	1352	902	453	2438	1239	1073	1742	857	1057
F9Z35_1643.p01	1816	1163	2824	1370	752	1189	821	1364	2623	1592	1295	575	935	627	1996	2335	1056	1064
F9Z35_1644.p01	726	690	600	205	171	296	356	718	724	216	351	167	320	492	356	433	223	237
F9Z35_1645.p01	1200	861	691	276	200	537	242	865	517	466	283	232	791	473	442	757	323	301
F9Z35_1646.p01	217	110	52	26	31	68	63	180	58	39	31	31	165	97	31	57	44	44
F9Z35_1647.p01	916	674	447	212	111	308	208	832	416	474	225	59	536	395	205	537	221	193
F9Z35_1648.p01	1743	1032	673	370	205	456	433	1594	616	586	295	249	1156	600	362	568	321	266
F9Z35_1649.p01	9736	6220	2590	1243	1465	1587	3797	5835	3148	1583	1979	969	6664	4891	2053	2080	1410	2177
F9Z35_1650.p01	4088	1594	1327	496	755	1076	1135	1769	1574	580	732	372	2640	809	958	860	922	1416
F9Z35_1651.p01	4925	2244	2033	852	1022	1542	1513	2356	2502	1829	1554	702	3498	1164	1103	2007	1270	1518
F9Z35_1652.p01	15585	8123	3450	3971	3470	6037	5907	9967	2634	3983	5552	9272	9920	10067	2483	2146	2750	9496
F9Z35_1653.p01	15858	6403	2145	1072	2695	3448	5470	7585	2033	2887	4488	5469	9637	7536	1043	1038	2002	5801
F9Z35_1654.p01	6700	4045	1289	834	1634	2446	3149	4464	1351	1778	3186	2692	3982	4411	629	812	1385	3907
F9Z35_1655.p01	8652	3761	1644	832	1103	1405	2077	3166	2854	882	1160	472	8983	2078	1228	1945	1435	1809
F9Z35_1656.p01	4032	2472	2264	1063	1081	1162	1593	2414	2640	1061	990	405	3221	1378	1927	1840	1121	1525
F9Z35_1657.p01	99	37	19	16	13	76	58	67	36	53	58	16	37	30	9	23	26	20
F9Z35_1658.p01	87010	42675	5150	3985	6753	6789	21225	34398	7936	5588	6536	4993	62771	41187	4168	7406	5944	7747
F9Z35_1659.p01	16184	9947	1680	3289	2142	2060	5245	7279	2461	1366	2479	2869	10630	13441	2604	2192	1271	2098
F9Z35_1660.p01	148	138	45	114	24	18	191	166	47	12	51	55	100	305	107	19	14	21
F9Z35_1661.p01	48467	26727	5435	4327	5177	6032	11675	25152	6894	5199	5817	6278	34418	23247	4916	6745	5290	5352
F9Z35_1662.p01	2493	1560	363	275	316	357	758	1355	453	346	381	229	1742	851	230	410	368	289
F9Z35_1663.p01	3201	2226	1035	1016	837	1073	1265	1750	955	903	978	813	2663	1538	926	917	736	988
F9Z35_1664.p01	7291	5991	5259	1631	1558	7663	2537	2998	11607	3406	4819	519	4520	3976	2535	5350	1691	3847
F9Z35_1665.p01	649	254	57	48	40	75	107	309	57	56	23	33	302	166	33	62	72	93
F9Z35_1666.p01	295	153	98	32	60	62	84	154	108	63	52	21	231	61	61	40	52	37
F9Z35_1667.p01	1761	970	823	448	487	550	855	968	848	356	618	427	955	1002	1110	480	410	818
F9Z35_1668.p01	6189	3596	5777	3570	2266	2643	3103	2989	4596	2316	2682	2233	4122	3363	8004	3324	1980	3235
F9Z35_1669.p01	4173	2965	3465	2263	1083	1182	1858	2056	3194	1415	1317	883	2576	2786	5943	2057	1048	1311
F9Z35_1670.p01	3496	1002	101	34	110	118	471	1431	110	100	85	93	1776	782	44	146	97	179
F9Z35_1671.p01	1187	461	232	77	128	141	415	645	272	284	229	119	725	288	159	147	183	113
F9Z35_1672.p01	78	31	27	27	19	13	31	32	24	37	11	9	52	19	24	23	18	15
F9Z35_1673.p01	139286	47056	13086	9769	25702	33223	25148	33566	18739	8639	17297	26750	123833	53582	11424	13720	17748	40329
F9Z35_1674.p01	3315	1129	507	486	340	837	1178	923	756	760	701	584	1937	1091	380	536	420	650
F9Z35_1675.p01	466	337	201	282	136	137	278	190	148	73	177	407	306	388	230	88	79	143
F9Z35_1676.p01	1613	500	671	361	306	314	766	693	730	475	561	376	817	393	454	341	359	327
F9Z35_1677.p01	3887	2673	2938	1312	2672	2232	1319	1912	2754	1886	1766	1357	3299	1711	1910	3260	1943	1552
F9Z35_1678.p01	3342	2661	1599	887	663	769	1233	2774	1133	1097	892	407	2541	1486	854	1406	820	508
F9Z35_1679.p01	2857	1326	1672	991	622	783	889	1616	1421	1400	974	620	2080	659	1054	1488	999	628
F9Z35_1681.p01	1482	869	1086	467	373	282	906	848	1083	530	582	246	929	584	630	650	279	297
F9Z35_1682.p01	250	188	565	468	89	94	268	199	400	191	243	103	155	240	390	295	80	80
F9Z35_1683.p01	321	225	786	300	146	163	272	252	814	379	300	74	204	166	360	716	150	104
F9Z35_1684.p01	2781	709	686	603	571	558	762	771	581	761	595	864	1865	696	612	565	527	535
F9Z35_1685.p01	1044	456	956	174	319	393	245	606	879	690	332	112	700	181	279	1184	456	435
F9Z35_1686.p01	3423	1251	3241	1059	1176	942	1849	1933	4898	1117	1843	639	2028	910	2245	1726	1540	1111
F9Z35_1687.p01	2085	1297	3999	1689	1191	1967	1245	1699	3462	1954	2007	489	1076	962	2742	3155	1196	1622
F9Z35_1688.p01	13547	8405	9167	9594	2713	6599	5592	6987	8967	6832	6472	4499	7526	8038	7941	8532	3651	4940
F9Z35_1689.p01	4322	2474	3923	2127	1593	2658	2076	2593	3937	2528	2644	884	2448	1483	2229	3565	1847	2120
F9Z35_1690.p01	4022	2418	1939	1181	791	1373	1575	2250	1594	1544	1208	745	2208	1933	1245	1576	780	1091
F9Z35_1691.p01	1865	1352	751	800	380	529	1069	1334	890	887	664	450	1021	1264	575	568	328	527
F9Z35_1692.p01	8864	6015	4029	2704	2438	2743	3838	5021	3087	2805	2747	1893	6391	4424	3101	2697	1843	2397
F9Z35_1693.p01	5469	3070	3407	2297	1303	2405	2455	3056	4193	2347	2685	1339	3188	1982	2534	2553	1790	2146
F9Z35_1694.p01	2979	2578	2587	1871	1220	1487	1410	2201	2097	1575	1638	932	2260	1418	2449	1627	1094	1254
F9Z35_1695.p01	607	557	1121	478	372	312	322	567	654	457	551	271	460	342	727	584	355	292
F9Z35_1696.p01	1965	2054	2835	1831	1100	1323	993	1582	1678	1798	1605	839	1270	1440	2141	2003	1067	804
F9Z35_1697.p01	36368	20362	18824	16600	9936	13506	11508	18227	18493	11481	11922	13167	28872	15298	17649	13863	11865	11907
F9Z35_1698.p01	16523	8303	2511	1713	2342	2041	5761	8418	3422	2325	2272	1559	12021	5218	2435	2410	2040	2726
F9Z35_1699.p01	7468	4138	2956	1674	1601	2246	3213	3732	3627	2420	2217	1227	5730	2301	1939	2252	1681	2047
F9Z35_1700.p01	4106	4204	1665	1409	1306	1353	2240	3151	1400	2114	1377	1078	3359	2510	1122	1564	959	1156
F9Z35_1701.p01	9488	5015	2484	1311	1613	2591	2465	4578	3548	2893	1974	886	8949	1966	1248	3546	2429	2632
F9Z35_1702.p01	2981	2989	1425	971	655	868	1447	2310	1478	926	1130	667	2082	2105	948	1071	606	697
F9Z35_1703.p01	4329	3189	1964	1207	1234	1232	1928	2602	1778	1637	1336	1022	3703	2172	1624	1497	1113	962
F9Z35_1704.p01	4466	3219	1456	820	1101	853	1693	2669	1115	1243	884	705	3576	2173	1253	958	816	698
F9Z35_1706.p01	31013	11598	3796	1907	3001	2353	6785	10336	3087	3574	2256	2077	24173	7956	2405	3985	2284	2520
F9Z35_1707.p01	2447	1212	1047	486	482	584	856	1404	763	646	490	252	1243	786	640	689	428	529
F9Z35_1708.p01	16298	11115	6000	4856	4598	6067	5540	6126	4416	4389	5049	4066	13746	8528	4469	4696	3718	5434
F9Z35_1709.p01	1005	699	756	728	404	363	482	642	484	445	476	519	897	570	692	395	298	338
F9Z35_1710.p01	1561	1208	1583	1179	574	724	678	1058	983	1001	808	437	1425	631	982	1126	514	513
F9Z35_1711.p01	930	851	1661	847	630	711	632	795	1280	987	929	356	1064	547	1052	1268	524	535
F9Z35_1712.p01	1403	993	1133	313	518	415	821	797	1086	501	897	164	1227	397	583	735	433	357
F9Z35_1713.p01	4105	3410	3604	1723	1336	1862	1951	2790	2295	2750	2181	1134	3573	1927	1784	2837	1294	1337
F9Z35_1714.p01	4284	3098	3565	1961	1273	1620	1815	2803	2329	2185	2099	906	3373	2028	1989	2225	1249	1216
F9Z35_1715.p01	13245	8668	751	385	1167	1472	3227	8486	659	1069	926	917	12059	7424	401	822	791	2769
F9Z35_1716.p01	555	216	297	266	173	262	256	286	287	177	220	175	401	222	309	268	200	222
F9Z35_1717.p01	2474	1857	804	499	598	1523	1202	1893	997	1355	1156	1190	1560	1365	408	894	590	1801
F9Z35_1718.p01	676	583	396	156	249	652	338	659	275	619	425	386	407	499	157	372	242	648
F9Z35_1719.p01	234	140	150	29	86	127	113	215	213	183	240	83	163	79	51	107	103	139
F9Z35_1720.p01	58	37	40	50	33	44	15	41	30	39	31	45	34	25	26	17	19	22
F9Z35_1721.p01	5462	6370	4631	2807	1986	3755	2851	4350	5195	4182	4032	1236	3802	3598	3089	5315	2418	2237
F9Z35_1722.p01	2503	582	807	653	250	500	1042	957	1286	1059	1005	244	1518	406	491	726	599	508
F9Z35_1723.p01	4160	1932	971	542	667	733	1301	1918	1248	809	747	360	3037	1243	610	934	707	820
F9Z35_1724.p01	11025	5479	4225	2706	2079	2559	4622	6656	6664	2514	2921	1408	5948	3756	3737	3568	2690	2807
F9Z35_1725.p01	1416	929	775	213	494	213	1017	947	864	121	580	277	1124	744	567	210	300	206
F9Z35_1726.p01	30288	20151	17875	8626	8185	10266	11437	19471	14987	9385	9904	4834	20938	9621	13936	12551	7985	10324
F9Z35_1727.p01	11952	5583	7529	4709	3675	7208	3554	6870	6229	4214	3699	3241	5718	4555	5927	5144	3448	7190
F9Z35_1728.p01	2499	2196	1684	685	990	1055	1114	970	4561	709	2410	1826	552	2083	1041	1657	1725	644
F9Z35_1736.p01	12067	3500	1048	950	1133	960	2226	3917	962	1082	878	819	8014	2309	742	764	1017	1541
F9Z35_1737.p01	384	125	70	33	41	41	180	194	115	63	80	31	285	92	73	61	57	58
F9Z35_1738.p01	75	41	2	2	2	0	43	60	8	2	10	0	32	27	3	0	3	10
F9Z35_1739.p01	888	552	496	397	293	457	429	466	470	274	423	320	677	399	460	398	298	395
F9Z35_1740.p01	27	16	13	2	8	12	11	16	19	15	13	0	18	2	6	29	11	4
F9Z35_1741.p01	7839	2011	1515	966	595	1320	2400	3096	2078	1910	1657	899	3499	2463	823	1545	906	1404
F9Z35_1742.p01	2776	983	688	300	323	487	754	1251	499	516	535	271	1296	704	404	431	334	549
F9Z35_1743.p01	1325	677	192	119	226	180	655	606	339	59	237	94	1270	406	182	137	150	178
F9Z35_1744.p01	14968	7972	2365	3952	3303	3574	5226	7362	3261	2084	3107	4561	12789	7725	3151	1998	2465	3740
F9Z35_1745.p01	14133	12605	56010	32727	7355	18847	6650	12159	29768	43322	19809	8610	7887	9135	25489	41565	12160	6402
F9Z35_1746.p01	3277	1308	120	39	200	257	830	1733	342	97	199	54	1921	774	114	136	221	358
F9Z35_1747.p01	13756	6854	3094	3096	1965	3017	4305	6483	4254	3964	3133	2019	10783	4850	2733	3646	2612	2324
F9Z35_1748.p01	2227	719	634	289	435	489	493	696	479	472	425	401	1983	457	290	598	404	518
F9Z35_1749.p01	4007	1407	2088	3498	479	2373	1322	1741	4409	2049	1820	1318	1705	1099	1936	3136	1590	2444
F9Z35_1750.p01	2166	949	718	515	383	473	1052	990	672	717	601	469	1259	861	440	495	404	442
F9Z35_1751.p01	1463	957	615	493	415	426	733	857	488	523	489	405	1015	684	391	431	335	377
F9Z35_1752.p01	29242	37916	40879	29244	14443	26007	16761	23117	28485	24833	27831	10201	18569	32942	28731	30979	14213	14605
F9Z35_1753.p01	9804	12572	10821	11636	4452	10633	5971	8452	8360	9223	9330	6414	6181	11158	8127	12001	4758	5020
F9Z35_1754.p01	1084	956	1037	904	371	732	600	784	1087	970	805	357	507	574	542	1163	523	390
F9Z35_1755.p01	16208	7229	4868	3218	3255	4330	5202	6397	5458	3265	3666	3137	12690	5004	3896	3695	3252	4569
F9Z35_1756.p01	11154	8033	6061	3076	3302	3186	5078	6396	6471	4213	4314	2006	8500	5200	4498	4348	3379	2929
F9Z35_1757.p01	4134	2007	1888	2010	1051	1308	1989	2234	2116	1653	1594	1639	2860	1868	1772	1269	1072	1235
F9Z35_1758.p01	5	5	37	22	6	8	1	1	36	22	20	17	6	0	26	31	11	3
F9Z35_1759.p01	3602	1343	235	105	173	121	684	1074	216	195	125	57	2437	765	135	172	173	141
F9Z35_1760.p01	24971	15139	193	67	520	161	5252	9032	310	66	97	163	15641	10414	205	134	326	411
F9Z35_1761.p01	7083	3834	3062	2639	1714	1915	2136	2713	3639	2041	1975	1140	5944	3669	4392	3179	1937	1254
F9Z35_1762.p01	2343	1609	694	418	485	557	912	1223	600	542	564	451	1551	1527	488	594	359	571
F9Z35_1763.p01	1356	919	426	130	241	160	604	916	492	190	352	104	913	626	236	251	217	193
F9Z35_1764.p01	3	1	1	0	3	0	0	2	1	0	0	0	2	1	0	0	0	1
F9Z35_1765.p01	0	0	0	0	0	0	0	0	0	0	0	0	0	0	0	0	0	0
F9Z35_1766.p01	0	0	0	0	0	0	0	0	0	0	0	0	0	0	0	0	0	0
F9Z35_1767.p01	0	0	0	0	0	0	0	0	0	0	0	0	0	0	0	0	0	0
F9Z35_1768.p01	0	0	0	0	0	0	0	0	0	0	0	0	0	0	0	0	0	0
F9Z35_1769.p01	0	0	0	0	0	0	0	0	0	0	0	0	0	0	0	0	0	0
F9Z35_1770.p01	0	0	0	0	0	0	0	0	0	0	0	0	0	0	0	0	0	0
F9Z35_1771.p01	0	0	0	0	0	0	0	0	0	0	0	0	0	0	0	0	0	0
F9Z35_1772.p01	149	96	100	60	42	67	60	100	59	60	55	64	143	78	109	70	37	56
F9Z35_1773.p01	358	159	106	22	35	28	97	222	81	78	54	12	322	104	51	67	51	37
F9Z35_1774.p01	147	88	42	34	22	40	36	123	28	64	15	7	102	52	22	49	46	38
F9Z35_1775.p01	948	612	319	155	317	246	341	614	333	267	365	166	1006	264	202	363	240	211
F9Z35_1776.p01	1206	947	576	322	449	400	549	955	480	381	550	382	1186	691	296	660	254	287
F9Z35_1777.p01	11291	4762	2382	1579	2030	1640	3680	4646	1538	1806	1703	1869	8303	4658	1499	2206	1154	1424
F9Z35_1778.p01	21871	8589	2044	863	2353	1834	4677	8099	2487	1129	1630	1329	16758	5775	1545	1751	1875	2551
F9Z35_1779.p01	999	547	506	365	316	519	289	561	460	386	335	339	859	290	432	450	317	392
F9Z35_1780.p01	211	208	172	72	100	173	34	214	81	103	109	79	207	147	104	125	75	105
F9Z35_1781.p01	16096	15876	8661	6422	5008	6922	6409	11313	7123	6279	6087	3621	12642	12255	7160	7544	4191	5782
F9Z35_1782.p01	12186	7574	3620	2796	2230	3991	3647	6522	3822	3575	2773	2204	10748	5020	2498	3687	2667	3184
F9Z35_1783.p01	2942	1404	1763	1118	572	1001	1233	1274	1902	1459	1196	712	2016	1166	1048	1444	773	768
F9Z35_1784.p01	9843	3984	1854	1432	985	3545	4500	3505	3899	4803	2940	1193	5550	2109	858	3623	1691	2080
F9Z35_1785.p01	4225	1820	1417	685	828	1178	1501	2201	1642	965	850	490	2919	1328	982	1000	969	1504
F9Z35_1786.p01	4090	2521	762	282	368	492	995	2188	806	688	496	202	2549	1156	483	714	510	443
F9Z35_1787.p01	193	100	241	79	47	75	97	123	208	112	103	34	94	71	154	129	103	94
F9Z35_1788.p01	7656	2301	778	321	387	323	1597	2492	579	592	357	217	6151	1598	318	778	383	401
F9Z35_1794.p01	12057	9008	14585	11845	4093	8644	4800	9058	13738	12008	8800	7918	4657	7257	10099	12995	7611	4452
F9Z35_1795.p01	700	319	158	95	70	77	385	491	219	100	124	155	622	355	160	99	74	104
F9Z35_1796.p01	251	137	65	28	17	50	147	234	115	59	76	19	233	69	73	77	23	44
F9Z35_1797.p01	9410	6161	3535	1593	1966	2581	3069	4599	2940	1974	2277	1912	7589	4384	2529	2458	1698	3006
F9Z35_1798.p01	6119	5724	3123	1096	1627	2108	3144	4172	3704	1997	2780	810	5308	3109	1863	2418	1356	2408
F9Z35_1799.p01	3758	4225	3366	1476	1452	2005	1816	2479	2473	1548	2407	1165	2932	3669	2163	2138	1121	2031
F9Z35_1800.p01	7712	7871	5552	3810	2610	4341	2949	4785	3490	2373	3747	3195	5520	7756	4950	3782	2045	4539
F9Z35_1801.p01	11544	7088	5560	1932	1996	3531	2814	5144	3444	1923	2737	1181	9444	5333	3479	3326	2057	3562
F9Z35_1802.p01	7452	4298	5313	5891	2048	3483	2864	3229	4102	2215	3165	2990	5211	4295	5477	3702	1799	3149
F9Z35_1803.p01	33256	11935	13173	8241	5341	8130	9281	11913	15395	6398	7096	4748	18528	8413	11083	10663	7043	8553
F9Z35_1805.p01	15572	10387	7171	6822	4704	8335	6332	10073	6862	6445	5955	6375	11044	8896	4553	8017	3966	8646
F9Z35_1806.p01	1905	1153	1149	1524	818	1385	806	1184	852	659	931	1802	1494	1433	974	912	574	1464
F9Z35_1807.p01	1581	1073	889	539	717	647	897	994	857	392	869	493	1190	857	798	581	485	888
F9Z35_1808.p01	41915	26578	8024	7246	9912	13957	11848	19915	10883	7621	9426	8102	39876	20566	8177	9983	8733	16582
F9Z35_1809.p01	6622	5327	3804	1522	2081	3431	2547	3430	3085	2263	3156	1391	6888	2761	2604	2874	2151	2394
F9Z35_1810.p01	95567	53411	41361	28955	22590	35941	32166	46026	34726	26018	28418	23617	61169	54341	32481	33596	20556	31640
F9Z35_1811.p01	1949	1786	1795	919	867	985	1078	1461	2136	1013	1261	410	1843	936	1331	1528	883	827
F9Z35_1812.p01	5806	3391	2878	2051	1614	1857	2221	2898	4352	1825	1766	1181	3546	1862	2501	2963	1684	1742
F9Z35_1813.p01	16438	24779	7948	5536	5544	10514	6094	16753	7166	5336	6408	4409	11931	17575	6459	6640	4380	7144
F9Z35_1814.p01	1825	1931	1702	1558	892	1626	808	1339	1271	955	1270	1004	1327	1594	1480	1255	742	1117
F9Z35_1815.p01	46986	33233	16076	8947	12883	15617	17883	29768	19271	11273	12194	5949	44322	14808	13894	13278	15124	18241
F9Z35_1816.p01	1661	1210	1595	734	621	714	744	939	1301	692	904	296	1688	888	1181	777	565	492
F9Z35_1817.p01	1285	1009	1331	388	489	489	645	943	1083	768	653	249	1494	531	1068	603	466	448
F9Z35_1818.p01	4487	1667	1476	671	446	731	1795	2555	2376	1730	1146	361	3020	1407	866	993	693	652
F9Z35_1819.p01	10733	4365	5164	4477	1918	2485	3875	5208	5216	4228	2413	1983	7127	3631	3863	3705	2066	1928
F9Z35_1820.p01	1769	758	1563	1080	351	439	1439	1064	2267	1923	1106	294	814	564	950	838	478	299
F9Z35_1821.p01	4306	2328	1757	1703	719	1306	1907	2298	2068	1902	1597	821	2954	1425	1268	1675	848	853
F9Z35_1822.p01	14355	12389	7058	6392	3646	7030	6430	8737	6737	7721	5676	3459	10738	11439	5087	8303	3348	5270
F9Z35_1823.p01	5692	3285	3516	1615	1419	2182	2369	2723	2759	2754	2466	1412	5043	2947	2379	2322	1524	1822
F9Z35_1824.p01	2170	1243	1712	689	797	702	780	930	1180	883	1056	567	1830	754	1319	912	766	672
F9Z35_1825.p01	58563	24772	2674	1202	2056	1670	10821	22896	1980	1408	1659	1111	50220	14793	1981	1434	1798	2793
F9Z35_1826.p01	5399	3386	3320	1792	1412	1565	2157	3334	2957	2287	1887	998	3951	2311	2514	2446	1305	1343
F9Z35_1827.p01	5509	3406	3071	1635	1394	1650	1869	2840	2096	2004	1811	1161	5750	2169	2301	1921	1179	1195
F9Z35_1828.p01	20386	14458	6307	5745	5242	4830	8349	11263	8090	6872	5493	3106	19048	8933	6549	6568	4729	5255
F9Z35_1829.p01	151	61	57	28	33	51	34	71	34	49	22	14	99	31	29	51	37	50
F9Z35_1830.p01	2690	2221	1581	806	658	1394	1126	2257	1076	1199	952	615	2189	1543	1162	1266	819	892
F9Z35_1831.p01	862	908	496	206	277	459	427	681	407	362	409	118	732	543	286	510	321	335
F9Z35_1832.p01	6693	7236	3596	2549	1801	3040	2947	5492	3302	3179	2888	1511	4335	4499	2299	3983	1656	2151
F9Z35_1833.p01	11621	5542	3591	2045	1779	3227	3452	5485	3931	3301	2610	1803	8480	4303	2454	3817	2643	3120
F9Z35_1834.p01	24	10	37	5	8	14	8	12	39	22	12	0	12	3	9	24	10	12
F9Z35_1835.p01	1859	875	234	163	815	993	522	737	261	301	858	417	1199	524	121	361	766	555
F9Z35_1836.p01	3460	1618	818	509	589	678	1503	1402	1035	636	1001	574	1862	1619	574	617	604	748
F9Z35_1837.p01	6319	2883	1537	1013	1114	1295	2275	2433	1488	1346	1559	990	4411	2244	935	1051	1116	1507
F9Z35_1838.p01	410	267	247	108	108	96	209	318	292	147	160	39	417	167	150	194	107	126
F9Z35_1839.p01	392	193	222	86	67	257	143	239	227	348	159	48	204	136	78	311	130	136
F9Z35_1840.p01	92	52	90	25	24	51	17	47	71	85	19	21	66	31	46	107	52	43
F9Z35_1841.p01	2539	2609	2342	1200	900	1243	1227	1949	1811	1340	1414	684	2434	1686	1563	1788	896	1068
F9Z35_1842.p01	3567	2320	2199	890	839	853	1262	1955	1515	1096	1147	456	3173	1270	1491	1544	802	794
F9Z35_1843.p01	1857	1565	856	250	325	680	534	2202	811	666	368	154	1490	684	375	985	491	499
F9Z35_1844.p01	1174	1463	514	287	289	348	584	1339	459	341	341	346	971	1074	312	440	261	344
F9Z35_1845.p01	1201	802	931	326	605	488	631	613	567	475	557	477	973	480	565	463	422	537
F9Z35_1846.p01	1623	1742	481	291	441	506	955	1221	500	287	526	498	1130	1309	386	357	322	611
F9Z35_1847.p01	1105	573	308	129	215	245	473	482	269	153	231	212	677	436	202	220	130	243
F9Z35_1848.p01	556	338	162	85	127	67	503	402	242	48	185	59	335	251	94	85	65	84
F9Z35_1849.p01	118	128	87	86	87	29	157	156	153	29	145	62	93	137	106	55	45	54
F9Z35_1850.p01	1300	624	662	237	396	286	605	620	684	250	419	120	933	402	476	344	438	361
F9Z35_1851.p01	2744	1066	345	432	260	196	2115	1997	2019	509	387	284	2800	509	664	388	258	208
F9Z35_1852.p01	6971	5110	4122	3789	1178	1886	2699	4573	2941	3445	2210	2064	3085	4265	2801	3587	1149	1057
F9Z35_1853.p01	797	1630	461	230	335	326	475	1393	825	311	444	231	581	1062	328	457	324	510
F9Z35_1854.p01	243	94	62	21	49	64	127	108	114	63	45	20	139	75	39	63	45	66
F9Z35_1855.p01	577	275	114	74	125	113	219	257	196	60	103	53	353	229	124	77	89	159
F9Z35_1856.p01	16379	9487	14011	10028	5450	8025	5357	7318	9814	8709	7571	6113	13371	7401	8376	11768	4695	6076
F9Z35_1857.p01	29012	6076	1114	1805	2384	2824	4708	7222	1732	1196	1949	3260	27762	4296	891	1406	2802	4744
F9Z35_1858.p01	235	118	122	68	64	107	60	86	73	84	57	74	215	66	91	92	63	66
F9Z35_1859.p01	81	39	40	7	17	19	48	52	70	31	26	3	37	13	9	46	17	19
F9Z35_1860.p01	155	102	86	53	45	41	65	145	78	49	49	46	94	71	62	70	49	30
F9Z35_1868.p01	91	67	128	76	59	36	109	63	143	19	177	84	77	99	174	35	35	47
F9Z35_1869.p01	21	12	17	12	16	8	25	15	25	8	18	12	13	20	20	6	6	4
F9Z35_1870.p01	15	13	15	12	7	13	9	9	14	12	13	6	21	9	18	8	6	16
F9Z35_1871.p01	6	2	0	4	0	1	0	0	0	2	0	0	3	0	0	3	0	0
F9Z35_1872.p01	7	8	4	7	2	4	4	2	6	0	7	2	5	3	10	1	0	0
F9Z35_1873.p01	11	10	8	10	5	7	8	8	3	11	10	3	16	10	15	4	4	2
F9Z35_1874.p01	105	118	134	61	79	52	117	131	124	33	134	39	90	113	147	58	40	64
F9Z35_1875.p01	171	44	50	29	33	58	53	33	68	36	41	22	121	30	32	45	29	37
F9Z35_1876.p01	0	0	0	0	0	0	0	0	0	0	0	0	0	0	0	0	0	0
F9Z35_1877.p01	0	0	0	0	0	0	0	0	0	0	0	0	0	0	0	0	0	0
F9Z35_1878.p01	0	0	0	0	0	0	0	0	0	0	0	0	0	0	0	0	0	0
F9Z35_1879.p01	0	0	0	0	0	0	0	0	0	0	0	0	0	0	0	0	0	0
F9Z35_1880.p01	20	17	15	12	9	1	16	19	10	4	15	20	10	22	18	1	5	4
F9Z35_1881.p01	1822	1082	769	598	431	471	563	839	468	605	492	448	1252	1156	478	516	297	322
F9Z35_1882.p01	1	0	0	0	1	0	0	2	0	0	1	0	0	0	0	0	0	0
F9Z35_1883.p01	1	1	3	0	3	0	1	5	0	0	0	0	6	1	0	0	1	0
F9Z35_1884.p01	15	16	16	8	9	4	3	8	3	12	2	0	27	5	7	7	8	5
F9Z35_1885.p01	262	135	160	49	73	107	89	123	91	66	97	50	305	79	115	118	82	84
F9Z35_1886.p01	84	23	49	22	17	60	18	31	27	60	17	24	94	17	36	48	33	61
F9Z35_1887.p01	299	202	250	125	109	184	123	153	200	143	186	95	284	155	141	187	90	140
F9Z35_1888.p01	52	41	41	27	23	15	57	38	43	13	46	17	51	51	55	18	16	10
F9Z35_1889.p01	131	130	49	18	27	24	54	60	37	11	43	13	117	74	18	23	22	34
F9Z35_1890.p01	2455	1769	2103	1255	806	1211	851	1678	1095	1182	1172	884	1956	1287	1080	1234	674	851
F9Z35_1891.p01	13692	9069	5532	3543	2756	3019	3913	7920	2815	3648	3114	3000	9156	8675	3033	3331	2066	2296
F9Z35_1892.p01	0	0	0	0	0	0	0	0	0	0	0	0	0	0	0	0	0	0
F9Z35_1893.p01	4689	2700	3254	1176	1431	2249	1549	2358	1961	1706	1961	727	4571	1245	1981	2155	1565	1719
F9Z35_1894.p01	5626	3612	1533	428	1442	1445	1301	2517	1026	978	1150	576	5226	1627	823	1149	1120	1694
F9Z35_1895.p01	731	388	69	96	56	114	481	336	52	100	54	60	275	110	35	159	58	101
F9Z35_1896.p01	16632	9788	4494	3523	3024	3632	6563	9374	5115	5128	4114	2323	13423	5657	3785	4199	3565	3058
F9Z35_1897.p01	5266	2790	1506	780	918	879	1803	2634	1169	1028	889	567	3881	1654	1080	971	854	882
F9Z35_1898.p01	2274	914	812	498	10569	3040	847	841	858	523	4546	2633	1591	439	668	562	9325	5813
F9Z35_1899.p01	50024	17937	4391	2530	48338	22475	7605	15112	6343	4482	18954	11052	47869	7642	3979	6498	43058	41253
F9Z35_1900.p01	2183	1748	633	409	4685	1519	863	1349	703	459	2094	1670	1597	1266	542	568	2924	2743
F9Z35_1901.p01	632	836	308	170	1803	670	350	580	250	196	773	720	613	591	256	286	901	1191
F9Z35_1902.p01	917	465	357	128	1044	356	393	515	369	193	597	230	931	230	251	246	735	569
F9Z35_1903.p01	960	721	364	31	195	149	174	763	315	166	130	15	904	198	73	232	166	175
F9Z35_1904.p01	318	356	253	476	65	280	143	457	170	499	235	427	173	466	147	378	77	93
F9Z35_1905.p01	1134	613	759	818	249	565	590	871	719	1028	709	460	632	549	409	941	338	273
F9Z35_1906.p01	19949	11588	14758	7466	4060	7564	7693	13173	9604	11896	7603	3738	15090	7908	8244	11527	4858	4525
F9Z35_1907.p01	235	101	78	11	41	35	95	217	158	48	33	1	187	52	37	124	35	55
F9Z35_1908.p01	6686	3725	10893	5473	2656	5574	2925	4753	5689	7685	4230	2583	5581	2608	6594	7255	3191	3072
F9Z35_1909.p01	34257	14526	20349	8215	6959	9137	11662	15918	12512	12672	9663	4738	24232	10155	13505	12422	7090	6716
F9Z35_1910.p01	29174	14682	20463	13576	6066	9198	9069	15573	11083	9447	8184	8802	17905	14918	15537	11430	6263	6700
F9Z35_1911.p01	10976	4772	11816	4517	3289	5259	4718	6200	6743	6429	4842	2795	6400	3416	7392	5983	3310	3860
F9Z35_1912.p01	5854	2084	5426	3655	1439	2329	3121	2646	4196	2898	3084	2333	3512	2078	3601	2598	1400	1910
F9Z35_1913.p01	4757	3428	2724	390	882	1098	2346	5880	3449	1038	1331	208	3265	1269	777	1304	1176	1226
F9Z35_1914.p01	651	741	249	120	131	233	230	822	282	244	163	94	498	355	110	284	125	200
F9Z35_1915.p01	35779	18804	5778	2186	4041	4525	12292	14267	5139	5048	4601	2731	31191	19963	3249	3797	3634	5584
F9Z35_1916.p01	2674	2249	899	661	575	1020	1377	1846	822	784	858	627	1747	1720	556	870	461	964
F9Z35_1917.p01	1172	769	440	137	296	323	522	1012	374	289	385	277	821	737	252	268	255	271
F9Z35_1918.p01	629	486	239	151	163	126	462	641	225	89	292	202	439	262	224	89	144	116
F9Z35_1919.p01	9555	11195	3065	1515	2226	2768	3720	9946	2664	2352	2520	1579	7247	7165	2237	2488	1854	2635
F9Z35_1920.p01	3839	1516	1340	732	900	691	1775	1514	1095	589	784	793	2342	1200	1237	566	500	710
F9Z35_1921.p01	4661	1732	931	447	505	435	1737	1686	834	282	526	263	3161	1092	594	390	518	478
F9Z35_1922.p01	5061	2871	1262	390	675	1073	1787	2889	2456	981	1159	211	3610	1245	713	1439	988	1215
F9Z35_1923.p01	4883	3260	1613	728	1114	987	2363	3107	1670	1093	1269	452	3652	2967	1095	1194	856	1197
F9Z35_1924.p01	6683	4210	1890	555	1195	1134	2388	3577	1639	1145	1493	395	5828	2638	1019	1168	994	1276
F9Z35_1925.p01	2847	3602	1201	249	830	1234	2369	4137	5216	1034	1868	207	3603	567	474	1647	1522	1421
F9Z35_1926.p01	33667	15014	4609	3170	4320	3644	7995	11120	3824	2919	3878	4523	28273	12020	4084	2805	3109	3973
F9Z35_1927.p01	26735	10120	8346	7259	3932	4369	10484	11320	8627	7368	6636	4686	17058	8289	6204	5469	4267	4063
F9Z35_1929.p01	3913	3389	2349	1301	1078	1477	1386	2659	1380	1341	1365	838	3495	2125	1487	1538	1088	998
F9Z35_1930.p01	1850	1452	1208	857	575	832	899	1220	1460	851	929	572	1427	1022	858	1137	595	626
F9Z35_1931.p01	2581	2244	1391	2372	666	1571	1699	1960	1305	1578	1338	1702	968	2838	1013	1326	592	914
F9Z35_1932.p01	29578	15109	10636	6871	6752	7320	11100	14513	9789	6904	7870	6107	19467	13890	8616	6383	6205	7792
F9Z35_1933.p01	40160	21243	22754	7191	9111	10924	12215	22891	15385	12613	9574	4081	28559	12720	13499	13486	8319	12149
F9Z35_1934.p01	2798	1337	782	319	437	663	670	1468	620	796	411	389	1275	1406	487	599	400	473
F9Z35_1935.p01	414	757	345	164	177	257	260	568	367	343	380	137	418	272	151	405	166	178
F9Z35_1936.p01	44930	31046	13155	5373	10845	9021	19800	26148	13180	12542	11047	4832	39572	17568	7375	10003	7661	10981
F9Z35_1937.p01	65663	40026	15415	9443	9935	14260	35186	42419	20504	19188	15498	7317	52318	27083	8028	14937	9791	14995
F9Z35_1938.p01	2694	1064	845	472	502	441	1369	1426	1077	530	787	423	1587	726	637	559	510	563
F9Z35_1939.p01	411	168	193	92	119	78	238	247	215	103	142	92	293	245	177	93	76	107
F9Z35_1940.p01	4165	2163	772	367	588	486	1451	2179	596	456	586	528	2484	1634	598	424	518	524
F9Z35_1941.p01	9283	6794	1628	552	1117	1185	3576	6909	3277	1862	2075	421	6683	2443	669	1832	1864	927
F9Z35_1942.p01	0	0	0	0	0	0	0	0	0	0	0	0	0	0	0	0	0	0
F9Z35_1943.p01	2717	2273	1425	654	898	1008	1307	943	5817	632	3478	2026	556	2155	869	1507	1441	712
F9Z35_1951.p01	11562	3542	1155	889	1099	1201	2140	3718	918	1135	862	825	7915	2299	742	804	1100	1575
F9Z35_1952.p01	162	86	48	35	37	37	57	129	50	44	40	22	147	91	45	50	22	35
F9Z35_1953.p01	22213	11299	7099	4811	3758	5715	10993	14510	11909	6239	6524	4284	14016	8963	6551	6120	3932	6416
F9Z35_1954.p01	38722	17777	7187	4178	6179	9302	10922	14862	6397	6095	6601	8693	23509	18309	4707	5151	5400	11926
F9Z35_1955.p01	1013	551	541	166	214	326	261	502	305	232	297	180	925	272	344	335	250	312
F9Z35_1956.p01	1165	765	772	415	394	613	506	651	474	409	454	343	1076	505	674	488	338	640
F9Z35_1957.p01	1081	979	893	388	472	639	615	818	595	434	601	385	929	778	600	542	334	662
F9Z35_1958.p01	4926	2871	1758	929	1014	1625	1625	2735	1580	1090	1211	677	3447	1649	1353	1399	1190	1702
F9Z35_1959.p01	2002	2819	1018	702	832	1032	897	1945	755	725	859	851	1541	2349	756	796	583	1033
F9Z35_1960.p01	6705	3831	1505	484	922	1268	1933	5032	1259	1061	810	433	4709	2353	977	1122	840	1473
F9Z35_1961.p01	4273	2048	812	306	555	730	1233	2449	795	554	449	280	2676	1289	621	714	521	857
F9Z35_1962.p01	214	136	59	12	45	28	162	140	90	28	54	8	113	108	44	37	26	34
F9Z35_1963.p01	2338	933	1272	327	517	768	770	1474	1169	918	589	308	1694	520	669	994	660	799
F9Z35_1964.p01	45602	19377	6803	6641	4323	9422	10946	17423	9585	8688	8280	6597	36652	15733	4759	8477	6831	8133
F9Z35_1965.p01	3732	2063	2318	1816	1190	1410	1528	1818	1930	1697	1573	1098	2961	1425	1651	1537	1070	1082
F9Z35_1966.p01	170	186	308	238	146	148	124	131	231	129	206	131	166	179	218	177	96	94
F9Z35_1967.p01	1097	614	1134	371	374	615	300	708	829	836	582	273	658	273	467	931	500	384
F9Z35_1968.p01	2369	1281	2420	597	887	831	1192	1420	1942	1610	1217	272	1765	586	1162	1679	845	848
F9Z35_1969.p01	96	42	98	48	31	26	62	74	79	82	56	16	56	45	42	59	37	23
F9Z35_1970.p01	12767	12461	3666	2896	1824	3106	5026	9923	3958	2709	2525	1706	8585	13053	3781	2556	2016	3211
F9Z35_1971.p01	2876	1482	1470	396	558	1093	1117	2235	1094	1082	588	266	1783	886	651	1040	656	1085
F9Z35_1972.p01	24700	6762	5086	2721	2681	2363	9626	7971	8279	5950	5520	1702	15037	4716	2755	2747	3077	3517
F9Z35_1973.p01	328	232	171	109	66	107	122	244	190	105	131	85	248	133	121	136	88	91
F9Z35_1974.p01	85	70	51	18	10	26	25	72	34	29	19	17	90	38	16	43	28	22
F9Z35_1975.p01	5834	3577	2503	1484	1349	1416	2616	3518	2732	1556	1644	708	4578	2035	1818	1921	1257	1480
F9Z35_1976.p01	17423	11279	12000	6279	5193	5803	7750	10400	9104	8867	6529	3195	10529	7265	8380	7501	4873	4420
F9Z35_1977.p01	2422	2165	2465	531	918	654	1579	1904	1646	989	1317	217	1874	895	1395	904	684	503
F9Z35_1978.p01	2942	2096	3764	2043	1335	1643	1694	1940	2629	2722	2037	1127	2152	1231	2571	2071	1253	1013
F9Z35_1979.p01	97268	75036	26802	8453	18588	19307	33993	55801	25299	19556	19460	7032	94921	33663	13911	21084	17543	22548
F9Z35_1980.p01	1428	828	625	266	636	510	1242	877	1280	331	919	294	1376	808	734	391	574	485
F9Z35_1981.p01	58965	28880	12163	10743	9361	12344	17552	25534	13302	9615	11228	8985	41582	21787	11460	10003	9376	13622
F9Z35_1982.p01	17409	10592	10618	6978	5647	5907	8129	9559	7138	7260	7451	4201	10109	8079	8112	6641	4002	4360
F9Z35_1983.p01	16483	12071	12840	10663	5818	7246	9407	11569	8489	8634	8032	6563	9695	10008	9841	7471	4322	4901
F9Z35_1984.p01	992	772	1653	787	521	1121	937	819	1125	1130	1089	415	538	727	1048	839	334	518
F9Z35_1985.p01	11301	11333	15798	13366	5106	10262	7796	10714	8672	11582	9320	6827	6228	10498	10110	10963	4735	5339
F9Z35_1986.p01	16079	9855	11963	9646	4537	6230	7413	9948	7335	7520	6955	4923	10677	7938	8633	6603	4543	4429
F9Z35_1987.p01	11603	9418	9473	10623	4389	5408	5755	8366	5522	4919	5689	6414	7534	9253	8200	5235	3460	3738
F9Z35_1988.p01	2727	3083	1880	1381	803	1677	1906	2805	1519	1362	1784	839	1714	2255	1372	1270	678	972
F9Z35_1989.p01	11844	15756	8189	5219	4267	5444	5468	12542	6045	5587	5726	3049	9963	11295	5637	6379	3530	4372
F9Z35_1990.p01	8	0	3	0	3	0	0	0	10	0	3	0	3	0	8	0	6	0
F9Z35_1991.p01	401	236	302	497	135	182	230	342	322	285	276	483	123	358	260	422	130	99
F9Z35_1992.p01	2623	1057	638	493	306	794	1480	1274	986	1048	1006	765	1090	1198	363	821	403	528
F9Z35_1993.p01	1226	922	703	464	219	485	889	1173	1159	619	699	267	1014	466	398	625	279	302
F9Z35_1997.p01	302708	248064	144020	113999	78326	130455	125343	224882	166255	142750	118216	86206	244619	183699	116713	158946	93570	92397
F9Z35_1999.p01	1992	1716	3393	931	1044	1468	1122	2266	3286	1831	2071	773	1436	1344	1396	2298	1516	1016
F9Z35_2000.p01	14123	11001	8704	3487	3302	5097	5702	12093	7660	5625	6027	2465	10183	7196	5057	6129	4341	3768
F9Z35_2001.p01	62586	39575	24338	14621	16439	26072	15002	43568	19536	16376	14398	11990	45708	21724	18723	21857	18171	21895
F9Z35_2002.p01	77897	57921	27501	28275	21566	41196	32961	53816	34513	31941	33419	22701	57818	37852	24455	38402	23636	31608
F9Z35_2003.p01	54538	76923	25366	38642	23613	62201	28509	68568	33183	34079	45288	38834	34566	63835	26115	40910	29775	39433
F9Z35_2004.p01	27518	74664	8458	19451	6735	44171	18967	71170	15898	21519	18667	22284	17836	52227	7598	18208	10874	18770
F9Z35_2005.p01	88904	90062	82501	64664	50998	125487	36675	64501	59909	49422	83252	49241	72008	59550	72439	70783	56472	59738
F9Z35_2006.p01	31	18	21	12	6	5	26	10	10	21	11	2	54	21	8	15	3	6
F9Z35_2007.p01	97456	67951	83055	57164	43949	97687	33819	40321	64886	51630	74320	40089	68322	52251	69139	70707	49629	54589
F9Z35_2008.p01	308	81	37	16	12	36	78	99	26	40	39	30	98	179	14	30	14	33
F9Z35_2009.p01	8	9	3	5	3	4	1	3	3	0	1	6	0	12	1	3	1	2
F9Z35_2010.p01	409	149	230	84	88	130	157	263	342	127	133	25	210	85	133	212	143	187
F9Z35_2011.p01	29377	30866	10791	6402	9545	16264	11139	26015	14616	14889	13714	5731	21724	14214	7849	16496	10251	12588
F9Z35_2012.p01	14438	30548	7406	13190	7358	12505	9918	21998	8733	6936	9775	8009	10325	25823	8048	9036	5305	8403
F9Z35_2013.p01	126357	166665	77884	102579	73583	119220	52883	130318	57929	84976	82495	81510	94566	138795	74036	90130	63476	83932
F9Z35_2014.p01	170295	169513	94147	88849	56150	83384	87217	140273	99035	78787	86359	60030	130149	139067	87874	84168	56046	55887
F9Z35_2015.p01	10336	12252	7387	5635	7633	5838	6281	8455	8736	2971	11297	4208	8133	7884	6504	5110	5743	4883
F9Z35_2016.p01	129	54	13	2	3	17	37	92	16	13	5	0	90	23	2	14	22	5
F9Z35_2017.p01	77755	58094	54150	60983	35629	64759	28075	47217	46054	41745	41877	36783	45638	45040	47428	55733	37320	37174
F9Z35_2018.p01	28317	35052	28393	51593	20410	36545	14816	25970	25120	20056	25150	27471	19423	30637	34369	25217	16929	19553
F9Z35_2019.p01	2991	5181	3752	4678	3127	4495	4269	3074	6022	1675	7054	6152	2230	7112	4293	3411	2481	2317
F9Z35_2020.p01	46545	57254	46163	39352	30163	56524	27144	41076	51756	39966	57511	27618	32339	48939	37395	49965	35855	31425
F9Z35_2021.p01	1907	4866	2962	2532	2354	2229	2724	3658	3109	1365	4327	1969	1297	3740	3611	1959	1363	1567
F9Z35_2022.p01	3846	7180	5839	7540	4393	6876	3880	4827	5516	3308	8244	4851	2925	8814	6288	5013	3378	3881
F9Z35_2023.p01	36112	39826	30701	30688	19621	37346	15749	27612	28074	23399	34695	20491	26239	33306	27665	31131	22974	23557
F9Z35_2024.p01	10204	18386	11906	9109	7624	11014	6469	12610	10274	7116	13352	5972	7995	13992	10541	10773	6891	8070
F9Z35_2025.p01	122	207	104	408	130	179	173	96	178	87	308	250	62	438	215	88	79	113
F9Z35_2026.p01	7678	9279	6623	14004	5134	8981	3732	5547	5229	3955	7905	8392	5187	10673	8410	5881	3675	4434
F9Z35_2027.p01	22187	18636	16057	11817	10316	21171	9398	17969	19455	14525	20834	13061	13452	16105	11745	22648	12809	13613
F9Z35_2028.p01	4180	3933	4151	2983	2921	2820	3423	4977	5495	2017	7069	1575	2985	4209	4120	3136	2503	2061
F9Z35_2029.p01	19387	16382	11561	10982	7115	16519	7286	16151	11515	11503	13397	8903	12807	17202	9204	15098	9811	9701
F9Z35_2030.p01	3039	4765	5187	4841	3559	4215	3126	3815	6117	1935	8458	6253	2053	5983	4401	4446	3562	2554
F9Z35_2031.p01	6640	7772	4494	2073	3165	6046	3968	5063	5508	3128	6104	1523	4437	6838	2902	5545	3592	3202
F9Z35_2032.p01	22045	20451	14056	9532	9051	18871	9558	14619	11751	8325	17127	6194	13903	18823	8970	15559	9678	9331
F9Z35_2033.p01	4668	4510	3165	3780	2266	3369	4207	3579	4182	1673	6648	2959	2753	4994	3163	3160	1980	2054
F9Z35_2034.p01	23313	18064	11094	10208	6652	16407	12856	15321	14165	9716	18735	7830	13832	16613	9018	13911	8239	8971
F9Z35_2035.p01	30	35	23	44	14	52	38	17	28	12	64	30	23	75	27	18	15	17
F9Z35_2036.p01	8591	3040	2433	1417	1203	2437	3747	4505	3895	3271	3781	1326	4175	4888	1344	2631	2150	1689
F9Z35_2037.p01	20306	13082	13140	12114	6234	26892	8203	11634	14789	18540	18662	11655	9921	16982	7417	20040	9730	12625
F9Z35_2038.p01	7373	7787	5666	2833	2777	7432	3008	6900	6021	4296	6252	1538	5923	4845	2821	6076	4037	4059
F9Z35_2039.p01	39535	35646	11882	5863	9208	15491	12417	25938	16417	8674	15026	3605	32952	17155	7127	14379	10878	10559
F9Z35_2040.p01	14347	13898	12121	6271	7734	9265	7490	9949	11534	5956	11943	3775	11868	8273	8877	9083	7851	6384
F9Z35_2041.p01	41015	33404	27624	20984	16354	27928	14833	29640	20100	28032	22362	12845	36036	21513	21505	24332	18074	20048
F9Z35_2042.p01	73303	57477	52931	45957	30024	64433	26885	47071	39235	47116	44769	41145	62028	46673	41261	50182	37695	37828
F9Z35_2043.p01	6135	6413	4636	3524	4069	3369	4937	4757	7790	2234	8609	2560	5290	4656	4465	3576	2919	2680
F9Z35_2044.p01	0	0	0	0	0	1	0	0	0	0	0	0	0	3	0	0	0	0
F9Z35_2045.p01	5813	4890	2583	1352	1130	1959	2103	7334	2857	2021	2022	821	3384	3456	1790	2021	1347	2382
F9Z35_2046.p01	29107	19334	5135	2160	4711	5687	6271	17318	4449	3119	4159	2407	23028	12779	4044	4161	3926	7851
F9Z35_2047.p01	330	583	132	200	153	119	517	549	212	48	239	175	275	790	299	67	71	164
F9Z35_2048.p01	18640	15951	6317	6252	5292	7776	7651	13855	5902	5650	6049	5120	15501	11912	6915	5308	4362	8327
F9Z35_2049.p01	878082	641172	271361	154771	208387	363073	222387	463815	270688	264055	212242	89796	805883	374555	195543	282267	223319	387327
F9Z35_2050.p01	3242	2089	1688	703	601	794	1480	2235	1680	1113	1003	239	2454	1230	969	1303	660	770
F9Z35_2051.p01	1715	1014	951	322	448	674	566	849	919	632	684	202	1247	612	509	821	467	639
F9Z35_2052.p01	30183	20995	8808	9319	6483	9332	11376	16147	8442	7519	7475	6101	21832	15777	8210	9291	5846	8993
F9Z35_2053.p01	4233	1859	2029	1454	1261	1978	1216	1843	1506	1146	1394	1820	3251	1427	1711	1600	1174	2708
F9Z35_2054.p01	8923	3820	2554	1867	2243	3378	2604	3868	2815	1760	2313	1930	4927	2753	2254	2281	1983	4297
F9Z35_2055.p01	3653	1950	1021	545	870	797	1433	1621	1367	705	892	526	3350	887	957	1049	767	775
F9Z35_2056.p01	1154	860	523	223	331	465	344	939	502	316	263	228	1038	469	436	484	320	458
F9Z35_2057.p01	4850	3384	544	395	907	778	1650	3007	1202	626	946	502	6627	1416	535	706	1034	1173
F9Z35_2058.p01	5026	3447	1997	1262	2009	1895	2461	2756	2812	1222	2608	1490	4726	2091	2359	1935	1702	2000
F9Z35_2059.p01	4136	3498	1402	1102	1249	1061	1668	2884	1504	743	1431	980	3668	2181	1760	1031	912	1181
F9Z35_2060.p01	37067	25238	11445	8560	8259	10742	14071	18676	10199	8145	11874	5618	30793	16362	10189	10525	7443	9786
F9Z35_2061.p01	8221	7471	7515	5222	3890	5020	3847	5637	5347	4213	5402	3198	7601	4958	6621	4876	3207	3690
[truncated: 170 more rows]

## Sheet: GC_core_counts
ID	D55_130_T1_20180201	D55_130_T1_20181106	D55_PMN_130_T0_20180201	D55_PMN_130_T0_20181106	D55_PMN_130_T1_20180201	D55_PMN_130_T1_20181106	D60_130_T1_20180208	D60_130_T1_20181113	D60_PMN_130_T0_20180208	D60_PMN_130_T0_20181113	D60_PMN_130_T1_20180208	D60_PMN_130_T1_20181113	D6_130_T1_20180131	D6_130_T1_20181108	D6_PMN_130_T0_20180131	D6_PMN_130_T0_20181108	D6_PMN_130_T1_20180131	D6_PMN_130_T1_20181108	D55_H041_T1_20180201	D55_H041_T1_20190110	D55_PMN_H041_T0_20180201	D55_PMN_H041_T0_20190110	D55_PMN_H041_T1_20180201	D55_PMN_H041_T1_20190110	D60_H041_T1_20180208	D60_PMN_H041_T0_20180208	D60_PMN_H041_T0_20181212	D60_PMN_H041_T1_20180208	D60_PMN_H041_T1_20181212	D6_H041_T1_20180131	D6_PMN_H041_T0_20180131	D6_PMN_H041_T0_20190122	D6_PMN_H041_T1_20180131	D6_PMN_H041_T1_20190122
NGO_0372	34457	28465	46140	31509	8999	38492	11559	19288	73301	23831	41185	13853	18010	19890	35356	36716	23847	18284	34314	15116	44685	22768	4504	9037	13675	50191	25612	23410	13941	29447	35415	19578	8834	22604
NGO_0373	4202	4675	13610	5933	2384	7542	2065	2837	14288	5356	8556	1509	2473	3486	9190	8417	3704	3401	3417	1517	10767	3970	1279	1251	1648	10564	4951	4859	2128	2721	6612	3136	2072	2784
NGO_0374	8823	7317	26352	18947	3714	13425	4239	4902	34417	13856	17821	3167	4609	4665	16561	20735	6467	6716	6360	3288	18079	10427	2256	3216	3467	20970	9373	10088	4524	4772	11562	4907	2926	3664
NGO_0375	17316	8444	2504	1915	1638	2768	5565	6506	3927	2754	2182	1881	16766	7403	2362	2672	1515	2606	27593	10834	1272	2528	402	4075	10478	2754	2067	1168	6875	26246	1719	1827	453	4546
NGO_0376	12372	9452	2835	1371	1801	3382	6444	10669	10602	3397	2776	911	14354	4730	2822	3979	2136	3689	14355	13528	2352	5545	872	5644	11201	5739	3020	2321	6834	18416	3163	2988	1069	4437
NGO_0377	6401	3155	986	568	593	610	1775	2914	939	619	736	603	3747	2876	724	873	389	484	5933	4290	1335	1266	409	950	4329	1815	1383	856	1669	6195	877	1037	612	1068
NGO_0378	106	175	174	117	76	66	118	121	263	129	170	73	164	122	149	130	63	41	249	262	260	229	48	142	255	439	233	169	242	291	136	235	78	224
NGO_0379	2174	1617	984	583	495	495	772	1385	657	506	525	280	1975	823	554	692	449	372	1647	1199	739	616	183	418	934	799	553	418	693	1980	516	398	269	458
NGO_0380	80	105	140	111	64	67	158	140	148	70	147	63	108	101	133	80	48	47	132	125	89	49	31	44	127	189	71	106	75	136	46	124	43	137
NGO_0381	935	1401	527	307	272	629	706	1157	542	497	539	354	972	721	398	508	330	316	1123	860	432	521	81	343	739	826	473	327	431	1193	404	426	109	391
NGO_0382	24684	23714	9776	8998	6798	10594	11417	20251	12806	7199	9074	6387	19073	14762	10599	9345	7763	9337	30611	22635	8437	10674	2372	7828	17584	15766	9970	7392	10481	24610	8300	9062	2644	8423
NGO_0383	3050	1557	1776	1335	774	1056	1435	1662	2652	1232	1332	603	1983	1047	1472	1785	1017	1084	3382	1497	1566	1888	208	1287	1442	2999	1546	940	1735	2536	1554	1326	314	1212
NGO_0384	6239	3327	2222	1576	1377	2016	2470	3658	3118	1654	2059	1386	4400	2664	1520	1792	1698	1838	6305	2275	1593	2068	384	1292	2541	3692	1740	1262	1881	4492	1507	1602	516	1877
NGO_0385	21696	8093	4583	4156	2400	4304	8485	8023	6040	4809	5397	3664	11781	7468	3292	4393	2996	4304	23308	6964	3030	4497	627	3207	12755	7695	3906	2890	5318	15458	2940	3873	865	4892
NGO_0386	8281	4438	1831	1013	1385	1333	2886	4754	2092	1496	1440	789	7396	2899	1381	1462	1452	1529	7163	3760	1339	1492	381	1347	3587	1872	1267	807	1733	7158	1262	1074	537	1370
NGO_0387	8808	5103	3350	1706	2844	2893	3581	4347	3772	3300	2667	1823	7963	3395	2352	2978	2677	3174	8063	3845	2607	2283	783	1731	2915	3553	1788	1368	2363	7594	2166	1633	949	1489
NGO_0388	13919	6442	3018	1897	2633	2634	4100	5940	2796	2948	2317	1562	10674	4198	2264	2234	2740	2720	7233	2544	1483	1544	459	1277	1956	2133	1185	716	1788	4464	1535	1131	632	1029
NGO_0389	3914	2493	1910	1107	1084	1004	1481	2286	1530	1393	1102	779	3939	1469	1368	1565	1028	1022	4030	1836	932	994	297	775	1697	1177	1146	686	1546	3884	592	788	336	852
NGO_0390	1421	1393	1001	425	456	457	787	1277	978	857	747	205	1215	687	445	951	380	436	1428	1566	439	686	151	421	1039	865	590	513	660	1687	262	591	169	468
NGO_0391	2624	1600	1402	765	629	740	1546	2012	1537	1037	1117	239	1926	646	880	1124	583	673	2486	2021	759	1033	168	720	1730	1395	722	676	927	2583	536	814	190	642
NGO_0392	1939	1580	1742	494	751	695	1139	1402	1501	996	1226	264	1654	716	862	1220	588	649	1064	793	743	676	163	400	698	1065	502	614	691	1176	355	614	192	362
NGO_0393	4331	4290	2542	717	1158	1552	2228	3755	2272	1735	1832	532	3677	2680	1140	2149	953	1415	2807	2477	1244	1116	288	706	1960	1691	1308	877	1351	2714	708	965	395	951
NGO_0394	4715	3590	4352	2649	1863	2490	2426	3270	2773	2516	2388	1738	4045	2393	3059	2566	1647	1717	4232	2583	2915	2035	609	1217	2361	2898	2463	1587	2077	3809	1758	1164	727	1407
NGO_0395	4160	2506	4454	2216	1523	1944	2033	2607	3689	2514	2720	1513	2061	2305	2603	2530	1581	1282	2973	1550	3806	2740	532	1227	1813	4055	2430	1898	2187	1869	1937	1651	729	2102
NGO_0397	22771	18912	12684	11638	6502	9287	10475	17572	11075	9150	8612	7965	12238	15656	10782	9210	6166	7413	23667	14072	11788	11633	1751	6414	12230	17072	12492	5852	10841	14446	10273	7659	2873	6992
NGO_0398	24227	17121	12111	11962	7840	8312	8731	12910	8815	7549	8028	9403	18156	14042	11991	7895	5793	7429	25643	14150	11475	8213	2139	5587	14525	13758	11225	5524	10345	24426	9295	7287	3673	6523
NGO_0399	8627	8883	4009	2634	2444	3347	5397	8602	7723	2749	3825	1224	7274	2988	3617	4074	4094	3245	8720	8237	4339	4460	1097	2490	4723	7179	2976	2823	3536	8188	3335	3347	1254	2522
NGO_0400	12079	5248	1976	1821	1530	2827	4186	4719	2924	2115	2785	1533	8193	4232	1410	2335	1722	2966	10980	4904	1190	2247	408	1490	5490	3276	1796	1398	2295	8991	1519	1523	513	1825
NGO_0401	4610	3140	2752	1950	1485	2103	1683	2701	2329	1918	1810	1491	3018	2821	2043	2134	1300	2250	5472	2660	1937	1886	532	1422	2324	2588	2073	1159	2241	4428	1483	1314	692	1629
NGO_0402	4856	2922	2689	2337	1589	1817	1873	2329	2063	1632	2079	2412	3217	2693	2287	2125	1162	2054	4583	2376	1846	1464	419	1044	2544	2323	1873	1175	2113	3397	1147	1112	652	1468
NGO_0403	5286	4042	2497	1062	1564	1862	1900	3164	2094	1656	1919	694	5256	2277	1425	2305	1386	2067	5457	3706	1629	1513	498	1306	2884	2207	1643	1090	2396	5552	1160	1574	730	1659
NGO_0404	1753	1682	1725	550	832	791	807	1205	1045	1030	1188	310	1887	839	762	1213	694	555	1991	1477	1055	892	259	830	1160	1282	811	808	1283	1959	637	752	443	1027
NGO_0405	2146	1532	1349	661	717	788	711	1421	921	833	1056	526	2252	1034	773	957	723	581	2102	1144	739	818	184	701	1067	1161	785	647	1152	2337	571	743	307	1043
NGO_0407	8623	5311	4761	2991	2142	2833	2912	4566	3167	2784	2774	2085	7364	3834	3663	3232	2283	2160	5243	2889	2357	2114	486	1430	2996	3023	2063	1310	2370	4577	2187	1672	762	2077
NGO_0408	7299	5405	3019	1679	2130	2361	3461	4387	2826	1942	2178	947	6002	3018	2827	1991	1776	2770	6903	4151	2223	1639	593	1356	3771	2524	1938	1476	2247	6349	1784	2127	780	1664
NGO_0409	733	554	310	71	213	204	473	645	615	173	238	30	617	277	183	267	242	230	786	383	296	294	85	204	405	507	169	197	242	628	259	263	105	217
NGO_0410	105636	78411	11905	7804	15096	37305	25357	79004	50172	18809	25847	7305	64780	24101	5805	38149	35734	36743	122962	50762	16528	43007	4254	21344	30836	63191	17317	12161	18116	52220	11141	33570	6693	12612
NGO_0411	3695	2743	1090	625	877	922	1684	2444	1135	968	945	586	2625	1519	886	820	738	1057	4092	3686	1239	1372	315	1135	2528	1514	1170	789	1662	3805	844	951	416	829
NGO_0412	6989	3412	2554	1183	1116	1831	2872	3974	2661	2420	1740	736	4702	1751	1346	2543	1662	1481	7498	3845	2376	3310	456	2253	3357	3865	2677	1404	2660	4889	2512	1995	684	2070
NGO_0413	6310	4196	3681	2088	1742	2345	2427	3800	2542	2287	1981	1117	4493	2718	2696	2685	1272	1744	6563	3327	3051	2043	600	1293	2856	3427	2561	1565	2400	5709	2121	2268	813	2439
NGO_0414	6524	3829	5956	5619	2102	3648	2715	3357	3567	4979	2918	2581	5073	3206	4433	4569	1734	2085	6667	2843	4120	3308	752	2020	2961	4606	4516	1862	3830	5227	2681	2089	983	2682
NGO_0415	14232	8326	11939	10599	4833	7657	6503	7314	8228	9152	6376	4283	9654	5204	8823	8464	4800	4961	12682	6069	7912	7380	1437	4065	6292	11682	8549	4355	7347	8411	6637	3816	1962	5295
NGO_0416	8440	4837	3146	2625	2008	2705	2663	3772	2214	2401	2022	1938	5811	2587	2580	2511	1954	2257	7372	3013	2253	2108	628	1433	3001	2926	2268	1280	2356	4634	2366	1243	749	1609
NGO_0417	2020	1135	645	255	399	331	834	1167	713	496	510	169	1787	708	379	482	363	529	1884	1325	580	451	128	316	1081	600	357	258	523	2161	259	398	162	280
NGO_0418	114	68	114	37	19	25	83	79	161	62	73	8	46	22	73	98	51	15	114	69	124	76	29	41	60	140	34	68	47	62	54	74	25	47
NGO_0419	353	314	264	175	89	161	199	285	295	278	162	46	341	171	152	394	123	184	291	323	240	247	44	126	179	213	222	111	246	397	109	148	56	115
NGO_0420	5146	2771	2407	812	1101	1144	1987	3293	2946	1699	1620	352	3217	1395	1376	1332	1711	1560	1877	717	683	1024	217	643	1234	1223	693	585	929	1367	784	810	268	965
NGO_0421	3231	2119	1810	685	887	1320	1015	1807	1442	1295	1286	406	3327	1066	959	2051	917	963	3181	2195	1134	1152	313	872	1392	1460	984	727	1498	4172	744	958	391	929
NGO_0423	5735	6114	4684	2692	2235	3128	2133	5163	3092	2906	2966	1480	5261	3534	3329	3491	2245	1965	6369	4305	2559	2515	586	1784	2720	3530	2106	1427	2308	6237	2183	2334	737	2343
NGO_0424	10011	8243	10358	6001	4625	6436	5158	6859	7085	6131	6633	4139	7910	5036	7705	7806	4469	4179	9143	5863	6586	5786	1219	3792	5481	8627	6273	3623	6556	8301	5027	3753	1760	5065
NGO_0425	4559	3494	2910	1941	1619	1619	1920	3011	2342	1449	1884	1150	4419	2474	2388	1970	1388	1426	3904	2085	2045	1490	443	1088	1863	2488	1852	1091	1871	4152	1405	1292	558	2199
NGO_0426	13410	7504	6204	6542	2959	4545	5133	6948	5795	4363	4411	4204	9452	5525	6012	5588	3778	3648	11158	5005	5385	5012	819	3011	5251	7453	5115	2286	4913	7772	4251	2823	1148	3838
NGO_0427	387	142	173	57	51	64	124	179	147	95	69	24	247	93	94	83	66	62	181	93	26	67	6	21	122	83	59	25	62	119	27	47	7	66
NGO_0428	32	30	58	12	9	29	26	33	49	28	21	11	16	22	33	40	27	18	29	21	14	23	3	10	14	31	19	10	17	18	24	34	4	16
NGO_0702	4531	2916	1750	1000	1192	1466	1530	2725	1867	1086	1218	945	4476	2005	1686	1428	1416	1590	2697	1125	597	576	211	653	908	757	825	307	1070	2085	913	750	308	1296
NGO_0704	3597	3951	3505	2676	828	1063	1464	2989	6911	5872	1613	678	2133	2272	2110	5696	936	826	2951	6544	4833	4648	585	1293	1458	11341	1854	2162	1320	2381	2656	1762	576	1016
NGO_0710	1157	855	651	371	326	249	438	866	453	471	254	206	824	567	539	421	222	283	775	617	287	333	80	191	409	401	339	169	265	695	241	337	96	226
NGO_0711	1369	943	332	148	169	211	465	861	375	246	190	127	990	630	260	285	158	213	1238	533	158	148	42	91	548	175	150	84	158	1025	171	176	79	137
NGO_0712	99	35	11	5	2	19	29	34	13	14	20	2	61	29	8	15	13	15	50	17	1	6	0	4	39	8	4	7	15	28	7	14	0	14
NGO_0713	6111	8447	3942	1924	1231	1479	2167	5747	4110	2982	2403	733	5789	4621	2159	2780	1556	1918	13795	14124	3399	4880	668	2397	4469	5236	4180	1920	3334	13399	2101	2523	552	2074
NGO_0714	22001	18178	18983	9453	5169	8721	11086	13474	19584	14326	11448	4142	15613	15465	11207	14926	5752	8089	35951	26489	12937	16425	2422	5693	16971	19565	16951	6981	9011	27170	8424	8285	1833	6086
NGO_0715	40016	20867	18920	11563	6926	12405	10032	18403	15186	10048	9719	5620	26742	19916	13948	11243	7571	13873	62440	24462	14582	10425	2754	6254	22144	14822	11914	5675	10987	52997	11461	6709	3098	8794
NGO_0716	11311	7017	6413	3381	2746	2680	4037	5229	4352	2274	3605	1894	7795	5628	6142	2750	2029	3675	18444	7038	4949	2303	879	1510	7275	4801	3619	2051	3413	13300	3095	2028	1122	2762
NGO_0717	19013	12065	7936	4478	4094	3819	5600	8567	4999	3220	4557	3757	11800	10965	6989	4047	2655	5343	25810	9567	5570	3517	999	2807	10115	5054	4736	2779	5415	17435	3437	3002	1442	4311
NGO_0718	10278	7385	4949	1997	2476	2276	3890	5377	3548	2399	3475	1410	7395	6599	3240	2460	1969	2839	14309	6907	3875	2765	806	2353	6268	3914	3102	1997	4327	11448	2232	2281	1003	2860
NGO_0719	13206	10215	4185	2338	2205	2917	5023	7711	3284	2899	3352	1842	9423	10423	2669	2984	1819	3085	16587	9053	3235	2923	606	2947	9771	3852	4181	1936	6609	13821	2032	2737	866	4378
NGO_0721	2272	1857	1859	775	513	623	845	1493	985	877	827	438	1457	963	896	1185	444	456	3439	1364	1762	1182	282	748	1393	1640	1585	688	1439	1954	1141	776	308	1155
NGO_0727	6	18	6	2	2	9	9	13	9	5	7	0	11	8	3	2	5	3	68	104	47	31	3	11	30	44	25	27	19	24	6	79	11	26
NGO_0729	145	84	132	46	83	81	225	115	307	82	207	34	117	51	72	75	86	31	256	188	172	186	31	100	187	365	97	123	111	116	68	271	45	218
NGO_0730	1800	1145	838	855	645	921	786	1191	727	712	611	751	1562	1081	711	853	505	877	1124	514	488	543	95	385	307	522	651	155	703	813	644	274	163	401
NGO_0732	10947	7325	3685	726	2247	2679	7358	10521	9296	2274	3053	554	8375	4228	1352	3515	2266	2855	8459	9766	3600	4310	682	2021	7119	6690	2237	1510	2452	8799	3146	2756	841	2004
NGO_0734	1927	1435	1228	664	522	874	737	1388	1242	814	782	272	1451	930	632	1285	537	923	1467	1312	756	811	220	548	845	1043	875	484	803	1580	564	788	288	614
NGO_0736	229	114	183	29	55	136	82	200	158	103	47	24	95	64	75	165	93	77	234	147	111	127	25	74	58	141	154	26	122	63	114	115	25	77
NGO_0738	1607	606	294	329	151	187	993	873	710	329	289	95	1046	448	204	403	163	133	1475	618	383	387	70	211	746	655	384	150	311	1014	270	491	56	281
NGO_0739	3601	2475	5182	2093	1877	1652	1857	2439	2722	3211	2130	1120	3452	1452	2892	2959	1603	1061	3547	1995	3599	2641	646	1574	1902	3432	2635	1462	2764	3253	2156	1506	1017	1707
NGO_0740	1263	1055	1653	529	533	342	815	1000	1082	1157	761	227	875	544	876	783	476	255	1331	883	1125	888	163	468	832	1284	666	513	681	1064	578	395	259	458
NGO_0741	20770	12708	8550	4371	4813	5124	8867	11776	10512	5069	6574	2529	17197	7242	6542	6016	4493	5536	21060	11898	8267	7308	1516	5375	11565	12595	6063	4748	7408	19636	6454	6145	2578	6150
NGO_0742	10947	5969	3422	2386	1981	1863	2730	4989	2228	2136	1698	1098	10828	2877	2929	1830	1704	1428	7999	3179	1630	1482	374	1398	2039	1744	1303	863	1892	8708	1522	1216	645	1785
NGO_0743	3432	3416	2597	1633	1463	1683	1643	2544	1977	1624	1900	1220	2548	2795	1682	1658	1033	1301	3532	4170	2121	1851	497	1234	2627	2547	1937	1539	2150	3328	934	1544	602	1526
NGO_0744	2119	2013	1707	666	875	963	1214	1726	1534	1061	1395	328	1911	1092	979	1141	688	1073	1896	1984	1028	1121	255	618	1243	1491	888	791	1074	2036	453	802	297	591
NGO_0745	254	141	77	49	70	33	175	176	142	25	100	51	156	182	84	24	31	30	179	169	54	32	9	31	263	113	37	42	26	229	20	109	13	153
NGO_0746	2334	1156	733	479	461	425	1388	1191	913	505	682	399	1523	1017	669	467	353	488	2228	1342	483	534	112	365	1557	1033	470	378	675	1844	400	537	147	456
NGO_0747	1585	870	610	290	307	264	828	890	690	444	454	174	1248	430	336	470	270	299	1297	699	261	390	70	278	668	691	303	222	460	1027	231	395	70	401
NGO_0748	1297	765	613	259	275	245	638	842	594	539	389	182	1101	473	458	422	261	264	1030	671	411	366	87	299	561	495	436	208	591	1042	285	375	145	398
NGO_0751	600	438	304	77	121	223	268	562	374	366	212	24	425	202	94	305	178	189	374	228	212	281	26	141	270	375	184	97	216	267	250	295	49	198
NGO_0752	536	496	310	122	201	214	304	471	365	210	247	60	535	196	209	287	174	238	686	548	224	181	70	230	422	249	161	163	401	785	138	247	86	177
NGO_0753	1976	1502	2160	791	977	1156	937	1540	1786	1081	1319	444	1589	862	1616	1727	1036	1141	2236	1391	1642	1229	346	754	1194	1806	1184	754	1134	2160	949	1080	403	864
NGO_0754	1354	590	205	111	125	116	482	673	218	170	153	90	739	494	150	140	122	97	2059	767	126	151	35	127	588	209	152	69	158	1419	228	146	87	113
NGO_0755	4555	1718	975	403	673	624	1381	1741	934	581	697	464	3727	952	607	655	856	627	4508	1572	648	897	196	776	1648	1074	558	409	1074	4472	810	510	328	796
NGO_0756	2698	1245	549	494	588	508	921	1382	534	535	639	651	2240	1042	448	421	465	460	2997	972	429	525	133	561	1430	845	497	339	837	2503	533	495	198	954
NGO_0757	9981	5901	8838	3389	3458	3631	3522	7515	11826	4485	3903	1336	6887	2473	5472	7605	4450	4285	5847	3352	5104	3768	1089	1963	2037	7006	3350	1972	3201	5071	4368	3985	1247	2134
NGO_0758	13021	6203	3185	1561	2323	4600	3829	7066	3031	3024	2367	2571	7483	5124	1759	3310	1795	3225	16191	7563	3972	4745	868	2599	6230	6049	3329	1705	3669	9776	3228	3241	1371	2579
NGO_0760	1077	1259	1148	622	403	544	677	1144	825	1098	753	303	865	753	608	819	440	399	1855	1688	1101	1057	199	633	1113	1221	1060	634	1067	1484	477	941	317	670
NGO_0761	768	625	1039	236	354	423	491	665	1031	614	636	103	640	206	464	670	387	332	924	722	807	813	205	417	583	1086	430	546	577	1137	485	480	234	468
NGO_0763	3212	3722	3335	4106	1523	2388	1834	2856	2167	2605	1804	2937	2316	3768	2927	2233	1253	1510	3457	2611	3065	2399	614	1357	2069	3537	3140	1507	2579	2848	2236	1527	882	1700
NGO_0764	24004	17352	12569	9797	7579	9780	9254	14834	12079	9933	8661	5362	18471	10500	9991	10571	7683	9612	23983	12964	9616	10165	2347	6992	11346	14384	11163	5651	11847	19528	9055	7228	3106	9181
NGO_0765	3944	2315	959	365	608	455	1451	2558	1000	553	523	245	3119	791	552	620	540	588	4045	2155	871	898	185	674	1577	996	436	423	794	4017	609	701	304	506
NGO_0766	21364	12066	5609	4372	4232	4859	8836	10843	7159	5011	4756	3120	16467	7705	5083	5224	4092	5120	20050	11285	3806	5328	1148	4631	10273	7447	4754	3090	6613	15876	4468	4618	1503	4637
NGO_0767	1615	939	614	344	409	478	798	730	700	626	555	370	925	645	408	461	393	390	1340	546	507	556	127	433	855	907	517	379	700	816	405	423	149	533
NGO_0769	13511	5924	8179	4786	2531	3652	5442	6410	6565	5430	3972	2252	7377	4946	5697	4673	2898	3747	10517	4356	4429	5103	831	2309	5647	6856	4076	2462	3140	7147	4111	2744	988	2730
NGO_0770	4439	2574	2933	3613	1123	2036	2273	2227	2451	2240	1717	2277	2509	2808	2827	1889	1145	1784	3596	1667	1570	1802	276	931	2294	2771	2195	1096	1521	2475	1505	1116	405	1058
NGO_0771	4313	3040	3316	2643	1336	1972	2461	2622	2501	2260	1776	1442	3123	2701	2953	1879	1208	1774	9121	4430	4406	4638	973	2440	5333	6141	5118	2727	3748	7647	4160	2748	1156	2840
NGO_0773	3117	2004	3944	1808	1229	2206	1325	2253	2416	2166	1807	1079	2603	1336	2591	2540	1513	1765	2121	946	2160	1655	397	855	1053	2162	1950	813	1298	1469	1774	1103	622	1285
NGO_0775	31375	21408	25906	18074	8042	8366	19735	26238	29731	16477	9320	7562	35946	16860	28866	16933	6663	7376	45747	26373	22082	17231	3767	15348	29661	25301	14681	8931	22573	50174	19843	7217	5075	16391
NGO_0777	151684	82134	21227	6778	19754	19168	38684	81226	38876	8900	22532	7489	144212	27924	11592	19080	29341	25055	132429	55457	16182	16784	5101	15190	42317	24489	7169	9290	16380	168761	12049	15230	8906	12004
NGO_0778	1423	1119	819	369	667	653	646	859	680	437	688	371	1364	622	597	559	652	582	1280	572	564	522	149	456	634	791	396	301	514	1104	437	629	221	496
NGO_0779	11515	6211	4262	1804	2896	3616	4600	4861	3771	2746	3129	1610	8228	4459	3174	2905	2376	3201	9341	4316	2847	2247	674	1772	4858	3572	2402	1529	2813	8144	2354	2012	1101	1904
NGO_0781	13133	8450	9734	4543	3550	4753	5139	8661	6705	6222	4324	2222	10788	4690	5370	6840	3473	3926	14753	7778	8520	6592	1612	3993	6214	8684	6897	3372	6778	12175	5939	4905	2077	5177
NGO_0783	4880	3627	2034	420	958	1350	2031	4095	2914	1768	1191	193	4381	1786	841	2037	1109	1395	3825	3632	1686	2263	355	1558	2057	2756	1516	846	2112	4227	1520	2467	523	1808
NGO_0786	1453	581	552	161	259	423	498	624	581	339	358	150	996	338	369	413	335	388	692	227	202	165	52	105	331	251	182	94	215	577	207	141	57	146
NGO_1428	2756	1037	1012	277	1054	1013	1119	1794	1697	603	1040	305	936	717	375	887	1187	890	1528	1212	917	823	142	613	731	1147	705	295	672	860	750	1428	191	975
NGO_1427	4019	687	156	145	238	374	1143	952	347	201	537	525	783	1337	121	145	209	331	958	294	101	163	31	128	1319	235	135	172	222	442	87	345	45	833
NGO_1426	6667	3119	869	494	1078	1293	2209	3715	3238	675	908	824	4364	1976	739	928	979	1102	8463	4141	1028	1013	296	969	3489	1536	613	526	949	4836	837	1206	390	1593
NGO_1424	6785	4571	2374	2241	2003	2403	2943	4182	2262	2296	2049	1749	4755	3070	2184	2050	1643	1850	6703	4029	2220	2263	673	1863	3968	3032	2443	1446	2993	5422	1896	1875	775	2065
NGO_1423	2831	1711	1529	935	714	1062	1045	1514	1544	923	882	491	2374	1159	1557	1188	826	1108	2372	1282	1120	845	209	452	986	1095	910	396	792	2262	805	568	278	492
NGO_1422	16629	8706	2028	1181	1595	1757	7701	10761	4035	1290	1857	1210	16417	7309	2204	1083	1290	1963	20474	9255	1662	1542	451	2133	14041	2158	1108	1044	2669	22411	1837	989	658	2062
NGO_1421	375	384	151	93	92	103	133	320	151	139	115	81	427	201	106	154	105	107	408	258	79	88	36	87	181	127	83	57	94	538	89	94	35	118
NGO_1420	1362	882	803	243	372	433	591	1023	777	718	508	106	1349	276	361	772	393	421	1112	686	476	635	84	326	469	687	454	247	456	1183	355	402	125	350
NGO_1418	8239	6219	3431	2944	2944	3927	2466	4198	2830	2516	3339	2193	7768	4989	2589	4754	2418	2774	8808	7703	3814	3659	836	2156	5255	5526	3141	2145	3095	9377	3232	2984	1436	2562
NGO_1417	2113	2143	1420	1201	952	1522	770	1384	1001	920	1291	1411	1838	2488	944	1738	855	1016	2111	1718	1177	1098	263	749	1515	2083	1323	858	944	1867	987	1182	406	1173
NGO_1416	2526	2694	1385	1334	1225	1578	1065	1818	1379	1077	1548	1094	2036	2766	1283	1813	760	1058	2409	2354	1538	1375	310	870	2018	2927	1768	1072	1401	2374	1177	1408	481	1417
NGO_1415	3164	3032	1530	1835	1250	1582	1341	2172	1320	1198	1461	1510	2453	2866	1517	1892	924	963	3266	2829	1491	1761	315	1170	2393	3133	1768	1150	1730	3081	1309	1829	474	2016
NGO_1414	5521	6394	1995	2374	2024	2302	2336	3964	1932	1823	1746	2713	4365	7731	1744	2930	1250	1516	6103	6592	2130	2842	493	1925	4682	4489	3684	1492	3646	5726	1973	2001	828	2196
NGO_1413	15338	9146	3167	2391	2773	2428	3837	7372	2717	2496	2212	2673	9848	6780	2507	3854	1739	2037	16317	8982	3314	4329	768	3020	6542	5538	4617	1977	4996	12303	3373	3319	1260	3833
NGO_1412	319	120	92	32	47	120	58	106	62	85	54	66	222	96	71	86	83	85	309	87	125	138	16	75	130	225	111	65	124	209	91	87	17	128
NGO_1411	31231	18515	16549	5929	7497	7705	11928	18941	17050	11534	10594	2967	26114	8670	8031	15571	8331	8496	31344	17867	12750	11029	2761	7062	14744	17824	10334	6440	11390	29602	9077	9166	3771	6921
NGO_1410	623	354	719	451	349	362	396	362	783	289	670	174	358	195	690	453	339	324	562	215	592	363	85	205	257	915	293	436	288	315	339	560	114	305
NGO_1408	1214	943	1308	803	644	703	797	874	1769	616	981	368	901	620	1032	1247	526	850	1182	860	1096	874	191	518	601	1835	986	643	830	1182	756	1094	231	784
NGO_1407	6131	3274	2800	1957	1747	1940	2799	3998	4862	1713	1811	1136	3539	2338	2309	3110	1878	2225	6397	3677	2600	2777	486	1923	2867	4586	2282	1232	2468	4982	2762	2911	678	1981
NGO_1406	21390	8226	7759	6820	4600	8024	6880	8744	10759	4473	5504	3217	10153	5723	8433	8801	4417	9897	14654	6614	6430	6044	1229	3991	6944	11161	6390	4191	5975	9199	5725	6351	1675	4966
NGO_1405	2897	1216	1819	776	617	1403	1160	1357	2224	672	1255	521	1305	1044	1399	1520	764	2058	2147	767	1693	1018	256	527	1190	2835	1434	928	899	985	1067	1960	389	1599
NGO_1404	15955	7786	2926	1202	1585	3489	3182	5960	3540	1630	1867	1425	13750	4608	2617	2949	2040	5111	22382	8807	3465	3942	721	2393	8023	3942	3213	1858	3694	23795	3817	2219	1241	2041
NGO_1403	16207	8838	8288	6794	4006	5258	6424	9599	7254	6291	4849	3665	11006	7086	6830	6069	4200	4592	16842	7884	7161	6611	1393	4186	7017	8470	7073	3186	6607	12237	5777	4364	1793	4572
NGO_1399	409	453	137	178	81	171	304	365	202	121	129	79	270	371	128	137	80	77	500	401	152	149	41	87	369	276	217	105	200	351	137	143	37	140
NGO_1398	301	264	187	121	85	119	173	174	215	127	127	53	187	180	137	180	92	117	285	168	196	153	25	69	251	248	199	96	151	212	190	83	49	69
NGO_1397	4629	3141	1492	724	799	1177	1662	2925	2523	1187	1255	528	3844	1635	1160	1358	1167	1181	4196	2408	1137	1407	308	761	1672	1924	772	596	972	3854	1108	1040	403	782
NGO_1396	5257	2258	833	534	703	543	1772	2321	987	695	620	384	3201	1505	750	674	599	665	5105	2133	683	856	151	676	1992	840	773	309	1076	3678	739	648	211	593
NGO_1394	182	56	63	23	27	57	41	72	52	87	30	21	115	47	33	66	51	45	1781	582	648	541	126	356	587	922	517	322	555	1206	591	429	137	661
NGO_1393	3	4	5	1	2	2	2	2	7	3	3	2	3	2	0	5	1	0	1249	3039	279	496	94	374	953	674	503	356	725	1420	182	565	144	468
NGO_1173	270	197	102	64	53	114	65	197	91	72	82	79	195	110	80	85	64	90	128	65	16	12	1	16	58	29	10	10	11	86	8	51	7	51
NGO_1169	0	0	0	0	0	0	0	0	0	0	0	0	0	0	0	0	0	0	0	0	0	0	0	0	1	0	0	0	0	0	0	0	0	1
NGO_1168	1	0	0	0	0	0	0	0	0	0	0	0	0	0	0	0	0	0	41	23	2	9	0	11	44	11	2	8	4	23	6	17	0	12
NGO_1167	0	0	0	0	0	0	0	0	0	0	0	0	0	0	0	0	0	0	828	458	230	242	37	120	436	371	288	116	221	939	204	276	70	242
NGO_1166	0	0	0	0	0	0	0	0	0	0	0	0	0	0	0	0	0	0	12	12	4	4	1	3	16	13	2	11	4	10	7	15	3	7
NGO_1165	180	99	127	58	46	67	46	117	56	63	39	68	129	74	89	101	33	46	587	261	286	223	49	144	305	235	232	125	185	429	220	184	64	207
NGO_1164	169	85	47	14	25	38	21	82	40	68	14	18	124	34	15	39	26	41	1732	837	1232	943	219	516	751	1182	998	462	800	1193	917	725	341	771
NGO_1162	580	230	215	243	65	298	280	151	243	269	205	126	289	171	131	240	75	135	534	304	190	232	40	145	446	292	229	117	209	342	73	174	34	239
NGO_1161	3739	1061	520	283	399	540	867	1017	723	375	538	532	2185	890	471	371	545	575	1135	363	241	221	48	178	474	300	194	136	245	839	385	147	98	180
NGO_1160	4150	2984	2194	1684	837	1417	1458	2572	1685	1624	1304	753	3345	1985	1530	1824	903	770	5116	2649	2098	1758	417	1120	3036	2729	1878	1178	1750	4466	1878	1244	642	1577
NGO_1158	4910	1950	2158	422	822	1232	1581	2327	2118	1427	1402	373	3089	1461	963	1491	973	1422	4566	1683	1376	1674	360	1012	1870	2060	1473	782	1592	3240	1590	1185	421	1302
NGO_1156	2455	906	2066	744	641	1173	970	1253	1686	1255	1062	352	1737	617	1003	1343	808	1334	2959	1061	1103	1505	235	937	1306	1733	1071	646	1408	1843	1290	930	277	1171
NGO_1154	2692	2515	1954	683	971	1322	1307	2105	1850	1426	1438	430	2118	1251	965	1676	950	1142	3444	3148	2285	2353	466	1506	2243	2867	1742	1483	2031	3141	1327	1462	650	1142
NGO_1152	17672	8293	2427	1462	2395	2646	4394	7340	2613	1904	1981	1288	13028	4982	2022	2405	2143	2570	25135	12491	4041	4840	958	3287	9081	5967	4042	2068	4258	21862	4509	4527	1857	4417
NGO_1151	341	214	249	123	170	73	348	233	520	48	321	66	303	104	282	94	151	64	697	383	486	323	81	178	531	1163	140	453	139	694	275	520	140	441
NGO_1150	11632	4269	3741	3069	2349	2513	4508	4518	4490	2779	2911	1569	7867	2338	3458	2387	2098	2284	12401	4936	3815	3368	750	2527	5695	5866	3284	2224	3788	9506	3252	2572	1108	3220
NGO_1149	7779	3396	3530	1777	1685	1589	2767	2857	2478	1710	1941	1475	5254	2586	3259	1895	1329	1644	12939	5247	3864	2434	606	1688	5102	3716	3274	1716	2830	9975	2786	1652	901	1932
NGO_1148	711	328	813	184	202	209	198	285	410	287	206	90	610	209	389	274	240	174	1132	319	789	450	137	224	261	556	484	153	405	733	576	312	208	330
NGO_1147	1	3	5	2	2	5	4	2	4	5	4	1	0	0	5	11	3	0	9	2	3	5	0	1	3	9	8	0	6	1	10	2	2	9
NGO_1116	1431	1332	191	68	194	156	669	1425	273	192	194	93	929	800	79	188	140	162	5469	4284	1940	1775	338	1028	2576	2303	1550	979	1350	5070	1397	1738	453	1369
NGO_1117	7155	3750	1489	479	1108	1274	3398	5275	2937	1048	911	295	6247	2167	959	1299	1180	1754	9547	5998	1898	2062	622	1621	5187	2897	1566	1009	1789	10929	1733	2067	641	1348
NGO_1118	1089	631	556	210	299	248	668	772	792	493	315	84	981	389	308	512	225	361	1584	1193	798	697	128	421	966	1014	741	301	796	1758	512	813	177	511
NGO_1119	154	54	38	21	18	18	37	60	31	58	37	10	109	32	19	37	35	29	127	42	55	86	5	42	72	95	37	27	60	83	43	56	12	66
NGO_1615	1141	661	483	227	783	356	464	541	325	178	398	173	966	392	329	202	280	372	433	237	227	84	31	60	244	185	102	53	122	395	76	181	68	131
NGO_1614	461	214	53	14	118	52	152	196	81	33	67	17	441	93	45	35	73	56	207	92	48	20	4	15	124	50	7	12	26	154	19	49	13	23
NGO_1613	4854	2062	1450	853	789	1163	1449	2044	1474	1002	888	669	2850	1833	1198	1039	838	1468	4780	1770	1305	1187	227	666	2293	1750	1297	581	1140	3185	1121	1046	362	963
NGO_1612	7915	4516	1905	1793	1601	1880	2904	4166	2736	1695	1750	1138	4844	3645	1921	1778	1522	2225	6124	3504	1723	1961	491	1309	3326	2906	1871	1135	1974	5015	1665	1509	616	1346
NGO_1611	2544	1738	1266	786	966	1051	1139	1437	1116	740	1014	958	2078	1446	1313	889	652	1243	3028	2046	1236	922	296	653	1435	1378	1238	619	1204	2949	795	988	428	824
NGO_1610	7487	7037	2414	1559	2144	2833	2687	5726	3518	1838	2162	1459	8198	4340	1843	2261	1810	4066	11148	10299	1963	2707	573	2116	5336	3166	2285	1438	3133	12437	1634	2242	1073	1954
NGO_1609	5299	2298	1201	868	773	673	2004	2242	1350	904	914	502	3959	1477	1123	708	595	810	5782	2143	1131	952	232	700	2448	1572	1044	537	1301	5376	1011	614	393	695
NGO_1608	5185	3728	2490	1273	1139	1567	2633	4534	3269	1548	2085	1128	3101	2119	1757	1859	1415	1552	7156	3198	3613	3188	567	1916	3434	4741	1893	1823	2476	5133	2269	2987	811	2414
NGO_1607	2332	1099	1932	783	639	901	1298	1415	1671	992	1195	364	1456	963	1233	1080	585	912	2414	855	1924	1190	221	716	1465	2466	1146	783	1274	1760	1191	1400	379	1389
NGO_1606	3165	1754	1730	875	657	670	1619	1692	1707	1036	1279	300	2068	947	1181	1078	637	817	2974	1691	1481	1384	261	783	1886	2267	1159	786	1328	2338	937	1120	311	1099
NGO_1605	4242	2868	2557	914	936	1136	1644	2461	1976	1351	1482	426	3826	1423	1506	1548	985	1080	4146	2261	2440	1654	336	1109	2014	2492	1225	922	1662	4269	1339	1517	566	1434
NGO_1603	957	584	279	117	244	205	320	530	294	208	232	186	816	356	193	219	186	291	1035	458	198	154	74	209	427	279	179	124	364	968	144	189	83	237
NGO_1602	2896	1367	635	257	513	461	919	1449	712	569	465	285	2419	751	479	494	469	682	2860	1407	433	513	112	497	1236	621	369	243	687	2943	417	346	206	363
NGO_1600	31787	18800	4394	4410	5985	7084	7843	15865	6680	4576	5274	6549	33262	12522	3068	5854	4644	8191	40259	19616	3195	4054	1077	8130	13394	5432	3293	2588	12595	49393	3060	2623	1892	6993
NGO_1599	3790	1740	840	628	531	913	1847	1666	1231	947	1057	549	2243	1129	594	908	620	816	4058	1652	635	1172	179	702	2406	1778	864	603	1030	2980	672	1123	219	1068
NGO_1591	3117	1568	1035	392	523	1037	607	2015	807	542	586	506	2192	1529	490	759	561	646	9239	3013	3318	2530	647	1789	2762	3766	3103	1234	3099	6235	3468	2825	1173	4683
NGO_1387	3436	2025	2127	639	661	1256	905	2353	1728	1352	902	453	2438	1239	1073	1742	857	1057	4829	1543	2324	1757	387	1268	1295	2470	2442	785	2390	2776	2328	2519	741	3332
NGO_1390	3614	2171	1959	820	853	1452	793	2618	1418	1099	987	507	2583	1417	1631	1586	963	1224	3679	1266	1697	1132	330	832	670	1316	1373	438	1300	2296	1907	1666	584	1854
NGO_1388	2719	1197	1451	477	395	946	669	1821	1091	1023	628	284	1253	891	771	1076	495	783	13	10	9	1	0	5	11	21	8	2	5	6	5	12	2	15
NGO_1830	7678	9279	6623	14004	5134	8981	3732	5547	5229	3955	7905	8392	5187	10673	8410	5881	3675	4434	8607	3918	7042	5737	1866	3292	4233	12009	8136	5726	4437	6053	8281	9573	3059	9131
NGO_1831	122	207	104	408	130	179	173	96	178	87	308	250	62	438	215	88	79	113	109	75	82	43	26	33	196	410	88	208	32	86	96	290	21	311
NGO_18311	10204	18386	11906	9109	7624	11014	6469	12610	10274	7116	13352	5972	7995	13992	10541	10773	6891	8070	8613	7169	8199	5552	2006	3420	6788	16554	7515	7605	5068	7975	6224	10255	3516	11489
NGO_1832	36112	39826	30701	30688	19621	37346	15749	27612	28074	23399	34695	20491	26239	33306	27665	31131	22974	23557	25405	14170	20242	18250	6339	10266	15474	44038	25436	19868	15506	21518	21148	22753	8919	20324
NGO_1833	3846	7180	5839	7540	4393	6876	3880	4827	5516	3308	8244	4851	2925	8814	6288	5013	3378	3881	3334	3047	3756	3020	990	1683	3825	9689	3999	4481	2628	3094	2823	5053	1527	5360
NGO_1834	1907	4866	2962	2532	2354	2229	2724	3658	3109	1365	4327	1969	1297	3740	3611	1959	1363	1567	1510	1640	1702	869	386	627	2532	4749	1193	2408	772	1516	1133	3804	688	4760
NGO_1835	46545	57254	46163	39352	30163	56524	27144	41076	51756	39966	57511	27618	32339	48939	37395	49965	35855	31425	16459	17224	13591	14538	3389	8269	15957	37545	21897	16950	14815	15528	13028	12574	5252	13695
NGO_0697	3700	2480	3078	792	1116	1148	1790	2820	2787	1749	1683	464	3490	1136	1584	2295	1110	1433	3700	2476	2060	1777	355	1224	2013	2430	1640	1009	1830	3861	1452	1699	597	1529
NGO_0696	4125	2515	1358	684	655	626	1659	3071	1238	727	748	465	2489	2158	1038	738	638	773	4398	2964	1060	790	182	583	2210	1141	793	487	952	3844	728	720	298	693
NGO_0694	8403	3509	5385	1493	1260	3276	2779	4909	5298	4991	2957	1022	5197	2101	2191	5461	2016	2376	1958	661	803	1231	163	723	806	1518	1351	780	1253	1149	882	1559	178	2232
NGO_0451	19610	10789	9810	6060	4426	6486	7431	11315	8504	6575	6296	3913	11645	5949	7413	7734	4538	5250	15590	6497	4987	5998	930	4221	5962	8086	5912	3441	6534	8620	4750	5582	1302	6410
NGO_0449	18035	7389	1842	427	1623	2438	4138	9729	2895	1977	1786	306	13138	3508	778	2046	2121	2606	11531	3938	1506	1869	426	1556	3493	2327	1447	799	2270	8448	1528	2373	587	2296
NGO_0448	895	195	177	124	48	57	321	344	187	166	121	63	526	221	74	127	73	85	500	158	115	140	15	104	354	139	109	54	115	473	78	89	25	150
NGO_0446	131	94	287	126	60	80	149	100	377	111	183	22	82	59	135	177	44	26	140	92	218	85	43	35	58	213	105	197	57	84	84	88	30	62
NGO_0445	106	142	190	60	24	48	110	139	286	69	95	15	76	65	89	156	25	37	100	125	188	111	33	22	88	114	117	87	50	83	54	99	24	46
NGO_0444	9350	4014	3124	2659	1547	3843	2918	3572	3810	3905	3259	2895	4684	3693	1822	3175	2053	2997	5915	2210	1484	2533	406	1569	3149	3512	2225	1515	2293	3469	1527	2083	492	2314
NGO_0443	2162	1538	1067	319	425	781	684	1535	1136	718	643	208	1701	686	608	1042	557	640	1689	1026	744	642	154	476	683	870	653	341	643	1611	651	796	184	615
NGO_0442	19492	32810	5744	7907	6468	11381	8917	20416	8212	10145	9188	6743	17929	23856	6326	9147	7595	7651	18100	32303	5776	8631	2157	5716	14064	13340	8738	4982	8260	19199	10930	7018	2785	7232
NGO_0441	33224	20130	18174	7516	8252	10610	11493	16960	16796	12914	13015	5633	23672	9135	8886	16812	10878	6488	29019	14064	14426	14826	2824	9266	13997	22518	11209	8875	13027	23268	13932	9047	4245	9880
NGO_0440	13184	10342	4368	3120	1702	6985	7181	9946	12420	8681	6803	1637	3863	3275	1970	12909	4309	3482	10243	6324	4744	18311	519	8083	7162	23543	5774	5268	6044	2554	4154	7097	830	6221
NGO_0439	2355	1268	1452	547	657	789	1358	1367	1491	1204	1507	313	1456	664	675	1162	598	804	1565	837	524	921	144	572	1195	1534	450	705	600	1343	362	809	174	694
NGO_0437	10611	6526	4847	3659	2388	3359	3388	5334	4227	3658	3129	2701	7404	4614	3852	4183	2577	2309	4942	3437	2503	2506	561	1464	2722	3322	2203	1536	2215	4100	2030	1440	825	1568
NGO_0436	10220	4674	4721	5045	2437	3235	3712	4265	6752	5251	4051	3972	5931	2777	3353	5734	3593	2417	7573	3321	3087	5651	604	3509	3634	7377	3909	2462	5036	5079	3567	3776	1021	3920
NGO_0435	3547	2537	2523	1064	1045	1362	1442	2306	2664	1929	1871	601	3174	1385	1551	2224	1183	1287	3123	2097	2046	2276	366	1532	1779	3222	1876	1301	2086	3221	1505	1262	563	1283
NGO_0434	1837	1814	1123	575	549	990	929	1461	1438	1214	948	338	1847	1047	606	1193	557	709	1649	1813	887	1147	199	709	1252	1671	1112	750	1163	1914	620	889	225	818
NGO_0433	2588	1098	1058	910	497	815	1104	1173	1521	1117	1038	546	1798	830	704	869	685	623	1019	300	146	399	40	278	608	567	294	228	367	760	192	411	46	559
NGO_1880	24700	6762	5086	2721	2681	2363	9626	7971	8279	5950	5520	1702	15037	4716	2755	2747	3077	3517	12606	3648	1827	2933	478	1962	6736	5182	1703	1668	2629	11076	1867	2137	760	2049
NGO_1879	328	232	171	109	66	107	122	244	190	105	131	85	248	133	121	136	88	91	215	100	114	99	27	55	75	156	82	64	78	151	104	116	43	134
NGO_1878	5834	3577	2503	1484	1349	1416	2616	3518	2732	1556	1644	708	4578	2035	1818	1921	1257	1480	6908	4577	2623	2217	502	1572	3387	2854	2170	1182	2409	6739	1655	1680	719	1637
NGO_1877	17423	11279	12000	6279	5193	5803	7750	10400	9104	8867	6529	3195	10529	7265	8380	7501	4873	4420	13377	7088	7384	7675	1342	4055	7822	9813	6810	3811	6689	9993	5708	3884	2020	4062
NGO_1876	2422	2165	2465	531	918	654	1579	1904	1646	989	1317	217	1874	895	1395	904	684	503	3658	2564	2241	1550	378	941	2409	2254	1374	845	1441	3551	1608	1194	582	1187
NGO_1875	2942	2096	3764	2043	1335	1643	1694	1940	2629	2722	2037	1127	2152	1231	2571	2071	1253	1013	3052	1629	2046	1521	334	823	1772	2308	1420	799	1478	2587	1554	914	529	939
NGO_1873	97268	75036	26802	8453	18588	19307	33993	55801	25299	19556	19460	7032	94921	33663	13911	21084	17543	22548	98833	57964	21238	21740	5316	18149	49299	29284	15608	12666	25022	104540	16600	21140	7963	19891
NGO_1871	58965	28880	12163	10743	9361	12344	17552	25534	13302	9615	11228	8985	41582	21787	11460	10003	9376	13622	43499	22041	8485	9219	2223	6871	20384	12702	11004	6369	11266	36741	7987	5838	3365	7822
NGO_1870	17409	10592	10618	6978	5647	5907	8129	9559	7138	7260	7451	4201	10109	8079	8112	6641	4002	4360	13538	6816	8906	6322	1480	3356	9294	9829	7105	4466	6385	10705	5993	3793	2321	4470
NGO_1869	16483	12071	12840	10663	5818	7246	9407	11569	8489	8634	8032	6563	9695	10008	9841	7471	4322	4901	12162	7869	10166	7857	1723	4025	9419	11325	9840	5181	7470	9446	6451	4371	2478	5930
NGO_1868	992	772	1653	787	521	1121	937	819	1125	1130	1089	415	538	727	1048	839	334	518	987	530	1618	1086	202	405	865	1912	989	588	730	596	813	767	309	1285
NGO_1867	11301	11333	15798	13366	5106	10262	7796	10714	8672	11582	9320	6827	6228	10498	10110	10963	4735	5339	12580	7427	16415	11772	2827	4434	7841	16622	13484	7696	7950	7294	9494	6070	3592	5872
NGO_1866	16079	9855	11963	9646	4537	6230	7413	9948	7335	7520	6955	4923	10677	7938	8633	6603	4543	4429	12735	6479	7519	7121	1387	3406	8198	9892	7000	4370	5063	10727	5980	3982	1926	4530
NGO_1865	11603	9418	9473	10623	4389	5408	5755	8366	5522	4919	5689	6414	7534	9253	8200	5235	3460	3738	9712	5999	7801	5526	1473	2456	6409	7544	5984	4297	4333	7603	4567	3259	1899	3355
NGO_1864	2727	3083	1880	1381	803	1677	1906	2805	1519	1362	1784	839	1714	2255	1372	1270	678	972	3011	2839	1305	1236	184	731	2834	2269	1442	1114	1269	2839	892	1317	285	1605
NGO_1863	11844	15756	8189	5219	4267	5444	5468	12542	6045	5587	5726	3049	9963	11295	5637	6379	3530	4372	11055	12489	5666	4918	1241	3142	7106	6221	6282	3101	5686	11653	3843	4362	1711	3871
NGO_1861a	8	0	3	0	3	0	0	0	10	0	3	0	3	0	8	0	6	0	134458	61891	56784	55770	12703	38675	84078	110789	50082	42977	62328	126817	43751	51191	16967	50620
NGO_1861	401	236	302	497	135	182	230	342	322	285	276	483	123	358	260	422	130	99	161	115	425	272	61	146	131	466	235	162	228	52	207	279	117	469
NGO_1860	2623	1057	638	493	306	794	1480	1274	986	1048	1006	765	1090	1198	363	821	403	528	1755	727	428	761	97	496	1489	1268	453	488	692	946	409	740	100	1377
NGO_1859	1226	922	703	464	219	485	889	1173	1159	619	699	267	1014	466	398	625	279	302	1591	839	670	955	127	623	1057	1494	763	572	780	1638	841	1182	233	1804
NGO_1858	302708	248064	144020	113999	78326	130455	125343	224882	166255	142750	118216	86206	244619	183699	116713	158946	93570	92397	321930	189861	108177	132639	24981	91506	178894	218284	160774	81404	156130	323492	136931	107696	39107	107284
NGO_1857	1992	1716	3393	931	1044	1468	1122	2266	3286	1831	2071	773	1436	1344	1396	2298	1516	1016	1427	718	1738	2159	322	1392	873	3252	1061	1131	1373	1158	1593	3376	631	3199
NGO_1856	14123	11001	8704	3487	3302	5097	5702	12093	7660	5625	6027	2465	10183	7196	5057	6129	4341	3768	12023	5160	5427	4691	1091	2979	7149	8886	4501	2966	4024	8642	5773	6611	1813	8534
NGO_1855	62586	39575	24338	14621	16439	26072	15002	43568	19536	16376	14398	11990	45708	21724	18723	21857	18171	21895	50316	19682	18275	15970	5013	11922	16076	21626	17206	8766	18304	39756	23527	21360	7653	24376
NGO_1854	77897	57921	27501	28275	21566	41196	32961	53816	34513	31941	33419	22701	57818	37852	24455	38402	23636	31608	67445	39436	22223	26780	6348	18909	38958	49957	31443	19920	29814	46712	30449	31871	9151	32139
NGO_1853	54538	76923	25366	38642	23613	62201	28509	68568	33183	34079	45288	38834	34566	63835	26115	40910	29775	39433	43976	24710	22854	29981	6596	20320	26011	56877	40063	29860	27436	27261	30425	33435	8568	36230
NGO_1852	27518	74664	8458	19451	6735	44171	18967	71170	15898	21519	18667	22284	17836	52227	7598	18208	10874	18770	35907	31507	5582	12054	1484	9534	19481	24773	16576	9523	12478	20288	10728	15962	1977	12993
NGO_1851	88904	90062	82501	64664	50998	125487	36675	64501	59909	49422	83252	49241	72008	59550	72439	70783	56472	59738	87899	49877	65720	60100	16675	32164	43802	77079	104447	48613	56154	60656	80279	38856	26003	57858
NGO_1850	97456	67951	83055	57164	43949	97687	33819	40321	64886	51630	74320	40089	68322	52251	69139	70707	49629	54589	93346	45473	73165	65316	15123	26014	43133	91617	97277	44252	44603	63223	78701	27734	23506	30426
NGO_1848	8	9	3	5	3	4	1	3	3	0	1	6	0	12	1	3	1	2	4	0	4	4	1	0	1	3	5	0	1	0	2	1	2	5
NGO_1847	409	149	230	84	88	130	157	263	342	127	133	25	210	85	133	212	143	187	205	116	82	65	22	57	94	120	50	37	63	142	66	77	10	36
NGO_1845	29377	30866	10791	6402	9545	16264	11139	26015	14616	14889	13714	5731	21724	14214	7849	16496	10251	12588	27512	17633	10722	20094	3231	12782	15894	25203	15517	10802	16389	26430	13119	17758	4782	12696
NGO_1844	14438	30548	7406	13190	7358	12505	9918	21998	8733	6936	9775	8009	10325	25823	8048	9036	5305	8403	15886	19942	7448	8284	2044	5665	15424	17387	10469	7822	8078	14623	7793	10465	3205	12509
NGO_1843	126357	166665	77884	102579	73583	119220	52883	130318	57929	84976	82495	81510	94566	138795	74036	90130	63476	83932	133915	110178	66574	72359	22996	52239	88031	114066	111303	62111	87275	126719	70673	73060	32961	78518
NGO_1842	170295	169513	94147	88849	56150	83384	87217	140273	99035	78787	86359	60030	130149	139067	87874	84168	56046	55887	172582	122881	65307	66333	15779	49097	123354	136303	88766	57901	83790	165640	70995	67919	24845	70230
NGO_1841	10336	12252	7387	5635	7633	5838	6281	8455	8736	2971	11297	4208	8133	7884	6504	5110	5743	4883	13487	7791	7346	7016	2719	4408	7696	17218	3829	7496	4531	12232	5669	13053	3645	8314
NGO_0456	13304	7173	4557	1615	1574	3338	4267	9127	4710	4024	2803	949	9535	4477	2260	4409	2376	3346	10144	2626	693	3206	192	2566	4432	4177	1576	960	3021	5110	1717	4969	236	6575
NGO_0459	7954	3095	3486	1540	1560	1456	2503	3491	3604	2506	2147	1110	6043	1597	2101	2129	2078	1577	7096	2135	1770	1989	393	1274	3078	2961	1426	859	1929	6263	2089	1368	639	1618
NGO_0460	13230	8815	6186	3342	3325	4301	4337	7768	4165	3957	3406	2423	11507	5528	4958	4075	3074	3558	11536	5658	2966	2406	632	2053	5922	3533	2929	1416	3630	10448	3004	2654	1078	3282
NGO_0461	7315	4628	3129	828	1380	1673	2415	4775	2591	1902	1659	593	8097	2251	1571	2164	1508	2022	2505	1205	790	722	131	531	1080	950	651	346	743	2994	663	617	272	747
NGO_0462	2924	1639	2474	1485	727	958	1255	1995	2306	2387	1758	765	1203	1277	1081	1627	1023	795	1676	730	1019	1689	199	768	1054	2232	1258	705	1226	1016	1181	1146	331	1606
NGO_0463	524	235	96	16	99	66	144	210	86	34	59	21	345	115	38	52	80	102	322	178	51	39	12	55	185	45	38	32	50	228	45	64	21	60
NGO_0464	725	407	193	60	188	143	274	482	195	52	137	59	403	310	85	91	143	181	526	266	108	84	16	65	291	120	82	50	91	308	70	126	35	143
NGO_0465	859	534	203	155	403	150	414	290	168	49	154	100	473	214	115	92	111	106	248	107	64	23	13	27	123	54	28	31	49	191	24	39	16	44
NGO_0476	5959	2267	953	214	755	669	1944	2692	1329	483	555	221	4625	1244	431	767	609	1049	3911	1880	755	668	189	581	1754	941	373	300	725	3892	589	921	265	631
NGO_0478	3571	1702	1380	299	992	1132	1508	3188	1539	658	760	238	2113	1137	594	1162	817	1474	2532	1964	687	641	196	483	1469	837	481	305	675	1843	555	861	263	698
NGO_0479	6139	2152	1249	472	1018	1314	1837	2799	1693	830	861	449	2854	1445	742	1388	782	1721	4641	1539	1011	1028	241	706	1850	1538	1021	546	1044	2970	948	1299	291	1119
NGO_1104	3	10	2	4	5	0	5	5	2	0	3	2	2	2	0	0	1	2	4	3	2	2	0	0	1	1	0	3	2	0	0	5	3	6
NGO_1103	2	0	1	1	0	0	1	0	1	0	1	1	2	5	4	0	1	0	1	0	2	0	0	0	1	0	0	0	1	3	2	0	0	4
NGO_1102	34	14	8	1	4	0	13	32	9	6	4	3	17	14	4	5	1	2	33	12	5	1	1	5	17	7	0	2	1	12	2	7	0	18
NGO_1101	132	37	10	8	14	6	85	59	35	2	36	8	51	47	9	6	8	14	54	20	8	7	1	10	78	36	4	7	7	46	12	15	4	15
NGO_1100	25	6	6	4	9	2	35	10	28	1	11	0	16	6	3	1	5	3	99	33	20	9	5	13	75	38	13	16	20	50	6	26	2	37
NGO_1098	439	181	84	58	64	103	191	112	84	63	115	92	151	210	35	54	47	91	251	109	48	64	12	49	221	101	48	52	97	107	29	80	9	97
NGO_1097	1225	751	369	136	442	301	555	528	326	122	288	167	866	425	223	198	180	253	959	477	285	255	76	206	670	437	223	202	310	853	167	266	83	232
NGO_1094	28	20	13	10	5	8	12	16	10	5	3	2	3	24	0	3	1	5	63	33	13	28	5	16	60	43	19	23	23	60	12	26	7	29
NGO_1093	62	19	6	10	8	9	22	31	13	3	12	5	21	28	2	0	6	6	61	48	26	16	2	9	58	44	15	17	31	64	7	19	6	17
NGO_1092	1325	602	212	251	135	224	607	669	353	248	343	246	566	656	173	181	153	294	1087	465	187	245	39	160	679	401	211	189	247	821	132	275	54	230
NGO_1090	2052	1036	236	222	292	277	695	816	207	141	276	431	966	1244	214	180	178	327	1477	737	131	138	66	124	1104	216	164	166	243	1149	163	139	82	179
NGO_1089	200	91	36	19	37	26	95	120	34	23	40	59	105	138	30	20	21	42	276	77	21	40	16	37	176	31	44	30	55	212	24	22	15	43
NGO_1088	54	49	10	22	12	7	53	36	28	4	24	17	31	71	17	6	16	11	47	14	5	6	0	7	56	17	8	8	12	26	6	12	4	18
NGO_1086	11	8	5	0	0	2	2	5	1	1	3	10	15	7	1	4	0	6	13	4	9	4	0	1	2	3	6	1	1	7	1	1	0	2
NGO_1085	1614	992	586	228	400	419	637	1055	609	510	463	216	1312	467	312	529	412	326	1495	920	594	551	118	373	562	605	344	295	508	1624	418	573	155	414
NGO_1084	2036	1443	69	86	144	416	524	1227	236	109	239	144	1125	997	46	185	224	293	1772	705	103	204	33	271	440	314	129	125	189	792	121	268	45	314
NGO_1082	42713	29008	19371	15177	12133	26244	16115	20431	20036	13456	19436	14335	27130	32154	16135	18799	10830	23427	29875	19162	14111	10863	3223	8176	18639	19105	14345	10026	14351	26077	8486	10838	4665	12037
NGO_1081	28783	12524	8175	2796	4727	4956	8337	14095	6567	5707	5295	2323	24195	6547	4558	4381	5046	4835	27031	8922	5151	5526	1374	4796	11884	6989	4268	2727	7147	24737	5932	4128	2279	7161
[truncated: 1,310 more rows]

## Sheet: PMN_counts
ID	D55_PMN_130_T0_20180201	D55_PMN_130_T0_20181106	D55_PMN_130_T1_20180201	D55_PMN_130_T1_20181106	D55_PMN_H041_T0_20180201	D55_PMN_H041_T0_20190110	D55_PMN_H041_T1_20180201	D55_PMN_H041_T1_20190110	D55_PMN_alone_T0_20180920	D55_PMN_alone_T0_20190416	D55_PMN_alone_T1_20180920	D55_PMN_alone_T1_20190416	D60_PMN_130_T0_20180208	D60_PMN_130_T0_20181113	D60_PMN_130_T1_20180208	D60_PMN_130_T1_20181113	D60_PMN_H041_T0_20180208	D60_PMN_H041_T0_20181212	D60_PMN_H041_T1_20180208	D60_PMN_H041_T1_20181212	D60_PMN_alone_T0_20190416	D60_PMN_alone_T1_20190416	D6_PMN_130_T0_20180131	D6_PMN_130_T0_20181108	D6_PMN_130_T1_20180131	D6_PMN_130_T1_20181108	D6_PMN_H041_T0_20180131	D6_PMN_H041_T0_20190122	D6_PMN_H041_T1_20180131	D6_PMN_H041_T1_20190122	D6_PMN_alone_T0_20180802	D6_PMN_alone_T0_20190416	D6_PMN_alone_T1_20180802	D6_PMN_alone_T1_20190416
[truncated: 60,107 more rows]

[truncated: 5 more sheets: H041_VST_counts, 130_VST_counts, GC_core_VST_counts, PMN_VST_counts, DonorDriver_genes]
