# Supplementary material for: Dual species transcriptomics reveals conserved metabolic and immunologic processes in interactions between human neutrophils and Neisseria gonorrhoeae
Source: PLoS Pathog. 2024 Jul 8;20(7):e1012369. doi: 10.1371/journal.ppat.1012369 (PMC11257400; doi:10.1371/journal.ppat.1012369)
Supplement: S3 Dataset — (XLSX) [file ppat.1012369.s015.xlsx]

## Sheet: DE in either strain 1h vs 1h
					Gc+PMN_1h vs Gc_1h
NGO ID - FA1090 WT NC_002946	FA1090 WT WHPG00000000 ID	H041 WHPH00000000 ID	NEIS ID	Annotation	FA1090 Opaless 130 L2FC	H041 L2FC	FA1090 Opaless 130 Significant	H041 Significant	Notes
NGO_0017	F9Z35_0904	F9Z36_0406	NEIS0334	triosephosphate_isomerase_family_protein	-0.915164	-1.02548	FALSE	TRUE
NGO_0019	F9Z35_0906	F9Z36_0404	NEIS0336	mycolic_acid_cyclopropane_synthetase_family_protein	-0.920478	-1.14477	FALSE	TRUE
NGO_0022	F9Z35_0909	F9Z36_0401	NEIS0339	cupin_domain_protein	-1.17581	-1.23236	TRUE	TRUE
NGO_0040a	N/A	F9Z36_2090	NEIS0354	DDE_superendonuclease_family_protein	N/A	1.11174	N/A	TRUE
NGO_0057	F9Z35_0940	F9Z36_0370	NEIS0373	thioredoxin_family_protein	1.63677	3.01026	TRUE	TRUE
NGO_0059	F9Z35_0942	F9Z36_0368	NEIS0375	4-hydroxyphenylacetate_3-monooxygenase%2C_reductase_component	0.763388	1.69298	FALSE	TRUE
NGO_0060	F9Z35_0943	F9Z36_0367	NEIS0376	nucleotidyl_transferase_family_protein	0.584101	1.53166	FALSE	TRUE
NGO_0065	F9Z35_0947	F9Z36_0363	NEIS0380	acyltransferase_family_protein	0.850404	1.18625	FALSE	TRUE
NGO_0066a	F9Z35_0950	F9Z36_0360	NEIS0381	outer_membrane_protein_P.IIC	0.73247	1.18196	FALSE	TRUE
NGO_0101	F9Z35_0985	F9Z36_0324	NEIS0416	cytochrome_c_family_protein	-0.790394	-1.0818	FALSE	TRUE
NGO_0110	F9Z35_0993	F9Z36_0316	NEIS0427	citrate_transporter_family_protein	1.19968	0.934267	TRUE	FALSE
NGO_0116	F9Z35_0997	F9Z36_0311	NEIS0432	protein-export_chaperone_SecB	-0.790042	-1.1645	FALSE	TRUE
NGO_0121	F9Z35_1001	F9Z36_0307	NEIS0436	cupin_superfamily_protein	-0.611199	-1.06723	FALSE	TRUE
NGO_0124	F9Z35_1004	F9Z36_0305	NEIS2584	hypothetical_protein	-0.824907	-1.07432	FALSE	TRUE
NGO_0125	F9Z35_1005	F9Z36_0304	NEIS2585	putative_membrane_protein	-0.601265	-1.39346	FALSE	TRUE
NGO_0142	F9Z35_1022	F9Z36_0288	NEIS0474	glucose/galactose_transporter_WARNING_family_protein	-0.803147	-1.37635	FALSE	TRUE
NGO_0154	F9Z35_1034	F9Z36_0276	N/A	bacterial_lipid_A_biosynthesis_acyltransferase_family_protein	0.433066	1.05211	FALSE	TRUE
NGO_0156	F9Z35_1035	F9Z36_0275	NEIS1348	putative_3'-5'_exonuclease_related_to_the_exonuclease_domain_of_PolB_family_protein	1.35613	0.988336	TRUE	FALSE
NGO_0172	F9Z35_1045	F9Z36_0264	NEIS0532	tRNA_(guanine(37)-N(1))-methyltransferase	1.09444	1.32533	TRUE	TRUE
NGO_0176	F9Z35_1050	F9Z36_0259	NEIS0536	his_Kinase_A_domain_protein	0.77037	1.0553	FALSE	TRUE
NGO_0186	F9Z35_1060	F9Z36_0249	NEIS0547	zinc-binding_dehydrogenase_family_protein	-1.23431	-1.71573	TRUE	TRUE
NGO_0187	F9Z35_1062	F9Z36_0181	NEIS0548	histone_deacetylase_domain_protein	-1.07909	-0.847672	TRUE	FALSE
NGO_0191	F9Z35_1066	F9Z36_0177	NEIS0552	ribosomal_protein_S15	0.658583	1.14913	FALSE	TRUE
NGO_0208	F9Z35_1083	F9Z36_0161	NEIS0569	bacterial_transferase_hexapeptide_family_protein	-0.581758	-1.15663	FALSE	TRUE
NGO_0226	F9Z35_1102	F9Z36_0142	NEIS0591	hypothetical_protein	-1.68369	-1.41446	TRUE	TRUE
NGO_0233	F9Z35_1108	F9Z36_0135	NEIS0612	outer_membrane_insertion_C-terminal_signal_domain_protein	-1.43202	-1.29369	TRUE	TRUE
NGO_0250	F9Z35_1125	F9Z36_0118	NEIS0630	CNP1-like_family_protein	-0.841457	-1.29245	FALSE	TRUE
NGO_0258	F9Z35_1131	F9Z36_0112	NEIS0636	hypothetical_protein	0.329881	1.10752	FALSE	TRUE
NGO_0262	F9Z35_1137	F9Z36_0107	NEIS0640	transcription_elongation_factor_GreB	1.29441	1.19601	TRUE	TRUE
NGO_0267	F9Z35_1142	F9Z36_0102	NEIS0645	putative_folI_protein	1.00814	1.20051	TRUE	TRUE
NGO_0284	F9Z35_1159	F9Z36_0085	NEIS0659	hypothetical_protein	-1.2872	-1.08819	TRUE	TRUE
NGO_0295	F9Z35_1171	F9Z36_0073	NEIS0672	threonine--tRNA_ligase	0.612884	1.22083	FALSE	TRUE
NGO_0296	F9Z35_1172	F9Z36_0072	NEIS0673	translation_initiation_factor_IF-3	0.62003	1.23337	FALSE	TRUE
NGO_0300	F9Z35_1176	F9Z36_0068	NEIS0678	DNA_mismatch_endonuclease_Vsr_family_protein	0.304201	1.12545	FALSE	TRUE
NGO_0322	F9Z35_1200	F9Z36_0044	NEIS0698	hypothetical_protein	1.04646	0.723149	TRUE	FALSE
NGO_0323	F9Z35_1201	F9Z36_0043	NEIS0699	2-amino-4-hydroxy-6-_hydroxymethyldihydropteridine_diphosphokinase	-1.29486	-0.349028	TRUE	FALSE
NGO_0328	F9Z35_1207	F9Z36_0037	NEIS0704	ahpC/TSA_family_protein	-1.59946	-1.87683	TRUE	TRUE
NGO_0332	F9Z35_1211	F9Z36_0033	NEIS0708	dTDP-4-dehydrorhamnose_reductase	-0.787044	-1.05714	FALSE	TRUE
NGO_0337	F9Z35_1215	F9Z36_0029	NEIS0712	putative_identified_by_MetaGeneAnnotator	-0.760115	-1.16309	FALSE	TRUE
NGO_0340	F9Z35_1218	F9Z36_0026	NEIS0715	cysteine_synthase_A	1.00807	0.245264	TRUE	FALSE
NGO_0364	F9Z35_1239	F9Z36_0003	NEIS2596	ngoFVII_restriction_endonuclease_family_protein	0.197889	1.23217	FALSE	TRUE
NGO_0365	F9Z35_1240	F9Z36_0002	NEIS2597	DNA_(cytosine-5-)-methyltransferase_family_protein	0.237184	1.48047	FALSE	TRUE
NGO_0372	F9Z35_1246	F9Z36_2203	NEIS0739	putative_ABC_transporter%2C_periplasmic_binding_protein%2C_amino_acid	1.30385	1.05971	TRUE	TRUE
NGO_0373	F9Z35_1247	F9Z36_2202	NEIS0741	amino_ABC_transporter%2C_permease%2C_3-TM_region%2C_His/Glu/Gln/Arg/opine_family_domain_protein	1.534	2.03521	TRUE	TRUE
NGO_0374	F9Z35_1248	F9Z36_2201	NEIS0742	L-cystine_import_ATP-binding_protein_TcyC	1.6693	1.91728	TRUE	TRUE
NGO_0375	F9Z35_1249	F9Z36_2200	NEIS0743	phosphoglucomutase/phosphomannomutase%2C_C-terminal_domain_protein	-0.994366	-1.1633	FALSE	TRUE
NGO_0377	F9Z35_1251	F9Z36_2198	NEIS0745	na+_symporter_family_protein	-1.31525	-0.713555	TRUE	FALSE
NGO_0395	F9Z35_1270	F9Z36_2179	NEIS0763	MATE_efflux_family_protein	0.620685	1.2645	FALSE	TRUE
NGO_0418	F9Z35_1293	F9Z36_2156	NEIS2846	glycosyl_transferases_group_1_family_protein	0.0730846	1.13633	FALSE	TRUE
NGO_0440	F9Z35_1314	F9Z36_1832	NEIS0815	4-(cytidine_5'-diphospho)-2-C-methyl-D-erythritol_kinase	0.274702	1.13102	FALSE	TRUE
NGO_0446	F9Z35_1322	F9Z36_1840	NEIS0821	sulfate_ABC_transporter%2C_permease_protein_CysW	0.449471	1.51451	FALSE	TRUE
NGO_0544	F9Z35_0606	F9Z36_0690	NEIS1195	peptidyl-prolyl_cis-trans_isomerase_A	0.558502	1.04267	FALSE	TRUE
NGO_0545	F9Z35_0605	F9Z36_0691	NEIS1194	type_III_restriction-modification_system_EcoPI_enzyme_mod	0.126186	1.86145	FALSE	TRUE
NGO_0554	F9Z35_0596	F9Z36_0700	NEIS2647	hypothetical_protein	-1.19049	-0.779447	TRUE	FALSE
NGO_0569	F9Z35_0581	F9Z36_0715	NEIS1274	hypothetical_protein	-1.06015	-0.523656	TRUE	FALSE
NGO_0574	F9Z35_0576	F9Z36_0720	NEIS2650	carbonic_anhydrase	-1.07961	-0.895464	TRUE	FALSE
NGO_0583	F9Z35_0568	F9Z36_0728	NEIS1258	ribosomal_protein_S18	0.633023	1.06556	FALSE	TRUE
NGO_0590a	F9Z35_0561	F9Z36_0735	NEIS1251	hypothetical_protein	-1.02205	-0.39858	TRUE	FALSE
NGO_0602	F9Z35_0550	F9Z36_0746	NEIS1240	merR_regulatory_family_protein	-2.68074	-2.61041	TRUE	TRUE
NGO_0606	F9Z35_0546	F9Z36_0750	NEIS1236	neurotransmitter_symporter_family_protein	0.352089	1.56502	FALSE	TRUE
NGO_0630	F9Z35_0523	F9Z36_0773	NEIS1319	fe-S_protein_assembly_co-chaperone_HscB	1.37034	2.15426	TRUE	TRUE
NGO_0632	F9Z35_0521	F9Z36_0775	NEIS1318	iron-sulfur_cluster_assembly_protein_IscA	0.561128	1.05598	FALSE	TRUE
NGO_0633	F9Z35_0520	F9Z36_0776	NEIS1317	nifU-like_protein	0.807822	1.04773	FALSE	TRUE
NGO_0635	F9Z35_0518	F9Z36_0778	NEIS2651	hypothetical_protein	1.4668	3.15639	TRUE	TRUE
NGO_0636	F9Z35_0517	F9Z36_0779	NEIS1315	cysteine_desulfurase_IscS	1.12831	1.50745	TRUE	TRUE
NGO_0637	F9Z35_0516	F9Z36_0780	NEIS1314	iron-sulfur_cluster_assembly_transcription_factor_IscR	1.61802	2.1262	TRUE	TRUE
NGO_0641	F9Z35_0513	F9Z36_0783	N/A	DNA_methylase_family_protein	0.6404	1.54564	FALSE	TRUE
NGO_0647	F9Z35_0506	F9Z36_1684	NEIS1305	hypothetical_protein	0.156838	1.5277	FALSE	TRUE
NGO_0649	F9Z35_0504	F9Z36_1682	N/A	hypothetical_protein	0.344219	1.45191	FALSE	TRUE
NGO_0650	F9Z35_0503	F9Z36_1681	NEIS1303	helicase_domain_protein	1.2079	2.38822	TRUE	TRUE
NGO_0653	F9Z35_0500	F9Z36_1678	NEIS1300	iron-sulfur_cluster_repair_protein_DnrN	-0.719431	-1.30183	FALSE	TRUE
NGO_0654	F9Z35_0499	F9Z36_1677	NEIS1299	NAD+_synthetase	-0.665249	-1.00066	FALSE	TRUE
NGO_0658	F9Z35_0495	F9Z36_1673	NEIS1295	pyridoxamine_5'-phosphate_oxidase	-1.06853	-1.44762	TRUE	TRUE
NGO_0666	F9Z35_0487	F9Z36_1665	NEIS1287	hypothetical_protein	-1.16821	-0.893846	TRUE	FALSE
NGO_0676	F9Z35_0479	F9Z36_1658	NEIS1180	modification_methylase_BanI	0.675036	1.06357	FALSE	TRUE
NGO_0678	F9Z35_0477	F9Z36_1656	NEIS1178	hypothetical_protein	-1.03827	-1.42405	TRUE	TRUE
NGO_0694	F9Z35_0459	F9Z36_1850	NEIS2653	pertactin_family_protein	0.195054	1.12198	FALSE	TRUE
NGO_0711	F9Z35_0435	F9Z36_2127	NEIS1334	zinc-binding_dehydrogenase_family_protein	-1.04303	-1.26145	TRUE	TRUE
NGO_0738	F9Z35_0412	F9Z36_2101	NEIS1386	impB/mucB/samB_family_protein	-1.23141	-0.703463	TRUE	FALSE
NGO_0739	F9Z35_0411	F9Z36_2100	NEIS1385	ATP-dependent_DNA_helicase_Rep	0.549691	1.0235	FALSE	TRUE
NGO_0754	F9Z35_0397	F9Z36_2086	NEIS1149	mobA-like_NTP_transferase_domain_protein	-1.34882	-1.71196	TRUE	TRUE
NGO_0773	F9Z35_0379	F9Z36_2070	N/A	transposase_family_protein	0.835647	1.18426	FALSE	TRUE
NGO_0777	F9Z35_0376	F9Z36_2067	NEIS1130	DNA-binding_protein_HU-beta	-0.785954	-1.13119	FALSE	TRUE
NGO_0788*	F9Z35_0369	F9Z36_2055	N/A	SPFH_domain_/_Band_7_family_protein	-1.20719	-1.50079	TRUE	TRUE
NGO_0788*	F9Z35_0369	F9Z36_2060	N/A	SPFH_domain_/_Band_7_family_protein	-1.20719	-1.50676	TRUE	TRUE
NGO_0797	F9Z35_0362	F9Z36_1132	NEIS1106	helix-turn-helix_family_protein	-1.56765	-1.28724	TRUE	TRUE
NGO_0798	F9Z35_0361	F9Z36_1133	NEIS1104	protein-P-II_uridylyltransferase	-1.37337	-1.06246	TRUE	TRUE
NGO_0805	F9Z35_0353	F9Z36_1141	NEIS1097	prokaryotic_cytochrome_b561_family_protein	-1.51331	-1.95802	TRUE	TRUE
NGO_0812	F9Z35_0346	F9Z36_1148	NEIS1088	bacterial_capsule_synthesis_PGA_cap_family_protein	0.859369	1.42343	FALSE	TRUE
NGO_0816	F9Z35_0343	F9Z36_1151	NEIS1084	hypothetical_protein	-0.641565	-1.10717	FALSE	TRUE
NGO_0820	F9Z35_0339	F9Z36_1155	NEIS1080	tRNA(Ile)-lysidine_synthetase%2C_C-terminal_domain	1.1839	1.46853	TRUE	TRUE
NGO_0822	F9Z35_0337	F9Z36_1157	NEIS1077	heat_shock_protein_15	-0.51416	-1.1923	FALSE	TRUE
NGO_0825	F9Z35_0334	F9Z36_1160	NEIS1073	ferredoxin%2C_2Fe-2S_type%2C_ISC_system	0.810095	1.35018	FALSE	TRUE
NGO_0826	F9Z35_0333	F9Z36_1161	NEIS1072	hypothetical_protein	0.78375	1.21477	FALSE	TRUE
NGO_0827	F9Z35_0332	F9Z36_1162	NEIS1071	hypothetical_protein	1.49134	2.10722	TRUE	TRUE
NGO_0829	F9Z35_0331	F9Z36_1163	NEIS1070	fe-S_protein_assembly_chaperone_HscA	0.782091	1.23092	FALSE	TRUE
NGO_0849/NGO_04475†	F9Z35_0314	N/A	N/A	putative_glutamate_5-kinase	1.84763	N/A	TRUE	N/A
NGO_0852	F9Z35_0311	F9Z36_1182	NEIS1030	putative_membrane_protein	-1.17952	-0.477897	TRUE	FALSE
NGO_0853	F9Z35_0310	F9Z36_1183	NEIS1029	crcB-like_family_protein	-1.41916	-1.4039	TRUE	TRUE
NGO_0863	F9Z35_0302	F9Z36_1191	NEIS1021	hypothetical_protein	-3.07829	-3.98412	TRUE	TRUE
NGO_0876	F9Z35_0287	F9Z36_1205	NEIS1010	acetyltransferase_family_protein	0.643458	1.30684	FALSE	TRUE
NGO_0886	F9Z35_0280	F9Z36_1213	NEIS0981	acyl-CoA_dehydrogenase%2C_N-terminal_domain_protein	0.509526	1.04749	FALSE	TRUE
NGO_0887	F9Z35_0279	F9Z36_1214	NEIS0982	alkylhydroperoxidase_AhpD_family_core_domain_protein	0.837763	1.2471	FALSE	TRUE
NGO_0891	F9Z35_0276	F9Z36_1217	NEIS2666	hypothetical_protein	-0.84345	-1.11426	FALSE	TRUE
NGO_0899	F9Z35_0269	F9Z36_1224	NEIS1365	transcription_elongation_factor_GreA_domain_protein	0.891438	1.3639	FALSE	TRUE
NGO_0901	F9Z35_0267	F9Z36_1226	NEIS1367	nlpC/P60_family_protein	-0.567863	-1.11053	FALSE	TRUE
NGO_0929	F9Z35_0241	F9Z36_1253	NEIS0921	5%2C10-methylenetetrahydrofolate_reductase	0.815005	1.03102	FALSE	TRUE
NGO_09425†	N/A	F9Z36_0549	N/A	hypothetical_protein	N/A	3.06335	N/A	TRUE
NGO_0949	F9Z35_0223	F9Z36_1271	NEIS0905	prolyl_aminopeptidase	-1.31825	-1.7384	TRUE	TRUE
NGO_0952	F9Z35_0221	F9Z36_1273	NEIS1428	putative_TonB-dependent_receptor	0.347222	1.00949	FALSE	TRUE
NGO_0958	F9Z35_0217	F9Z36_1373	NEIS1430	ribonuclease_PH	-0.5117	-1.38056	FALSE	TRUE
NGO_0959	F9Z35_0216	F9Z36_1374	NEIS1431	universal_stress_family_protein	-1.23696	-2.24123	TRUE	TRUE
NGO_0987	F9Z35_0190	F9Z36_1399	NEIS1456	lipopolysaccharide_heptosyltransferase_II	1.4002	1.65359	TRUE	TRUE
NGO_1002	F9Z35_0176	F9Z36_1418	NEIS2672	hypothetical_protein	-1.79677	-0.592728	TRUE	FALSE
NGO_1010	F9Z35_0170	F9Z36_1424	NEIS2677	putative_RelA/SpoT_domain_protein	0.448122	1.34792	FALSE	TRUE
NGO_1011	F9Z35_0169	F9Z36_1425	NEIS2678	putative_RelA/SpoT_domain_protein	0.559044	1.50517	FALSE	TRUE
NGO_1029	F9Z35_0153	F9Z36_1442	NEIS1396	fumarate_hydratase%2C_class_II	-0.264384	-1.12409	FALSE	TRUE
NGO_1030	F9Z35_0152	F9Z36_1443	NEIS1397	eamA-like_transporter_family_protein	0.658096	1.15126	FALSE	TRUE
NGO_1040a	F9Z35_0146	F9Z36_1449	NEIS1404	outer_membrane_protein_P.IIC	0.904569	1.16214	FALSE	TRUE
NGO_1046	F9Z35_0140	F9Z36_1455	NEIS1409	ATP-dependent_chaperone_protein_ClpB	-1.08344	-0.990702	TRUE	FALSE
NGO_1052	F9Z35_0134	F9Z36_1460	NEIS1414	phosphoglycolate_phosphatase%2C_bacterial	-1.27424	-1.0611	TRUE	TRUE
NGO_1056	F9Z35_0130	F9Z36_1464	NEIS1418	peptidase_M23_family_protein	-0.743008	-1.1306	FALSE	TRUE
NGO_1059	F9Z35_0128	F9Z36_1466	NEIS1420	hypothetical_protein	1.08293	0.977364	TRUE	FALSE
NGO_1063	F9Z35_0125	F9Z36_1469	NEIS1425	membrane-bound_lysozyme-inhibitor_of_c-type_lysozyme_family_protein	-0.985626	-1.27416	FALSE	TRUE
NGO_1064	F9Z35_0124	N/A	NEIS1426	carbon_starvation_CstA_family_protein	-1.2608	N/A	TRUE	N/A
NGO_1157	F9Z35_1037	F9Z36_1547,F9Z36_1940	N/A	putative_transposase	1.3387	N/A	TRUE	N/A
NGO_1182	F9Z35_1857	F9Z36_1546	NEIS1971	nitrogen_regulatory_protein_P-II	-0.622997	-1.44049	FALSE	TRUE
NGO_1189	F9Z35_1851	F9Z36_1540	NEIS1977	hsp33_family_protein	-1.51594	-1.04648	TRUE	FALSE
NGO_1192	F9Z35_1848	F9Z36_1537	NEIS1980	lrgA_family_protein	-0.870864	-1.50859	FALSE	TRUE
NGO_1205	F9Z35_1835	F9Z36_0185	NEIS0944	tonB_dependent_receptor_family_protein	0.926078	1.00196	FALSE	TRUE
NGO_1215	F9Z35_1825	F9Z36_0196	NEIS1474	hypothetical_protein	-2.66389	-3.69961	TRUE	TRUE
NGO_1220	F9Z35_1820	F9Z36_0201	NEIS1480	hypothetical_protein	0.0508762	1.10461	FALSE	TRUE
NGO_1235	F9Z35_1806	F9Z36_0215	NEIS1496	acetolactate_synthase%2C_small_subunit	1.09079	0.398779	TRUE	FALSE
NGO_1244	F9Z35_1796	F9Z36_0225	NEIS2454	winged_helix_DNA-binding_domain_protein	-1.04331	-0.705782	TRUE	FALSE
NGO_1245	F9Z35_1795	F9Z36_0226	NEIS1507	ABC_transporter_transmembrane_region_family_protein	-1.00648	-0.871499	TRUE	FALSE
NGO_1246	F9Z35_1794	F9Z36_0227	NEIS1508	putative_protease_SohB	1.05644	1.85847	TRUE	TRUE
NGO_1247	F9Z35_1788	F9Z36_0234	NEIS1509	CDP-diacylglycerol--glycerol-3-phosphate_3-phosphatidyltransferase	-2.00743	-1.22756	TRUE	TRUE
NGO_1248	F9Z35_1787	F9Z36_0235	NEIS1511	hypothetical_protein	0.619858	1.28277	FALSE	TRUE
NGO_1249	F9Z35_1786	F9Z36_0236	NEIS1512	alkylhydroperoxidase_AhpD_family_core_domain_protein	-1.13433	-2.22118	TRUE	TRUE
NGO_1258	F9Z35_1778	F9Z36_0243	NEIS1524	phosphoglycerate_mutase_1_family_protein	-1.13391	-1.559	TRUE	TRUE
NGO_1276	F9Z35_1760	F9Z36_0943	NEIS2779	nitrite_reductase%2C_copper-containing	-4.25672	-4.0028	TRUE	TRUE
NGO_1277	F9Z35_1759	F9Z36_0944	NEIS1550	formylglycine-generating_sulfatase_enzyme_family_protein	-2.26995	-2.82669	TRUE	TRUE
NGO_1277a	F9Z35_1758	F9Z36_0946	NEIS1550	outer_membrane_protein_P.IIC	3.1128	0.999604	TRUE	FALSE
NGO_1284	F9Z35_1754	F9Z36_0950	NEIS1555	hypothetical_protein	0.673406	1.34389	FALSE	TRUE
NGO_1289	F9Z35_1749	F9Z36_0955	NEIS1560	channel%2C_hemolysin_III_family_protein	1.10837	0.428053	TRUE	FALSE
NGO_1294	F9Z35_1746	F9Z36_0958	NEIS1566	asnC_family_protein	-1.66611	-2.0033	TRUE	TRUE
NGO_1295	F9Z35_1745	F9Z36_0959	NEIS1567	alanine_racemase	1.37907	2.42694	TRUE	TRUE
NGO_1298	F9Z35_1743	F9Z36_0961	NEIS1569	ACT_domain_protein	-0.962417	-1.26877	FALSE	TRUE
NGO_1304	F9Z35_1736	F9Z36_0967	NEIS1574	competence_ComEA_helix-hairpin-helix_repeat_region_domain_protein	-0.91313	-1.32638	FALSE	TRUE
NGO_1307	F9Z35_1727	F9Z36_0975	NEIS1576	phosphopantothenoylcysteine_decarboxylase_/_phosphopantothenate--cysteine_ligase	0.82153	1.00777	FALSE	TRUE
NGO_1318	F9Z35_1715	F9Z36_0987	NEIS1587	heme_oxygenase_family_protein	-1.46286	-1.36587	TRUE	TRUE
NGO_1322	F9Z35_1711	F9Z36_0991	NEIS1591	methyladenine_glycosylase_family_protein	0.7888	1.18091	FALSE	TRUE
NGO_1328	F9Z35_1706	F9Z36_0996	NEIS1595	cytochrome_c_family_protein	-1.26098	-1.38965	TRUE	TRUE
NGO_1337	F9Z35_1696	F9Z36_1006	NEIS1604	peptide_chain_release_factor_1	0.71811	1.08854	FALSE	TRUE
NGO_1338	F9Z35_1695	F9Z36_1007	NEIS1605	tatD_related_DNase_family_protein	0.804323	1.40117	FALSE	TRUE
NGO_1346	F9Z35_1687	F9Z36_1015	NEIS1613	hypothetical_protein	1.15551	1.77453	TRUE	TRUE
NGO_1347	F9Z35_1686	F9Z36_1016	NEIS1614	putative_membrane_protein	0.601832	1.06836	FALSE	TRUE
NGO_1353	F9Z35_1679	F9Z36_1024	NEIS1618	glycosyl_transferase_2_family_protein	0.301795	1.06843	FALSE	TRUE
NGO_1358	F9Z35_1673	F9Z36_1030	NEIS1625	glutamate/Leucine/Phenylalanine/Valine_dehydrogenase_family_protein	0.0496497	-1.24937	FALSE	TRUE
NGO_1367	F9Z35_1665	F9Z36_1038	NEIS1636	hypothetical_protein	-1.09552	-0.341937	TRUE	FALSE
NGO_1370	F9Z35_1662	F9Z36_1041	NEIS1639	prokaryotic_cytochrome_b561_family_protein	-0.875617	-1.1832	FALSE	TRUE
NGO_1371	F9Z35_1661	F9Z36_1042	N/A	cytochrome_c_oxidase%2C_cbb3-type%2C_subunit_III	-0.988526	-1.22166	FALSE	TRUE
NGO_1372	F9Z35_1660	F9Z36_1043	NEIS2852	cbb3-type_cytochrome_oxidase_component_FixQ_family_protein	-1.46103	-1.65923	FALSE	TRUE
NGO_1373	F9Z35_1659	F9Z36_1044	NEIS1643	cytochrome_c_oxidase%2C_cbb3-type%2C_subunit_II	-0.984176	-1.43052	FALSE	TRUE
NGO_1374	F9Z35_1658	F9Z36_1045	NEIS1645	cytochrome_c_oxidase%2C_cbb3-type%2C_subunit_I	-1.58342	-2.108	TRUE	TRUE
NGO_1376	F9Z35_1655	F9Z36_1048	NEIS1647	hypothetical_protein	-0.649325	-1.04484	FALSE	TRUE
NGO_1382	F9Z35_1649	F9Z36_1054	NEIS1655	relA/SpoT_family_protein	-0.733882	-1.13248	FALSE	TRUE
NGO_1386	F9Z35_1643	N/A	N/A	pretoxin_HINT_domain_protein	1.04387	N/A	TRUE	N/A
NGO_1389	N/A	F9Z36_1870	NEIS1791	hypothetical_protein	N/A	1.24722	N/A	TRUE
NGO_1404	F9Z35_1623	F9Z36_2010	NEIS0517	glycine_cleavage_system_H_protein	-0.428581	-1.10348	FALSE	TRUE
NGO_1410	F9Z35_1618	F9Z36_2015	NEIS0513	hypothetical_protein	1.13647	1.29241	TRUE	TRUE
NGO_1422	F9Z35_1606	F9Z36_2027	NEIS0502	grpE_family_protein	-1.54274	-1.77119	TRUE	TRUE
NGO_1441	F9Z35_1585	F9Z36_1105	NEIS0487	prepilin-type_N-terminal_cleavage/methylation_domain_protein	-1.04349	-0.497178	TRUE	FALSE
NGO_1442	F9Z35_1584	N/A	N/A	zinc-binding_dehydrogenase_family_protein	-1.81817	N/A	TRUE	N/A
NGO_1450	F9Z35_1579	F9Z36_1100	NEIS0481	zinc-finger_domain_protein	-0.436437	-1.02138	FALSE	TRUE
NGO_1455	F9Z35_1574	F9Z36_1095	NEIS1362	natural_resistance-associated_macrophage_family_protein	1.27289	0.425077	TRUE	FALSE
NGO_1467	F9Z35_1569	F9Z36_1089	NEIS0962	voltage_gated_chloride_channel_family_protein	0.454894	1.19472	FALSE	TRUE
NGO_1473	F9Z35_1564	F9Z36_1084	NEIS0361	flavodoxin-like_fold_family_protein	0.842731	2.05284	FALSE	TRUE
NGO_1474	F9Z35_1563	F9Z36_1083	NEIS0362	transcriptional_regulator%2C_LysR_family	-1.03165	-1.09234	TRUE	TRUE
NGO_1481	F9Z35_1552	F9Z36_1072	NEIS1674	methyltransferase_domain_protein	0.510874	1.19655	FALSE	TRUE
NGO_1491	F9Z35_1542	F9Z36_1062	NEIS1686	hypothetical_protein	0.887487	1.13855	FALSE	TRUE
NGO_1509	F9Z35_1525	F9Z36_1354	NEIS1704	DNA_repair_protein_RecO	0.768542	1.00027	FALSE	TRUE
NGO_1511	N/A	F9Z36_1352	N/A	drug_resistance_transporter%2C_Bcr/CflA_subfamily_protein	N/A	1.22729	N/A	TRUE
NGO_1513	F9Z35_1518	F9Z36_1348	N/A	outer_membrane_protein_P.IIC	0.602991	1.21937	FALSE	TRUE
NGO_1520	F9Z35_1512	F9Z36_1342	NEIS1726	tRNA_threonylcarbamoyl_adenosine_modification_protein%2C_Sua5/YciO/YrdC/YwlC_family	-0.58237	-1.38905	FALSE	TRUE
NGO_1543	F9Z35_1486	F9Z36_1316	NEIS1754	cell_division_protein_FtsL	0.643748	1.1549	FALSE	TRUE
NGO_1561	F9Z35_1471	F9Z36_1300	NEIS1768	exodeoxyribonuclease_III	0.64425	1.12738	FALSE	TRUE
NGO_1562	F9Z35_1470	F9Z36_1299	NEIS1769	helix-turn-helix_domain_protein	1.17426	1.72894	TRUE	TRUE
NGO_1567	F9Z35_1467	F9Z36_1296	NEIS1772	quinolinate_synthetase_complex%2C_A_subunit	-1.19402	-1.67545	TRUE	TRUE
NGO_1578	F9Z35_1452	F9Z36_1281	NEIS1784	bacterial_regulatory_helix-turn-helix%2C_lysR_family_protein	-0.124504	-1.13518	FALSE	TRUE
NGO_1581	F9Z35_1449	F9Z36_1278	NEIS1787	phosphate_transporter_family_protein	-2.13284	-1.7913	TRUE	TRUE
NGO_1583	F9Z35_1448	F9Z36_1277	NEIS1788	hypothetical_protein	-1.01926	-1.26063	TRUE	TRUE
NGO_1614	F9Z35_1418	F9Z36_1892	NEIS2708	pyocin_activator_PrtN_family_protein	-0.7121	-1.50306	FALSE	TRUE
NGO_1654	F9Z35_2222	F9Z36_1514	NEIS1823	D-tyrosyl-tRNA(Tyr)_deacylase	0.957681	1.38399	FALSE	TRUE
NGO_1659	F9Z35_2217	F9Z36_1509	NEIS1828	intracellular_septation_protein_A	0.0446883	1.05032	FALSE	TRUE
NGO_1671	F9Z35_2205	F9Z36_1498	NEIS1841	dephospho-CoA_kinase	0.564169	1.02536	FALSE	TRUE
NGO_1690	F9Z35_2185	F9Z36_1478	NEIS1870	hypothetical_protein	-0.871142	-1.00077	FALSE	TRUE
NGO_1703	F9Z35_2162	F9Z36_0790	N/A	transposase_family_protein	0.769277	1.65587	FALSE	TRUE
NGO_1709	F9Z35_2156	F9Z36_0796	NEIS0292	hypothetical_protein	-0.644737	-1.19163	FALSE	TRUE
NGO_1717	F9Z35_2148	F9Z36_0804	NEIS0273	DSBA-like_thioredoxin_domain_protein	-1.42223	-1.79435	TRUE	TRUE
NGO_1722	F9Z35_2144	F9Z36_0809	NEIS0269	ATP-dependent_DNA_helicase_RecQ	0.685952	1.08698	FALSE	TRUE
NGO_1750	F9Z35_2115	F9Z36_0839	NEIS0238	NADH-quiN/A_oxidoreductase%2C_B_subunit	-1.05713	-0.751545	TRUE	FALSE
NGO_1761	F9Z35_2106	F9Z36_0535	NEIS0218	dihydroorotate_dehydrogenase	-1.1266	-1.42205	TRUE	TRUE
NGO_1769	F9Z35_2097	F9Z36_0544	NEIS2721	cytochrome_c551_peroxidase	-3.50731	-3.84229	TRUE	TRUE
NGO_1778	F9Z35_2084	F9Z36_0558	NEIS0198	leucyl/phenylalanyl-tRNA--protein_transferase	0.954203	1.20232	FALSE	TRUE
NGO_1789	F9Z35_2074	F9Z36_0568	NEIS0183	ribonuclease_HII_family_protein	0.716335	1.41811	FALSE	TRUE
NGO_1814	F9Z35_2047	F9Z36_0595	NEIS0162	cell_division_topological_specificity_factor_MinE	-0.664129	-1.2414	FALSE	TRUE
NGO_1822	F9Z35_2037	N/A	NEIS0152	preprotein_translocase%2C_SecY_subunit	1.23362	N/A	TRUE	N/A
NGO_18261	F9Z35_2030	N/A	NEIS0145	ribosomal_S14p/S29e_family_protein	1.3758	N/A	TRUE	N/A
NGO_1829	F9Z35_2027	N/A	NEIS0142	ribosomal_protein_L14	1.09445	N/A	TRUE	N/A
NGO_1830	F9Z35_2026	F9Z36_1862	NEIS0141	30S_ribosomal_protein_S17	1.05914	1.432	TRUE	TRUE
NGO_18311	F9Z35_2024	F9Z36_1860	NEIS0139	ribosomal_protein_L16	0.718262	1.15725	FALSE	TRUE
NGO_1832	F9Z35_2023	F9Z36_1859	NEIS2800	ribosomal_protein_S3	1.00803	1.30372	TRUE	TRUE
NGO_1833	F9Z35_2022	F9Z36_1858	NEIS0137	ribosomal_protein_L22	1.05498	1.33257	TRUE	TRUE
NGO_1835	F9Z35_2020	F9Z36_1856	NEIS0135	ribosomal_protein_L2	1.0416	0.945224	TRUE	FALSE
NGO_1836	F9Z35_2019	N/A	NEIS0134	50S_ribosomal_protein_L23	1.04636	N/A	TRUE	N/A
NGO_1837	F9Z35_2018	N/A	NEIS0133	50S_ribosomal_protein_L4	1.10068	N/A	TRUE	N/A
NGO_1850	F9Z35_2007	F9Z36_1778	NEIS0124	DNA-directed_RNA_polymerase%2C_beta'_subunit	1.23672	0.912786	TRUE	FALSE
NGO_1851	F9Z35_2005	F9Z36_1780	NEIS0123	DNA-directed_RNA_polymerase%2C_beta_subunit	1.23718	1.17681	TRUE	TRUE
NGO_1853	F9Z35_2003	F9Z36_1782	NEIS0121	ribosomal_L10_family_protein	0.697004	1.13072	FALSE	TRUE
NGO_1857	F9Z35_1999	F9Z36_1786	NEIS0117	preprotein_translocase%2C_SecE_subunit	0.850989	1.92283	FALSE	TRUE
NGO_1861	F9Z35_1991	F9Z36_1794	N/A	hypothetical_protein	0.745905	2.38598	FALSE	TRUE
NGO_1867	F9Z35_1985	F9Z36_1800	NEIS0106	HAMP_domain_protein	0.638036	1.19547	FALSE	TRUE
NGO_1868	F9Z35_1984	F9Z36_1801	NEIS0105	hypothetical_protein	0.785724	1.31978	FALSE	TRUE
NGO_1881	F9Z35_1970	F9Z36_1575	NEIS0074	pyruvate_kinase	-0.930275	-1.21169	FALSE	TRUE
NGO_1890	F9Z35_1964	F9Z36_1569	NEIS0069	sodium/glutamate_symporter	-0.413767	-1.16428	FALSE	TRUE
NGO_1924	F9Z35_1921	F9Z36_1621	NEIS2143	arsenate_reductase	-1.06486	-1.64069	TRUE	TRUE
NGO_1931	F9Z35_1915	F9Z36_1615	NEIS2137	glyceraldehyde-3-phosphate_dehydrogenase%2C_type_I	-1.13815	-2.34552	TRUE	TRUE
NGO_1938	F9Z35_1907	F9Z36_1607	NEIS2130	hypothetical_protein	-0.912659	-1.00112	FALSE	TRUE
NGO_1940	F9Z35_1905	F9Z36_1605	NEIS2128	telomere_recombination_family_protein	0.416796	1.01104	FALSE	TRUE
NGO_1944	F9Z35_1902	F9Z36_1602	NEIS2123	RNA_polymerase_sigma_factor%2C_sigma-70_family_protein	1.32193	0.658698	TRUE	FALSE
NGO_1945	F9Z35_1901	F9Z36_1601	NEIS2122	hypothetical_protein	1.96553	1.05751	TRUE	TRUE
NGO_1946	F9Z35_1900	F9Z36_1600	NEIS2121	hypothetical_protein	2.06088	0.438352	TRUE	FALSE
NGO_1947†	F9Z35_1899	N/A	NEIS2120	hypothetical_protein	1.73551	N/A	TRUE	N/A
NGO_1948	F9Z35_1898	F9Z36_1598	NEIS2119	doxX_family_protein	3.69592	2.12091	TRUE	TRUE
NGO_1962	F9Z35_0009	F9Z36_1585	NEIS2104	putative_molybdopterin_binding_domain_protein	-0.888725	-1.54533	FALSE	TRUE
NGO_1963	F9Z35_0010	F9Z36_1584	NEIS2103	peptidase_S49_family_protein	-0.582119	-1.1544	FALSE	TRUE
NGO_1966	F9Z35_0012	N/A	NEIS2099	hypothetical_protein	-1.13166	N/A	TRUE	N/A
NGO_1999	F9Z35_0702	F9Z36_0915	NEIS2056	bifunctional_protein_FolD	-0.650137	-1.01846	FALSE	TRUE
NGO_2000	F9Z35_0706	F9Z36_0911	NEIS2055	bifunctional_protein_RfaE%2C_domain_II	1.0991	1.26583	TRUE	TRUE
NGO_2011	F9Z35_0715	F9Z36_0902	NEIS2729	amino_ABC_transporter%2C_permease%2C_3-TM_region%2C_His/Glu/Gln/Arg/opine_family_domain_protein	1.64547	2.06388	TRUE	TRUE
NGO_2012	F9Z35_0716	F9Z36_0900	NEIS2730	amino_ABC_transporter%2C_permease%2C_3-TM_region%2C_His/Glu/Gln/Arg/opine_family_domain_protein	1.45264	3.05774	TRUE	TRUE
NGO_2013	F9Z35_0717	F9Z36_0899	N/A	ABC_transporter_family_protein	0.720437	1.12269	FALSE	TRUE
NGO_2023	F9Z35_0726	F9Z36_0890	NEIS2039	cell_division_ZapA_family_protein	-0.711546	-1.56802	FALSE	TRUE
NGO_2029	F9Z35_0732	F9Z36_0884	NEIS2034	ubiquinol-cytochrome_c_reductase%2C_iron-sulfur_subunit	-1.21797	-1.26582	TRUE	TRUE
NGO_2031	F9Z35_0734	F9Z36_0882	NEIS2032	cytochrome_C1_family_protein	-0.576806	-1.13028	FALSE	TRUE
NGO_2040	F9Z35_0743	F9Z36_0873	NEIS2022	NUDIX_domain_protein	0.916749	1.10649	FALSE	TRUE
NGO_2054	F9Z35_0761	F9Z36_0856	N/A	putative_spore_cortex_protein	-1.00353	-1.70758	TRUE	TRUE
NGO_2056	F9Z35_0763	F9Z36_0854	NEIS0017	ABC_transporter_periplasmic_binding%2C_thiB_subfamily_protein	-0.921276	-1.38346	FALSE	TRUE
NGO_2059	F9Z35_0766	F9Z36_0851	NEIS0020	peptide_methionine_sulfoxide_reductase_MsrA/MsrB	4.64079	3.08266	TRUE	TRUE
NGO_2060a	F9Z35_0768	F9Z36_0849	NEIS0021	outer_membrane_protein_P.IIC	0.0233621	2.25822	FALSE	TRUE
NGO_2068	F9Z35_0781	F9Z36_0530	NEIS2016	hypothetical_protein	-0.0681451	1.33635	FALSE	TRUE
NGO_2083	F9Z35_0796	F9Z36_0514	NEIS2000	bacterial_Fe(2+)_trafficking_family_protein	-1.08006	-1.13295	TRUE	TRUE
NGO_2090	F9Z35_0803	F9Z36_0507	NEIS1966	fecCD_transport_family_protein	1.22652	0.943331	TRUE	FALSE
NGO_2113	F9Z35_0825	F9Z36_0485	NEIS2735	polyphosphate_kinase_2	-1.03404	-2.62992	TRUE	TRUE
NGO_2125	F9Z35_0838	F9Z36_0472	NEIS1929	bacterial_transferase_hexapeptide_family_protein	-1.03011	-1.7045	TRUE	TRUE
NGO_2130	F9Z35_0842	F9Z36_0468	NEIS1925	glutathione_S-transferase%2C_N-terminal_domain_protein	-1.00365	-0.970094	TRUE	FALSE
NGO_2139	F9Z35_0849	F9Z36_0461	NEIS1917	NLPA_lipofamily_protein	-0.644408	-1.00049	FALSE	TRUE
NGO_2162	F9Z35_0871	F9Z36_0439	NEIS1896	hypothetical_protein	0.195709	1.22591	FALSE	TRUE
NGO_2166	F9Z35_0875	F9Z36_0435	NEIS0305	malonyl_CoA-acyl_carrier_protein_transacylase	-0.745161	-1.30702	FALSE	TRUE
NGO_2180	F9Z35_0887	F9Z36_0423	NEIS0317	putative_membrane_protein_insertion_efficiency_factor	0.882297	1.62767	FALSE	TRUE
NGO_RS11950†	F9Z35_1962	N/A	N/A	restriction_endonuclease_domain_protein	-1.00567	N/A	TRUE	N/A
NGO_0367*	F9Z35_1241	F9Z36_2208	NEIS0734	DNA_repair_protein_RadA	-0.507967	-1.3223	FALSE	TRUE	Genes at the end of two different contigs in H041
NGO_0367*	F9Z35_1241	F9Z36_2217	NEIS0734	DNA_repair_protein_RadA	-0.507967	-1.33507	FALSE	TRUE	Genes at the end of two different contigs in H041
NGO_0369*	F9Z35_1243	F9Z36_2206	NEIS0736	rhodanese-like_domain_protein	-1.33172	-1.35858	TRUE	TRUE	Genes at the end of two different contigs in H041
NGO_0369*	F9Z35_1243	F9Z36_2215	NEIS0736	rhodanese-like_domain_protein	-1.33172	-1.37615	TRUE	TRUE	Genes at the end of two different contigs in H041
NGO_0448	F9Z35_1324	F9Z36_1842	NEIS0823	putative_general_secretion_pathway_protein_G	-1.20437	-0.629977	TRUE	FALSE	Phage region
NGO_0449	F9Z35_1325	F9Z36_1843	NEIS0824	isoprenylcysteine_carboxyl_methyltransferase_family_protein	-1.08355	-0.590613	TRUE	FALSE	Phage region
NGO_0462	F9Z35_1341	F9Z36_1742	NEIS0836	hypothetical_protein	0.438061	1.12642	FALSE	TRUE	Phage region
NGO_0489	F9Z35_0654	F9Z36_0640	NEIS2618	endodeoxyribonuclease_RusA_family_protein	0.353706	2.89641	FALSE	TRUE	Phage region
NGO_0494	F9Z35_0650	F9Z36_0644	NEIS2622	putative_terminase_small_subunit	0.757822	1.18874	FALSE	TRUE	Phage region
NGO_0509	F9Z35_0635	F9Z36_0659	NEIS2635	helix-turn-helix_domain_protein	-0.908192	-1.00322	FALSE	TRUE	Phage region
NGO_0511	F9Z35_0633	F9Z36_0661	NEIS2637	putative_phage_associated_protein	-1.02279	-1.09174	TRUE	TRUE	Phage region
NGO_1084	F9Z35_0104	F9Z36_1697	NEIS2545	hypothetical_protein	-1.09992	-0.753073	TRUE	FALSE	Phage region
NGO_1090	F9Z35_0098	F9Z36_1703	N/A	hypothetical_protein	-0.629019	-1.23803	FALSE	TRUE	Phage region
NGO_1101	F9Z35_0088	F9Z36_1711	N/A	hypothetical_protein	-1.14628	-1.18074	TRUE	FALSE	Phage region
NGO_1113*	F9Z35_0076,F9Z35_0671,F9Z35_1400,F9Z35_2242	F9Z36_1723	N/A	hypothetical_protein	N/A	1.42216	N/A	TRUE	Phage region
NGO_1113*	F9Z35_0076,F9Z35_0671,F9Z35_1400,F9Z35_2242	F9Z36_1911	N/A	hypothetical_protein	N/A	1.38626	N/A	TRUE	Phage region
NGO_1116	F9Z35_0073	F9Z36_1909	N/A	helix-turn-helix_family_protein	-1.58224	-0.470916	TRUE	FALSE	Phage region
NGO_1137*	F9Z35_0053,F9Z35_0663,F9Z35_1376,F9Z35_1774,F9Z35_2235	F9Z36_0247	N/A	transposase_family_protein	N/A	1.07977	N/A	TRUE	Phage region
NGO_1137*	F9Z35_0053,F9Z35_0663,F9Z35_1376,F9Z35_1774,F9Z35_2235	F9Z36_0611	N/A	transposase_IS116/IS110/IS902_family_protein	N/A	1.09923	N/A	TRUE	Phage region
NGO_1141*	F9Z35_0048,F9Z35_1364,F9Z35_1769	F9Z36_1965	N/A	hypothetical_protein	N/A	-1.68018	N/A	TRUE	Phage region
NGO_1141*	F9Z35_0048,F9Z35_1364,F9Z35_1769	F9Z36_1974	N/A	hypothetical_protein	N/A	-1.22454	N/A	TRUE	Phage region
NGO_1143	F9Z35_0047	F9Z36_0605,F9Z36_1926,F9Z36_1967,F9Z36_1975	N/A	putative_membrane_protein	-1.85591	N/A	TRUE	N/A	Phage region
NGO_1145	F9Z35_1367	F9Z36_0603,F9Z36_1928,F9Z36_1969,F9Z36_1977	NEIS2684	hypothetical_protein	-1.22435	N/A	TRUE	N/A	Phage region
NGO_1146	F9Z35_1368	F9Z36_0602,F9Z36_1929,F9Z36_1970,F9Z36_1978	NEIS2685	replication_initiation_factor_family_protein	1.09641	N/A	TRUE	N/A	Phage region
NGO_1146*	F9Z35_0044,F9Z35_1368,F9Z35_1765	F9Z36_1929	NEIS2685	replication_initiation_factor_family_protein	N/A	1.4465	N/A	TRUE	Phage region
NGO_1146*	F9Z35_0044,F9Z35_1368,F9Z35_1765	F9Z36_1970	NEIS2685	putative_replication_initiation_factor	N/A	1.62527	N/A	TRUE	Phage region
NGO_1146*	F9Z35_0044,F9Z35_1368,F9Z35_1765	F9Z36_1978	NEIS2685	replication_initiation_factor_family_protein	N/A	1.60516	N/A	TRUE	Phage region
NGO_1622	F9Z35_0065,F9Z35_1350,F9Z35_1410	F9Z36_1733	NEIS2710	hypothetical_protein	N/A	-17.2547	N/A	TRUE	F9Z35_0065 in phage region
NGO_1630*	F9Z35_0675	N/A	N/A	peptidase_S24-like_family_protein	-1.24484	N/A	TRUE	N/A	End of contig
NGO_1630*	F9Z35_1387	N/A	N/A	helix-turn-helix_family_protein	-1.63922	N/A	TRUE	N/A	F9Z35_1387 in phage region, end of contig
NGO_1630*	F9Z35_1403	N/A	N/A	helix-turn-helix_family_protein	-1.49204	N/A	TRUE	N/A	F9Z35_1403 in phage region, end of contig
N/A	F9Z35_0135	N/A	N/A	putative_identified_by_MetaGeneAnnotator	-1.08983	N/A	TRUE	N/A
N/A	F9Z35_0136	F9Z36_1459	N/A	glutamate_dehydrogenase	-0.486408	-1.06144	FALSE	TRUE
N/A	F9Z35_0160	F9Z36_1435	N/A	exonuclease_family_protein	-1.06031	-0.975221	TRUE	FALSE
N/A	F9Z35_0187	F9Z36_1402	N/A	phosphatidylethanolamine-binding_family_protein	-0.843168	-1.205	FALSE	TRUE
N/A	F9Z35_0192	F9Z36_1397	N/A	outer_membrane_autotransporter_barrel_domain_protein	0.734637	1.86785	FALSE	TRUE
N/A	F9Z35_0226	F9Z36_1268	N/A	permease_family_protein	-1.28286	-1.32688	TRUE	TRUE
N/A	F9Z35_0235	F9Z36_1259	N/A	putative_lipoprotein	0.297038	1.27431	FALSE	TRUE
N/A	F9Z35_0257	F9Z36_1237	N/A	transposase_IS116/IS110/IS902_family_protein	1.03801	-0.89513	TRUE	FALSE
N/A	F9Z35_0271	F9Z36_1222	N/A	major_outer_membrane_protein_P.IA	1.06508	1.65664	TRUE	TRUE
N/A	F9Z35_0285	F9Z36_1207	N/A	sulfate_ABC_transporter%2C_sulfate-binding_family_protein	2.29932	3.28276	TRUE	TRUE
N/A	F9Z35_0286	F9Z36_1206	N/A	putative_sulfate_ABC_transporter%2C_periplasmic_sulfate-binding_protein	1.59662	1.73153	TRUE	TRUE
N/A	F9Z35_0305	F9Z36_1188	N/A	putative_cheA_signal_transduction_histidine_kinase	-0.680868	-1.17378	FALSE	TRUE
N/A	F9Z35_0335	F9Z36_1159	N/A	amino_acid_permease_family_protein	-0.695702	-1.14558	FALSE	TRUE
N/A	F9Z35_0349	F9Z36_1145	N/A	putative_sulfite_reductase_hemoprotein%2C_beta-component	-1.27721	-1.61103	TRUE	TRUE
N/A	F9Z35_0462	N/A	N/A	bacterial_regulatory_helix-turn-helix%2C_lysR_family_protein	-1.37667	N/A	TRUE	N/A
N/A	F9Z35_0463	F9Z36_1642	N/A	hypothetical_protein	-1.21596	-1.33956	TRUE	TRUE
N/A	F9Z35_0519	F9Z36_0777	N/A	putative_adenosine_monophosphate-protein_transferase_fic	1.44837	2.26942	TRUE	TRUE
N/A	F9Z35_0538	F9Z36_0758	N/A	hypothetical_protein	-1.10155	-0.150544	TRUE	FALSE
N/A	F9Z35_0540	F9Z36_0756	N/A	hypothetical_protein	-1.10812	-2.09439	TRUE	TRUE
N/A	F9Z35_0552	F9Z36_0744	N/A	S-(hydroxymethyl)glutathione_dehydrogenase_domain_protein	0.153985	1.05927	FALSE	TRUE
N/A	F9Z35_0575	F9Z36_0721	N/A	putative_identified_by_MetaGeneAnnotator	0.489625	1.25156	FALSE	TRUE
N/A	F9Z35_0589	F9Z36_0707	N/A	tonB_dependent_receptor_family_protein	1.01005	1.07762	TRUE	TRUE
N/A	F9Z35_0674	N/A	N/A	putative_dNA-binding_/peptidase_S24-like_domain_protein	-1.45698	N/A	TRUE	N/A
N/A	F9Z35_0692	F9Z36_0925	N/A	cytochrome_b(N-terminal)/b6/petB_family_protein	-0.185365	1.12266	FALSE	TRUE
N/A	F9Z35_0750	F9Z36_0866	N/A	pilin_family_protein	0.330542	1.28932	FALSE	TRUE
N/A	F9Z35_0769	N/A	N/A	fimbrial_protein	-1.35292	N/A	TRUE	N/A
N/A	F9Z35_0770	N/A	N/A	fimbrial_protein	1.14511	N/A	TRUE	N/A
N/A	F9Z35_0773	N/A	N/A	fimbrial_domain_protein	-1.42343	N/A	TRUE	N/A
N/A	F9Z35_0778	N/A	N/A	pilin_family_protein	-1.35449	N/A	TRUE	N/A
N/A	F9Z35_0780	N/A	N/A	pilin_family_protein	-1.64408	N/A	TRUE	N/A
N/A	F9Z35_0898	F9Z36_0412	N/A	hypothetical_protein	-0.76009	-1.05731	FALSE	TRUE
N/A	F9Z35_0937	F9Z36_0373	N/A	hypothetical_protein	1.45681	0.0141954	TRUE	FALSE
N/A	F9Z35_0944	F9Z36_0366	N/A	eamA-like_transporter_family_protein	-1.45077	-2.08666	TRUE	TRUE
N/A	F9Z35_0992	F9Z36_0317	N/A	NADPH-dependent_FMN_reductase_family_protein	-0.926035	-1.45159	FALSE	TRUE
N/A	F9Z35_1009	F9Z36_0300	N/A	quiN/A_oxidoreductase	-0.329504	-1.23023	FALSE	TRUE
N/A	F9Z35_1027	F9Z36_0283	N/A	putative_transposase	1.0837	0.374385	TRUE	FALSE
N/A	F9Z35_1048	F9Z36_0261	N/A	acetyltransferase_family_protein	1.96333	3.12804	TRUE	TRUE
N/A	F9Z35_1116	F9Z36_0127	N/A	hypothetical_protein	N/A	-2.50148	N/A	TRUE
N/A	F9Z35_1135	F9Z36_0109	N/A	transferrin-binding_protein_1	0.640855	1.0902	FALSE	TRUE
N/A	F9Z35_1162	F9Z36_0082	N/A	hypothetical_protein	1.14854	1.59501	TRUE	TRUE
N/A	F9Z35_1177	F9Z36_0067	N/A	C-5_cytosine-specific_DNA_methylase_family_protein	0.721149	1.43989	FALSE	TRUE
N/A	F9Z35_1323	F9Z36_1841	N/A	sulfate_ABC_transporter%2C_permease_protein_CysT	0.472443	1.3252	FALSE	TRUE
N/A	F9Z35_1457	F9Z36_1286	N/A	carbohydrate_(Maltose)/proton_symporttransporter%2C_GPH_family_domain_protein	-2.03488	-2.46065	TRUE	TRUE
N/A	F9Z35_1458	F9Z36_1287	N/A	carbohydrate_(Maltose)/proton_symporttransporter%2C_GPH_family	-1.42475	-2.07859	TRUE	TRUE
N/A	F9Z35_1459	F9Z36_1288	N/A	putative_membrane_protein	-1.49371	-1.73936	TRUE	TRUE
N/A	F9Z35_1460	F9Z36_1289	N/A	aldose_1-epimerase_family_protein	-0.880936	-1.04752	FALSE	TRUE
N/A	F9Z35_1462	F9Z36_1291	N/A	glycosyl_hydrolase_family_65%2C_N-terminal_domain_protein	-0.925146	-1.01668	FALSE	TRUE
N/A	F9Z35_1523	N/A	N/A	drug_resistance_transporter%2C_Bcr/CflA_subfamily_domain_protein	1.22787	N/A	TRUE	N/A
N/A	F9Z35_1538	F9Z36_1058	N/A	hypothetical_protein	0.269824	1.15839	FALSE	TRUE
N/A	F9Z35_1549	F9Z36_1069	N/A	23S_rRNA_(uracil(1939)-C(5))-methyltransferase_RlmD_domain_protein	1.19186	2.65406	TRUE	TRUE
N/A	F9Z35_1554	F9Z36_1074	N/A	hypothetical_protein	0.931366	1.3437	FALSE	TRUE
N/A	F9Z35_1556	F9Z36_1076	N/A	hypothetical_protein	0.497668	1.17899	FALSE	TRUE
N/A	F9Z35_1557	F9Z36_1077	N/A	hypothetical_protein	0.936499	1.48572	FALSE	TRUE
N/A	F9Z35_1572	F9Z36_1093	N/A	hypothetical_protein	0.728686	1.80307	FALSE	TRUE
N/A	F9Z35_1625	F9Z36_2008	N/A	FMN-binding_domain_protein	-1.83585	-1.72933	TRUE	TRUE
N/A	F9Z35_1626	F9Z36_2007	N/A	4Fe-4S_binding_domain_protein	-1.1801	-0.502044	TRUE	FALSE
N/A	F9Z35_1627	F9Z36_2006	N/A	nitrous-oxide_reductase%2C_TAT-dependent	-1.96013	-1.4774	TRUE	TRUE
N/A	F9Z35_1628	F9Z36_2005	N/A	cytochrome_C_oxidase_subunit_II%2C_periplasmic_domain_protein	-1.19309	-0.908684	TRUE	FALSE
N/A	F9Z35_1629	F9Z36_2004	N/A	periplasmic_copper-binding_family_protein	-1.20278	-0.126951	TRUE	FALSE
N/A	F9Z35_1670	F9Z36_1033	N/A	L-lactate_permease_family_protein	-2.32213	-2.21874	TRUE	TRUE
N/A	F9Z35_1682	F9Z36_1020	N/A	short_chain_dehydrogenase_family_protein	0.125406	1.0296	FALSE	TRUE
N/A	F9Z35_1685	F9Z36_1017	N/A	hypothetical_protein	0.625384	1.01919	FALSE	TRUE
N/A	F9Z35_1719	F9Z36_0983	N/A	tonB_dependent_receptor_family_protein	0.926021	1.10424	FALSE	TRUE
N/A	F9Z35_1720	F9Z36_0982	N/A	hypothetical_protein	1.15703	0.802867	TRUE	FALSE
N/A	F9Z35_1737	F9Z36_0966	N/A	hypothetical_protein	-0.784357	-1.4818	FALSE	TRUE
N/A	F9Z35_1738	N/A	N/A	hypothetical_protein	-2.39325	N/A	TRUE	N/A
N/A	F9Z35_1886	N/A	N/A	periplasmic_domain_protein	1.01681	N/A	TRUE	N/A
N/A	F9Z35_1895	F9Z36_1595	N/A	hypothetical_protein	-1.10852	-3.56173	TRUE	TRUE
N/A	F9Z35_1908	F9Z36_1608	N/A	hypothetical_protein	0.93135	1.0927	FALSE	TRUE
N/A	F9Z35_1967	F9Z36_1572	N/A	hypothetical_protein	0.878772	1.26965	FALSE	TRUE
N/A	F9Z35_1971	F9Z36_1576	N/A	putative_transposase	-0.0697106	-1.05823	FALSE	TRUE
N/A	F9Z35_2006	F9Z36_1779	N/A	hypothetical_protein	-1.09613	-2.07718	FALSE	TRUE
N/A	F9Z35_2008	F9Z36_1776	N/A	lipoprotein_C_terminal_like_family_protein	-1.15629	0.0237927	TRUE	FALSE
N/A	F9Z35_2016	F9Z36_1768	N/A	hypothetical_protein	-1.77117	-1.22519	TRUE	FALSE
N/A	F9Z35_2046	F9Z36_0596	N/A	septum_site-determining_protein_MinD	-0.649348	-1.11988	FALSE	TRUE
N/A	F9Z35_2092	N/A	N/A	hypothetical_protein	1.88951	N/A	TRUE	N/A
N/A	F9Z35_2100	F9Z36_0541	N/A	sigma-54_factor%2C_Activator_interacting_domain_family_protein	0.272803	1.42075	FALSE	TRUE
N/A	F9Z35_2102	F9Z36_0539	N/A	putative_membrane_protein	1.26907	2.70817	TRUE	TRUE
N/A	F9Z35_2103	F9Z36_0538	N/A	major_Facilitator_Superfamily_protein	0.626152	1.0516	FALSE	TRUE
N/A	F9Z35_2120	F9Z36_0834	N/A	hypothetical_protein	0.392452	1.12245	FALSE	TRUE
N/A	F9Z35_2163	F9Z36_0789	N/A	hypothetical_protein	0.494327	1.17439	FALSE	TRUE
N/A	F9Z35_2180	F9Z36_1473	N/A	hypothetical_protein	0.837859	1.15529	FALSE	TRUE
N/A	F9Z35_2186	F9Z36_1479	N/A	putative_virulence_associated_protein	1.08609	0.572056	TRUE	FALSE
N/A	F9Z35_2187	F9Z36_1480	N/A	putative_virulence_associated_protein	1.89027	1.93581	TRUE	TRUE
N/A	F9Z35_2214	F9Z36_1507	N/A	lactoylglutathione_lyase	-1.59278	-1.84488	TRUE	TRUE
N/A	N/A	F9Z36_0001	N/A	hypothetical_protein	N/A	1.35419	N/A	TRUE
N/A	N/A	F9Z36_0272	N/A	putative_transposase	N/A	1.12016	N/A	TRUE
N/A	N/A	F9Z36_0339	N/A	glycosyl_transferases_group_1_family_protein	N/A	1.20074	N/A	TRUE
N/A	N/A	F9Z36_0361	N/A	hypothetical_protein	N/A	1.35159	N/A	TRUE
N/A	N/A	F9Z36_0458	N/A	hypothetical_protein	N/A	-1.24083	N/A	TRUE
N/A	N/A	F9Z36_0520	N/A	hypothetical_protein	N/A	1.33717	N/A	TRUE
N/A	N/A	F9Z36_0550	N/A	hypothetical_protein	N/A	1.10738	N/A	TRUE
N/A	N/A	F9Z36_0811	N/A	putative_identified_by_MetaGeneAnnotator_domain_protein	N/A	2.68128	N/A	TRUE
N/A	N/A	F9Z36_1272	N/A	hypothetical_protein	N/A	-1.51114	N/A	TRUE
N/A	N/A	F9Z36_1303	N/A	hypothetical_protein	N/A	-1.85896	N/A	TRUE
N/A	N/A	F9Z36_1351	N/A	putative_identified_by_MetaGeneAnnotator	N/A	1.72031	N/A	TRUE
N/A	N/A	F9Z36_1579	N/A	hypothetical_protein	N/A	1.00409	N/A	TRUE
N/A	N/A	F9Z36_1751	N/A	hypothetical_protein	N/A	-1.57091	N/A	TRUE
N/A	N/A	F9Z36_1846	N/A	hypothetical_protein	N/A	2.19527	N/A	TRUE
N/A	N/A	F9Z36_1848	N/A	putative_identified_by_MetaGeneAnnotator	N/A	1.42338	N/A	TRUE
N/A	N/A	F9Z36_1872	N/A	pretoxin_HINT_domain_protein	N/A	1.41216	N/A	TRUE
N/A	N/A	F9Z36_1875	N/A	hypothetical_protein	N/A	1.46974	N/A	TRUE
N/A	N/A	F9Z36_1989	N/A	NAD(P)-binding_Rossmann-like_domain_protein	N/A	-1.00627	N/A	TRUE
N/A	N/A	F9Z36_1992	N/A	hypothetical_protein	N/A	2.1458	N/A	TRUE
N/A	F9Z35_0021	F9Z36_1951	N/A	hypothetical_protein	N/A	-1.51702	N/A	TRUE	Phage region
N/A	F9Z35_0025	F9Z36_1947	N/A	hypothetical_protein	-1.03453	-0.978732	TRUE	FALSE	Phage region
N/A	F9Z35_0052	F9Z36_0610,F9Z36_1527,F9Z36_1921,F9Z36_1958	N/A	hypothetical_protein	-1.15308	N/A	TRUE	N/A	Phage region
N/A	F9Z35_0052,F9Z35_1773,F9Z35_2234	F9Z36_1921	N/A	hypothetical_protein	N/A	-1.00696	N/A	TRUE	Phage region
N/A	F9Z35_0052,F9Z35_1773,F9Z35_2234	F9Z36_1958	N/A	hypothetical_protein	N/A	-1.52306	N/A	TRUE	Phage region
N/A	F9Z35_0148,F9Z35_1465,F9Z35_1952	F9Z36_1558	N/A	hypothetical_protein	N/A	-1.13546	N/A	TRUE	Opa fragment and transposase
N/A	F9Z35_1356	F9Z36_1727	N/A	helix-turn-helix_family_protein	-0.962844	-1.38657	FALSE	TRUE	Phage region
N/A	F9Z35_1773	F9Z36_0610,F9Z36_1527,F9Z36_1921,F9Z36_1958	N/A	hypothetical_protein	-1.2593	N/A	TRUE	N/A	Phage region, probable transposase fragment
N/A	N/A	F9Z36_0625	N/A	hypothetical_protein	N/A	-1.75937	N/A	TRUE	Phage region
N/A	N/A	F9Z36_0628	N/A	hypothetical_protein	N/A	-1.5563	N/A	TRUE	Phage region
N/A	N/A	F9Z36_0633	N/A	peptidase_S24-like_family_protein	N/A	-1.6624	N/A	TRUE	Phage region
N/A	N/A	F9Z36_0642	N/A	type_I_restriction_enzyme_R_protein	N/A	-1.31508	N/A	TRUE	Phage region
N/A	N/A	F9Z36_1209	N/A	integrase_core_domain_protein	N/A	1.2253	N/A	TRUE	Phage gene fragment
N/A	N/A	F9Z36_1731	N/A	hypothetical_protein	N/A	-1.68792	N/A	TRUE	Phage region
*Two or three paralogs predicted in FA1090 WT WHPG00000000 were reported by PanOCT for these loci, the majority correspond to phage regions. Others are gene fragments aligning to the end of contigs used for genome assembly.
†These gene identifiers were not generated by the PanOCT analysis. They were manually added to indicate the genomic loci harboring the genes predicted in FA1090 WHPG00000000 genes (column B). Many of these are annotated as peudogenes in NC_002946 and some reflect phase variable genes that continue to be transcribed.

## Sheet: Transcriptome study overlaps
NGOID	MtrR regulon (PMID: 18978065)	H2O2 Regulated (PMID: 30320218)	Iron Regulated (PMID: 27246574)	Male Vs Female infection (PMID: 29950382)	PMN co-incubation (PMID: 32019834)	Anaerobic Stimulon (PMID: 21251255)	ModA13 Phase Varion (PMCID: PMC2667262)
NGO0017
NGO0019
NGO0022
NGO0040a
NGO0057			NGO0057	NGO0057			NGO0057
NGO0059			NGO0059
NGO0060
NGO0065
NGO0066a
NGO0101
NGO0110				NGO0110
NGO0116		NGO0116
NGO0121
NGO0124			NGO0124	NGO0124
NGO0125
NGO0142			NGO0142	NGO0142		NGO0142
NGO0154
NGO0156
NGO0172				NGO0172
NGO0176
NGO0186					NGO0186
NGO0187						NGO0187
NGO0191		NGO0191
NGO0208		NGO0208	NGO0208
NGO0226		NGO0226	NGO0226	NGO0226
NGO0233		NGO0233		NGO0233		NGO0233
NGO0250
NGO0258
NGO0262						NGO0262
NGO0267
NGO0284
NGO0295		NGO0295			NGO0295
NGO0296				NGO0296	NGO0296
NGO0300
NGO0322		NGO0322	NGO0322
NGO0323
NGO0328
NGO0332
NGO0337
NGO0340				NGO0340		NGO0340	NGO0340
NGO0364					NGO0364
NGO0365
NGO0367
NGO0369
NGO0372				NGO0372		NGO0372	NGO0372
NGO0373				NGO0373		NGO0373	NGO0373
NGO0374				NGO0374		NGO0374	NGO0374
NGO0375
NGO0377		NGO0377				NGO0377
NGO0395
NGO0418
NGO0440				NGO0440
NGO0446
NGO0448
NGO0449
NGO0462
NGO0489		NGO0489				NGO0489
NGO0494						NGO0494
NGO0509		NGO0509			NGO0509	NGO0509
NGO0511
NGO0544
NGO0545		NGO0545
NGO0554		NGO0554	NGO0554			NGO0554	NGO0554
NGO0569		NGO0569				NGO0569
NGO0574			NGO0574				NGO0574
NGO0583		NGO0583
NGO0590a
NGO0602						NGO0602
NGO0606
NGO0630		NGO0630
NGO0632		NGO0632	NGO0632			NGO0632
NGO0633		NGO0633	NGO0633	NGO0633		NGO0633
NGO0635		NGO0635	NGO0635			NGO0635
NGO0636		NGO0636	NGO0636			NGO0636
NGO0637		NGO0637	NGO0637		NGO0637
NGO0641							NGO0641
NGO0647					NGO0647
NGO0649				NGO0649
NGO0650							NGO0650
NGO0653						NGO0653
NGO0654
NGO0658	NGO0658			NGO0658		NGO0658
NGO0666
NGO0676
NGO0678					NGO0678
NGO0694
NGO0711		NGO0711
NGO0738
NGO0739	NGO0739
NGO0754		NGO0754	NGO0754			NGO0754	NGO0754
NGO0773
NGO0777			NGO0777
NGO0788		NGO0788
NGO0797		NGO0797				NGO0797
NGO0798		NGO0798
NGO0805						NGO0805
NGO0812
NGO0816				NGO0816
NGO0820
NGO0822				NGO0822		NGO0822
NGO0825						NGO0825
NGO0826			NGO0826
NGO0827		NGO0827
NGO0829		NGO0829
NGO0852
NGO0853			NGO0853
NGO0863	NGO0863	NGO0863	NGO0863	NGO0863
NGO0876	NGO0876
NGO0886
NGO0887
NGO0891	NGO0891
NGO0899		NGO0899
NGO0901		NGO0901		NGO0901
NGO0929		NGO0929	NGO0929	NGO0929			NGO0929
NGO0949
NGO0952
NGO0958
NGO0959
NGO0987				NGO0987
NGO1002	NGO1002	NGO1002
NGO1010			NGO1010	NGO1010
NGO1011				NGO1011
NGO1029	NGO1029	NGO1029	NGO1029		NGO1029
NGO1030				NGO1030
NGO1040a
NGO1046	NGO1046	NGO1046				NGO1046	NGO1046
NGO1052					NGO1052
NGO1056
NGO1059	NGO1059
NGO1063			NGO1063	NGO1063
NGO1064						NGO1064
NGO1084	NGO1084			NGO1084
NGO1090		NGO1090
NGO1101
NGO1113				NGO1113
NGO1116		NGO1116
NGO1137				NGO1137
NGO1141				NGO1141
NGO1143
NGO1145
NGO1146
NGO1157
NGO1182			NGO1182	NGO1182
NGO1189	NGO1189	NGO1189				NGO1189
NGO1192				NGO1192
NGO1205		NGO1205		NGO1205
NGO1215		NGO1215	NGO1215
NGO1220							NGO1220
NGO1235
NGO1244	NGO1244	NGO1244				NGO1244
NGO1245					NGO1245	NGO1245
NGO1246				NGO1246
NGO1247		NGO1247				NGO1247	NGO1247
NGO1248
NGO1249		NGO1249
NGO1258						NGO1258	NGO1258
NGO1276		NGO1276	NGO1276			NGO1276
NGO1277		NGO1277	NGO1277			NGO1277
NGO1277a
NGO1284		NGO1284
NGO1289
NGO1294	NGO1294	NGO1294			NGO1294
NGO1295
NGO1298
NGO1304			NGO1304
NGO1307
NGO1318		NGO1318	NGO1318			NGO1318	NGO1318
NGO1322
NGO1328		NGO1328
NGO1337		NGO1337
NGO1338
NGO1346
NGO1347				NGO1347
NGO1353
NGO1358					NGO1358
NGO1367
NGO1370		NGO1370
NGO1371		NGO1371
NGO1372			NGO1372
NGO1373
NGO1374
NGO1376
NGO1382		NGO1382
NGO1386				NGO1386
NGO1389				NGO1389
NGO1404
NGO1410				NGO1410
NGO1422	NGO1422	NGO1422				NGO1422
NGO1441
NGO1442		NGO1442		NGO1442	NGO1442		NGO1442
NGO1450
NGO1455			NGO1455
NGO1467
NGO1473
NGO1474
NGO1481
NGO1491
NGO1509
NGO1511	NGO1511						NGO1511
NGO1513				NGO1513
NGO1520	NGO1520
NGO1543
NGO1561				NGO1561
NGO1562			NGO1562			NGO1562
NGO1567
NGO1578
NGO1581							NGO1581
NGO1583
NGO1614						NGO1614
NGO1622		NGO1622		NGO1622
NGO1630		NGO1630
NGO1654
NGO1659
NGO1671		NGO1671
NGO1690
NGO1703
NGO1709
NGO1717
NGO1722	NGO1722
NGO1750			NGO1750
NGO1761
NGO1769		NGO1769	NGO1769			NGO1769	NGO1769
NGO1778
NGO1789
NGO1814
NGO1822				NGO1822			NGO1822
NGO18261		NGO18261		NGO18261
NGO1829
NGO1830				NGO1830
NGO18311
NGO1832		NGO1832			NGO1832	NGO1832
NGO1833				NGO1833		NGO1833
NGO1835		NGO1835
NGO1836		NGO1836					NGO1836
NGO1837		NGO1837				NGO1837
NGO1850						NGO1850
NGO1851						NGO1851	NGO1851
NGO1853					NGO1853
NGO1857				NGO1857
NGO1861				NGO1861
NGO1867
NGO1868
NGO1881
NGO1890	NGO1890			NGO1890		NGO1890
NGO1924				NGO1924
NGO1931		NGO1931			NGO1931		NGO1931
NGO1938
NGO1940
NGO1944
NGO1945
NGO1946		NGO1946			NGO1946
NGO1948		NGO1948			NGO1948
NGO1962				NGO1962
NGO1963
NGO1966
NGO1999
NGO2000
NGO2011	NGO2011		NGO2011			NGO2011	NGO2011
NGO2012						NGO2012	NGO2012
NGO2013	NGO2013		NGO2013			NGO2013
NGO2023						NGO2023
NGO2029
NGO2031
NGO2040
NGO2054
NGO2056
NGO2059		NGO2059			NGO2059
NGO2060a
NGO2068			NGO2068	NGO2068
NGO2083
NGO2090
NGO2113		NGO2113			NGO2113
NGO2125
NGO2130
NGO2139
NGO2162		NGO2162		NGO2162
NGO2166
NGO2180			NGO2180	NGO2180
Total	20	69	38	54	21	50	26
Percentage of genes in dataset	7.19424	24.8201	13.6691	19.4245	7.55396	17.9856	9.35252

## Sheet: Published RNAseq genesets
In mtrR regulon (PMID: 18978065)	H2O2 Regulated (PMID: 30320218)	Iron Regulated (PMID: 27246574)	Male Vs Female infection (PMID: 29950382)	10min vs 180min and 10 min vs 360 min PMN infection (PMID: 32019834)	Anaerobic Stimulon (PMID: 21251255)	ModA13 Phase Varion (PMCID: PMC2667262
NGO0006	NGO0001	NGO0025	NGO0004	NGO0029	NG01029	NGO0057
NGO0018	NGO0023	NGO0033	NGO0035	NGO0058	NGO0010	NGO0198
NGO0113	NGO0025	NGO0035	NGO0047	NGO0109	NGO0011	NGO0318
NGO0150	NGO0033	NGO0057	NGO0049	NGO0168	NGO0033	NGO0340
NGO0195	NGO0037	NGO0059	NGO0057	NGO0186	NGO0058	NGO0372
NGO0288	NGO0042	NGO0106	NGO0084	NGO0190	NGO0108	NGO0373
NGO0290	NGO0043	NGO0109	NGO0090	NGO0198	NGO0114	NGO0374
NGO0302	NGO0044	NGO0124	NGO0093	NGO0213	NGO0119	NGO0376
NGO0308	NGO0045	NGO0142	NGO0109	NGO0263	NGO0142	NGO0584
NGO0309	NGO0098	NGO0160	NGO0110	NGO0295	NGO0143	NGO0624
NGO0481	NGO0099	NGO0208	NGO0124	NGO0296	NGO0165	NGO0650
NGO0658	NGO0102	NGO0211	NGO0130	NGO0355	NGO0187	NGO0655
NGO0739	NGO0104	NGO0215	NGO0142	NGO0364	NGO0198	NGO0656
NGO0756	NGO0114	NGO0217	NGO0155	NGO0399	NGO0217	NGO0659
NGO0795	NGO0116	NGO0226	NGO0172	NGO0442	NGO0233	NGO0768
NGO0846	NGO0118	NGO0227	NGO0190	NGO0478	NGO0262	NGO0775
NGO0863	NGO0122	NGO0322	NGO0198	NGO0509	NGO0318	NGO0878
NGO0876	NGO0135	NGO0331	NGO0201	NGO0637	NGO0340	NGO0927
NGO0891	NGO0149	NGO0388	NGO0203	NGO0647	NGO0372	NGO0928
NGO0916	NGO0165	NGO0463	NGO0213	NGO0674	NGO0373	NGO0929
NGO0927	NGO0171	NGO0465	NGO0224	NGO0677	NGO0374	NGO1046
NGO1002	NGO0191	NGO0473	NGO0226	NGO0678	NGO0377	NGO1220
NGO1024	NGO0208	NGO0474	NGO0229	NGO0679	NGO0399	NGO1355
NGO1029	NGO0209	NGO0523	NGO0233	NGO0680	NGO0410	NGO1368
NGO1046	NGO0217	NGO0542	NGO0244	NGO0731	NGO0445	NGO1511
NGO1059	NGO0226	NGO0553	NGO0247	NGO0732	NGO0463	NGO1769
NGO1062	NGO0233	NGO0554	NGO0257	NGO0848	NGO0464	NGO1822
NGO1069	NGO0234	NGO0559	NGO0259	NGO0866	NGO0465	NGO1827
NGO1084	NGO0235	NGO0574	NGO0260	NGO0919	NGO0467	NGO1836
NGO1097	NGO0243	NGO0628	NGO0296	NGO0936	NGO0472	NGO1843
NGO1189	NGO0292	NGO0632	NGO0297	NGO1029	NGO0485	NGO1851
NGO1244	NGO0295	NGO0633	NGO0299	NGO1052	NGO0488	NGO1901
NGO1293	NGO0297	NGO0635	NGO0302	NGO1055	NGO0489	NGO2011
NGO1294	NGO0299	NGO0636	NGO0306	NGO1234	NGO0491	NGO2012
NGO1314	NGO0307	NGO0637	NGO0307	NGO1245	NGO0492	NGO0055
NGO1325	NGO0318	NGO0639	NGO0327	NGO1275	NGO0494	NGO0554
NGO1363	NGO0322	NGO0655	NGO0331	NGO1294	NGO0495	NGO0574
NGO1364	NGO0339	NGO0664	NGO0339	NGO1358	NGO0496	NGO0641
NGO1365	NGO0347	NGO0673	NGO0340	NGO1359	NGO0497	NGO0714
NGO1368	NGO0351	NGO0730	NGO0343	NGO1363	NGO0498	NGO0754
NGO1418	NGO0353	NGO0754	NGO0350	NGO1364	NGO0499	NGO0794
NGO1420	NGO0354	NGO0763	NGO0351	NGO1442	NGO0500	NGO0867
NGO1422	NGO0355	NGO0765	NGO0372	NGO1466	NGO0501	NGO1247
NGO1460	NGO0376	NGO0777	NGO0373	NGO1502	NGO0502	NGO1258
NGO1488	NGO0377	NGO0786	NGO0374	NGO1551	NGO0503	NGO1318
NGO1494	NGO0382	NGO0823	NGO0379	NGO1552	NGO0504	NGO1365
NGO1511	NGO0387	NGO0826	NGO0391	NGO1566	NGO0506	NGO1442
NGO1520	NGO0388	NGO0847	NGO0405	NGO1589	NGO0507	NGO1581
NGO1600	NGO0399	NGO0853	NGO0409	NGO1591	NGO0508	NGO1587
NGO1699	NGO0442	NGO0854	NGO0410	NGO1592	NGO0509	NGO1701
NGO1722	NGO0460	NGO0861	NGO0417	NGO1600	NGO0510	NGO1931
NGO1728	NGO0489	NGO0863	NGO0424	NGO1610	NGO0512	NGO1947
NGO1738	NGO0509	NGO0895	NGO0440	NGO1627	NGO0513	NGO2062
NGO1741	NGO0514	NGO0896	NGO0452	NGO1628	NGO0514	NGO2066
NGO1742	NGO0545	NGO0904	NGO0461	NGO1648	NGO0522
NGO1749	NGO0553	NGO0905	NGO0470	NGO1665	NGO0554
NGO1751	NGO0554	NGO0906	NGO0478	NGO1676	NGO0569
NGO1758	NGO0564	NGO0907	NGO0481	NGO1701	NGO0570
NGO1759	NGO0567	NGO0908	NGO0492	NGO1767	NGO0580
NGO1760	NGO0568	NGO0929	NGO0526	NGO1818	NGO0602
NGO1765	NGO0569	NGO0973	NGO0546	NGO18211	NGO0618
NGO1874	NGO0570	NGO0981	NGO0550	NGO1831	NGO0632
NGO1890	NGO0583	NGO1010	NGO0557	NGO1832	NGO0633
NGO1897	NGO0584	NGO1029	NGO0581	NGO1852	NGO0635
NGO2011	NGO0593	NGO1043	NGO0582	NGO1853	NGO0636
NGO2013	NGO0604	NGO1048	NGO0584	NGO1854	NGO0639
NGO2014	NGO0630	NGO1063	NGO0589	NGO1931	NGO0652
NGO2135	NGO0631	NGO1069	NGO0605	NGO1946	NGO0653
	NGO0632	NGO1073	NGO0616	NGO1948	NGO0658
	NGO0633	NGO1108	NGO0618	NGO1967	NGO0706
	NGO0635	NGO1121	NGO0633	NGO2014	NGO0713
	NGO0636	NGO1122	NGO0648	NGO2053	NGO0731
	NGO0637	NGO1123	NGO0649	NGO2059	NGO0732
	NGO0639	NGO1155	NGO0652	NGO2113	NGO0754
	NGO0651	NGO1161	NGO0656	NGO2146	NGO0757
	NGO0652	NGO1168	NGO0658	NGO2147	NGO0758
	NGO0655	NGO1177	NGO0663	NGO2148	NGO0794
	NGO0711	NGO1182	NGO0671	NGO2150	NGO0795
	NGO0742	NGO1215	NGO0683		NGO0797
	NGO0752	NGO1262	NGO0688		NGO0802
	NGO0753	NGO1267	NGO0699		NGO0805
	NGO0754	NGO1276	NGO0716		NGO0822
	NGO0758	NGO1277	NGO0722		NGO0825
	NGO0759	NGO1282	NGO0729		NGO0848
	NGO0775	NGO1302	NGO0732		NGO0854
	NGO0787	NGO1304	NGO0745		NGO0877
	NGO0788	NGO1317	NGO0760		NGO0895
	NGO0797	NGO1318	NGO0768		NGO0896
	NGO0798	NGO1355	NGO0791		NGO0918
	NGO0809	NGO1359	NGO0795		NGO0920
	NGO0827	NGO1362	NGO0816		NGO0921
	NGO0829	NGO1372	NGO0822		NGO0922
	NGO0831	NGO1377	NGO0823		NGO0923
	NGO0847	NGO1378	NGO0834		NGO0995
	NGO0848	NGO1379	NGO0847		NGO1022
	NGO0851	NGO1383	NGO0863		NGO1024
	NGO0863	NGO1394	NGO0865		NGO1033
	NGO0866	NGO1412	NGO0874		NGO1037
	NGO0895	NGO1417	NGO0895		NGO1046
	NGO0899	NGO1455	NGO0896		NGO1053
	NGO0901	NGO1495	NGO0897		NGO1064
	NGO0904	NGO1496	NGO0901		NGO1065
	NGO0905	NGO1562	NGO0907		NGO1100
	NGO0906	NGO1618	NGO0915		NGO1120
	NGO0915	NGO1619	NGO0922		NGO1131
	NGO0918	NGO1636	NGO0929		NGO1132
	NGO0919	NGO1652	NGO0938		NGO1161
	NGO0925	NGO1679	NGO0940		NGO1177
	NGO0926	NGO1682	NGO0971		NGO1189
	NGO0928	NGO1688	NGO0978		NGO1191
	NGO0929	NGO1694	NGO0981		NGO1240
	NGO0936	NGO1706	NGO0983		NGO1244
	NGO0940	NGO1726	NGO0987		NGO1245
	NGO0956	NGO1737	NGO1010		NGO1247
	NGO0962	NGO1738	NGO1011		NGO1258
	NGO0978	NGO1739	NGO1012		NGO1259
	NGO0998	NGO1740	NGO1013		NGO1261
	NGO0999	NGO1741	NGO1030		NGO1273
	NGO1001	NGO1742	NGO1043		NGO1276
	NGO1002	NGO1743	NGO1053		NGO1277
	NGO1013	NGO1744	NGO1063		NGO1290
	NGO1029	NGO1745	NGO1065		NGO1318
	NGO1041	NGO1746	NGO1069		NGO1334
	NGO1044	NGO1747	NGO1070		NGO1361
	NGO1046	NGO1748	NGO1073a		NGO1368
	NGO1049	NGO1749	NGO1081		NGO1377
	NGO1055	NGO1750	NGO1084		NGO1378
	NGO1077	NGO1751	NGO1113		NGO1396
	NGO1080	NGO1768	NGO1120		NGO1402
	NGO1082	NGO1769	NGO1122		NGO1413
	NGO1085	NGO1779	NGO1130		NGO1414
	NGO1090	NGO1780	NGO1137		NGO1415
	NGO1097	NGO1793	NGO1141		NGO1416
	NGO1098	NGO1879	NGO1173		NGO1417
	NGO1108	NGO1902	NGO1177		NGO1418
	NGO1116	NGO1959	NGO1178		NGO1422
	NGO1130	NGO1984	NGO1182		NGO1426
	NGO1152	NGO2011	NGO1192		NGO1427
	NGO1189	NGO2013	NGO1196		NGO1428
	NGO1203	NGO2014	NGO1205		NGO1429
	NGO1204	NGO2065	NGO1206		NGO1440
	NGO1205	NGO2068	NGO1229		NGO1449
	NGO1207	NGO2070	NGO1238		NGO1494
	NGO1208	NGO2071	NGO1242		NGO1517
	NGO1215	NGO2076	NGO1246		NGO1552
	NGO1221	NGO2087	NGO1253		NGO1559
	NGO1222	NGO2092	NGO1266		NGO1562
	NGO1243	NGO2093	NGO1275		NGO1566
	NGO1244	NGO2111	NGO1309		NGO1614
	NGO1247	NGO2137	NGO1315		NGO1615
	NGO1249	NGO2140	NGO1319		NGO1624
	NGO1256	NGO2167	NGO1340		NGO1627
	NGO1259	NGO2180	NGO1347		NGO1628
	NGO1276		NGO1355		NGO1633
	NGO1277		NGO1362		NGO1634
	NGO1284		NGO1363		NGO1635
	NGO1285		NGO1364		NGO1636
	NGO1286		NGO1365		NGO1637
	NGO1287		NGO1368		NGO1640
	NGO1294		NGO1386		NGO1688
	NGO1310		NGO1387		NGO1694
	NGO1314		NGO1388		NGO1702
	NGO1317		NGO1389		NGO1769
	NGO1318		NGO1390		NGO1787
	NGO1328		NGO1392		NGO1793
	NGO1333		NGO1405		NGO1807
	NGO1337		NGO1410		NGO1808
	NGO1370		NGO1415		NGO1831.1
	NGO1371		NGO1427		NGO1832
	NGO1377		NGO1439		NGO1833
	NGO1378		NGO1442		NGO1834
	NGO1379		NGO1475		NGO1837
	NGO1380		NGO1482		NGO1841
	NGO1382		NGO1493		NGO1850
	NGO1391		NGO1513		NGO1851
	NGO1393		NGO1561		NGO1860
	NGO1394		NGO1568		NGO1890
	NGO1413		NGO1584		NGO1901
	NGO1414		NGO1588		NGO1954
	NGO1415		NGO1589		NGO1957
	NGO1416		NGO1590		NGO1958
	NGO1418		NGO1591		NGO1980
	NGO1422		NGO1592		NGO1981
	NGO1426		NGO1593		NGO1986
	NGO1427		NGO1595		NGO1987
	NGO1428		NGO1598		NGO1997
	NGO1429		NGO1611		NGO2011
	NGO1440		NGO1622		NGO2012
	NGO1442		NGO1623		NGO2013
	NGO1454		NGO1624		NGO2014
	NGO1486		NGO1626		NGO2016
	NGO1487		NGO1647		NGO2023
	NGO1494		NGO1649		NGO2072
	NGO1495		NGO1652		NGO2096
	NGO1496		NGO1655		NGO2097
	NGO1516		NGO1664		NGO2131
	NGO1542		NGO1679		NGO2182
	NGO1544		NGO1682		NGO1401
	NGO1559		NGO1731
	NGO1566		NGO1734
	NGO1579		NGO1740
	NGO1584		NGO1742
	NGO1585		NGO1749
	NGO1588		NGO1768
	NGO1608		NGO1795
	NGO1615		NGO1820
	NGO1616		NGO1822
	NGO1618		NGO1824
	NGO1622		NGO1825
	NGO1623		NGO18261
	NGO1630		NGO1827
	NGO1671		NGO1830
	NGO1676		NGO1833
	NGO1677		NGO1838
	NGO1688		NGO1857
	NGO1694		NGO1859
	NGO1695		NGO1861
	NGO1743		NGO1861a
	NGO1745		NGO1887
	NGO1746		NGO1890
	NGO1747		NGO1891
	NGO1748		NGO1893
	NGO1749		NGO1906
	NGO1757		NGO1911
	NGO1767		NGO1922
	NGO1769		NGO1924
	NGO1770		NGO1926
	NGO1776		NGO1947
	NGO1779		NGO1959
	NGO1793		NGO1962
	NGO1806		NGO1965
	NGO1817		NGO1969
	NGO1818		NGO1970
	NGO1819		NGO1971
	NGO1820		NGO1984
	NGO18231		NGO1987
	NGO1824		NGO2006
	NGO18241		NGO2018
	NGO1825		NGO2022
	NGO18261		NGO2058
	NGO1827		NGO2068
	NGO1831		NGO2072
	NGO1831.1		NGO2078
	NGO1832		NGO2084
	NGO1834		NGO2093
	NGO1835		NGO2098
	NGO1836		NGO2099
	NGO1837		NGO2101
	NGO1838		NGO2126
	NGO1841		NGO2127
	NGO1842		NGO2143
	NGO1843		NGO2146
	NGO1844		NGO2147
	NGO1845		NGO2151
	NGO1854		NGO2159
	NGO1858		NGO2162
	NGO1871		NGO2173
	NGO1896		NGO2180
	NGO1898a		NGO2182
	NGO1900
	NGO1901
	NGO1904
	NGO1915
	NGO1929
	NGO1930
	NGO1931
	NGO1946
	NGO1947
	NGO1948
	NGO1974
	NGO1981
	NGO2008
	NGO2041a
	NGO2050
	NGO2055
	NGO2059
	NGO2065
	NGO2072
	NGO2084
	NGO2092
	NGO2093
	NGO2094
	NGO2097
	NGO2098
	NGO2109
	NGO2113
	NGO2133
	NGO2134
	NGO2141
	NGO2162
	NGO2170
	NGO2171
	NGO2173

## Sheet: 130+PMN_1h_vs_130_1h_unfiltered
ID	attributes	baseMean	log2FoldChange	lfcSE	stat	pvalue	padj	Significant
F9Z35_0001	periplasmic_domain_protein	1275.42	0.459238	0.134511	3.41413	0.000639861	0.00352355	FALSE
F9Z35_0002	surface_antigen_family_protein	4371.18	0.425115	0.123222	3.45	0.000560577	0.00315499	FALSE
F9Z35_0003	dicarboxylate_symporter_family_protein	52.2452	1.05784	0.538924	1.96288	0.0496601	0.118523	FALSE
F9Z35_0004	heparin_binding_protein	1990.92	0.155074	0.193395	0.801851	0.422639	0.571822	FALSE
F9Z35_0005	quinone_oxidoreductase_family_protein	15.0567	0.316597	0.443793	0.713388	0.475606	0.622461	FALSE
F9Z35_0006	putative_membrane_protein	129.301	-0.221696	0.213887	-1.03651	0.299964	0.451937	FALSE
F9Z35_0007	hypothetical_protein	128.691	-0.324821	0.198358	-1.63755	0.101515	0.203727	FALSE
F9Z35_0008	argininosuccinate_synthase	2938	-0.269473	0.185816	-1.45021	0.147	0.266005	FALSE
F9Z35_0009	putative_molybdopterin_binding_domain_protein	435.156	-0.888725	0.222905	-3.98702	6.69e-05	0.000557928	FALSE
F9Z35_0010	peptidase_S49_family_protein	1943.35	-0.582119	0.194835	-2.98775	0.00281035	0.0119119	FALSE
F9Z35_0011	hypothetical_protein	879.153	-0.245402	0.284069	-0.863882	0.387653	0.541545	FALSE
F9Z35_0012	hypothetical_protein	171.278	-1.13166	0.28683	-3.94542	7.97e-05	0.000640742	TRUE
F9Z35_0013	hypothetical_protein	1362.93	0.232118	0.156877	1.47961	0.138976	0.256731	FALSE
F9Z35_0014	hypothetical_protein	561.493	-0.232577	0.263596	-0.882323	0.377602	0.535349	FALSE
F9Z35_0015	hypothetical_protein	480.489	0.269774	0.238094	1.13306	0.25719	0.405432	FALSE
F9Z35_0016	hypothetical_protein	773.81	-0.133465	0.271664	-0.491287	0.623224	0.749409	FALSE
F9Z35_0024	zonular_occludens_toxin_family_protein	75.5046	0.234544	0.273855	0.856454	0.391746	0.543582	FALSE
F9Z35_0025	hypothetical_protein	19.8133	-1.03453	0.431588	-2.39702	0.0165289	0.0495866	TRUE
F9Z35_0026	transposase_family_protein	41.8509	-0.283913	0.391412	-0.725356	0.468233	0.617162	FALSE
F9Z35_0027	RNase_H_family_protein	209.19	0.275646	0.303072	0.909506	0.363083	0.522747	FALSE
F9Z35_0028	tellurite_resistance_protein_TehB	719.835	-0.257899	0.229775	-1.1224	0.261693	0.41063	FALSE
F9Z35_0029	phosphomethylpyrimidine_kinase	1662.54	-0.216637	0.146755	-1.47619	0.139894	0.257476	FALSE
F9Z35_0031	hypothetical_protein	1458.99	-0.0590807	0.254742	-0.231923	0.816598	0.885971	FALSE
F9Z35_0032	putative_transposase	415.363	0.489697	0.201644	2.42853	0.0151604	0.0462969	FALSE
F9Z35_0033	pertactin_family_protein	1141.31	0.669314	0.224132	2.98625	0.00282425	0.0119356	FALSE
F9Z35_0034	outer_membrane_autotransporter_barrel_domain_protein	287.71	0.692267	0.200106	3.45951	0.000541169	0.00307969	FALSE
F9Z35_0035	trkA-N_domain_protein	1383.85	0.25023	0.191211	1.30866	0.19065	0.321103	FALSE
F9Z35_0036	hydrolyase%2C_tartrate_beta_subunit/fumarate%2C_Fe-S_type_domain_protein	130.921	0.12847	0.212641	0.604165	0.545734	0.680668	FALSE
F9Z35_0037	hydrolyase%2C_tartrate_alpha_subunit/fumarate%2C_Fe-S_type_domain_protein	728.453	-0.439669	0.117595	-3.73884	0.000184874	0.00130241	FALSE
F9Z35_0038	artJ	3562.77	-0.773103	0.15038	-5.14098	2.73e-07	4.86e-06	FALSE
F9Z35_0039	hypothetical_protein	194.516	0.290955	0.420293	0.692267	0.48877	0.633602	FALSE
F9Z35_0040	hypothetical_protein	3419.62	-0.049557	0.201452	-0.245999	0.805683	0.880921	FALSE
F9Z35_0041	O-succinylhomoserine_sulfhydrylase	2458.86	-0.0332211	0.191185	-0.173764	0.862051	0.914893	FALSE
F9Z35_0042	hypothetical_protein	297.64	0.249006	0.232266	1.07207	0.283688	0.434463	FALSE
F9Z35_0044	replication_initiation_factor_family_protein	24.1188	0.874631	0.438529	1.99446	0.0461013	0.111462	FALSE
F9Z35_0045	hypothetical_protein	11.853	-0.716742	0.405946	-1.76561	0.0774616	0.166624	FALSE
F9Z35_0047	putative_membrane_protein	12.3639	-1.85591	0.735739	-2.52251	0.0116522	0.0378464	TRUE
F9Z35_0051	zonular_occludens_toxin_family_protein	72.3961	0.310867	0.257277	1.2083	0.226932	0.367662	FALSE
F9Z35_0052	hypothetical_protein	111.838	-1.15308	0.258889	-4.45394	8.43e-06	9.79e-05	TRUE
F9Z35_0053	transposase_IS116/IS110/IS902_family_protein	3555.19	0.677507	0.139104	4.87051	1.11e-06	1.68e-05	FALSE
F9Z35_0054	GTP_cyclohydrolase_II	1692.07	0.386073	0.173733	2.22223	0.0262681	0.0712691	FALSE
F9Z35_0055	putative_gid_protein	2754.22	-0.0986643	0.242586	-0.406719	0.684215	0.79695	FALSE
F9Z35_0057	hypothetical_protein	33.4925	-0.284576	0.444776	-0.639818	0.522291	0.661525	FALSE
F9Z35_0058	hypothetical_protein	123.503	-0.23619	0.424665	-0.55618	0.578088	0.711038	FALSE
F9Z35_0059	putative_phage_associated_protein	1227.08	-0.0248012	0.235856	-0.105154	0.916254	0.953109	FALSE
F9Z35_0060	hypothetical_protein	13.9311	-0.242414	0.3855	-0.628831	0.52946	0.66812	FALSE
F9Z35_0061	siphovirus_Gp157_family_protein	104.645	0.493687	0.300302	1.64397	0.100182	0.201847	FALSE
F9Z35_0062	hypothetical_protein	23.047	-0.209622	0.58998	-0.355304	0.722362	0.825845	FALSE
F9Z35_0063	putative_phage_associated_protein	360.282	-0.202638	0.284042	-0.713409	0.475593	0.622461	FALSE
F9Z35_0065	hypothetical_protein	72.0775	-0.450124	0.467719	-0.962381	0.335858	0.493639	FALSE
F9Z35_0066	hypothetical_protein	315.964	-0.423941	0.31123	-1.36215	0.173151	0.299244	FALSE
F9Z35_0067	hypothetical_protein	57.5414	-0.671946	0.772898	-0.869386	0.384636	0.540739	FALSE
F9Z35_0068	hypothetical_protein	213.486	-0.448411	0.360984	-1.24219	0.214166	0.352562	FALSE
F9Z35_0069	hypothetical_protein	26.8956	-0.509579	0.470925	-1.08208	0.279217	0.429907	FALSE
F9Z35_0070	hypothetical_protein	37.7275	-0.304399	0.337298	-0.902462	0.366812	0.52629	FALSE
F9Z35_0071	hypothetical_protein	438.275	-0.344419	0.247222	-1.39316	0.163572	0.287589	FALSE
F9Z35_0072	hypothetical_protein	1897.96	-0.865635	0.303663	-2.85064	0.00436308	0.0171264	FALSE
F9Z35_0073	helix-turn-helix_family_protein	356.657	-1.58224	0.229693	-6.8885	5.64e-12	3.03e-10	TRUE
F9Z35_0075	hypothetical_protein	15.9195	0.145799	0.414361	0.351865	0.72494	0.827707	FALSE
F9Z35_0076	hypothetical_protein	6831.05	0.686254	0.283765	2.41839	0.0155895	0.0471144	FALSE
F9Z35_0077	helix-turn-helix_domain_protein	10.3761	0.505131	0.472512	1.06903	0.285054	0.436229	FALSE
F9Z35_0079	putative_phage_associated_protein	28.9099	0.0931833	0.316743	0.294192	0.768611	0.857604	FALSE
F9Z35_0088	hypothetical_protein	24.7366	-1.14628	0.436102	-2.62847	0.00857697	0.029575	TRUE
F9Z35_0091	phage_terminase%2C_large_subunit%2C_PBSX_family	107.311	-0.123508	0.273998	-0.450763	0.652161	0.771486	FALSE
F9Z35_0092	putative_portal_protein	353.075	-0.181891	0.211854	-0.858565	0.390581	0.543197	FALSE
F9Z35_0095	hypothetical_protein	11.8127	-0.802108	0.464406	-1.72717	0.0841369	0.175861	FALSE
F9Z35_0096	hypothetical_protein	349.833	-0.473117	0.234536	-2.01725	0.0436698	0.107881	FALSE
F9Z35_0097	hypothetical_protein	74.586	-0.0596649	0.490838	-0.121557	0.90325	0.944343	FALSE
F9Z35_0098	hypothetical_protein	454.684	-0.629019	0.279822	-2.24793	0.0245808	0.0674981	FALSE
F9Z35_0099	hypothetical_protein	54.8522	-0.502974	0.296677	-1.69536	0.0900075	0.185743	FALSE
F9Z35_0100	putative_phage_associated_protein	23.6948	-0.667051	0.469942	-1.41943	0.155774	0.277944	FALSE
F9Z35_0101	hypothetical_protein	37.8782	-0.730914	0.408476	-1.78937	0.0735551	0.160548	FALSE
F9Z35_0103	BRO_family%2C_N-terminal_domain_protein	537.577	-0.163494	0.186113	-0.878467	0.379691	0.536822	FALSE
F9Z35_0104	hypothetical_protein	399.367	-1.09992	0.307917	-3.57213	0.000354089	0.0022055	TRUE
F9Z35_0105	hypothetical_protein	757.628	0.114945	0.3899	0.294807	0.768141	0.857548	FALSE
F9Z35_0106	isocitrate_dehydrogenase%2C_NADP-dependent	20375.1	0.551328	0.206916	2.6645	0.00771036	0.0272531	FALSE
F9Z35_0107	CMP-N-acetylneuraminate-beta-galactosamide-_alpha-2%2C3-sialyltransferase	7003.83	-0.481518	0.20684	-2.32797	0.0199137	0.0571399	FALSE
F9Z35_0108	cytochrome_c'	784.162	-0.407408	0.233427	-1.74534	0.0809263	0.171507	FALSE
F9Z35_0109	short_chain_dehydrogenase_family_protein	1698.01	-0.495095	0.16082	-3.07856	0.00208001	0.00913861	FALSE
F9Z35_0110	hypothetical_protein	3323.38	-0.108781	0.124362	-0.874708	0.381733	0.538964	FALSE
F9Z35_0112	autotransporter_beta-domain_protein	2778.06	0.0155595	0.150435	0.103429	0.917622	0.954047	FALSE
F9Z35_0113	autotransporter_serine_protease_domain_protein	393.59	0.0984174	0.31425	0.313182	0.754142	0.847011	FALSE
F9Z35_0114	nalP_domain_protein	28.0532	0.164297	0.49337	0.33301	0.739126	0.839842	FALSE
F9Z35_0115	nalP_domain_protein	1480.07	-0.58827	0.293294	-2.00574	0.0448843	0.109614	FALSE
F9Z35_0116	putative_transposase	819.04	0.326405	0.196605	1.66021	0.0968721	0.196534	FALSE
F9Z35_0117	hypothetical_protein	125.772	-0.205195	0.258382	-0.794152	0.427107	0.57634	FALSE
F9Z35_0118	hypothetical_protein	174.201	0.36576	0.299902	1.2196	0.222617	0.36284	FALSE
F9Z35_0119	hypothetical_protein	330.842	0.0280617	0.263706	0.106413	0.915255	0.952555	FALSE
F9Z35_0120	hypothetical_protein	296.725	-0.606981	0.33278	-1.82397	0.0681571	0.15218	FALSE
F9Z35_0121	hypothetical_protein	1642.8	-0.30353	0.123799	-2.45179	0.0142146	0.0440949	FALSE
F9Z35_0122	adhesin_MafA	2842.86	-0.865593	0.257808	-3.3575	0.000786497	0.00423961	FALSE
F9Z35_0123	putative_transposase	740.376	-0.282687	0.218482	-1.29387	0.195709	0.327463	FALSE
F9Z35_0124	carbon_starvation_CstA_family_protein	7250.85	-1.2608	0.203557	-6.19382	5.87e-10	2.1e-08	TRUE
F9Z35_0125	membrane-bound_lysozyme-inhibitor_of_c-type_lysozyme_family_protein	1473.97	-0.985626	0.313665	-3.14229	0.00167633	0.00776584	FALSE
F9Z35_0126	succinate-semialdehyde_dehydrogenase_family_protein	899.576	-0.399294	0.169831	-2.35113	0.0187166	0.0545884	FALSE
F9Z35_0127	putative_serine_protein_kinase	1650.56	-0.308125	0.149061	-2.06711	0.0387239	0.0979121	FALSE
F9Z35_0128	hypothetical_protein	3397.67	1.08293	0.150949	7.17414	7.28e-13	4.13e-11	TRUE
F9Z35_0129	5'/3'-nucleotidase_SurE	990.214	0.928393	0.11532	8.05055	8.24e-16	8.86e-14	FALSE
F9Z35_0130	peptidase_M23_family_protein	3526.54	-0.743008	0.178929	-4.15252	3.29e-05	0.00031102	FALSE
F9Z35_0131	thioesterase_superfamily_protein	814.342	0.0920571	0.296018	0.310985	0.755812	0.847954	FALSE
F9Z35_0132	hypothetical_protein	74.4307	0.148289	0.408499	0.36301	0.716597	0.821067	FALSE
F9Z35_0133	recX_family_protein	258.326	-0.267901	0.196051	-1.36649	0.171786	0.297786	FALSE
F9Z35_0134	phosphoglycolate_phosphatase%2C_bacterial	998.02	-1.27424	0.170377	-7.47893	7.49e-14	4.94e-12	TRUE
F9Z35_0135	putative_identified_by_MetaGeneAnnotator	389.22	-1.08983	0.236413	-4.60985	4.03e-06	5.04e-05	TRUE
F9Z35_0136	glutamate_dehydrogenase	299.379	-0.486408	0.199874	-2.43357	0.0149507	0.0457935	FALSE
F9Z35_0137	hypothetical_protein	352.863	0.299202	0.32789	0.912508	0.361501	0.521573	FALSE
F9Z35_0138	4-oxalocrotonate_tautomerase_enzyme_family_protein	107.989	-0.419672	0.242916	-1.72764	0.0840524	0.175861	FALSE
F9Z35_0139	aminotransferase_class_I_and_II_family_protein	3837.03	0.000487432	0.169931	0.00286841	0.997711	0.998608	FALSE
F9Z35_0140	ATP-dependent_chaperone_protein_ClpB	8180.98	-1.08344	0.303532	-3.56943	0.000357762	0.0022216	TRUE
F9Z35_0141	tryptophan--tRNA_ligase	2041.28	-0.556631	0.127408	-4.36887	1.25e-05	0.000138669	FALSE
F9Z35_0142	hypothetical_protein	996.845	-0.0423724	0.150173	-0.282157	0.777823	0.864107	FALSE
F9Z35_0143	putative_lipoprotein	17455	-0.0211904	0.222988	-0.0950291	0.924292	0.955347	FALSE
F9Z35_0144	ppx/GppA_phosphatase_family_protein	2203.5	-0.477484	0.153986	-3.10082	0.00192986	0.00858979	FALSE
F9Z35_0145	hypothetical_protein	44.785	0.345902	0.279907	1.23577	0.216543	0.35517	FALSE
F9Z35_0146	opacity_protein_opA50	28.1264	0.904569	0.465449	1.94343	0.0519636	0.122579	FALSE
F9Z35_0147	transposase_IS200_like_family_protein	254.66	0.922002	0.37422	2.4638	0.0137474	0.042945	FALSE
F9Z35_0148	transposase_DDE_domain_protein	274.608	0.925924	0.345203	2.68226	0.00731275	0.0261645	FALSE
F9Z35_0149	transglycosylase_SLT_domain_protein	1178.52	-0.386464	0.19302	-2.0022	0.0452635	0.11026	FALSE
F9Z35_0150	major_Facilitator_Superfamily_protein	3947.71	0.324699	0.194395	1.67031	0.0948583	0.193023	FALSE
F9Z35_0151	single-stranded_DNA-binding_family_protein	2282.24	0.200406	0.134421	1.49088	0.135993	0.253266	FALSE
F9Z35_0152	eamA-like_transporter_family_protein	3042.95	0.658096	0.142143	4.6298	3.66e-06	4.67e-05	FALSE
F9Z35_0153	fumarate_hydratase%2C_class_II	4689.95	-0.264384	0.360078	-0.734243	0.462801	0.611579	FALSE
F9Z35_0154	transketolase	6569.48	-0.276069	0.135794	-2.033	0.0420523	0.104517	FALSE
F9Z35_0155	cytochrome_c_oxidase_accessory_protein_CcoG	2078.35	-0.325262	0.138314	-2.35163	0.0186915	0.0545884	FALSE
F9Z35_0156	fixH_family_protein	734.445	-0.523435	0.162846	-3.21429	0.00130766	0.00636081	FALSE
F9Z35_0157	nitronate_monooxygenase_family_protein	14083.9	-0.319396	0.180926	-1.76535	0.0775057	0.166624	FALSE
F9Z35_0160	exonuclease_family_protein	518.32	-1.06031	0.159749	-6.63735	3.19e-11	1.59e-09	TRUE
F9Z35_0167	helix-turn-helix_family_protein	723.005	-0.95383	0.206952	-4.60895	4.05e-06	5.04e-05	FALSE
F9Z35_0168	37-kD_nucleoid-associated_bacterial_family_protein	1570.37	-0.455273	0.19582	-2.32496	0.020074	0.0574386	FALSE
F9Z35_0169	putative_RelA/SpoT_domain_protein	317.196	0.559044	0.181407	3.08172	0.00205811	0.00908149	FALSE
F9Z35_0170	hypothetical_protein	618.546	0.448122	0.162726	2.75385	0.00588996	0.0217206	FALSE
F9Z35_0171	putative_phage_associated_protein	276.852	0.0832678	0.256804	0.324246	0.745752	0.841752	FALSE
F9Z35_0172	putative_uDP-N-acetylmuramoylalanyl-D-glutamyl-2%2C_6-diaminopimelate--D-alanyl-D-alanine_ligase	40.2123	-0.404741	0.540554	-0.748753	0.454006	0.60544	FALSE
F9Z35_0173	phage/conjugal_plasmid_C-4_type_zinc_finger%2C_TraR_family_protein	23.2185	-0.708206	0.474177	-1.49355	0.135294	0.252954	FALSE
F9Z35_0174	CRISPR-associated_family_protein	948.196	0.365866	0.128711	2.84254	0.00447554	0.0174829	FALSE
F9Z35_0175	CRISPR-associated%2C_CT1132_family_protein	240.924	0.628302	0.174283	3.60506	0.000312081	0.00198623	FALSE
F9Z35_0176	hypothetical_protein	36.2898	-1.79677	0.395717	-4.54055	5.61e-06	6.78e-05	TRUE
F9Z35_0177	CRISPR-associated_protein_Cas4	169.697	-0.0730573	0.224859	-0.324903	0.745255	0.841752	FALSE
F9Z35_0178	RNA_polymerase_sigma_factor_RpoD	6247.54	-0.502583	0.194892	-2.57878	0.00991499	0.0333163	FALSE
F9Z35_0179	DNA_primase	3319.58	0.473902	0.114882	4.12512	3.71e-05	0.000344097	FALSE
F9Z35_0180	preprotein_translocase%2C_SecA_subunit	14028	-0.0168033	0.112614	-0.149211	0.881387	0.927704	FALSE
F9Z35_0181	hypothetical_protein	1318.87	-0.149028	0.147371	-1.01124	0.3119	0.466822	FALSE
F9Z35_0182	azurin	9602.25	-0.455903	0.173046	-2.63458	0.0084241	0.0292198	FALSE
F9Z35_0183	hemerythrin_HHE_cation_binding_domain_protein	612.196	0.00565923	0.124372	0.0455025	0.963707	0.980822	FALSE
F9Z35_0184	glucose-6-phosphate_1-dehydrogenase_family_protein	409.875	0.232647	0.152896	1.5216	0.128109	0.243921	FALSE
F9Z35_0185	succinyl-diaminopimelate_desuccinylase	1414.03	0.117132	0.122961	0.952588	0.340799	0.499822	FALSE
F9Z35_0186	helix-turn-helix_domain_protein	1025.44	0.172095	0.182927	0.940783	0.346816	0.506636	FALSE
F9Z35_0187	putative_phosphatidylethanolamine-binding_protein	76.1799	-0.843168	0.267026	-3.15762	0.00159063	0.00743627	FALSE
F9Z35_0188	methylated-DNA-[]-cysteine_S-methyltransferase_family_protein	3463.4	0.0123068	0.139792	0.0880363	0.929848	0.958466	FALSE
F9Z35_0190	lipopolysaccharide_heptosyltransferase_II	6053.99	1.4002	0.232736	6.01623	1.79e-09	5.79e-08	TRUE
F9Z35_0191	ssrA-binding_protein	2070.82	0.149425	0.201079	0.743118	0.45741	0.607816	FALSE
F9Z35_0192	outer_membrane_autotransporter_barrel_domain_protein	5523.15	0.734637	0.271997	2.7009	0.00691522	0.0249608	FALSE
F9Z35_0193	thymidylate_kinase_family_protein	205.389	-0.393094	0.335908	-1.17024	0.241903	0.384598	FALSE
F9Z35_0194	FAD_linked_oxidase%2C_C-terminal_domain_protein	631.886	0.287931	0.185008	1.55632	0.119632	0.231228	FALSE
F9Z35_0195	putative_lipoprotein	17258.5	-0.567657	0.282038	-2.0127	0.0441465	0.108403	FALSE
F9Z35_0196	FKBP-type_peptidyl-prolyl_cis-trans_isomerase_family_protein	10471.5	0.386335	0.29556	1.30713	0.191169	0.321258	FALSE
F9Z35_0197	squalene_synthase_HpnC	868.092	-0.0581472	0.190652	-0.304991	0.760373	0.852135	FALSE
F9Z35_0198	hypothetical_protein	408.112	-0.0617724	0.263947	-0.234034	0.814959	0.885971	FALSE
F9Z35_0199	thioredoxin_family_protein	19020.5	0.444022	0.187859	2.36359	0.0180989	0.0532795	FALSE
F9Z35_0200	acetate_kinase	11789.9	-0.14053	0.259031	-0.542521	0.58746	0.719101	FALSE
F9Z35_0201	hypothetical_protein	303.457	-0.262416	0.194625	-1.34832	0.177556	0.304318	FALSE
F9Z35_0203	major_Facilitator_Superfamily_protein	1783.77	0.276832	0.127167	2.17692	0.0294866	0.0785561	FALSE
F9Z35_0204	DNA_polymerase_III%2C_epsilon_subunit	1133.1	-0.15396	0.219332	-0.70195	0.48271	0.628138	FALSE
F9Z35_0205	2-C-methyl-D-erythritol_4-phosphate_cytidylyltransferase	890.093	0.281127	0.24009	1.17092	0.24163	0.384598	FALSE
F9Z35_0206	2-C-methyl-D-erythritol_2%2C4-cyclodiphosphate_synthase	500.31	0.302241	0.202575	1.49199	0.135701	0.252954	FALSE
F9Z35_0207	ribose_5-phosphate_isomerase_A	1186.16	-0.404212	0.172858	-2.33841	0.0193659	0.0560405	FALSE
F9Z35_0208	hypothetical_protein	277.205	0.236657	0.194537	1.21651	0.223789	0.363701	FALSE
F9Z35_0209	binding-protein-dependent_transport_system_inner_membrane_component_family_protein	2785.07	-0.367486	0.125155	-2.93624	0.00332214	0.0136562	FALSE
F9Z35_0210	hypothetical_protein	243.256	0.381103	0.220851	1.72561	0.0844182	0.176107	FALSE
F9Z35_0211	sulfatase_family_protein	1116.52	-0.0673609	0.161539	-0.416995	0.676682	0.791265	FALSE
F9Z35_0212	arginine--tRNA_ligase	5092.44	-0.0314983	0.1209	-0.260532	0.794453	0.872816	FALSE
F9Z35_0213	nicotinate_phosphoribosyltransferase	1718.62	0.262993	0.155516	1.6911	0.0908179	0.186849	FALSE
F9Z35_0214	scpA/B_family_protein	715.569	-0.364095	0.292994	-1.24267	0.21399	0.352562	FALSE
F9Z35_0215	thiF_family_protein	1035.48	-0.130368	0.184013	-0.708471	0.478653	0.624449	FALSE
F9Z35_0216	universal_stress_family_protein	4761.92	-1.23696	0.193197	-6.40256	1.53e-10	6.46e-09	TRUE
F9Z35_0217	ribonuclease_PH	866.171	-0.5117	0.188564	-2.71366	0.00665437	0.0241044	FALSE
F9Z35_0218	aspartate_kinase%2C_monofunctional_class	4116.43	-0.592095	0.219181	-2.7014	0.00690474	0.0249608	FALSE
F9Z35_0219	putative_transposase_domain_protein	21.4649	0.69278	0.408039	1.69783	0.0895401	0.184965	FALSE
F9Z35_0220	tonB_dependent_receptor_family_protein	1891.8	0.47448	0.192188	2.46883	0.0135554	0.0424749	FALSE
F9Z35_0221	tonB-dependent_Receptor_Plug_domain_protein	5689.8	0.347222	0.15632	2.22123	0.0263351	0.0713564	FALSE
F9Z35_0222	outer_membrane_protein_P.IIC	853.941	0.547605	0.275122	1.9904	0.0465465	0.112146	FALSE
F9Z35_0223	prolyl_aminopeptidase	701.391	-1.31825	0.249354	-5.28665	1.25e-07	2.5e-06	TRUE
F9Z35_0224	hypothetical_protein	8313.95	-0.00269981	0.158047	-0.0170823	0.986371	0.994157	FALSE
F9Z35_0225	dihydrodipicolinate_synthase	4023.88	0.183962	0.254574	0.722626	0.46991	0.617424	FALSE
F9Z35_0226	permease_family_protein	60.7413	-1.28286	0.339195	-3.78208	0.000155521	0.00111876	TRUE
F9Z35_0227	uracil-xanthine_permease_family_protein	508.924	0.176165	0.224693	0.784025	0.433025	0.58202	FALSE
F9Z35_0228	RNA_2'-O_ribose_methyltransferase_substrate_binding_family_protein	1960.1	-0.222283	0.125368	-1.77304	0.0762217	0.16498	FALSE
F9Z35_0229	hypothetical_protein	93.0275	0.354382	0.339631	1.04343	0.296748	0.449412	FALSE
F9Z35_0230	cytidine_and_deoxycytidylate_deaminase_zinc-binding_region_family_protein	101.413	0.31298	0.315336	0.992531	0.320939	0.477204	FALSE
F9Z35_0231	tRNA_dimethylallyltransferase	202.262	-0.307602	0.273413	-1.12505	0.26057	0.410126	FALSE
F9Z35_0232	putative_membrane_protein	151.945	-0.23259	0.27011	-0.861095	0.389186	0.542365	FALSE
F9Z35_0233	hypothetical_protein	916.697	0.183756	0.146022	1.25841	0.208244	0.345047	FALSE
F9Z35_0234	translation_elongation_factor_P	7841.58	0.190703	0.219354	0.869384	0.384637	0.540739	FALSE
F9Z35_0235	putative_d-alanine-poly(Phosphoribitol)_ligase	299.54	0.297038	0.269093	1.10385	0.269659	0.419583	FALSE
F9Z35_0236	putative_lipoprotein	352.964	-0.766404	0.227202	-3.37323	0.000742925	0.00402598	FALSE
F9Z35_0237	methionine_biosynthesis_protein_MetW	685.613	-0.0776148	0.193252	-0.401626	0.687959	0.800399	FALSE
F9Z35_0238	homoserine_O-acetyltransferase	2228.53	-0.469264	0.191711	-2.44777	0.0143744	0.0443609	FALSE
F9Z35_0239	putative_membrane_protein	198.249	-0.251291	0.293518	-0.856137	0.391922	0.543582	FALSE
F9Z35_0240	ribosomal_protein_L31	455.673	0.618642	0.3134	1.97397	0.0483852	0.115886	FALSE
F9Z35_0241	5%2C10-methylenetetrahydrofolate_reductase	9136.01	0.815005	0.258002	3.15891	0.00158361	0.00743627	FALSE
F9Z35_0242	5-methyltetrahydropteroyltriglutamate--_homocysteine_S-methyltransferase	51321.2	-0.121227	0.330919	-0.366334	0.714116	0.819168	FALSE
F9Z35_0243	hybrid_peroxiredoxin_hyPrx5	41585	-0.177927	0.233244	-0.762835	0.445562	0.596516	FALSE
F9Z35_0244	glucose_inhibited_division_A_family_protein	8361.6	0.802779	0.19562	4.10377	4.06e-05	0.000374064	FALSE
F9Z35_0245	succinate_dehydrogenase%2C_cytochrome_b556_subunit	1381.89	-0.738343	0.20724	-3.56274	0.000367004	0.00226969	FALSE
F9Z35_0246	succinate_dehydrogenase%2C_hydrophobic_membrane_anchor_protein	342.43	-0.681739	0.264781	-2.57473	0.0100318	0.0335433	FALSE
F9Z35_0247	succinate_dehydrogenase%2C_flavoprotein_subunit	10705.5	0.363887	0.178695	2.03636	0.0417145	0.10393	FALSE
F9Z35_0248	succinate_dehydrogenase_and_fumarate_reductase_iron-sulfur_family_protein	3180.5	0.435939	0.141578	3.07915	0.00207589	0.00913861	FALSE
F9Z35_0249	flavinator_of_succinate_dehydrogenase_family_protein	1503.68	-0.0796765	0.363953	-0.21892	0.826713	0.890758	FALSE
F9Z35_0250	citrate_(Si)-synthase	16576.1	-0.346096	0.19836	-1.74478	0.0810227	0.171533	FALSE
F9Z35_0251	oxoglutarate_dehydrogenase_(succinyl-transferring)%2C_E1_component	28646.3	0.353735	0.168704	2.09679	0.0360126	0.092779	FALSE
F9Z35_0252	dihydrolipoyllysine-residue_succinyltransferase	11846.2	0.413661	0.272058	1.52049	0.128389	0.244225	FALSE
F9Z35_0253	dihydrolipoyl_dehydrogenase	16164.8	0.305291	0.189945	1.60726	0.107997	0.213797	FALSE
F9Z35_0254	putative_membrane_protein	963.308	0.325889	0.275383	1.1834	0.236649	0.379493	FALSE
F9Z35_0255	succinate-CoA_ligase%2C_beta_subunit	10981.5	0.025352	0.357585	0.0708979	0.943479	0.967149	FALSE
F9Z35_0256	succinate-CoA_ligase%2C_alpha_subunit	10540.3	-0.0462845	0.198958	-0.232634	0.816045	0.885971	FALSE
F9Z35_0257	transposase_IS116/IS110/IS902_family_protein	16.0483	1.03801	0.402973	2.57587	0.00999876	0.0335302	TRUE
F9Z35_0258	hypothetical_protein	157.112	0.984241	0.222743	4.41872	9.93e-06	0.00011332	FALSE
F9Z35_0259	integrase_core_domain_protein	354.793	0.842803	0.23223	3.62917	0.000284335	0.00183967	FALSE
F9Z35_0260	antitoxin_FitA	27.9151	-0.138945	0.362262	-0.383547	0.701314	0.809829	FALSE
F9Z35_0261	toxin_FitB	154.484	0.228474	0.214643	1.06444	0.28713	0.438012	FALSE
F9Z35_0262	iron-sulfur_cluster-binding_protein	6572.13	-0.0852256	0.180806	-0.471366	0.63738	0.759724	FALSE
F9Z35_0263	hypothetical_protein	2628.09	-0.00793409	0.282668	-0.0280686	0.977607	0.990263	FALSE
F9Z35_0264	cysteine-rich_domain_protein	3101.69	-0.388423	0.260896	-1.4888	0.136539	0.25359	FALSE
F9Z35_0265	major_Facilitator_Superfamily_protein	756.058	-0.283745	0.0911851	-3.11175	0.00185984	0.00838774	FALSE
F9Z35_0266	PLD-like_domain_protein	406.275	-0.314314	0.219796	-1.43003	0.152709	0.274484	FALSE
F9Z35_0267	nlpC/P60_family_protein	139.68	-0.567863	0.333574	-1.70236	0.0886877	0.184135	FALSE
F9Z35_0268	3-phosphoshikimate_1-carboxyvinyltransferase	1612.21	0.291325	0.14464	2.01414	0.0439953	0.108292	FALSE
F9Z35_0269	transcription_elongation_factor_GreA_domain_protein	5764.88	0.891438	0.20164	4.42093	9.83e-06	0.000112798	FALSE
F9Z35_0270	major_outer_membrane_P.IA_domain_protein	208.972	0.520604	0.601858	0.864995	0.387042	0.541545	FALSE
F9Z35_0271	major_outer_membrane_protein_P.IA	829.47	1.06508	0.273231	3.89808	9.7e-05	0.000756042	TRUE
F9Z35_0272	hypothetical_protein	41.992	0.52581	0.253029	2.07806	0.0377037	0.0961657	FALSE
F9Z35_0273	hypothetical_protein	131.13	0.121634	0.308088	0.394803	0.692988	0.803656	FALSE
F9Z35_0274	dihydrouridine_synthase_family_protein	638.698	0.666534	0.258805	2.57543	0.0100115	0.0335302	FALSE
F9Z35_0275	hypothetical_protein	8771.01	0.720742	0.178631	4.03481	5.46e-05	0.000477106	FALSE
F9Z35_0276	hypothetical_protein	2345.96	-0.84345	0.178744	-4.71875	2.37e-06	3.26e-05	FALSE
F9Z35_0277	D-lactate_dehydrogenase%2C_membrane_binding_family_protein	6362.21	-0.658135	0.13886	-4.73954	2.14e-06	3e-05	FALSE
F9Z35_0278	hypothetical_protein	813.602	-0.282497	0.189028	-1.49447	0.135052	0.252898	FALSE
F9Z35_0279	alkylhydroperoxidase_AhpD_family_core_domain_protein	202.34	0.837763	0.218927	3.82667	0.000129889	0.000968476	FALSE
F9Z35_0280	acyl-CoA_dehydrogenase%2C_N-terminal_domain_protein	223.526	0.509526	0.225008	2.26448	0.0235447	0.065267	FALSE
F9Z35_0281	rubredoxin_family_protein	49.7439	0.629298	0.31507	1.99733	0.0457896	0.110839	FALSE
F9Z35_0282	helix-turn-helix_domain_protein	110.804	0.621722	0.235255	2.64276	0.00822338	0.0287186	FALSE
F9Z35_0283	integrase_core_domain_protein	343.661	0.802041	0.210719	3.80621	0.000141111	0.00103293	FALSE
F9Z35_0284	smr_domain_protein	425.073	-0.0825233	0.349136	-0.236364	0.81315	0.885971	FALSE
F9Z35_0285	sulfate_ABC_transporter%2C_sulfate-binding_family_protein	841.29	2.29932	0.409122	5.62013	1.91e-08	5e-07	TRUE
F9Z35_0286	putative_sulfate_ABC_transporter%2C_periplasmic_sulfate-binding_protein	450.497	1.59662	0.618769	2.58032	0.00987096	0.033223	TRUE
F9Z35_0287	acetyltransferase_domain_protein	219.476	0.643458	0.243142	2.64643	0.00813468	0.0285063	FALSE
F9Z35_0288	phosphoribosylaminoimidazole_carboxylase%2C_ATPase_subunit	3386.14	0.444156	0.232541	1.91001	0.0561316	0.130463	FALSE
F9Z35_0289	type-2_restriction_enzyme_NgoMIV	1662.33	0.459285	0.14058	3.26706	0.0010867	0.00552271	FALSE
F9Z35_0290	DNA_(cytosine-5-)-methyltransferase_family_protein	2185.94	0.647306	0.165532	3.91045	9.21e-05	0.000723883	FALSE
F9Z35_0291	anthranilate_synthase_component_I	3456.96	0.456573	0.222007	2.05657	0.0397275	0.100058	FALSE
F9Z35_0292	putative_membrane_protein	109.879	-0.28716	0.232408	-1.23558	0.216614	0.35517	FALSE
F9Z35_0293	heme_ABC_exporter%2C_ATP-binding_protein_CcmA	2457.61	0.0074831	0.131875	0.056744	0.954749	0.975764	FALSE
F9Z35_0294	protein_DedA	609.233	-0.127134	0.203743	-0.623993	0.532632	0.668669	FALSE
F9Z35_0295	outer_membrane_OpcA_family_protein	236.057	-0.733574	0.235561	-3.11416	0.00184471	0.00835641	FALSE
F9Z35_0296	helix-turn-helix_family_protein	979.3	-0.962553	0.194973	-4.93684	7.94e-07	1.25e-05	FALSE
F9Z35_0297	aminotransferase_class-V_family_protein	4989.25	-0.404677	0.192497	-2.10225	0.0355314	0.0917708	FALSE
F9Z35_0298	hypothetical_protein	563.356	-0.28156	0.248173	-1.13453	0.256572	0.404791	FALSE
F9Z35_0299	gamma-glutamyltranspeptidase_family_protein	1004.26	0.38275	0.165733	2.30943	0.0209196	0.059291	FALSE
F9Z35_0300	gamma-glutamyltranspeptidase_family_protein	822.597	0.127059	0.187232	0.678616	0.497381	0.640699	FALSE
F9Z35_0301	gamma-glutamyltranspeptidase_family_protein	2877.31	-0.694632	0.346295	-2.0059	0.0448669	0.109614	FALSE
F9Z35_0302	hypothetical_protein	7596.68	-3.07829	0.266751	-11.5399	8.3e-31	2.42e-28	TRUE
F9Z35_0303	fructose-1-6-bisphosphatase_family_protein	2700.09	-0.452791	0.21385	-2.11733	0.0342318	0.0888636	FALSE
F9Z35_0304	hypothetical_protein	1709.48	-0.0350567	0.369111	-0.0949762	0.924334	0.955347	FALSE
F9Z35_0305	putative_cheA_signal_transduction_histidine_kinase	3644.66	-0.680868	0.205968	-3.3057	0.000947381	0.00491244	FALSE
F9Z35_0306	hypothetical_protein	360.097	-0.571175	0.174694	-3.26956	0.00107713	0.00550564	FALSE
F9Z35_0307	acyl-phosphate_glycerol_3-phosphate_acyltransferase	813.503	-0.667418	0.194445	-3.43243	0.000598209	0.00333918	FALSE
F9Z35_0308	dihydroneopterin_aldolase	275.068	-0.0975019	0.220173	-0.442842	0.65788	0.776458	FALSE
F9Z35_0309	NUDIX_domain_protein	676.224	-0.409302	0.212237	-1.92851	0.0537919	0.126173	FALSE
F9Z35_0310	crcB-like_family_protein	101.447	-1.41916	0.249425	-5.68972	1.27e-08	3.51e-07	TRUE
F9Z35_0311	putative_membrane_protein	261.82	-1.17952	0.270502	-4.3605	1.3e-05	0.000143306	TRUE
F9Z35_0312	ftsK/SpoIIIE_family_protein	4195.21	-0.183761	0.212422	-0.865077	0.386997	0.541545	FALSE
F9Z35_0313	glutamate-5-semialdehyde_dehydrogenase	1402.86	0.624731	0.212145	2.94483	0.00323131	0.0133906	FALSE
F9Z35_0314	putative_glutamate_5-kinase	13.8482	1.84763	0.521312	3.5442	0.000393806	0.00240163	TRUE
F9Z35_0315	glutamate_5-kinase	1860.41	0.789442	0.276424	2.85591	0.00429131	0.0168924	FALSE
F9Z35_0316	2-isopropylmalate_synthase	3533.92	0.387176	0.312751	1.23797	0.215727	0.354285	FALSE
F9Z35_0317	yecA_family_protein	2282.47	0.190329	0.198077	0.960883	0.336611	0.49439	FALSE
F9Z35_0318	prolipoprotein_diacylglyceryl_transferase	1023.29	-0.23589	0.194413	-1.21335	0.224998	0.364984	FALSE
F9Z35_0319	zinc_carboxypeptidase_family_protein	1263.89	-0.829369	0.239306	-3.46572	0.000528806	0.00303469	FALSE
F9Z35_0320	acetylglutamate_kinase	1678.8	0.304601	0.327007	0.93148	0.351605	0.509936	FALSE
F9Z35_0321	HAD_phosphoserine_phosphatase-like_hydrolase%2C_IB_family_protein	897.143	0.0496907	0.158437	0.313631	0.753802	0.847011	FALSE
F9Z35_0322	dnaA_regulatory_inactivator_Hda	590.953	-0.115932	0.18508	-0.626389	0.53106	0.668669	FALSE
F9Z35_0323	ABC_transporter_family_protein	12.858	1.0672	0.510806	2.08924	0.0366861	0.0940397	FALSE
F9Z35_0324	ABC_transporter_transmembrane_region_2_family_protein	228.002	0.240604	0.220945	1.08898	0.276163	0.427101	FALSE
F9Z35_0325	ABC_transporter_transmembrane_region_2_family_protein	560.843	-0.388633	0.147233	-2.63957	0.00830111	0.0289406	FALSE
F9Z35_0326	putative_lipoprotein	2131.08	0.111519	0.15433	0.722599	0.469926	0.617424	FALSE
F9Z35_0327	putative_lipoprotein	2543.23	-0.385609	0.172907	-2.23016	0.0257368	0.0699206	FALSE
F9Z35_0328	short_chain_dehydrogenase_family_protein	1590.04	-0.364644	0.229912	-1.58601	0.112737	0.220826	FALSE
F9Z35_0329	pyridine_nucleotide-disulfide_oxidoreductase_family_protein	1209.02	0.00953894	0.25694	0.0371251	0.970385	0.984358	FALSE
F9Z35_0330	squalene_synthase_HpnD	2369.01	0.0418525	0.171184	0.244488	0.806853	0.881498	FALSE
F9Z35_0331	fe-S_protein_assembly_chaperone_HscA	9706.36	0.782091	0.146201	5.34944	8.82e-08	1.82e-06	FALSE
F9Z35_0332	hypothetical_protein	2322.75	1.49134	0.307902	4.84357	1.28e-06	1.89e-05	TRUE
F9Z35_0333	hypothetical_protein	2316.62	0.78375	0.157393	4.97956	6.37e-07	1.03e-05	FALSE
F9Z35_0334	ferredoxin%2C_2Fe-2S_type%2C_ISC_system	2161.26	0.810095	0.150935	5.36717	8e-08	1.7e-06	FALSE
F9Z35_0335	amino_acid_permease_family_protein	617.307	-0.695702	0.186637	-3.72757	0.000193335	0.00134807	FALSE
F9Z35_0336	feS_assembly_protein_IscX	2284.7	0.201996	0.175461	1.15123	0.249639	0.394895	FALSE
F9Z35_0337	heat_shock_protein_15	297.438	-0.51416	0.302351	-1.70054	0.0890296	0.184488	FALSE
F9Z35_0338	acetyl-CoA_carboxylase%2C_carboxyl_transferase%2C_alpha_subunit	10019.4	0.377197	0.118153	3.19244	0.00141076	0.00679758	FALSE
F9Z35_0339	tRNA(Ile)-lysidine_synthetase%2C_C-terminal_domain	1714.61	1.1839	0.206611	5.73011	1e-08	2.81e-07	TRUE
F9Z35_0340	spoU_rRNA_Methylase_family_protein	1429	0.260885	0.151071	1.7269	0.084186	0.175861	FALSE
F9Z35_0341	putative_membrane_protein	187.349	0.278361	0.280652	0.991838	0.321277	0.477359	FALSE
F9Z35_0342	hypothetical_protein	178.14	0.339199	0.231562	1.46483	0.142966	0.261486	FALSE
F9Z35_0343	hypothetical_protein	109.656	-0.641565	0.366019	-1.75282	0.0796328	0.169645	FALSE
F9Z35_0344	L-alanyl-gamma-D-glutamyl-meso-diaminopimelate_ligase	5709.66	0.165791	0.20476	0.809685	0.418121	0.567714	FALSE
F9Z35_0345	biotin_synthase	3570.9	0.507148	0.163764	3.09682	0.00195606	0.00865761	FALSE
F9Z35_0346	bacterial_capsule_synthesis_PGA_cap_family_protein	766.039	0.859369	0.148551	5.78502	7.25e-09	2.12e-07	FALSE
F9Z35_0347	dihydroxy-acid_dehydratase	4368.71	-0.109382	0.158853	-0.688571	0.491094	0.634617	FALSE
F9Z35_0348	nitrite_and_sulphite_reductase_4Fe-4S_domain_protein	93.6038	0.226881	0.194139	1.16865	0.242543	0.385315	FALSE
F9Z35_0349	putative_sulfite_reductase_hemoprotein%2C_beta-component	26.453	-1.27721	0.323093	-3.95306	7.72e-05	0.000628013	TRUE
F9Z35_0350	oxidoreductase_NAD-binding_domain_protein	57.9331	0.726181	0.34095	2.12988	0.0331818	0.0865778	FALSE
F9Z35_0351	flavodoxin_family_protein	74.3891	-0.024442	0.259842	-0.094065	0.925057	0.955456	FALSE
F9Z35_0352	siroheme_synthase%2C_N-terminal_domain_protein	113.623	-0.25758	0.180596	-1.42628	0.153789	0.27609	FALSE
F9Z35_0353	prokaryotic_cytochrome_b561_family_protein	262.19	-1.51331	0.24445	-6.19068	5.99e-10	2.11e-08	TRUE
F9Z35_0354	carbohydrate_kinase_family_protein	473.739	-0.00277699	0.259984	-0.0106814	0.991478	0.995865	FALSE
F9Z35_0355	GTP-binding_protein_TypA/BipA	19238.4	0.578162	0.167868	3.44414	0.000572876	0.00320654	FALSE
F9Z35_0358	ribonuclease_R	5863.13	0.31296	0.173867	1.8	0.0718604	0.158146	FALSE
F9Z35_0359	hypothetical_protein	134.313	0.879232	0.248298	3.54103	0.000398569	0.00241625	FALSE
F9Z35_0360	inosine-5'-monophosphate_dehydrogenase	9607.26	0.0962446	0.132458	0.726606	0.467467	0.61655	FALSE
F9Z35_0361	protein-P-II_uridylyltransferase	772.934	-1.37337	0.16131	-8.51382	1.68e-17	2.02e-15	TRUE
F9Z35_0362	helix-turn-helix_family_protein	166.101	-1.56765	0.2908	-5.39083	7.01e-08	1.51e-06	TRUE
F9Z35_0363	bacterioferritin	1281.4	-0.270694	0.260739	-1.03818	0.299186	0.451765	FALSE
F9Z35_0364	bacterioferritin	1704.91	-0.455566	0.285464	-1.59588	0.110515	0.218147	FALSE
F9Z35_0365	lipoyl_synthase	922.509	0.00379162	0.210252	0.0180337	0.985612	0.993882	FALSE
F9Z35_0366	lipoyl(octanoyl)_transferase	485.09	0.0747295	0.144172	0.518338	0.604223	0.733904	FALSE
F9Z35_0367	hypothetical_protein	298.183	-0.0849291	0.412195	-0.206041	0.836759	0.897374	FALSE
F9Z35_0368	hypothetical_protein	964.233	0.126268	0.171273	0.73723	0.460982	0.610882	FALSE
F9Z35_0369	SPFH_domain_/_Band_7_family_protein	2385.74	-1.20719	0.182846	-6.60225	4.05e-11	1.92e-09	TRUE
F9Z35_0370	nfeD-like_partner-binding_domain_protein	952.454	-0.615263	0.182952	-3.36298	0.000771068	0.00416744	FALSE
F9Z35_0371	uracil-DNA_glycosylase	431.883	0.0413788	0.21523	0.192254	0.847544	0.904666	FALSE
F9Z35_0372	putative_calpain-B	1729.3	-0.539009	0.332624	-1.62047	0.105131	0.209748	FALSE
F9Z35_0373	ABC_transporter_family_protein	5762.26	0.0576967	0.117882	0.489444	0.624528	0.750535	FALSE
F9Z35_0374	homoserine_dehydrogenase	3738.34	-0.00188429	0.130668	-0.0144204	0.988495	0.995042	FALSE
F9Z35_0375	putative_ubiquitin_specific_protease_38	692.693	0.509957	0.130227	3.91589	9.01e-05	0.000710474	FALSE
F9Z35_0376	DNA-binding_protein_HU-beta	32061.5	-0.785954	0.318822	-2.46518	0.0136944	0.0428447	FALSE
F9Z35_0377	ATP-dependent_protease_La	17225.4	-0.431192	0.180619	-2.3873	0.0169728	0.0504738	FALSE
F9Z35_0378	hypothetical_protein	1279.25	-0.286339	0.214122	-1.33727	0.181133	0.308828	FALSE
F9Z35_0379	transposase_family_protein	2098.15	0.835647	0.130563	6.40034	1.55e-10	6.46e-09	FALSE
F9Z35_0380	methyltransferase_domain_protein	155.213	0.424097	0.241025	1.75956	0.0784829	0.167896	FALSE
F9Z35_0381	description_family_protein	2064.19	0.44155	0.139315	3.16943	0.00152739	0.00722326	FALSE
F9Z35_0382	AAA_domain_protein	2351.75	0.260029	0.189617	1.37133	0.170271	0.296306	FALSE
F9Z35_0383	liporeleasing_system%2C_ATP-binding_protein	2424.38	0.493735	0.279671	1.76542	0.0774937	0.166624	FALSE
F9Z35_0384	liporeleasing_system%2C_transmembrane%2C_LolC/E_family_protein	5072.73	0.0550165	0.137713	0.399501	0.689524	0.801307	FALSE
F9Z35_0385	hypothetical_protein	7495.82	0.961073	0.420343	2.2864	0.0222309	0.0624513	FALSE
F9Z35_0386	recombination_protein_RecR	586.476	0.116452	0.139939	0.832167	0.405315	0.556117	FALSE
F9Z35_0387	surA_N-terminal_domain_protein	6595.15	-0.292528	0.120907	-2.41945	0.0155441	0.0471144	FALSE
F9Z35_0388	transcriptional_regulator%2C_Spx/MgsR_family_protein	924.893	-0.956608	0.223465	-4.2808	1.86e-05	0.00019411	FALSE
F9Z35_0389	ABC_transporter_family_protein	10944.1	0.2939	0.104876	2.80235	0.00507314	0.0193366	FALSE
F9Z35_0390	poly_A_polymerase_head_domain_protein	2699.06	0.56232	0.326923	1.72004	0.0854259	0.177905	FALSE
F9Z35_0391	hypothetical_protein	514.653	0.601568	0.279973	2.14867	0.0316609	0.0835701	FALSE
F9Z35_0392	holliday_junction_DNA_helicase_RuvB	731.511	0.137051	0.185939	0.737074	0.461077	0.610882	FALSE
F9Z35_0393	ribulose-phosphate_3-epimerase	3687.43	-0.0567456	0.208948	-0.271578	0.785947	0.869475	FALSE
F9Z35_0394	putative_exported_protein	5220.45	0.473654	0.24202	1.95709	0.0503373	0.119441	FALSE
F9Z35_0395	hypothetical_protein	767.585	-0.206484	0.205081	-1.00684	0.314012	0.469296	FALSE
F9Z35_0396	riboflavin_synthase%2C_alpha_subunit	1003.14	-0.480494	0.213385	-2.25177	0.0243366	0.0669174	FALSE
F9Z35_0397	mobA-like_NTP_transferase_domain_protein	258.05	-1.34882	0.151432	-8.90714	5.24e-19	8.92e-17	TRUE
F9Z35_0398	histidine_kinase_family_protein	1291.64	0.725058	0.165515	4.38061	1.18e-05	0.000132121	FALSE
F9Z35_0399	bacterial_regulatory%2C_luxR_family_protein	260.041	0.033158	0.227682	0.145632	0.884212	0.929719	FALSE
F9Z35_0400	outer_membrane_autotransporter_barrel_domain_protein	242.471	-0.177949	0.359136	-0.495492	0.620253	0.746276	FALSE
F9Z35_0401	hypothetical_protein	1305.55	0.185614	0.143658	1.29206	0.196337	0.327978	FALSE
F9Z35_0402	phosphoribosylaminoimidazole_carboxylase%2C_catalytic_subunit	469.589	-0.417704	0.144806	-2.88457	0.00391943	0.0157316	FALSE
F9Z35_0403	tetratricopeptide_repeat_family_protein	498.979	-0.480031	0.173243	-2.77086	0.00559088	0.0208815	FALSE
F9Z35_0404	O-methyltransferase_family_protein	744.014	-0.406013	0.171517	-2.36718	0.0179241	0.0529176	FALSE
F9Z35_0405	hypothetical_protein	87.189	-0.669199	0.360432	-1.85666	0.0633597	0.144146	FALSE
F9Z35_0406	DNA_mismatch_repair_protein_MutL	1164.25	0.241233	0.18963	1.27212	0.203331	0.338829	FALSE
F9Z35_0407	DNA_polymerase_III%2C_subunit_gamma_and_tau	1927.1	0.254454	0.173039	1.47051	0.141425	0.25916	FALSE
F9Z35_0408	DNA-binding_protein%2C_YbaB/EbfC_family	2900.47	-0.614348	0.204886	-2.99849	0.0027132	0.0115722	FALSE
F9Z35_0409	protein_RecA	7268.97	-0.193972	0.148499	-1.30622	0.191478	0.32129	FALSE
F9Z35_0410	3-dehydroquinate_dehydratase	750.771	0.100836	0.233342	0.43214	0.665639	0.782028	FALSE
F9Z35_0411	ATP-dependent_DNA_helicase_Rep	2397.14	0.549691	0.182475	3.01242	0.00259176	0.0111708	FALSE
F9Z35_0412	impB/mucB/samB_family_protein	403.007	-1.23141	0.24158	-5.09733	3.44e-07	6.01e-06	TRUE
F9Z35_0413	hypothetical_protein	99.8017	0.36365	0.355926	1.0217	0.306923	0.460637	FALSE
F9Z35_0414	oxidoreductase_FAD-binding_domain_protein	909.917	0.179895	0.184313	0.976029	0.32905	0.486433	FALSE
F9Z35_0415	hypothetical_protein	429.69	0.346422	0.233448	1.48393	0.137827	0.255054	FALSE
F9Z35_0416	hypothetical_protein	3857.89	-0.595529	0.356812	-1.66903	0.0951116	0.193346	FALSE
F9Z35_0417	putative_transposase	898.767	0.45024	0.205425	2.19175	0.0283978	0.0762375	FALSE
F9Z35_0418	helix-turn-helix_family_protein	106.516	0.651308	0.353264	1.84369	0.065229	0.146927	FALSE
F9Z35_0422	phage_tail_family_protein	11	-0.401656	0.565156	-0.710699	0.477271	0.623044	FALSE
F9Z35_0424	hypothetical_protein	15.6817	-0.262712	0.57922	-0.453561	0.650145	0.770444	FALSE
F9Z35_0425	hypothetical_protein	215.934	-0.441582	0.237034	-1.86295	0.0624694	0.142598	FALSE
F9Z35_0426	hypothetical_protein	944.012	-0.179419	0.152301	-1.17805	0.238776	0.382005	FALSE
F9Z35_0427	phosphoglucose_isomerase_family_protein	4226.68	-0.681266	0.166118	-4.10109	4.11e-05	0.000375575	FALSE
F9Z35_0428	helix-turn-helix_domain%2C_rpiR_family_protein	3612.59	-0.290336	0.164409	-1.76594	0.0774067	0.166624	FALSE
F9Z35_0429	glucokinase	6132.72	-0.188397	0.213744	-0.881415	0.378093	0.535349	FALSE
F9Z35_0430	6-phosphogluconolactonase	4195.93	-0.047735	0.206386	-0.231289	0.81709	0.885971	FALSE
F9Z35_0431	glucose-6-phosphate_dehydrogenase	13702.5	-0.0178006	0.158548	-0.112273	0.910607	0.949295	FALSE
F9Z35_0432	phosphogluconate_dehydratase	11884.9	-1.52e-05	0.163126	-9.32e-05	0.999926	0.999926	FALSE
F9Z35_0433	2-dehydro-3-deoxyphosphogluconate_aldolase/4-hydroxy-2-oxoglutarate_aldolase_family_protein	2891.77	-0.637802	0.223037	-2.85962	0.00424151	0.0167609	FALSE
F9Z35_0434	hypothetical_protein	18.3161	-0.798787	0.396764	-2.01325	0.0440879	0.108389	FALSE
F9Z35_0435	zinc-binding_dehydrogenase_family_protein	356.049	-1.04303	0.131359	-7.94029	2.02e-15	1.96e-13	TRUE
F9Z35_0436	A/G-specific_adenine_glycosylase	458.192	-0.347013	0.167674	-2.06957	0.0384924	0.0976894	FALSE
F9Z35_0437	hypothetical_protein	118.735	-0.790615	0.278352	-2.84034	0.00450655	0.0175704	FALSE
F9Z35_0438	hypothetical_protein	29.8295	0.664041	0.342461	1.93903	0.052498	0.123422	FALSE
F9Z35_0439	hemolysin_secretion/activation_ShlB/FhaC/HecB_family_protein	164.654	0.190996	0.224705	0.849989	0.395331	0.545349	FALSE
F9Z35_0440	POTRA_domain%2C_ShlB-type_family_protein	230.903	-0.360716	0.190369	-1.89482	0.0581158	0.134159	FALSE
F9Z35_0441	hypothetical_protein	53.3807	0.35304	0.338697	1.04235	0.29725	0.449839	FALSE
F9Z35_0442	putative_membrane_protein	59.5812	0.174501	0.201141	0.867557	0.385637	0.540739	FALSE
F9Z35_0443	adhesin_HecA_20-residue_repeat_x2_domain_protein	14.1682	0.0524431	0.551838	0.0950334	0.924288	0.955347	FALSE
F9Z35_0444	hemagluttinin_repeat_family_protein	165.933	-0.0230696	0.362484	-0.0636431	0.949254	0.971533	FALSE
F9Z35_0445	putative_adhesin	99.8656	-0.183095	0.254869	-0.718386	0.472519	0.619613	FALSE
F9Z35_0446	filamentous_hemagglutinin_family_N-terminal_domain_protein	71.1082	-0.373613	0.430302	-0.868258	0.385253	0.540739	FALSE
F9Z35_0448	3%2C4-dihydroxy-2-butanone-4-phosphate_synthase	2625.98	-0.291797	0.243883	-1.19646	0.231516	0.373007	FALSE
F9Z35_0449	hypothetical_protein	10.762	0.0616213	0.4715	0.130692	0.896019	0.939716	FALSE
F9Z35_0450	N-6_DNA_Methylase_family_protein	1750.76	0.0701511	0.127904	0.548467	0.583371	0.715382	FALSE
F9Z35_0451	hypothetical_protein	399.079	-0.556192	0.225231	-2.46943	0.0135329	0.0424749	FALSE
F9Z35_0452	hypothetical_protein	135.854	-0.374335	0.259576	-1.4421	0.149275	0.269645	FALSE
F9Z35_0453	type_I_restriction_modification_DNA_specificity_domain_protein	608.807	-0.264255	0.178658	-1.47911	0.13911	0.256731	FALSE
F9Z35_0454	putative_dNA-binding_protein	52.112	0.105337	0.344587	0.305691	0.75984	0.852005	FALSE
F9Z35_0455	type_I_restriction_enzyme_R_protein	1752.13	0.0735176	0.2219	0.33131	0.74041	0.840833	FALSE
F9Z35_0456	ATPase_associated_with_various_cellular_activities_family_protein	1196.84	-0.802006	0.152695	-5.25234	1.5e-07	2.89e-06	FALSE
F9Z35_0457	hypothetical_protein	1585.34	0.04342	0.266714	0.162796	0.870679	0.920863	FALSE
F9Z35_0458	hypothetical_protein	1014.86	0.558255	0.229823	2.42906	0.015138	0.0462969	FALSE
F9Z35_0459	outer_membrane_autotransporter_barrel_domain_protein	3294.36	0.195054	0.258262	0.755258	0.450094	0.601401	FALSE
F9Z35_0460	hypothetical_protein	339.074	0.824877	0.272142	3.03106	0.00243699	0.0105483	FALSE
F9Z35_0461	lysR-family_transcriptional_regulator_domain_protein	95.0484	-0.509143	0.282225	-1.80404	0.0712255	0.157312	FALSE
F9Z35_0462	bacterial_regulatory_helix-turn-helix%2C_lysR_family_protein	954.051	-1.37667	0.301479	-4.56637	4.96e-06	6.03e-05	TRUE
F9Z35_0463	hypothetical_protein	93.161	-1.21596	0.289158	-4.20516	2.61e-05	0.000262562	TRUE
F9Z35_0464	hypothetical_protein	279.578	0.147659	0.232465	0.635188	0.525306	0.66452	FALSE
F9Z35_0465	hypothetical_protein	257.989	0.417528	0.203063	2.05615	0.0397683	0.100058	FALSE
F9Z35_0466	putative_lipoprotein	3248.5	-0.347911	0.148576	-2.34163	0.0191998	0.0556387	FALSE
F9Z35_0467	threonine_synthase	6175.73	-0.307444	0.15632	-1.96675	0.0492116	0.11759	FALSE
F9Z35_0468	putative_kae1-associated_kinase	2336.58	0.250752	0.213068	1.17687	0.239249	0.382339	FALSE
F9Z35_0469	ferredoxin--NADP_reductase	3349.45	-0.797886	0.145058	-5.50045	3.79e-08	9e-07	FALSE
F9Z35_0470	cadmium-translocating_P-type_ATPase	1529.39	0.365185	0.155232	2.35252	0.0186467	0.0545776	FALSE
F9Z35_0471	GTP-binding_protein_HflX	1412.06	0.487373	0.191112	2.5502	0.0107662	0.0355911	FALSE
F9Z35_0472	cysteine-rich_secretory_family_protein	1265.89	0.319604	0.173344	1.84376	0.0652187	0.146927	FALSE
F9Z35_0473	hypothetical_protein	1700.29	-0.15689	0.101593	-1.5443	0.122516	0.235909	FALSE
F9Z35_0474	DNA_repair_RadC_family_protein	544.196	0.560333	0.177089	3.16413	0.00155548	0.00732225	FALSE
F9Z35_0475	glutamate--cysteine_ligase	3151.16	0.123666	0.168245	0.735037	0.462317	0.611579	FALSE
F9Z35_0476	3-isopropylmalate_dehydratase%2C_large_subunit	6380.61	0.4551	0.149069	3.05296	0.00226599	0.00989193	FALSE
F9Z35_0477	hypothetical_protein	398.65	-1.03827	0.346406	-2.99727	0.00272406	0.0115943	TRUE
F9Z35_0478	3-isopropylmalate_dehydratase%2C_small_subunit	1397.43	0.620138	0.177471	3.49431	0.00047529	0.00279028	FALSE
F9Z35_0479	modification_methylase_BanI	2985.79	0.675036	0.179846	3.75341	0.000174443	0.00123745	FALSE
F9Z35_0480	ngoBV_restriction_endonuclease_family_protein	1194.56	0.317602	0.213842	1.48522	0.137486	0.254654	FALSE
F9Z35_0481	3-isopropylmalate_dehydrogenase	6244.09	0.0809118	0.145825	0.554854	0.578995	0.711296	FALSE
F9Z35_0482	putative_transposase	327.71	0.557399	0.138135	4.03518	5.46e-05	0.000477106	FALSE
F9Z35_0483	inositol_monophosphatase_family_protein	2617.9	-0.669313	0.169137	-3.95722	7.58e-05	0.000624668	FALSE
F9Z35_0484	methylase_family_protein	1201.44	0.0927628	0.163036	0.56897	0.569376	0.702013	FALSE
F9Z35_0485	hypothetical_protein	848.815	0.229079	0.150228	1.52487	0.127291	0.243497	FALSE
F9Z35_0486	NOL1/NOP2/sun_family_protein	1575.94	-0.102845	0.122409	-0.840172	0.400812	0.551049	FALSE
F9Z35_0487	hypothetical_protein	450.863	-1.16821	0.207124	-5.64014	1.7e-08	4.51e-07	TRUE
F9Z35_0488	aldehyde_dehydrogenase_family_protein	5494.52	0.744369	0.171601	4.33778	1.44e-05	0.00015641	FALSE
F9Z35_0489	marC_integral_membrane_family_protein	2362.71	0.621425	0.1754	3.54291	0.000395735	0.00240621	FALSE
F9Z35_0490	aspartyl/glutamyl-tRNA(Asn/Gln)_amidotransferase%2C_C_subunit	664.091	-0.34124	0.282687	-1.20713	0.227382	0.368099	FALSE
F9Z35_0491	aspartyl/glutamyl-tRNA(Asn/Gln)_amidotransferase%2C_A_subunit	4973.91	-0.347444	0.178217	-1.94955	0.0512292	0.121276	FALSE
F9Z35_0492	hypothetical_protein	2484.8	0.0532361	0.227871	0.233624	0.815277	0.885971	FALSE
F9Z35_0493	aspartyl/glutamyl-tRNA(Asn/Gln)_amidotransferase%2C_B_subunit	8042.34	-0.265369	0.22672	-1.17047	0.241811	0.384598	FALSE
F9Z35_0494	2Fe-2S_iron-sulfur_cluster_binding_domain_protein	1083.12	0.286806	0.218516	1.31252	0.189346	0.319434	FALSE
F9Z35_0495	pyridoxamine_5'-phosphate_oxidase	361.194	-1.06853	0.305326	-3.49962	0.000465927	0.0027591	TRUE
F9Z35_0496	pseudouridine_synthase_family_protein	2493.42	0.473845	0.215876	2.19499	0.0281643	0.07571	FALSE
F9Z35_0497	major_Facilitator_Superfamily_protein	5282.17	-0.017015	0.340922	-0.0499089	0.960195	0.97937	FALSE
F9Z35_0498	exodeoxyribonuclease_VII%2C_large_subunit	2598.54	0.357326	0.293829	1.2161	0.223946	0.363701	FALSE
F9Z35_0499	NAD+_synthetase	2542.53	-0.665249	0.23191	-2.86856	0.00412339	0.0163893	FALSE
F9Z35_0500	iron-sulfur_cluster_repair_protein_DnrN	105.517	-0.719431	0.276306	-2.60374	0.00922118	0.0313981	FALSE
F9Z35_0501	thioredoxin	7089.76	0.18939	0.32222	0.587766	0.556689	0.689283	FALSE
F9Z35_0502	ribosomal_RNA_large_subunit_methyltransferase_K	334.592	-0.590116	0.251079	-2.35032	0.0187573	0.0545884	FALSE
F9Z35_0503	helicase_domain_protein	44769	1.2079	0.305316	3.95622	7.61e-05	0.000624768	TRUE
F9Z35_0504	hypothetical_protein	35.4652	0.344219	0.347429	0.99076	0.321803	0.477793	FALSE
F9Z35_0505	putative_membrane_lipoprotein	3070.9	-0.469013	0.400422	-1.1713	0.24148	0.384598	FALSE
F9Z35_0506	hypothetical_protein	477.578	0.156838	0.305319	0.513684	0.607473	0.736538	FALSE
F9Z35_0507	succinylornithine_transaminase_family_protein	2020.34	-0.194632	0.213789	-0.910391	0.362616	0.522747	FALSE
F9Z35_0508	ATP-dependent_Clp_protease%2C_ATP-binding_subunit_ClpX	3951.97	-0.160288	0.172632	-0.928494	0.353151	0.510607	FALSE
F9Z35_0509	ribosome-binding_factor_A	556.176	-0.911455	0.217934	-4.18226	2.89e-05	0.000282136	FALSE
F9Z35_0510	hypothetical_protein	507.724	0.0234914	0.152673	0.153867	0.877714	0.926224	FALSE
F9Z35_0511	tRNA_pseudouridine(55)_synthase	946.157	0.0984003	0.15347	0.64117	0.521412	0.661232	FALSE
F9Z35_0512	type_III_restriction/modification_enzyme_methylation_subunit	441.862	-0.698851	0.189158	-3.69454	0.000220283	0.00149514	FALSE
F9Z35_0513	DNA_methylase_family_protein	605.457	0.6404	0.216229	2.96167	0.00305972	0.0127536	FALSE
F9Z35_0514	type_III_restriction_enzyme%2C_res_subunit	1395.48	-0.0197583	0.176225	-0.11212	0.910728	0.949295	FALSE
F9Z35_0515	nitronate_monooxygenase_family_protein	14483.3	0.651301	0.23602	2.75952	0.00578865	0.0214243	FALSE
F9Z35_0516	iron-sulfur_cluster_assembly_transcription_factor_IscR	1510.47	1.61802	0.255629	6.32958	2.46e-10	9.85e-09	TRUE
F9Z35_0517	cysteine_desulfurase_IscS	7243.44	1.12831	0.214243	5.2665	1.39e-07	2.76e-06	TRUE
F9Z35_0518	hypothetical_protein	1113.41	1.4668	0.217667	6.73871	1.6e-11	8.37e-10	TRUE
F9Z35_0519	putative_adenosine_monophosphate-protein_transferase_fic	2821.88	1.44837	0.171512	8.44472	3.05e-17	3.46e-15	TRUE
F9Z35_0520	nifU-like_protein	2321.22	0.807822	0.193105	4.18333	2.87e-05	0.000282136	FALSE
F9Z35_0521	iron-sulfur_cluster_assembly_protein_IscA	2075.66	0.561128	0.214541	2.61548	0.00891019	0.0304917	FALSE
F9Z35_0522	hypothetical_protein	78.9382	-0.439382	0.352801	-1.24541	0.212981	0.351755	FALSE
F9Z35_0523	fe-S_protein_assembly_co-chaperone_HscB	783.497	1.37034	0.247224	5.5429	2.97e-08	7.41e-07	TRUE
F9Z35_0524	DNA_gyrase%2C_A_subunit	13325.8	-0.0880547	0.110684	-0.795552	0.426292	0.575704	FALSE
F9Z35_0525	putative_transposase	776.389	0.601955	0.17411	3.45733	0.000545558	0.00309604	FALSE
F9Z35_0526	site-specific_recombinase_family_protein	1478.66	-0.280057	0.168863	-1.65849	0.097219	0.196902	FALSE
F9Z35_0527	lytic_murein_transglycosylase_B	2651.74	-0.0926741	0.144029	-0.643441	0.519938	0.660289	FALSE
F9Z35_0528	acyl-CoA_dehydrogenase%2C_N-terminal_domain_protein	3971.21	-0.171927	0.148334	-1.15906	0.246432	0.390583	FALSE
F9Z35_0529	transcription-repair_coupling_factor	4113.98	0.100355	0.13494	0.743699	0.457058	0.607816	FALSE
F9Z35_0531	hypothetical_protein	73.7575	-0.245404	0.392333	-0.625498	0.531644	0.668669	FALSE
F9Z35_0532	aspartate_1-decarboxylase	1140.72	0.0909845	0.341516	0.266414	0.789921	0.870916	FALSE
F9Z35_0533	3-deoxy-8-phosphooctulonate_synthase	3425.66	0.213146	0.129415	1.64699	0.0995595	0.20079	FALSE
F9Z35_0534	hypothetical_protein	2244.66	0.00192638	0.179823	0.0107127	0.991453	0.995865	FALSE
F9Z35_0535	phosphopyruvate_hydratase	10899.8	-0.952198	0.324206	-2.93702	0.00331386	0.0136496	FALSE
F9Z35_0536	septum_formation_initiator_family_protein	2732.33	-0.334486	0.219691	-1.52253	0.127877	0.243921	FALSE
F9Z35_0537	ribonucleoside-diphosphate_reductase_1_subunit_beta	5134.81	-0.251477	0.184614	-1.36218	0.173142	0.299244	FALSE
F9Z35_0538	hypothetical_protein	97.5778	-1.10155	0.415797	-2.64925	0.00806698	0.0283176	TRUE
F9Z35_0539	ribonucleoside-diphosphate_reductase%2C_alpha_subunit	14319.9	-0.138771	0.125578	-1.10506	0.269134	0.419086	FALSE
F9Z35_0540	hypothetical_protein	217.578	-1.10812	0.440371	-2.51634	0.011858	0.0382716	TRUE
F9Z35_0541	1-acylglycerol-3-phosphate_O-acyltransferases_domain_protein	1366.36	-0.00159765	0.183708	-0.00869672	0.993061	0.996223	FALSE
F9Z35_0542	formamidopyrimidine-DNA_glycosylase	1157.42	-0.360898	0.180435	-2.00015	0.0454838	0.110378	FALSE
F9Z35_0543	methyltransferase_domain_protein	1119.59	-0.050923	0.300885	-0.169244	0.865604	0.917235	FALSE
F9Z35_0544	lysM_domain_protein	7487.22	-0.194081	0.272786	-0.711476	0.476789	0.623044	FALSE
F9Z35_0545	pseudouridine_synthase_family_protein	1406.25	0.299255	0.219627	1.36256	0.17302	0.299244	FALSE
F9Z35_0546	neurotransmitter_symporter_family_protein	3824.12	0.352089	0.239176	1.47209	0.140997	0.259044	FALSE
F9Z35_0547	cytidylate_kinase	655.338	-0.0222654	0.148088	-0.150352	0.880487	0.927704	FALSE
F9Z35_0548	ribosomal_protein_S1	97207.5	0.839188	0.190448	4.40639	1.05e-05	0.000119299	FALSE
F9Z35_0549	integration_host_factor%2C_beta_subunit	5854.22	0.872874	0.224557	3.8871	0.000101449	0.00078508	FALSE
F9Z35_0550	merR_regulatory_family_protein	114.866	-2.68074	0.251051	-10.6781	1.29e-26	3.29e-24	TRUE
F9Z35_0551	S-(hydroxymethyl)glutathione_dehydrogenase	766.872	0.160787	0.244414	0.657848	0.510636	0.653652	FALSE
F9Z35_0552	S-(hydroxymethyl)glutathione_dehydrogenase_domain_protein	128.907	0.153985	0.260731	0.590588	0.554796	0.68819	FALSE
F9Z35_0553	S-formylglutathione_hydrolase	416.08	0.337869	0.201539	1.67644	0.0936514	0.191416	FALSE
F9Z35_0554	AFG1-like_ATPase_family_protein	5100.95	-0.489316	0.128559	-3.80616	0.000141139	0.00103293	FALSE
F9Z35_0555	nucleoside_diphosphate_kinase_family_protein	1624.98	-0.646321	0.139724	-4.62569	3.73e-06	4.74e-05	FALSE
F9Z35_0556	23S_rRNA_methyltransferase	4341.22	-0.0111619	0.15592	-0.0715874	0.94293	0.967149	FALSE
F9Z35_0557	type_IV_pilus_biogenesis/stability_protein_PilW	1782.11	-0.260438	0.158089	-1.64741	0.0994735	0.20079	FALSE
F9Z35_0558	4-hydroxy-3-methylbut-2-en-1-yl_diphosphate_synthase	5120.45	0.431561	0.186374	2.31557	0.0205819	0.0586454	FALSE
F9Z35_0559	ATP-dependent_Clp_endopeptidase%2C_proteolytic_subunit_ClpP	3210.91	-0.462707	0.145067	-3.18961	0.00142465	0.00682619	FALSE
F9Z35_0560	trigger_factor	29623.8	0.163529	0.189479	0.863044	0.388113	0.541609	FALSE
F9Z35_0561	hypothetical_protein	14.8391	-1.02205	0.397131	-2.57359	0.0100649	0.0335991	TRUE
F9Z35_0562	ftsK/SpoIIIE_family_protein	7092.95	0.511407	0.108569	4.71043	2.47e-06	3.32e-05	FALSE
F9Z35_0563	uracil-xanthine_permease_family_protein	2056.7	-0.292091	0.213546	-1.36781	0.171372	0.297715	FALSE
F9Z35_0564	hypothetical_protein	3028.08	0.611301	0.141282	4.32682	1.51e-05	0.000160968	FALSE
F9Z35_0565	CDP-diacylglycerol-serine_O-phosphatidyltransferase	1078.98	-0.699761	0.177248	-3.94792	7.88e-05	0.000638849	FALSE
F9Z35_0566	sulfite_exporter_TauE/SafE_family_protein	377.384	-0.369756	0.267542	-1.38205	0.166956	0.29203	FALSE
F9Z35_0567	ribosomal_protein_L9	14331.1	0.657658	0.285291	2.30522	0.0211543	0.0598589	FALSE
F9Z35_0568	ribosomal_protein_S18	5640.26	0.633023	0.190648	3.32038	0.00089895	0.00469924	FALSE
F9Z35_0569	ribosomal_protein_S6	12033.4	0.272899	0.17084	1.59739	0.110179	0.217695	FALSE
F9Z35_0570	thioredoxin-disulfide_reductase	12094.3	0.248548	0.114189	2.17663	0.029508	0.0785561	FALSE
F9Z35_0571	cadmium-translocating_P-type_ATPase	2058.27	0.252043	0.134298	1.87675	0.0605522	0.139311	FALSE
F9Z35_0572	excinuclease_ABC_subunit_C	815.113	-0.000436893	0.185348	-0.00235715	0.998119	0.998608	FALSE
F9Z35_0573	hypothetical_protein	349.787	0.0221613	0.204201	0.108527	0.913578	0.95151	FALSE
F9Z35_0574	tRNA_(guanine-N(7)-)-methyltransferase	1543.93	0.0483636	0.236179	0.204775	0.837748	0.897964	FALSE
F9Z35_0575	putative_identified_by_MetaGeneAnnotator	61.8972	0.489625	0.331266	1.47804	0.139396	0.257028	FALSE
F9Z35_0576	carbonic_anhydrase	5209.81	-1.07961	0.201716	-5.35215	8.69e-08	1.81e-06	TRUE
F9Z35_0577	excinuclease_ABC_subunit_B	2084.47	0.318737	0.184371	1.72878	0.0838482	0.175861	FALSE
F9Z35_0578	C-terminal_processing_peptidase_family_protein	6711.49	0.163114	0.169389	0.962954	0.335571	0.493571	FALSE
F9Z35_0579	peptidase_M23_family_protein	8308.48	0.18859	0.172916	1.09065	0.275428	0.426288	FALSE
F9Z35_0580	creA_family_protein	1533.46	-0.634866	0.232149	-2.73474	0.00624295	0.0229395	FALSE
F9Z35_0581	hypothetical_protein	578.124	-1.06015	0.318688	-3.32663	0.000879044	0.00461667	TRUE
F9Z35_0582	hypothetical_protein	486.661	-0.700513	0.270455	-2.59013	0.00959402	0.0324513	FALSE
F9Z35_0583	fumarylacetoacetate_(FAA)_hydrolase_family_protein	562.752	0.129321	0.245492	0.526783	0.598344	0.728931	FALSE
F9Z35_0584	proline--tRNA_ligase	8384.03	-0.0320666	0.143302	-0.22377	0.822936	0.888145	FALSE
F9Z35_0585	pyruvate_dehydrogenase_(acetyl-transferring)%2C_homodimeric_type	62727.6	0.155391	0.217223	0.715349	0.474393	0.621671	FALSE
F9Z35_0586	dihydrolipoyllysine-residue_acetyltransferase	29189.7	0.440884	0.22368	1.97105	0.0487178	0.116546	FALSE
F9Z35_0587	dihydrolipoyl_dehydrogenase	31423.1	0.386979	0.223318	1.73286	0.0831205	0.174707	FALSE
F9Z35_0588	hypothetical_protein	8366.46	-0.0224366	0.16643	-0.134811	0.892762	0.937456	FALSE
F9Z35_0589	tonB_dependent_receptor_family_protein	1071.54	1.01005	0.240183	4.20535	2.61e-05	0.000262562	TRUE
F9Z35_0590	hypothetical_protein	1436.96	0.412597	0.229263	1.79967	0.0719128	0.158146	FALSE
F9Z35_0591	oMR_family_outer_membrane_cobalamin_receptor	2290.17	-0.436917	0.23879	-1.82971	0.0672933	0.150416	FALSE
F9Z35_0592	putative_transposase	263.975	0.598084	0.173094	3.45525	0.000549785	0.00311139	FALSE
F9Z35_0593	yceI-like_domain_protein	499.366	-0.290106	0.310124	-0.935452	0.349555	0.508648	FALSE
F9Z35_0594	aspartate_ammonia-lyase	1787.5	0.478087	0.151891	3.14755	0.00164643	0.00765967	FALSE
F9Z35_0595	hypothetical_protein	312.085	0.129818	0.297452	0.436432	0.662524	0.780136	FALSE
F9Z35_0596	hypothetical_protein	2268.25	-1.19049	0.372588	-3.19519	0.0013974	0.00674913	TRUE
F9Z35_0597	tonB_dependent_receptor_family_protein	1137.4	0.378436	0.144183	2.6247	0.00867262	0.0298286	FALSE
F9Z35_0598	eamA-like_transporter_family_protein	684.205	0.200691	0.215441	0.931536	0.351576	0.509936	FALSE
F9Z35_0599	dnaJ_domain_protein	483.197	-0.0381437	0.28839	-0.132264	0.894775	0.938894	FALSE
F9Z35_0600	ybaK_/_prolyl-tRNA_synthetases_associated_domain_protein	537.154	0.210779	0.175245	1.20277	0.229066	0.370239	FALSE
F9Z35_0601	endoribonuclease_L-PSP_family_protein	1191.42	0.36077	0.199211	1.811	0.0701415	0.155591	FALSE
F9Z35_0602	aminomethyltransferase_folate-binding_domain_protein	1542.82	-0.248998	0.15623	-1.5938	0.110982	0.218442	FALSE
F9Z35_0603	tRNA_2-thiocytidine_biosynthesis_protein_TtcA	2080.75	0.281354	0.105536	2.66595	0.00767722	0.0272302	FALSE
F9Z35_0604	type_III_restriction_enzyme%2C_res_subunit	3934.87	0.207611	0.132884	1.56235	0.118205	0.228904	FALSE
F9Z35_0605	type_III_restriction-modification_system_EcoPI_enzyme_mod	2789.47	0.126186	0.17489	0.721517	0.470592	0.617481	FALSE
F9Z35_0606	cyclophilin_type_peptidyl-prolyl_cis-trans_isomerase/CLD_family_protein	551.712	0.558502	0.172368	3.24018	0.00119455	0.00592345	FALSE
F9Z35_0607	cobW/HypB/UreG%2C_nucleotide-binding_domain_protein	1429.74	0.154513	0.17023	0.907674	0.36405	0.523771	FALSE
F9Z35_0608	ferric_uptake_regulator_family_protein	517.21	0.162363	0.274685	0.591087	0.554462	0.68819	FALSE
F9Z35_0609	low_molecular_weight_phosphotyrosine_phosphatase_family_protein	540.233	0.465578	0.215562	2.15983	0.0307857	0.0815762	FALSE
F9Z35_0610	glycerate_kinase	1895.32	0.579317	0.178263	3.24979	0.0011549	0.00578297	FALSE
F9Z35_0611	putative_conjugal_transfer_protein	3060.52	0.117537	0.138834	0.846602	0.397217	0.546842	FALSE
F9Z35_0612	putative_methyltransferase_regulatory_domain_protein	3433.69	0.429361	0.154309	2.78247	0.00539469	0.0204099	FALSE
F9Z35_0613	heavy-metal-associated_domain_protein	555.519	-0.417323	0.191756	-2.17633	0.0295306	0.0785561	FALSE
F9Z35_0614	putative_sugar_efflux_transporter	21.4056	-0.281833	0.409097	-0.688914	0.490877	0.634617	FALSE
F9Z35_0615	sugar_efflux_transporter_B	42.147	0.24696	0.358038	0.689759	0.490346	0.634617	FALSE
F9Z35_0616	MBOAT%2C_membrane-bound_O-acyltransferase_family_protein	260.718	-0.671222	0.207107	-3.24094	0.00119136	0.00592204	FALSE
F9Z35_0617	hypothetical_protein	142.07	-0.135295	0.216649	-0.624488	0.532307	0.668669	FALSE
F9Z35_0618	GDSL-like_Lipase/Acylhydrolase_family_protein	326.4	0.433878	0.211229	2.05406	0.0399697	0.100317	FALSE
F9Z35_0619	AMP-binding_enzyme_family_protein	2116.92	0.0647522	0.197873	0.327242	0.743485	0.841752	FALSE
F9Z35_0620	transporter%2C_betaine/carnitine/choline_transporter_family_protein	609.521	-0.281942	0.131657	-2.14148	0.0322351	0.0845395	FALSE
F9Z35_0621	putative_transposase	387.997	0.360098	0.196108	1.83622	0.066325	0.148577	FALSE
F9Z35_0622	phosphoribosylformylglycinamidine_cyclo-ligase	8003.95	-0.223013	0.228048	-0.977924	0.328112	0.485396	FALSE
F9Z35_0623	phage_integrase_family_protein	1082.8	-0.462876	0.203755	-2.27173	0.0231029	0.0643919	FALSE
F9Z35_0624	putative_phage_associated_membrane_protein	3763.97	0.110951	0.313947	0.353406	0.723784	0.827008	FALSE
F9Z35_0625	tape_measure_domain_protein	194.795	0.0745437	0.229139	0.32532	0.744939	0.841752	FALSE
F9Z35_0626	hypothetical_protein	13.5394	0.255954	0.507973	0.503874	0.61435	0.740919	FALSE
F9Z35_0627	hypothetical_protein	95.353	0.0445189	0.226152	0.196854	0.843942	0.901928	FALSE
F9Z35_0628	hypothetical_protein	72.9713	-0.339643	0.254207	-1.33609	0.18152	0.309039	FALSE
F9Z35_0629	antidote-toxin_recognition_MazE_family_protein	704.759	-0.382855	0.438078	-0.873943	0.382149	0.539179	FALSE
F9Z35_0630	pemK-like_family_protein	3904.5	0.194351	0.235015	0.826973	0.408252	0.558647	FALSE
F9Z35_0632	putative_membrane_protein	18.5161	-0.253319	0.395873	-0.6399	0.522238	0.661525	FALSE
F9Z35_0633	putative_phage_associated_protein	105.495	-1.02279	0.277805	-3.68166	0.000231719	0.00155798	TRUE
F9Z35_0634	phage_tail_family_protein	649.114	0.247416	0.276105	0.896093	0.370203	0.529396	FALSE
F9Z35_0635	helix-turn-helix_family_protein	2755.94	-0.908192	0.218534	-4.15585	3.24e-05	0.00030797	FALSE
F9Z35_0636	nlpC/P60_family_protein	16.6558	0.71401	0.536624	1.33056	0.183334	0.311089	FALSE
F9Z35_0637	phage_conserved_hypothetical_BR0599_family_protein	33.295	0.142272	0.431703	0.32956	0.741733	0.840932	FALSE
F9Z35_0638	hypothetical_protein	46.3789	0.524932	0.489539	1.0723	0.283586	0.434463	FALSE
F9Z35_0640	hypothetical_protein	32.6336	0.0752826	0.425578	0.176895	0.859591	0.913324	FALSE
F9Z35_0641	hypothetical_protein	67.6902	0.304805	0.327987	0.929321	0.352723	0.510607	FALSE
F9Z35_0642	hypothetical_protein	74.9657	0.605095	0.413314	1.46401	0.143192	0.261664	FALSE
F9Z35_0643	hypothetical_protein	61.6985	0.48701	0.465437	1.04635	0.2954	0.447702	FALSE
F9Z35_0644	phage_gp6-like_head-tail_connector_family_protein	67.7939	0.404353	0.492764	0.820581	0.411885	0.562487	FALSE
F9Z35_0645	hypothetical_protein	39.1527	0.248902	0.536352	0.464065	0.642601	0.762752	FALSE
F9Z35_0646	hypothetical_protein	250.345	0.244307	0.33576	0.727625	0.466843	0.616125	FALSE
F9Z35_0647	caudovirus_prohead_protease_family_protein	244.427	0.206666	0.319038	0.64778	0.517127	0.659071	FALSE
F9Z35_0648	hypothetical_protein	218.641	-0.272917	0.313023	-0.871877	0.383275	0.540347	FALSE
F9Z35_0649	terminase-like_family_protein	492.106	0.291331	0.30058	0.969231	0.33243	0.49001	FALSE
F9Z35_0650	hypothetical_protein	68.3928	0.757822	0.335103	2.26146	0.0237306	0.0656045	FALSE
F9Z35_0651	hypothetical_protein	299.291	-0.185609	0.414265	-0.448045	0.654121	0.772914	FALSE
F9Z35_0652	hypothetical_protein	1246	0.238579	0.361591	0.659802	0.509381	0.652455	FALSE
F9Z35_0653	hypothetical_protein	55.613	-0.51721	0.355983	-1.4529	0.14625	0.264885	FALSE
F9Z35_0654	endodeoxyribonuclease_RusA_family_protein	25.8787	0.353706	0.378773	0.93382	0.350397	0.509509	FALSE
F9Z35_0655	hypothetical_protein	33.5088	-0.217777	0.402752	-0.540721	0.5887	0.719327	FALSE
F9Z35_0657	hypothetical_protein	85.0984	0.529851	0.373858	1.41725	0.156409	0.278834	FALSE
F9Z35_0658	hypothetical_protein	36.9649	-0.130665	0.437278	-0.298814	0.765082	0.855675	FALSE
F9Z35_0659	dnaB-like_helicase_N_terminal_domain_protein	404.979	0.033706	0.250459	0.134577	0.892946	0.937456	FALSE
F9Z35_0660	hypothetical_protein	248.431	0.14646	0.27047	0.541503	0.588161	0.719327	FALSE
F9Z35_0663	transposase_family_protein	25.4725	-0.37071	0.349081	-1.06196	0.288253	0.439151	FALSE
F9Z35_0666	hypothetical_protein	30.0709	-0.183681	0.36213	-0.507224	0.611998	0.739659	FALSE
F9Z35_0667	istB-like_ATP_binding_family_protein	13.6915	-0.142877	0.394142	-0.362502	0.716977	0.821067	FALSE
F9Z35_0668	putative_phage_associated_protein	16.4394	-0.389337	0.432891	-0.899387	0.368446	0.527865	FALSE
F9Z35_0671	hypothetical_protein	1497.72	0.924241	0.319268	2.89488	0.00379308	0.0153148	FALSE
F9Z35_0672	hypothetical_protein	16.4009	0.215883	0.4189	0.515358	0.606303	0.735818	FALSE
F9Z35_0674	putative_dNA-binding_/peptidase_S24-like_domain_protein	35.556	-1.45698	0.371393	-3.92301	8.75e-05	0.000697896	TRUE
F9Z35_0675	peptidase_S24-like_family_protein	52.146	-1.24484	0.350676	-3.54983	0.000385475	0.00236494	TRUE
F9Z35_0676	adhesin_MafA	3515.81	-0.834493	0.254547	-3.27834	0.0010442	0.00536005	FALSE
F9Z35_0677	UMP_kinase	797.621	-0.656515	0.227224	-2.88928	0.00386123	0.0155592	FALSE
F9Z35_0678	translation_elongation_factor_Ts	28943.1	0.192768	0.207113	0.930736	0.35199	0.510011	FALSE
F9Z35_0679	ribosomal_protein_S2	28912.4	0.164111	0.132168	1.24168	0.214354	0.352562	FALSE
F9Z35_0680	putative_membrane_protein	156.085	0.06358	0.304577	0.208749	0.834645	0.895577	FALSE
F9Z35_0681	5-formyltetrahydrofolate_cyclo-ligase	559.698	0.314968	0.176134	1.78823	0.0737392	0.160778	FALSE
F9Z35_0682	putative_acetyltransferase_protein	185.241	0.213097	0.240224	0.887076	0.375038	0.533567	FALSE
F9Z35_0683	malate_dehydrogenase	9660.17	0.42669	0.17176	2.48422	0.0129835	0.0411884	FALSE
F9Z35_0684	putative_component_protein_of_adhesin_complex	4642.37	0.520684	0.531413	0.97981	0.32718	0.48472	FALSE
F9Z35_0685	transcriptional_regulator%2C_XRE_family	116.259	-0.110305	0.279518	-0.394626	0.693119	0.803656	FALSE
F9Z35_0686	methionine_aminopeptidase%2C_type_I	2292.24	0.0897108	0.272976	0.32864	0.742428	0.841253	FALSE
F9Z35_0687	hypothetical_protein	395.854	0.0571938	0.284463	0.201059	0.840652	0.900605	FALSE
F9Z35_0688	BON_domain_protein	1203.38	-0.746583	0.321462	-2.32246	0.0202081	0.0576609	FALSE
F9Z35_0689	phosphoheptose_isomerase	2287.78	-0.13679	0.185118	-0.738938	0.459945	0.61057	FALSE
F9Z35_0690	hypothetical_protein	768.311	0.219969	0.179985	1.22215	0.221651	0.361688	FALSE
F9Z35_0691	tetrapyrrole_(Corrin/Porphyrin)_Methylases_family_protein	1515.06	0.0786955	0.198769	0.395915	0.692168	0.803656	FALSE
F9Z35_0692	prokaryotic_cytochrome_b561_family_protein	1753.95	-0.185365	0.359897	-0.515049	0.606518	0.735818	FALSE
F9Z35_0693	obg_family_GTPase_CgtA	4402.21	-0.0126953	0.112815	-0.112532	0.910402	0.949295	FALSE
F9Z35_0694	modification_methylase_HhaI	2508.41	0.240948	0.177777	1.35533	0.175311	0.301736	FALSE
F9Z35_0695	haeII_restriction_endonuclease_family_protein	2194.68	0.152414	0.169558	0.898892	0.36871	0.527873	FALSE
F9Z35_0696	cysteine--tRNA_ligase	6525.13	0.0243491	0.146662	0.166021	0.86814	0.919446	FALSE
F9Z35_0697	exodeoxyribonuclease_III	1326.56	0.511128	0.177677	2.87673	0.00401824	0.0160337	FALSE
F9Z35_0698	putative_membrane_protein	306.463	-0.170251	0.282113	-0.603485	0.546186	0.680817	FALSE
F9Z35_0699	serine_hydrolase_family_protein	1548.39	0.588382	0.184505	3.18898	0.00142774	0.00682619	FALSE
F9Z35_0700	aspartate-semialdehyde_dehydrogenase	7863.29	0.155958	0.196063	0.795447	0.426353	0.575704	FALSE
F9Z35_0701	RDD_family_protein	2598.86	-0.774437	0.172182	-4.49777	6.87e-06	8.16e-05	FALSE
F9Z35_0702	bifunctional_protein_FolD	2851.31	-0.650137	0.174851	-3.71823	0.000200622	0.00139412	FALSE
F9Z35_0706	bifunctional_protein_RfaE%2C_domain_II	4286.16	1.0991	0.228506	4.80993	1.51e-06	2.2e-05	TRUE
F9Z35_0707	biotin--[acetyl-CoA-carboxylase]_ligase	9519.98	0.716749	0.22832	3.13922	0.00169396	0.00781209	FALSE
F9Z35_0708	mCM_family_protein	3539.01	0.439204	0.186832	2.35079	0.0187335	0.0545884	FALSE
F9Z35_0709	thiazole_biosynthesis_ThiG_family_protein	286.027	0.16148	0.297035	0.54364	0.58669	0.718589	FALSE
F9Z35_0710	thiamine_biosynthesis_protein_ThiS	47.5381	-0.169825	0.416683	-0.407564	0.683594	0.796682	FALSE
F9Z35_0711	thiamine-phosphate_pyrophosphorylase	311.032	-0.225451	0.238217	-0.946409	0.34394	0.503345	FALSE
F9Z35_0712	FAD_dependent_oxidoreductase_family_protein	396.749	-0.643125	0.361994	-1.77662	0.075631	0.164028	FALSE
F9Z35_0713	permease_for_cytosine/purine%2C_uracil%2C_thiamine%2C_allantoin_family_protein	1420.53	-0.815267	0.320367	-2.54479	0.0109343	0.0360304	FALSE
F9Z35_0714	modulator_of_DNA_gyrase_family_protein	4147.29	0.119306	0.13258	0.899886	0.368181	0.527855	FALSE
F9Z35_0715	amino_ABC_transporter%2C_permease%2C_3-TM_region%2C_His/Glu/Gln/Arg/opine_family_domain_protein	3180.34	1.64547	0.318685	5.16332	2.43e-07	4.39e-06	TRUE
F9Z35_0716	amino_ABC_transporter%2C_permease%2C_3-TM_region%2C_His/Glu/Gln/Arg/opine_family_domain_protein	2313.04	1.45264	0.308293	4.71187	2.45e-06	3.32e-05	TRUE
F9Z35_0717	ABC_transporter_family_protein	2773.22	0.720437	0.353414	2.03851	0.0414992	0.10352	FALSE
F9Z35_0718	bacterial_extracellular_solute-binding%2C_3_family_protein	6285.06	-0.36593	0.305777	-1.19672	0.231414	0.373007	FALSE
F9Z35_0719	protein-(glutamine-N5)_methyltransferase%2C_release_factor-specific	1124.86	-0.801913	0.159463	-5.02885	4.93e-07	8.13e-06	FALSE
F9Z35_0720	na+/H+_antiporter_family_protein	11280.5	-0.341683	0.182871	-1.86844	0.0617007	0.141486	FALSE
F9Z35_0721	slyX_family_protein	1940.26	0.664953	0.260487	2.55273	0.0106883	0.0353909	FALSE
F9Z35_0722	thiF_family_protein	353.464	-0.656789	0.246443	-2.66507	0.00769713	0.0272531	FALSE
F9Z35_0723	phosphoenolpyruvate_carboxylase_family_protein	13755.4	0.273578	0.165849	1.64957	0.0990315	0.20012	FALSE
F9Z35_0724	NAD-dependent_glycerol-3-phosphate_dehydrogenase_family_protein	5689.32	-0.0363338	0.138084	-0.263128	0.792452	0.871723	FALSE
F9Z35_0725	bZIP_transcription_factor_family_protein	675.873	0.0875205	0.26918	0.325137	0.745077	0.841752	FALSE
F9Z35_0726	cell_division_ZapA_family_protein	2545.86	-0.711546	0.218803	-3.25199	0.00114599	0.00575982	FALSE
F9Z35_0727	ribosomal_protein_L13	12444.6	0.156859	0.194259	0.807475	0.419393	0.568399	FALSE
F9Z35_0728	ribosomal_S9/S16_family_protein	15014.9	0.111188	0.173117	0.642273	0.520696	0.660734	FALSE
F9Z35_0729	hypothetical_protein	61.2756	-0.266805	0.293225	-0.9099	0.362875	0.522747	FALSE
F9Z35_0730	transcriptional_regulator%2C_LysR_family	422.304	-0.336028	0.182574	-1.8405	0.0656945	0.147813	FALSE
F9Z35_0731	NIF3_family_protein	1641.47	-0.138424	0.165127	-0.838287	0.40187	0.551761	FALSE
F9Z35_0732	ubiquinol-cytochrome_c_reductase%2C_iron-sulfur_subunit	4573.34	-1.21797	0.154155	-7.90094	2.77e-15	2.46e-13	TRUE
F9Z35_0733	cytochrome_b_family_protein	8973.45	-0.752372	0.184416	-4.07976	4.51e-05	0.000409351	FALSE
F9Z35_0734	cytochrome_C1_family_protein	8965.16	-0.576806	0.204989	-2.81383	0.00489552	0.0187999	FALSE
F9Z35_0735	rmuC_family_protein	3860.15	0.669996	0.227993	2.93867	0.00329621	0.0136044	FALSE
F9Z35_0736	metallo-beta-lactamase_superfamily_protein	265.074	-0.974465	0.234034	-4.16377	3.13e-05	0.000301671	FALSE
F9Z35_0737	DNA_ligase	619.368	0.554792	0.20104	2.75961	0.00578697	0.0214243	FALSE
F9Z35_0738	phosphoribosyl_transferase_domain_protein	1085.82	-0.854426	0.208358	-4.10076	4.12e-05	0.000375575	FALSE
F9Z35_0739	PTS_system_fructose_IIA_component_family_protein	469.336	-0.271597	0.193105	-1.40648	0.159583	0.28252	FALSE
F9Z35_0740	phosphocarrier%2C_HPr_family_protein	225.457	-0.435378	0.311842	-1.39615	0.16267	0.286742	FALSE
F9Z35_0741	phosphoenolpyruvate-protein_phosphotransferase	1427.66	-0.191558	0.211356	-0.906329	0.364762	0.524425	FALSE
F9Z35_0742	ABC_transporter_family_protein	1777.66	0.743094	0.235318	3.15783	0.00158947	0.00743627	FALSE
F9Z35_0743	NUDIX_domain_protein	3263.62	0.916749	0.197279	4.64697	3.37e-06	4.33e-05	FALSE
F9Z35_0745	thiamine_biosynthesis_protein_ThiC	216	-0.0912854	0.307729	-0.296643	0.766739	0.856451	FALSE
F9Z35_0746	fimbrial_domain_protein	94.9913	-0.17864	0.285816	-0.625019	0.531959	0.668669	FALSE
F9Z35_0747	pilin_family_protein	65.3881	-1.85331	0.998727	-1.85567	0.0635003	0.144146	FALSE
F9Z35_0748	fimbrial_protein	20.1935	-0.855146	0.487246	-1.75506	0.0792491	0.169181	FALSE
F9Z35_0749	pilin_family_protein	27.1238	-0.404402	0.36568	-1.10589	0.268774	0.419016	FALSE
F9Z35_0750	pilin_family_protein	37.3186	0.330542	0.315237	1.04855	0.294385	0.446495	FALSE
F9Z35_0751	D-isomer_specific_2-hydroxyacid_dehydrogenase%2C_NAD_binding_domain_protein	217.553	0.161304	0.189445	0.851456	0.394516	0.545349	FALSE
F9Z35_0752	methionine--tRNA_ligase%2C_beta_subunit	3247.84	-0.434742	0.152152	-2.85728	0.00427285	0.0168522	FALSE
F9Z35_0753	glutamine-fructose-6-phosphate_transaminase	3460.93	-0.687944	0.124915	-5.50729	3.64e-08	8.86e-07	FALSE
F9Z35_0754	hypothetical_protein	27.7625	0.180537	0.3035	0.59485	0.551944	0.685901	FALSE
F9Z35_0755	mltA_specific_insert_domain_protein	3516.32	-0.181342	0.153544	-1.18105	0.237585	0.380695	FALSE
F9Z35_0756	iron_permease_FTR1_family_protein	29.6563	0.840594	0.375807	2.23677	0.0253013	0.0689209	FALSE
F9Z35_0757	iron_uptake_system_component_EfeO	173.252	0.0273698	0.298231	0.0917738	0.926878	0.956718	FALSE
F9Z35_0758	dyp-type_peroxidase_family_protein	99.2971	0.099832	0.243236	0.410433	0.681488	0.794699	FALSE
F9Z35_0759	phnA_family_protein	331.225	0.364844	0.173744	2.09989	0.0357381	0.0921881	FALSE
F9Z35_0760	UDP-N-acetylglucosamine_diphosphorylase/glucosamine-1-phosphate_N-acetyltransferase	1784.08	0.0421032	0.134232	0.31366	0.753779	0.847011	FALSE
F9Z35_0761	putative_spore_cortex_protein	51.4608	-1.00353	0.402906	-2.49074	0.0127477	0.0405661	TRUE
F9Z35_0762	HAD_hydrolase%2C_IA%2C_variant_3_family_protein	251.42	-0.462082	0.132915	-3.47652	0.00050796	0.00293153	FALSE
F9Z35_0763	ABC_transporter_periplasmic_binding%2C_thiB_subfamily_protein	4855.35	-0.921276	0.152515	-6.04055	1.54e-09	5.14e-08	FALSE
F9Z35_0764	mechanosensitive_ion_channel_family_protein	2438.22	-0.545155	0.171974	-3.16998	0.00152451	0.00722326	FALSE
F9Z35_0765	nicotinamide-nucleotide_amidohydrolase_PncC	1655.82	-0.0346486	0.320035	-0.108265	0.913785	0.95151	FALSE
F9Z35_0766	peptide_methionine_sulfoxide_reductase_MsrA/MsrB	4312.29	4.64079	0.289133	16.0507	5.65e-58	1.15e-54	TRUE
F9Z35_0767	signal_recognition_particle-docking_protein_FtsY	3714.24	-0.145653	0.165757	-0.878713	0.379557	0.536822	FALSE
F9Z35_0768	outer_membrane_protein_P.IIC	16.7071	0.0233621	0.370024	0.0631367	0.949658	0.971533	FALSE
F9Z35_0769	fimbrial_protein	23637.2	-1.35292	0.36525	-3.70409	0.000212149	0.00145856	TRUE
F9Z35_0770	fimbrial_protein	167.407	1.14511	0.196536	5.82648	5.66e-09	1.7e-07	TRUE
F9Z35_0771	UDP-3-O-[3-hydroxymyristoyl]_N-acetylglucosamine_deacetylase	1112.18	-0.00687239	0.170613	-0.0402807	0.967869	0.983271	FALSE
F9Z35_0772	pilin_family_protein	1216.25	-0.354793	0.409886	-0.865589	0.386716	0.541545	FALSE
F9Z35_0773	fimbrial_domain_protein	34.3409	-1.42343	0.362789	-3.92357	8.72e-05	0.000697896	TRUE
F9Z35_0774	pilin_family_protein	28.673	-0.746839	0.332501	-2.24612	0.0246961	0.0677237	FALSE
F9Z35_0777	pilin_family_protein	31.6527	-0.545608	0.413062	-1.32088	0.18654	0.315481	FALSE
F9Z35_0778	pilin_family_protein	33.2217	-1.35449	0.368573	-3.67497	0.000237881	0.00157939	TRUE
F9Z35_0779	pilin_family_protein	36.7201	-0.229418	0.311953	-0.735423	0.462082	0.611579	FALSE
F9Z35_0780	pilin_family_protein	22.4294	-1.64408	0.524289	-3.13583	0.00171371	0.00786768	TRUE
F9Z35_0781	hypothetical_protein	252.497	-0.0681451	0.280949	-0.242554	0.808351	0.882663	FALSE
F9Z35_0782	acyltransferase_family_protein	423.94	-0.736204	0.204811	-3.59455	0.000324953	0.00206174	FALSE
F9Z35_0783	HAD_hydrolase%2C_family_IIIA_domain_protein	1186.46	-0.437907	0.180495	-2.42615	0.0152601	0.0463933	FALSE
F9Z35_0784	sulfatase_family_protein	2073.19	0.157064	0.252488	0.622066	0.533898	0.669585	FALSE
F9Z35_0785	glycosyl_transferases_group_1_family_protein	932.67	-0.493068	0.206236	-2.3908	0.0168117	0.0501002	FALSE
F9Z35_0786	aromatic_amino_acid_transport_family_protein	830.858	-0.662756	0.185336	-3.57598	0.000348917	0.00217993	FALSE
F9Z35_0787	3-demethylubiquinone-9_3-O-methyltransferase	1007.92	-0.0158786	0.174952	-0.0907594	0.927684	0.956718	FALSE
F9Z35_0788	homoserine_kinase	1934.91	0.0640685	0.228047	0.280945	0.778753	0.86467	FALSE
F9Z35_0789	carbohydrate_kinase%2C_thermoresistant_glucokinase_family_protein	400.116	-0.192198	0.151722	-1.26677	0.205236	0.341447	FALSE
F9Z35_0790	H+_symporter_family_protein	867.157	0.100249	0.208546	0.480702	0.630728	0.754879	FALSE
F9Z35_0791	binding-protein-dependent_transport_system_inner_membrane_component_family_protein	658.963	-0.155073	0.221073	-0.701455	0.483019	0.62814	FALSE
F9Z35_0792	carbonic_anhydrase_family_protein	944.6	-0.199636	0.212541	-0.939282	0.347586	0.506636	FALSE
F9Z35_0793	nicotinate_(nicotinamide)_nucleotide_adenylyltransferase	458.75	0.172155	0.217337	0.792109	0.428297	0.577236	FALSE
F9Z35_0794	ribosomal_silencing_factor_RsfS	2875.33	-0.402088	0.231462	-1.73716	0.0823586	0.173462	FALSE
F9Z35_0795	putative_SPOUT_methyltransferase_family_protein	1084.27	-0.202746	0.185274	-1.0943	0.273822	0.42459	FALSE
F9Z35_0796	bacterial_Fe(2+)_trafficking_family_protein	3099.48	-1.08006	0.228487	-4.72701	2.28e-06	3.17e-05	TRUE
F9Z35_0797	inhibitor_of_apoptosis-promoting_Bax1_family_protein	8506.21	-0.442174	0.211554	-2.09013	0.0366065	0.0939535	FALSE
F9Z35_0798	pantetheine-phosphate_adenylyltransferase	866.522	-0.0680916	0.312546	-0.217861	0.827538	0.890758	FALSE
F9Z35_0799	hep_Hag_family_protein	494.394	-0.423217	0.247264	-1.7116	0.0869712	0.180755	FALSE
F9Z35_0800	putative_transposase	95.1529	0.0999001	0.333409	0.299632	0.764458	0.855675	FALSE
F9Z35_0801	ABC_transporter_family_protein	75.4006	0.268534	0.371637	0.722571	0.469944	0.617424	FALSE
F9Z35_0802	hypothetical_protein	124.291	0.54137	0.298097	1.81609	0.0693573	0.154354	FALSE
F9Z35_0803	fecCD_transport_family_protein	219.041	1.22652	0.251227	4.88213	1.05e-06	1.61e-05	TRUE
F9Z35_0804	fecCD_transport_family_protein	357.339	0.885051	0.308881	2.86535	0.00416549	0.0165245	FALSE
F9Z35_0805	periplasmic_binding_family_protein	500.545	-0.0128373	0.30193	-0.0425175	0.966086	0.982436	FALSE
F9Z35_0806	tonB-dependent_siderophore_receptor_family_protein	1345.02	0.886184	0.743507	1.1919	0.233302	0.375303	FALSE
F9Z35_0807	chaperonin_10_Kd_subunit	12406.8	-0.314212	0.214311	-1.46615	0.142607	0.261063	FALSE
F9Z35_0808	chaperonin_GroL	89318.6	-0.180317	0.227661	-0.792043	0.428335	0.577236	FALSE
F9Z35_0809	neurotransmitter_symporter_family_protein	5398.92	0.335134	0.255567	1.31134	0.189744	0.319842	FALSE
F9Z35_0810	putative_membrane_protein	12.0934	0.7106	0.518038	1.37172	0.170152	0.296306	FALSE
F9Z35_0811	hypothetical_protein	263.067	-0.180879	0.212759	-0.850158	0.395237	0.545349	FALSE
F9Z35_0812	diaminopimelate_decarboxylase	2488.04	0.303318	0.152994	1.98256	0.047417	0.113701	FALSE
F9Z35_0813	prokaryotic_lipoprotein-attachment_site_family_protein	78.5065	0.334272	0.373305	0.895438	0.370553	0.529398	FALSE
F9Z35_0814	iron_donor_protein_CyaY	602.251	0.522625	0.211675	2.469	0.013549	0.0424749	FALSE
F9Z35_0815	hypothetical_protein	327.345	0.489559	0.144259	3.3936	0.000689804	0.0037681	FALSE
F9Z35_0816	S-ribosylhomocysteine_lyase	1259.79	-0.0656147	0.15505	-0.423183	0.672162	0.788305	FALSE
F9Z35_0817	DNA_polymerase_I	7860.88	0.214479	0.165697	1.29441	0.195525	0.327424	FALSE
F9Z35_0818	fic/DOC_family_protein	651.561	-0.830496	0.220359	-3.76884	0.000164008	0.00117157	FALSE
F9Z35_0819	adhesion_and_penetration_protein_autotransporter	12174.2	0.182657	0.204448	0.893414	0.371636	0.530204	FALSE
F9Z35_0820	tRNA_modification_GTPase_TrmE	2379.38	0.0970356	0.215518	0.450244	0.652535	0.771486	FALSE
F9Z35_0821	tonB-dependent_hemoglobin/transferrin/lactoferrin_receptor_family_protein	435.684	0.0685775	0.296597	0.231215	0.817148	0.885971	FALSE
F9Z35_0822	putative_hemoglobin-haptoglobin-utilization_protein_A	189.679	-0.0277311	0.359552	-0.0771268	0.938523	0.964003	FALSE
F9Z35_0823	hypothetical_protein	1527.33	0.185666	0.295024	0.629326	0.529136	0.66812	FALSE
F9Z35_0824	chorismate_binding_enzyme_family_protein	8501.98	0.398806	0.122648	3.25163	0.00114745	0.00575982	FALSE
F9Z35_0825	polyphosphate_kinase_2	1197.06	-1.03404	0.189462	-5.45778	4.82e-08	1.11e-06	TRUE
F9Z35_0826	aldehyde_dehydrogenase_family_protein	785.094	0.322473	0.26961	1.19607	0.231669	0.373007	FALSE
F9Z35_0827	aldehyde_dehydrogenase_A_domain_protein	108.222	-0.454568	0.323013	-1.40728	0.159346	0.28252	FALSE
F9Z35_0828	helix-turn-helix_domain_protein	1078.15	-0.0856052	0.203733	-0.420183	0.674352	0.789632	FALSE
F9Z35_0829	ABC_transporter_family_protein	4656.32	-0.399016	0.149231	-2.6738	0.00749961	0.0267394	FALSE
F9Z35_0830	hypothetical_protein	3029.1	-0.238108	0.150435	-1.58279	0.113468	0.221833	FALSE
F9Z35_0831	mce_related_family_protein	1886.35	-0.599421	0.172523	-3.47445	0.000511902	0.00294596	FALSE
F9Z35_0832	toluene_tolerance%2C_Ttg2_family_protein	2835.33	-0.486392	0.176054	-2.76275	0.00573169	0.0212906	FALSE
F9Z35_0833	STAS_domain_protein	244.927	0.68595	0.413634	1.65835	0.0972465	0.196902	FALSE
F9Z35_0834	vacJ_like_lipofamily_protein	1772.9	-0.333201	0.21781	-1.52978	0.126072	0.241619	FALSE
F9Z35_0835	hypothetical_protein	965.276	-0.945326	0.197882	-4.77721	1.78e-06	2.56e-05	FALSE
F9Z35_0836	long-chain_acyl-CoA_thioesterase_FadM	161.015	-0.248341	0.304704	-0.815024	0.415059	0.565283	FALSE
F9Z35_0837	putative_thioredoxin	666.933	-0.573069	0.213811	-2.68026	0.00735645	0.0262749	FALSE
F9Z35_0838	bacterial_transferase_hexapeptide_family_protein	127.967	-1.03011	0.300985	-3.42246	0.000620569	0.00344517	TRUE
F9Z35_0839	ribosomal_protein_L31	5746.3	0.0931021	0.33514	0.2778	0.781166	0.866407	FALSE
F9Z35_0840	cadmium_resistance_transporter_family_protein	1097.57	-0.175743	0.198263	-0.886414	0.375395	0.533703	FALSE
F9Z35_0841	putative_membrane_protein	1524.74	0.121786	0.179783	0.677406	0.498148	0.641284	FALSE
F9Z35_0842	glutathione_S-transferase%2C_N-terminal_domain_protein	2343.99	-1.00365	0.239299	-4.1941	2.74e-05	0.00027038	TRUE
F9Z35_0843	stringent_starvation_B_family_protein	702.451	0.118063	0.199812	0.59087	0.554607	0.68819	FALSE
F9Z35_0844	yqey-like_family_protein	1142.45	-0.658138	0.161852	-4.06631	4.78e-05	0.000427993	FALSE
F9Z35_0845	ribosomal_protein_S21	15692.8	0.747038	0.301992	2.4737	0.0133721	0.0421592	FALSE
F9Z35_0846	transglycosylase_SLT_domain_protein	1925.29	0.0276877	0.129717	0.213447	0.830978	0.89305	FALSE
F9Z35_0847	ABC_transporter_family_protein	1173.89	0.324732	0.134842	2.40824	0.0160296	0.048373	FALSE
F9Z35_0848	binding-protein-dependent_transport_system_inner_membrane_component_family_protein	382.58	0.360968	0.321358	1.12326	0.261328	0.41063	FALSE
F9Z35_0849	NLPA_lipofamily_protein	12476.2	-0.644408	0.204209	-3.15563	0.0016015	0.00746999	FALSE
F9Z35_0850	polyprenyl_P-hydroxybenzoate_and_phenylacrylic_acid_decarboxylase_family_protein	805.774	0.126851	0.163608	0.775335	0.438142	0.587737	FALSE
F9Z35_0851	parB/RepB/Spo0J_family_partition_domain_protein	2441.97	-0.802471	0.153342	-5.2332	1.67e-07	3.12e-06	FALSE
F9Z35_0852	ATP_synthase_I_chain_family_protein	622.305	-0.854793	0.336395	-2.54104	0.0110524	0.0363607	FALSE
F9Z35_0853	ATP_synthase_F0%2C_A_subunit	8535.13	-0.284066	0.163076	-1.74192	0.0815229	0.171879	FALSE
F9Z35_0854	ATP_synthase_F0%2C_C_subunit	18939.9	-0.77036	0.258044	-2.98538	0.00283227	0.0119356	FALSE
F9Z35_0855	ATP_synthase_F0%2C_B_subunit	13972.7	0.0576476	0.290426	0.198493	0.842659	0.901809	FALSE
F9Z35_0856	ATP_synthase_F1%2C_delta_subunit	18437.4	0.12189	0.197768	0.616329	0.537678	0.672351	FALSE
F9Z35_0857	ATP_synthase_F1%2C_alpha_subunit	59297.9	0.380441	0.21241	1.79107	0.0732814	0.160337	FALSE
F9Z35_0858	ATP_synthase_F1%2C_gamma_subunit	25322.2	0.737127	0.228749	3.22242	0.00127112	0.00622756	FALSE
F9Z35_0859	ATP_synthase_F1%2C_beta_subunit	50424.4	0.713015	0.22786	3.12918	0.00175298	0.0080299	FALSE
F9Z35_0860	ATP_synthase_F1%2C_epsilon_subunit	11240.8	0.819388	0.219392	3.7348	0.000187862	0.00131439	FALSE
F9Z35_0861	glycine--tRNA_ligase%2C_alpha_subunit	2223.94	-0.649556	0.138522	-4.68918	2.74e-06	3.64e-05	FALSE
F9Z35_0862	glycine--tRNA_ligase%2C_beta_subunit	6570.77	-0.0739975	0.215667	-0.34311	0.731516	0.833265	FALSE
F9Z35_0863	putative_lacto-N-neotetraose_biosynthesis_glycosyl_transferase_LgtA	1691.09	0.536948	0.194043	2.76716	0.00565475	0.0210431	FALSE
F9Z35_0864	glycosyltransferase_25_family_protein	1709.7	0.419353	0.228312	1.83675	0.0662465	0.148564	FALSE
F9Z35_0866	glycosyl_transferase	1686.28	0.865936	0.174227	4.97015	6.69e-07	1.08e-05	FALSE
F9Z35_0867	glycosyl_transferase_2_family_protein	1256.49	0.641354	0.206769	3.10179	0.00192356	0.00858979	FALSE
F9Z35_0868	glycosyltransferase_25_family_protein	1865.37	0.117376	0.170469	0.688551	0.491106	0.634617	FALSE
F9Z35_0869	RNA_methyltransferase%2C_RsmE_family_protein	467.609	-0.239293	0.215154	-1.11219	0.266056	0.416196	FALSE
F9Z35_0870	inositol_monophosphatase_family_protein	2900.71	0.240477	0.202362	1.18835	0.234696	0.376953	FALSE
F9Z35_0871	SEC-C_motif_family_protein	507.296	0.195709	0.285691	0.685035	0.493322	0.636273	FALSE
F9Z35_0872	3-oxoacyl-[acyl-carrier-protein]_reductase	10398.3	-0.304605	0.135721	-2.24435	0.02481	0.0678539	FALSE
F9Z35_0873	GMP_synthase_domain_protein	17556.8	0.254795	0.14371	1.77298	0.0762316	0.16498	FALSE
F9Z35_0874	lipid_A_export_permease/ATP-binding_protein_MsbA	3682.22	0.058879	0.197687	0.29784	0.765826	0.855898	FALSE
F9Z35_0875	malonyl_CoA-acyl_carrier_protein_transacylase	2797.7	-0.745161	0.184747	-4.03341	5.5e-05	0.000477911	FALSE
F9Z35_0876	hypothetical_protein	356.001	0.980082	0.220006	4.4548	8.4e-06	9.79e-05	FALSE
F9Z35_0877	3-oxoacyl-[acyl-carrier-protein]_synthase_3	4716.38	-0.246702	0.147261	-1.67527	0.0938808	0.191416	FALSE
F9Z35_0878	hypothetical_protein	140.088	0.230644	0.269566	0.855612	0.392213	0.543616	FALSE
F9Z35_0879	hypothetical_protein	196.843	0.437021	0.347162	1.25884	0.208088	0.345047	FALSE
F9Z35_0880	fatty_acid/phospholipid_synthesis_protein_PlsX	1012.72	0.216581	0.182014	1.18991	0.23408	0.376259	FALSE
F9Z35_0881	phosphoribosyl_transferase_domain_protein	1944.48	-0.302871	0.150867	-2.00753	0.0446932	0.109482	FALSE
F9Z35_0882	ribosomal_protein_L32	721.821	-0.269948	0.40191	-0.671661	0.501799	0.645577	FALSE
F9Z35_0883	hypothetical_protein	5647.92	-0.237209	0.410918	-0.577266	0.56376	0.69677	FALSE
F9Z35_0884	septum_formation_protein_Maf	1714.2	-0.86256	0.207411	-4.1587	3.2e-05	0.000306986	FALSE
F9Z35_0885	tetrapyrrole_(Corrin/Porphyrin)_Methylases_family_protein	1684.63	-0.432901	0.271452	-1.59476	0.110766	0.218431	FALSE
F9Z35_0886	membrane_protein_insertase%2C_YidC/Oxa1_family_domain_protein	5545.88	-0.262685	0.17262	-1.52176	0.12807	0.243921	FALSE
F9Z35_0887	putative_membrane_protein_insertion_efficiency_factor	348.457	0.882297	0.229764	3.84002	0.000123024	0.000927444	FALSE
F9Z35_0888	ribonuclease_P_protein_component	569.047	0.422709	0.212737	1.987	0.046922	0.112911	FALSE
F9Z35_0889	ribosomal_protein_L34	14.1364	-0.140124	0.466915	-0.300106	0.764096	0.855675	FALSE
F9Z35_0890	chromosomal_replication_initiator_protein_DnaA	9728.4	0.646058	0.144399	4.47412	7.67e-06	9.06e-05	FALSE
F9Z35_0891	DNA_polymerase_III%2C_beta_subunit	5520.73	-0.007434	0.193748	-0.0383694	0.969393	0.98384	FALSE
F9Z35_0892	polyphosphate_kinase_1	1828.27	0.0612174	0.237361	0.257909	0.796477	0.87437	FALSE
F9Z35_0893	putative_potassium_channel_tetramerization_domain-containing_protein	482.697	0.716374	0.182777	3.91939	8.88e-05	0.000704783	FALSE
F9Z35_0894	smpA_/_OmlA_family_protein	1747.51	-0.404556	0.292064	-1.38516	0.166004	0.290862	FALSE
F9Z35_0895	leucine--tRNA_ligase	6538.02	-0.284877	0.242121	-1.17659	0.239359	0.382339	FALSE
F9Z35_0896	type-2_restriction_enzyme_DpnI	269.273	-0.245994	0.261221	-0.941706	0.346343	0.506499	FALSE
F9Z35_0897	modification_methylase_DpnIIB	269.587	0.0599862	0.214643	0.27947	0.779884	0.865456	FALSE
F9Z35_0898	hypothetical_protein	282.944	-0.76009	0.291238	-2.60986	0.00905797	0.0308939	FALSE
F9Z35_0899	helix-turn-helix_family_protein	1434.74	-0.13577	0.216271	-0.627774	0.530152	0.668581	FALSE
F9Z35_0900	hypothetical_protein	46.4169	0.644363	0.452851	1.4229	0.154764	0.276868	FALSE
F9Z35_0901	hypothetical_protein	375.35	0.836687	0.28997	2.88543	0.00390881	0.0157199	FALSE
F9Z35_0903	preprotein_translocase%2C_SecG_subunit	6203.17	0.337057	0.343614	0.980919	0.326633	0.484261	FALSE
F9Z35_0904	triose-phosphate_isomerase	2215.33	-0.915164	0.231859	-3.94707	7.91e-05	0.000638849	FALSE
F9Z35_0905	GAF_domain_protein	1073.73	-0.745357	0.215352	-3.46111	0.000537949	0.00306992	FALSE
F9Z35_0906	ribosomal_RNA_adenine_dimethylase_family_protein	1660.01	-0.920478	0.21724	-4.23716	2.26e-05	0.000230082	FALSE
F9Z35_0907	rhodanese-like_domain_protein	438.625	-0.764236	0.237301	-3.22053	0.00127952	0.00625373	FALSE
F9Z35_0908	tonB-dependent_siderophore_receptor_family_protein	27.5783	0.0592197	0.30113	0.196658	0.844095	0.901928	FALSE
F9Z35_0909	cupin_domain_protein	23.3386	-1.17581	0.338178	-3.47689	0.00050726	0.00293153	TRUE
F9Z35_0910	periplasmic_binding_family_protein	32.7716	-0.0332928	0.340615	-0.0977432	0.922136	0.955347	FALSE
F9Z35_0911	bacterial_regulatory_helix-turn-helix%2C_AraC_family_protein	145.777	-0.730517	0.407574	-1.79236	0.0730759	0.160187	FALSE
F9Z35_0912	prolyl_oligopeptidase_family_protein	2559.62	0.339627	0.230815	1.47142	0.141177	0.259141	FALSE
F9Z35_0913	amino-acid_N-acetyltransferase	1296.86	0.271883	0.16202	1.67808	0.0933317	0.191059	FALSE
F9Z35_0914	MJ0042_family_finger-like_domain_protein	206.989	-0.756979	0.271133	-2.79191	0.00523976	0.0199345	FALSE
F9Z35_0915	orotate_phosphoribosyltransferase	1521.66	-0.475839	0.171692	-2.77147	0.00558038	0.0208815	FALSE
F9Z35_0916	uracil_DNA_glycosylase_superfamily_protein	919.533	0.0778477	0.177444	0.438717	0.660867	0.779083	FALSE
F9Z35_0917	ribosomal-protein-alanine_acetyltransferase	345.096	0.46928	0.423291	1.10865	0.267583	0.417626	FALSE
F9Z35_0918	tRNA_threonylcarbamoyl_adenosine_modification_protein_YeaZ	1699.52	-0.0330133	0.172281	-0.191625	0.848036	0.904719	FALSE
F9Z35_0919	lipoprotein	235.853	-0.422403	0.289957	-1.45678	0.145178	0.264112	FALSE
F9Z35_0920	fructose-bisphosphate_aldolase%2C_class_II%2C_Calvin_cycle_subtype	5541.52	-0.66846	0.207963	-3.21432	0.00130755	0.00636081	FALSE
F9Z35_0921	tyrosine_recombinase_XerC	586.093	-0.0778394	0.199041	-0.391072	0.695744	0.804873	FALSE
F9Z35_0922	1-deoxy-D-xylulose-5-phosphate_synthase	9069.28	0.318341	0.150555	2.11446	0.0344764	0.0892716	FALSE
F9Z35_0923	tRNA-i(6)A37_thiotransferase_enzyme_MiaB	2115.37	0.070734	0.271742	0.260298	0.794634	0.872816	FALSE
F9Z35_0924	putative_glucosamine-fructose-6-phosphate_aminotransferase	417.661	-0.46148	0.195725	-2.3578	0.0183835	0.0540395	FALSE
F9Z35_0925	glutamate-1-semialdehyde-2%2C1-aminomutase	4687.55	-0.221871	0.177273	-1.25158	0.210722	0.348586	FALSE
F9Z35_0926	exonuclease_family_protein	839.477	0.368455	0.20894	1.76345	0.0778253	0.166839	FALSE
F9Z35_0927	ribosomal_protein_L11_methyltransferase	1581.5	0.243724	0.24341	1.00129	0.316687	0.472075	FALSE
F9Z35_0928	acetyl-CoA_carboxylase%2C_biotin_carboxylase_subunit	5947.17	0.0610685	0.131052	0.465988	0.641224	0.762217	FALSE
F9Z35_0929	acetyl-CoA_carboxylase%2C_biotin_carboxyl_carrier_protein	1330.74	-0.334791	0.561399	-0.596352	0.55094	0.685488	FALSE
F9Z35_0930	tRNA_ribosyltransferase-isomerase	3197.88	0.187882	0.141482	1.32796	0.184193	0.312287	FALSE
F9Z35_0931	carbamoyl-phosphate_synthase%2C_large_subunit	12649.1	0.0426914	0.193685	0.220417	0.825546	0.890022	FALSE
F9Z35_0932	hypothetical_protein	728.745	-0.901619	0.221555	-4.06951	4.71e-05	0.000424012	FALSE
F9Z35_0933	hypothetical_protein	826.378	0.723464	0.223827	3.23225	0.00122821	0.00605229	FALSE
F9Z35_0934	glyoxalase/Bleomycin_resistance_/Dioxygenase_superfamily_protein	792.297	0.251917	0.18637	1.3517	0.176471	0.302966	FALSE
F9Z35_0935	carbamoyl-phosphate_synthase%2C_small_subunit	2733.52	-0.371758	0.151241	-2.45805	0.0139694	0.0435716	FALSE
F9Z35_0936	neisseria_PilC_beta-propeller_domain_protein	38815.2	0.266431	0.129875	2.05144	0.0402243	0.100709	FALSE
F9Z35_0937	hypothetical_protein	213.548	1.45681	0.286554	5.08392	3.7e-07	6.4e-06	TRUE
F9Z35_0938	cobQ/CobB/MinD/ParA_nucleotide_binding_domain_protein	8331.12	-0.0135301	0.139601	-0.0969203	0.92279	0.955347	FALSE
F9Z35_0940	thioredoxin_family_protein	4578.44	1.63677	0.324897	5.03783	4.71e-07	8.02e-06	TRUE
F9Z35_0941	homoprotocatechuate_degradation_operon_regulator%2C_HpaR	13272.4	-0.0684205	0.252073	-0.271431	0.78606	0.869475	FALSE
F9Z35_0942	4-hydroxyphenylacetate_3-monooxygenase%2C_reductase_component	1041.75	0.763388	0.246139	3.10145	0.00192577	0.00858979	FALSE
F9Z35_0943	nucleotidyl_transferase_family_protein	2627.78	0.584101	0.299758	1.94858	0.0513459	0.121412	FALSE
F9Z35_0944	eamA-like_transporter_family_protein	797.895	-1.45077	0.297945	-4.86926	1.12e-06	1.68e-05	TRUE
F9Z35_0945	formate--tetrahydrofolate_ligase_family_protein	11066	-0.0897058	0.221952	-0.404168	0.686089	0.798678	FALSE
F9Z35_0946	hypothetical_protein	6430.54	0.321186	0.333034	0.964424	0.334833	0.492842	FALSE
F9Z35_0947	acyltransferase_family_protein	1378.06	0.850404	0.181846	4.6765	2.92e-06	3.82e-05	FALSE
F9Z35_0948	tyrosine--tRNA_ligase	3457.83	0.103475	0.145575	0.710801	0.477207	0.623044	FALSE
F9Z35_0949	hypothetical_protein	407.542	0.132793	0.207919	0.638676	0.523034	0.662055	FALSE
F9Z35_0950	outer_membrane_protein_P.IIC	58.4078	0.73247	0.327857	2.23411	0.0254756	0.0693032	FALSE
F9Z35_0951	riboflavin_biosynthesis_protein_RibF	3955.41	0.624099	0.0994535	6.27529	3.49e-10	1.37e-08	FALSE
F9Z35_0952	isoleucine--tRNA_ligase	13593.1	0.165868	0.130579	1.27026	0.203994	0.339657	FALSE
F9Z35_0953	outer_membrane_protein_P.IIC	12.3206	0.117977	0.522914	0.225615	0.821501	0.887125	FALSE
F9Z35_0954	signal_peptidase_II	1032.09	0.383385	0.170802	2.24462	0.0247925	0.0678539	FALSE
F9Z35_0955	4-hydroxy-3-methylbut-2-enyl_diphosphate_reductase	4619.28	0.384912	0.140923	2.73137	0.00630715	0.0231338	FALSE
F9Z35_0956	hypothetical_protein	65.9863	0.607648	0.318116	1.91015	0.0561142	0.130463	FALSE
F9Z35_0957	HAD_hydrolase%2C_IA%2C_variant_3_family_protein	556.437	-0.126977	0.122222	-1.03891	0.298849	0.451765	FALSE
F9Z35_0958	putative_tonB-dependent_receptor	47.6878	-0.117222	0.296434	-0.395442	0.692517	0.803656	FALSE
F9Z35_0959	tonB_dependent_receptor_family_protein	76.0054	0.116059	0.239813	0.483958	0.628416	0.753378	FALSE
F9Z35_0961	esterase_family_protein	99.1386	0.407243	0.360426	1.12989	0.258521	0.407216	FALSE
F9Z35_0962	DNA_polymerase_III_subunit_alpha	5262.53	0.251136	0.160729	1.56248	0.118175	0.228904	FALSE
F9Z35_0963	S4_domain_protein	96.1056	-0.517215	0.375646	-1.37687	0.168554	0.294069	FALSE
F9Z35_0964	hypothetical_protein	196.893	-0.0262683	0.223248	-0.117664	0.906334	0.946646	FALSE
F9Z35_0965	hypothetical_protein	1290.23	0.174714	0.1521	1.14868	0.250687	0.396097	FALSE
F9Z35_0966	aminotransferase	505.385	0.218214	0.224878	0.970364	0.331865	0.489531	FALSE
F9Z35_0967	UDP-D-quinovosamine_4-dehydrogenase	638.509	-0.267158	0.155689	-1.71598	0.0861661	0.179264	FALSE
F9Z35_0968	degT/DnrJ/EryC1/StrS_aminotransferase_family_protein	1000.31	-0.0681362	0.134217	-0.507657	0.611694	0.739659	FALSE
F9Z35_0969	sugar_O-acyltransferase%2C_sialic_acid_O-acetyltransferase_NeuD_family_protein	1393.34	0.339902	0.140166	2.42499	0.015309	0.0464729	FALSE
F9Z35_0970	glycosyl_transferases_group_1_family_protein	885.862	0.329101	0.162887	2.02043	0.043339	0.107323	FALSE
F9Z35_0971	glycosyl_transferases_group_1_family_protein	1394.58	0.318591	0.149698	2.12823	0.0333184	0.0867128	FALSE
F9Z35_0972	polysaccharide_biosynthesis_family_protein	1328.02	-0.0514946	0.190737	-0.269977	0.787178	0.869769	FALSE
F9Z35_0973	riboflavin_biosynthesis_protein_RibD	882.402	-0.20958	0.178967	-1.17105	0.241578	0.384598	FALSE
F9Z35_0974	ATP_cone_domain_protein	252.774	-0.00535444	0.293089	-0.0182689	0.985424	0.993882	FALSE
F9Z35_0975	glutamine_amidotransferases_class-II_family_protein	2181.53	0.216169	0.144379	1.49724	0.134331	0.252241	FALSE
F9Z35_0976	3-dehydroquinate_synthase	2283.98	-0.305621	0.181012	-1.6884	0.0913341	0.187345	FALSE
F9Z35_0977	shikimate_kinase_family_protein	706.85	-0.134179	0.178474	-0.751814	0.452163	0.60377	FALSE
F9Z35_0978	type_IV_pilus_biogenesis_and_competence_protein_PilQ	47017.2	-0.0509444	0.147201	-0.346087	0.729277	0.831425	FALSE
F9Z35_0979	pilus_assembly%2C_PilP_family_protein	6548.76	-0.264171	0.167364	-1.57843	0.114468	0.22336	FALSE
F9Z35_0980	pilus_assembly%2C_PilO_family_protein	5875.53	-0.516347	0.174067	-2.96637	0.00301336	0.0125895	FALSE
F9Z35_0981	fimbrial_assembly_family_protein	6825.33	-0.813354	0.191577	-4.24557	2.18e-05	0.000222725	FALSE
F9Z35_0982	type_IV_pilus_assembly_PilM_family_protein	24732.2	-0.75816	0.187617	-4.04099	5.32e-05	0.000468701	FALSE
F9Z35_0983	penicillin-binding_protein_1A	2616.68	-0.247674	0.170246	-1.4548	0.145725	0.264636	FALSE
F9Z35_0984	ribosome_biogenesis_GTP-binding_protein_YsxC	1048.88	-0.718812	0.272913	-2.63385	0.00844237	0.0292335	FALSE
F9Z35_0985	cytochrome_c_family_protein	4480.68	-0.790394	0.179694	-4.39856	1.09e-05	0.000122998	FALSE
F9Z35_0986	resB-like_family_protein	4400.11	0.405491	0.116263	3.48771	0.000487169	0.00284367	FALSE
F9Z35_0987	cytochrome_c-type_biogenesis_protein_CcsB	1639.32	-0.00477996	0.211703	-0.0225786	0.981986	0.993167	FALSE
F9Z35_0988	tRNA_threonylcarbamoyl_adenosine_modification_protein_YgjD	1354.56	0.321731	0.236691	1.35928	0.174057	0.300336	FALSE
F9Z35_0989	bacterial_lipid_A_biosynthesis_acyltransferase_family_protein	554.671	-0.622791	0.290514	-2.14376	0.0320525	0.0842769	FALSE
F9Z35_0990	methionine_adenosyltransferase	5525.99	-0.465545	0.164716	-2.82635	0.00470813	0.0182172	FALSE
F9Z35_0991	D-alanyl-D-alanine_carboxypeptidase/D-alanyl-D-alanine-endopeptidase	2214.81	-0.217026	0.110881	-1.95729	0.0503134	0.119441	FALSE
F9Z35_0992	NADPH-dependent_FMN_reductase_family_protein	13985.9	-0.926035	0.305166	-3.03453	0.00240911	0.0104497	FALSE
F9Z35_0993	citrate_transporter_family_protein	398.335	1.19968	0.270705	4.43169	9.35e-06	0.000107919	TRUE
F9Z35_0994	his_Kinase_A_domain_protein	330.997	0.378835	0.214352	1.76736	0.0771687	0.166624	FALSE
F9Z35_0995	ribonuclease%2C_Rne/Rng_family_domain_protein	3380.3	-0.153071	0.203771	-0.751189	0.452539	0.603878	FALSE
F9Z35_0996	glutaredoxin_3	2735.59	0.198317	0.42774	0.463638	0.642907	0.762752	FALSE
F9Z35_0997	protein-export_chaperone_SecB	11760.2	-0.790042	0.283643	-2.78534	0.0053472	0.0202678	FALSE
F9Z35_0998	ATP-dependent_DNA_helicase_RecG	2266.81	-0.0198295	0.122233	-0.162227	0.871127	0.920863	FALSE
F9Z35_0999	N-acetyl-gamma-glutamyl-phosphate_reductase	1448.66	-0.392924	0.194981	-2.01519	0.0438849	0.108151	FALSE
F9Z35_1000	putative_peptide_ABC_transporter%2C_periplasmic_peptide-binding_protein	285.6	-0.198986	0.33776	-0.589136	0.55577	0.688562	FALSE
F9Z35_1001	cupin_superfamily_protein	322.629	-0.611199	0.224429	-2.72335	0.0064623	0.0235758	FALSE
F9Z35_1002	hypothetical_protein	465.431	-0.183486	0.38569	-0.475733	0.634265	0.756894	FALSE
F9Z35_1003	hlyD_secretion_family_protein	957.465	0.124294	0.155808	0.797736	0.425024	0.574668	FALSE
F9Z35_1004	hypothetical_protein	260.815	-0.824907	0.255459	-3.22911	0.00124175	0.00609829	FALSE
F9Z35_1005	putative_membrane_protein	56.7675	-0.601265	0.320708	-1.87481	0.0608195	0.139769	FALSE
F9Z35_1006	peptidase_C39_family_protein	182.422	-0.0619462	0.180677	-0.342855	0.731707	0.833265	FALSE
F9Z35_1007	ABC_transporter_family_protein	182.309	0.544806	0.278317	1.9575	0.0502883	0.119441	FALSE
F9Z35_1008	yihY_family_inner_membrane_domain_protein	804.671	-0.675315	0.184575	-3.65875	0.000253449	0.00167031	FALSE
F9Z35_1009	quinone_oxidoreductase%2C_type_IV_domain_protein	405.72	-0.329504	0.197222	-1.67073	0.0947755	0.193023	FALSE
F9Z35_1010	queuosine_biosynthesis_protein_QueC	1742.28	-0.0863705	0.170387	-0.506909	0.612219	0.739659	FALSE
F9Z35_1011	hypothetical_protein	1048.59	-0.00082148	0.216619	-0.00379229	0.996974	0.99844	FALSE
F9Z35_1012	queuosine_biosynthesis_protein_QueD	692.371	-0.0650151	0.335763	-0.193634	0.846462	0.903985	FALSE
F9Z35_1013	hypothetical_protein	22.9413	1.13446	0.530732	2.13754	0.0325538	0.0850478	FALSE
F9Z35_1014	hypothetical_protein	394.303	-0.291426	0.272802	-1.06827	0.2854	0.436432	FALSE
F9Z35_1015	radical_SAM_superfamily_protein	857.416	0.212486	0.208422	1.0195	0.307967	0.461612	FALSE
F9Z35_1017	glycosyl_hydrolase_family_3_N_terminal_domain_protein	678.372	0.364451	0.17511	2.08127	0.0374095	0.095774	FALSE
F9Z35_1018	na+/H+_antiporter_family_protein	2289.34	-0.298522	0.199978	-1.49278	0.135496	0.252954	FALSE
F9Z35_1019	peptidase_Do_family_protein	2882.54	-0.89353	0.149939	-5.95928	2.53e-09	7.96e-08	FALSE
F9Z35_1020	endonuclease_III	911.621	-0.531834	0.147484	-3.60605	0.000310892	0.00198485	FALSE
F9Z35_1021	putative_membrane_protein	202.89	-0.813198	0.284069	-2.86268	0.0042008	0.0166322	FALSE
F9Z35_1022	glucose/galactose_transporter_WARNING_family_protein	14097.6	-0.803147	0.185613	-4.32699	1.51e-05	0.000160968	FALSE
F9Z35_1023	na+/H+_antiporter_NhaC	2355.71	0.431515	0.105035	4.10828	3.99e-05	0.00036849	FALSE
F9Z35_1024	transporter_associated_domain_protein	1388.95	-0.147479	0.139641	-1.05613	0.29091	0.44221	FALSE
F9Z35_1025	putative_rRNA_maturation_factor_YbeY	887.761	0.0352269	0.1789	0.196908	0.843899	0.901928	FALSE
F9Z35_1026	porphobilinogen_deaminase	5517.7	0.576622	0.139736	4.12651	3.68e-05	0.000343591	FALSE
F9Z35_1027	putative_transposase	73.5354	1.0837	0.253994	4.26665	1.98e-05	0.000205783	TRUE
F9Z35_1028	DDE_superendonuclease_family_protein	94.2898	0.987689	0.328406	3.00752	0.00263388	0.0113285	FALSE
F9Z35_1029	tryptophan_halogenase_family_protein	616.443	0.226098	0.174808	1.29341	0.195869	0.327463	FALSE
F9Z35_1030	DEAD/DEAH_box_helicase_family_protein	2977.87	0.0671563	0.170408	0.394091	0.693514	0.803658	FALSE
F9Z35_1031	TIM-barrel%2C_nifR3_family_protein	2647.15	0.535154	0.201086	2.66132	0.00778347	0.0273694	FALSE
F9Z35_1032	bacterial_regulatory%2C_Fis_family_protein	219.068	0.509538	0.26011	1.95893	0.0501209	0.119344	FALSE
F9Z35_1033	crossover_junction_endodeoxyribonuclease_RuvC	608.667	0.526764	0.215378	2.44576	0.0144546	0.044541	FALSE
F9Z35_1034	bacterial_lipid_A_biosynthesis_acyltransferase_family_protein	772.47	0.433066	0.138465	3.12762	0.00176227	0.0080544	FALSE
F9Z35_1035	putative_3'-5'_exonuclease_related_to_the_exonuclease_domain_of_PolB_family_protein	7498.85	1.35613	0.18336	7.396	1.4e-13	8.69e-12	TRUE
F9Z35_1036	aminopeptidase_N	8862.87	0.78545	0.21935	3.58081	0.000342527	0.00214657	FALSE
F9Z35_1037	putative_transposase	270.783	1.3387	0.208923	6.40764	1.48e-10	6.42e-09	TRUE
F9Z35_1038	hypothetical_protein	83.3775	-0.297278	0.282944	-1.05066	0.293415	0.445354	FALSE
F9Z35_1039	hypothetical_protein	133.519	-0.774016	0.277828	-2.78595	0.00533709	0.020267	FALSE
F9Z35_1040	metA-pathway_of_phenol_degradation_family_protein	56.6202	0.0151737	0.322289	0.047081	0.962449	0.980414	FALSE
F9Z35_1041	periplasmic_solute_binding_family_protein	1321.01	-0.649487	0.326995	-1.98623	0.0470081	0.112985	FALSE
F9Z35_1042	ABC_3_transport_family_protein	176.574	0.0201347	0.232947	0.0864346	0.931121	0.959294	FALSE
F9Z35_1043	ABC_transporter_family_protein	1391.54	-0.102386	0.24556	-0.41695	0.676715	0.791265	FALSE
F9Z35_1044	ribosomal_protein_L19	12421.5	0.617802	0.214461	2.88072	0.00396766	0.0158629	FALSE
F9Z35_1045	tRNA_(guanine(37)-N(1))-methyltransferase	13146.9	1.09444	0.233964	4.67781	2.9e-06	3.82e-05	TRUE
F9Z35_1046	16S_rRNA_processing_protein_RimM	12380	0.575655	0.218341	2.63649	0.00837684	0.0291052	FALSE
F9Z35_1047	ribosomal_protein_S16	3819.68	0.223813	0.531787	0.420869	0.673851	0.789632	FALSE
F9Z35_1048	acetyltransferase_family_protein	43.4407	1.96333	0.379368	5.17525	2.28e-07	4.19e-06	TRUE
F9Z35_1049	coA_binding_domain_protein	346.582	0.288827	0.339202	0.85149	0.394497	0.545349	FALSE
F9Z35_1050	his_Kinase_A_domain_protein	2181.95	0.77037	0.226262	3.40477	0.000662201	0.00362702	FALSE
F9Z35_1051	transcriptional_regulatory%2C_C_terminal_family_protein	10753	0.159773	0.148479	1.07607	0.281896	0.432692	FALSE
F9Z35_1052	hypothetical_protein	1074.18	0.165795	0.191902	0.863954	0.387613	0.541545	FALSE
F9Z35_1053	hypothetical_protein	24.4868	-0.199295	0.460414	-0.432862	0.665115	0.782028	FALSE
F9Z35_1054	septum_formation_protein_Maf	388.992	0.129142	0.215006	0.600641	0.548079	0.68276	FALSE
F9Z35_1055	twin_arginine-targeting_protein_translocase_TatC	619.295	-0.0827492	0.221397	-0.373758	0.708584	0.816326	FALSE
F9Z35_1056	twin_arginine-targeting_protein_translocase_TatB	1579.83	0.348543	0.199695	1.74538	0.0809194	0.171507	FALSE
F9Z35_1057	twin_arginine-targeting_translocase%2C_TatA/E_family_protein	340.428	-0.859834	0.368015	-2.33641	0.0194698	0.056182	FALSE
F9Z35_1058	scavenger_mRNA_decapping_enzyme_C-term_binding_family_protein	909.104	-0.304329	0.152123	-2.00055	0.045441	0.110378	FALSE
F9Z35_1059	phosphoribosyl-ATP_pyrophosphatase	1086.12	-0.47073	0.226937	-2.07427	0.0380541	0.0968176	FALSE
F9Z35_1060	zinc-binding_dehydrogenase_family_protein	28217.1	-1.23431	0.186308	-6.62507	3.47e-11	1.69e-09	TRUE
F9Z35_1061	hypothetical_protein	305.535	-0.123616	0.156731	-0.788714	0.430279	0.579473	FALSE
F9Z35_1062	histone_deacetylase_domain_protein	378.699	-1.07909	0.164666	-6.55324	5.63e-11	2.61e-09	TRUE
F9Z35_1063	preprotein_translocase%2C_YajC_subunit	5466.69	-0.498161	0.258407	-1.92782	0.0538775	0.126229	FALSE
F9Z35_1064	protein-export_membrane_protein_SecD	14602.8	0.344632	0.142477	2.41886	0.0155693	0.0471144	FALSE
F9Z35_1065	protein-export_membrane_protein_SecF	6769.6	0.540565	0.117705	4.59254	4.38e-06	5.39e-05	FALSE
F9Z35_1066	ribosomal_protein_S15	16136	0.658583	0.307323	2.14296	0.0321161	0.0843357	FALSE
F9Z35_1067	polyamine_ABC_transporter%2C_ATP-binding_family_protein	3941.88	-0.426918	0.160391	-2.66173	0.0077741	0.0273694	FALSE
F9Z35_1070	binding-protein-dependent_transport_system_inner_membrane_component_family_protein	1911.67	-0.308932	0.192321	-1.60634	0.108199	0.213989	FALSE
F9Z35_1071	binding-protein-dependent_transport_system_inner_membrane_component_family_protein	1542.84	0.161316	0.178758	0.902424	0.366832	0.52629	FALSE
F9Z35_1072	FAD_dependent_oxidoreductase_family_protein	918.978	0.0856651	0.22907	0.37397	0.708427	0.816326	FALSE
F9Z35_1073	ammonium_transporter_family_protein	16297.3	0.643592	0.27172	2.36859	0.0178562	0.0527932	FALSE
F9Z35_1074	transcription_termination_factor_Rho	6302	0.325761	0.207399	1.5707	0.116253	0.226195	FALSE
F9Z35_1075	phosphoenolpyruvate_synthase	42993.8	0.00394177	0.135274	0.0291393	0.976754	0.990263	FALSE
F9Z35_1076	putative_transposase	111.831	0.935592	0.254147	3.68131	0.000232041	0.00155798	FALSE
F9Z35_1077	kinase/pyrophosphorylase_family_protein	968.891	-0.4929	0.198014	-2.48922	0.0128025	0.0406773	FALSE
F9Z35_1078	HAD_hydrolase%2C_IA%2C_variant_3_family_protein	286.086	-0.475886	0.205851	-2.3118	0.0207885	0.0590695	FALSE
F9Z35_1079	hypothetical_protein	522.333	-0.331469	0.224083	-1.47922	0.139081	0.256731	FALSE
F9Z35_1080	outer_membrane_lipocarrier_protein_LolA	715.051	-0.620192	0.179009	-3.46459	0.000531044	0.003039	FALSE
F9Z35_1081	bacterial_extracellular_solute-binding_family_protein	10848.4	-0.117698	0.149715	-0.786145	0.431782	0.580859	FALSE
F9Z35_1082	glycosyl_transferase_2_family_protein	3380.99	0.0638425	0.234576	0.272161	0.785498	0.869475	FALSE
F9Z35_1083	bacterial_transferase_hexapeptide_family_protein	5873.68	-0.581758	0.199854	-2.91092	0.00360372	0.014637	FALSE
F9Z35_1084	peptide_chain_release_factor_3	2510.46	0.354405	0.161219	2.19829	0.0279285	0.0751751	FALSE
F9Z35_1085	phosphoribosyl-AMP_cyclohydrolase_family_protein	535.526	0.727626	0.168039	4.33009	1.49e-05	0.000160263	FALSE
F9Z35_1086	imidazoleglycerol_phosphate_synthase%2C_cyclase_subunit	1358.34	0.809484	0.230356	3.51406	0.000441316	0.00264401	FALSE
F9Z35_1087	1-(5-phosphoribosyl)-5-[(5-_phosphoribosylamino)methylideneamino]imidazole-4-_carboxamide_isomerase	1914	0.147209	0.134608	1.09362	0.274123	0.42459	FALSE
F9Z35_1088	imidazole_glycerol_phosphate_synthase%2C_glutamine_amidotransferase_subunit	1157.9	0.0684587	0.118892	0.575804	0.564748	0.697569	FALSE
F9Z35_1089	phosphate_acetyltransferase	12121.9	-0.0458184	0.202454	-0.226315	0.820956	0.887125	FALSE
F9Z35_1090	fe(3+)_ions_import_ATP-binding_protein_FbpC	1760.95	0.557691	0.237022	2.35291	0.018627	0.0545776	FALSE
F9Z35_1091	binding-protein-dependent_transport_system_inner_membrane_component_family_protein	2015.01	0.759585	0.231365	3.28306	0.00102686	0.00529766	FALSE
F9Z35_1092	major_ferric_iron-binding_protein	36386.8	0.169899	0.542012	0.313459	0.753932	0.847011	FALSE
F9Z35_1093	hypothetical_protein	179.811	0.171719	0.262823	0.653365	0.513521	0.655702	FALSE
F9Z35_1094	argininosuccinate_lyase	6399.01	0.00925786	0.19774	0.0468183	0.962658	0.980414	FALSE
F9Z35_1095	UTP-glucose-1-phosphate_uridylyltransferase	2982.23	0.116413	0.166748	0.698137	0.485092	0.630434	FALSE
F9Z35_1096	non-canonical_purine_NTP_pyrophosphatase%2C_RdgB/HAM1_family	772.69	0.363177	0.209494	1.73359	0.0829906	0.174614	FALSE
F9Z35_1097	putative_membrane_protein	261.053	0.271369	0.33522	0.809524	0.418214	0.567714	FALSE
F9Z35_1098	inorganic_pyrophosphatase	7410.69	-0.322029	0.183809	-1.75197	0.0797786	0.169779	FALSE
F9Z35_1099	NUDIX_domain_protein	984.131	0.327922	0.130653	2.50986	0.0120779	0.0388586	FALSE
F9Z35_1101	hypothetical_protein	2002.43	0.0459739	0.213378	0.215457	0.829411	0.892305	FALSE
F9Z35_1102	hypothetical_protein	830.434	-1.68369	0.25056	-6.7197	1.82e-11	9.3e-10	TRUE
F9Z35_1103	hypothetical_protein	469.198	-0.687977	0.389499	-1.76631	0.0773431	0.166624	FALSE
F9Z35_1104	hypothetical_protein	566.922	-0.0135834	0.264163	-0.0514204	0.958991	0.97863	FALSE
F9Z35_1105	cation_transport_family_protein	760.872	-0.182697	0.178185	-1.02532	0.30521	0.458826	FALSE
F9Z35_1106	bis(5'-nucleosyl)-tetraphosphatase	1009.93	0.454938	0.139196	3.26834	0.00108182	0.0055116	FALSE
F9Z35_1107	putative_endoribonuclease_L-PSP	1080.89	-0.338299	0.227213	-1.48891	0.136512	0.25359	FALSE
F9Z35_1108	outer_membrane_insertion_C-terminal_signal_domain_protein	5747.04	-1.43202	0.22986	-6.22999	4.66e-10	1.77e-08	TRUE
F9Z35_1109	radical_SAM_superfamily_protein	877.704	0.28843	0.282402	1.02134	0.307092	0.460637	FALSE
F9Z35_1110	DNA_ligase%2C_NAD-dependent	2898.7	0.180768	0.243048	0.743753	0.457026	0.607816	FALSE
F9Z35_1111	zipA%2C_C-terminal_FtsZ-binding_domain_protein	5222.53	-0.285044	0.147079	-1.93803	0.0526191	0.123564	FALSE
F9Z35_1112	N-acetylmuramoyl-L-alanine_amidase_family_protein	542.519	-0.679994	0.194399	-3.49794	0.000468875	0.00276413	FALSE
F9Z35_1113	yceG-like_family_protein	1163.36	0.150681	0.170337	0.884605	0.37637	0.533986	FALSE
F9Z35_1114	thymidylate_kinase	906.183	0.305765	0.188754	1.61991	0.105251	0.209784	FALSE
F9Z35_1115	malic_enzyme%2C_NAD_binding_domain_protein	17170.9	-0.210115	0.19004	-1.10564	0.268884	0.419016	FALSE
F9Z35_1117	tetraacyldisaccharide_4'-kinase	2168.18	0.0957434	0.14625	0.654658	0.512688	0.655048	FALSE
F9Z35_1118	hypothetical_protein	2009.69	-0.968239	0.133884	-7.2319	4.76e-13	2.78e-11	FALSE
F9Z35_1119	trm112p-like_family_protein	261.109	-0.464067	0.348029	-1.33341	0.182396	0.310012	FALSE
F9Z35_1120	3-deoxy-D-manno-octulosonate_cytidylyltransferase	2259.34	-0.115732	0.238002	-0.486265	0.626779	0.752799	FALSE
F9Z35_1121	putative_3-deoxy-manno-octulosonate_cytidylyltransferase	1215.09	0.178183	0.152865	1.16562	0.243768	0.38696	FALSE
F9Z35_1123	tryptophan_synthase%2C_alpha_subunit	5693.81	0.759194	0.205325	3.69753	0.000217709	0.0014826	FALSE
F9Z35_1124	acetyl-CoA_carboxylase%2C_carboxyl_transferase%2C_beta_subunit	8435.88	-0.090671	0.170291	-0.532448	0.594416	0.725443	FALSE
F9Z35_1125	CNP1-like_family_protein	983.416	-0.841457	0.236304	-3.5609	0.000369583	0.00227427	FALSE
F9Z35_1126	sirA-like_family_protein	1059.97	-0.191413	0.107597	-1.77898	0.0752431	0.16336	FALSE
F9Z35_1127	hypothetical_protein	305.427	0.92627	0.270353	3.42615	0.000612201	0.00340797	FALSE
F9Z35_1128	dihydroorotase%2C_homodimeric_type	652.049	0.0921943	0.195289	0.472093	0.636861	0.759548	FALSE
F9Z35_1129	transcription_antitermination_factor_NusB	636.833	-0.337786	0.275365	-1.22668	0.219941	0.359184	FALSE
F9Z35_1130	6%2C7-dimethyl-8-ribityllumazine_synthase	1066.99	0.0658877	0.177468	0.371266	0.71044	0.816326	FALSE
F9Z35_1131	hypothetical_protein	624.52	0.329881	0.303245	1.08784	0.276666	0.427232	FALSE
F9Z35_1132	ribonuclease_III	1286.87	-0.00220342	0.282883	-0.00778916	0.993785	0.996223	FALSE
F9Z35_1133	GTP-binding_protein_Era	905.256	0.297854	0.316763	0.940306	0.347061	0.506636	FALSE
F9Z35_1134	lactoferrin_receptor_domain_protein	47.3818	0.543877	0.329499	1.65062	0.0988169	0.199884	FALSE
F9Z35_1135	tonB-dependent_hemoglobin/transferrin/lactoferrin_receptor_family_protein	314.704	0.640855	0.183462	3.49312	0.000477416	0.00279473	FALSE
F9Z35_1136	N-(5'phosphoribosyl)anthranilate_(PRA)_isomerase_family_protein	954.36	0.823767	0.207202	3.97567	7.02e-05	0.000580479	FALSE
F9Z35_1137	transcription_elongation_factor_GreB	624.336	1.29441	0.262385	4.93326	8.09e-07	1.26e-05	TRUE
F9Z35_1138	amidophosphoribosyltransferase	8979.92	0.309315	0.225888	1.36933	0.170896	0.297141	FALSE
F9Z35_1139	colicin_V_production_family_protein	886.497	0.508701	0.204217	2.49099	0.0127389	0.0405661	FALSE
F9Z35_1140	cell_division_protein_FtsN	2295.85	-0.0314104	0.17825	-0.176216	0.860125	0.913324	FALSE
F9Z35_1141	bifunctional_FolC_family_protein	2682.99	0.0652667	0.131233	0.497333	0.618954	0.745152	FALSE
F9Z35_1142	putative_folI_protein	758.597	1.00814	0.258491	3.90012	9.61e-05	0.000752594	TRUE
F9Z35_1143	hypothetical_protein	1168.64	0.203289	0.244714	0.83072	0.406132	0.556864	FALSE
F9Z35_1144	ABC_transporter_family_protein	6094.55	0.153873	0.23911	0.643524	0.519884	0.660289	FALSE
F9Z35_1145	hypothetical_protein	2067.06	-0.129785	0.21099	-0.615124	0.538473	0.672844	FALSE
F9Z35_1146	putative_RelA/SpoT_domain_protein	1538.45	0.756956	0.181777	4.16421	3.12e-05	0.000301671	FALSE
F9Z35_1147	dimethyladenosine_transferase	4296.36	0.262872	0.166598	1.57789	0.114591	0.223387	FALSE
F9Z35_1148	hypothetical_protein	111.627	0.0551905	0.228655	0.24137	0.809268	0.883192	FALSE
F9Z35_1149	tryptophan_synthase%2C_beta_subunit	4973.36	-0.400303	0.16745	-2.39058	0.0168218	0.0501002	FALSE
F9Z35_1150	igA-specific_serine_endopeptidase_autotransporter	9096.86	0.0700207	0.209947	0.333516	0.738745	0.839842	FALSE
F9Z35_1152	DNA_internalization-related_competence_protein_ComEC/Rec2	1189.03	-0.116026	0.182927	-0.634276	0.525901	0.664861	FALSE
F9Z35_1153	outer_membrane_assembly_lipoYfiO_family_protein	5070.69	-0.579743	0.173772	-3.33623	0.000849219	0.00451811	FALSE
F9Z35_1154	pseudouridine_synthase%2C_RluA_family_protein	2758.86	0.807163	0.138723	5.81853	5.94e-09	1.76e-07	FALSE
F9Z35_1155	transporter	634.237	0.372905	0.164835	2.26229	0.0236795	0.0655517	FALSE
F9Z35_1156	multi-copper_polyphenol_oxidoreductase_laccase_family_protein	1574.49	-0.0706258	0.189679	-0.372343	0.709638	0.816326	FALSE
F9Z35_1157	lipopolysaccharide-assembly_family_protein	842.079	-0.745577	0.146089	-5.1036	3.33e-07	5.87e-06	FALSE
F9Z35_1158	DNA_polymerase_III%2C_delta_subunit	3058.64	-0.0826105	0.288008	-0.286833	0.77424	0.862504	FALSE
F9Z35_1159	hypothetical_protein	1990.61	-1.2872	0.209328	-6.14921	7.79e-10	2.7e-08	TRUE
F9Z35_1160	RDD_family_protein	1311.57	-0.27553	0.134642	-2.04639	0.0407183	0.101821	FALSE
F9Z35_1161	yicC-like%2C_N-terminal_region_family_protein	2567.63	0.767074	0.24178	3.17261	0.00151076	0.00717785	FALSE
F9Z35_1162	hypothetical_protein	222.079	1.14854	0.223206	5.14564	2.67e-07	4.78e-06	TRUE
F9Z35_1163	alternative_sigma_factor_RpoH	7904.95	-0.137889	0.207741	-0.663755	0.506847	0.649939	FALSE
F9Z35_1164	apolipoprotein_N-acyltransferase	622.397	-0.32276	0.236232	-1.36628	0.17185	0.297786	FALSE
F9Z35_1165	hypothetical_protein	1079.4	-0.0912279	0.165227	-0.552136	0.580855	0.713154	FALSE
F9Z35_1166	sodium/hydrogen_exchanger_family_protein	4445.72	0.664419	0.290827	2.28458	0.0223374	0.0625998	FALSE
F9Z35_1167	cytochrome_C_oxidase%2C_cbb3-type%2C_subunit_III_family_protein	496.26	-0.689787	0.361927	-1.90587	0.0566665	0.131407	FALSE
F9Z35_1168	ferrochelatase	1844.56	0.318478	0.140033	2.2743	0.0229479	0.0640471	FALSE
F9Z35_1169	queuine_tRNA-ribosyltransferase	2888.21	-0.0870818	0.13054	-0.667092	0.504714	0.648102	FALSE
F9Z35_1171	threonine--tRNA_ligase	22472.8	0.612884	0.137086	4.47079	7.79e-06	9.15e-05	FALSE
F9Z35_1172	translation_initiation_factor_IF-3	7657.38	0.62003	0.183622	3.37667	0.000733696	0.00399104	FALSE
F9Z35_1173	ribosomal_protein_L35	5646.64	0.0507522	0.295551	0.17172	0.863657	0.916005	FALSE
F9Z35_1174	ribosomal_protein_L20	8162.56	0.441063	0.229655	1.92055	0.0547886	0.12807	FALSE
F9Z35_1175	phenylalanine--tRNA_ligase%2C_alpha_subunit	2082.33	-0.230064	0.185345	-1.24127	0.214505	0.352562	FALSE
F9Z35_1176	DNA_mismatch_endonuclease_Vsr_family_protein	207.13	0.304201	0.21403	1.4213	0.155229	0.277456	FALSE
F9Z35_1177	C-5_cytosine-specific_DNA_methylase_family_protein	78.7103	0.721149	0.339089	2.12673	0.0334427	0.0869256	FALSE
F9Z35_1179	HNH_endonuclease_family_protein	1328.86	0.26277	0.197422	1.331	0.183188	0.311089	FALSE
F9Z35_1180	phenylalanine--tRNA_ligase%2C_beta_subunit	10410.5	0.576989	0.246936	2.3366	0.0194602	0.056182	FALSE
F9Z35_1181	integration_host_factor%2C_alpha_subunit	788.595	-0.217788	0.246054	-0.885122	0.376091	0.533986	FALSE
F9Z35_1182	hypothetical_protein	731.038	0.147073	0.396836	0.370613	0.710926	0.816425	FALSE
F9Z35_1183	fxsA_cytoplasmic_membrane_family_protein	271.818	-0.271249	0.27096	-1.00106	0.316796	0.472075	FALSE
F9Z35_1184	hypothetical_protein	65.2002	-0.523219	0.308093	-1.69825	0.0894608	0.184965	FALSE
F9Z35_1185	adenosylmethionine-8-amino-7-oxononanoate_transaminase	650.572	-0.379109	0.146463	-2.58843	0.00964158	0.0325583	FALSE
F9Z35_1186	dethiobiotin_synthase	202.596	0.244166	0.182833	1.33546	0.181727	0.309133	FALSE
F9Z35_1187	chorismate_lyase_family_protein	210.065	0.336266	0.2964	1.1345	0.256586	0.404791	FALSE
F9Z35_1188	4-hydroxybenzoate_polyprenyl_transferase	2013.66	-0.197496	0.141358	-1.39714	0.162372	0.286464	FALSE
F9Z35_1189	PTS_IIA-like_nitrogen-regulatory_protein_PtsN	2506.93	-0.462098	0.241628	-1.91244	0.0558197	0.130034	FALSE
F9Z35_1190	HPr(Ser)_kinase/phosphatase	2018.81	-0.3033	0.24578	-1.23403	0.217192	0.355832	FALSE
F9Z35_1191	P-loop_ATPase_family_protein	2225.28	-0.0945621	0.240697	-0.392868	0.694417	0.80419	FALSE
F9Z35_1192	ribosome_biogenesis_GTP-binding_protein_YlqF	907.371	0.39759	0.147707	2.69175	0.00710783	0.0255207	FALSE
F9Z35_1193	transcriptional_regulators_family_protein	779	0.557788	0.195693	2.85032	0.00436753	0.0171264	FALSE
F9Z35_1194	DNA_repair_protein_RecN	9285.8	0.350048	0.237204	1.47573	0.140018	0.257476	FALSE
F9Z35_1197	tRNA_U-34_5-methylaminomethyl-2-thiouridine_biosynthesis_protein_MnmC	152.465	-0.985417	0.283311	-3.47822	0.000504762	0.00292963	FALSE
F9Z35_1198	hypothetical_protein	641.989	0.119773	0.192011	0.623783	0.53277	0.668669	FALSE
F9Z35_1199	ubiquinone/menaquinone_biosynthesis_methyltransferase_family_protein	1992.6	-0.462944	0.139064	-3.329	0.000871584	0.00460116	FALSE
F9Z35_1200	hypothetical_protein	28716.4	1.04646	0.277213	3.77494	0.000160044	0.00114726	TRUE
F9Z35_1201	2-amino-4-hydroxy-6-_hydroxymethyldihydropteridine_diphosphokinase	162.417	-1.29486	0.321905	-4.0225	5.76e-05	0.000496385	TRUE
F9Z35_1202	SirB_family_protein	94.4097	-0.482969	0.232673	-2.07574	0.037918	0.0965917	FALSE
F9Z35_1203	rRNA_methylase_family_protein	18.4194	0.76151	0.468008	1.62713	0.10371	0.207115	FALSE
F9Z35_1204	ubiE/COQ5_methyltransferase_family_protein	262.677	0.523502	0.229003	2.28601	0.0222538	0.0624513	FALSE
F9Z35_1205	RNA_chaperone_Hfq	9853.27	-0.782349	0.578872	-1.35151	0.176534	0.302966	FALSE
F9Z35_1206	D-alanyl-D-alanine_carboxypeptidase_family_protein	763.938	-0.718424	0.222287	-3.23197	0.00122942	0.00605229	FALSE
F9Z35_1207	ahpC/TSA_family_protein	669.614	-1.59946	0.18608	-8.59558	8.28e-18	1.13e-15	TRUE
F9Z35_1208	tyrosine_recombinase_XerD	529.882	-0.0124471	0.159044	-0.0782619	0.93762	0.963812	FALSE
F9Z35_1209	BFD-like_[2Fe-2S]_binding_domain_protein	1397.59	-0.629761	0.350951	-1.79444	0.0727427	0.159628	FALSE
F9Z35_1210	putative_thioredoxin	299.616	-0.181372	0.257905	-0.703252	0.481899	0.627482	FALSE
F9Z35_1211	dTDP-4-dehydrorhamnose_reductase	2095.19	-0.787044	0.228452	-3.44513	0.000570794	0.00320366	FALSE
F9Z35_1212	phosphoribosylaminoimidazolesuccinocarboxamide_synthase	4010.12	-0.639637	0.190912	-3.35044	0.000806844	0.00432646	FALSE
F9Z35_1213	polyribonucleotide_nucleotidyltransferase	38803	-0.0182076	0.19209	-0.094787	0.924484	0.955347	FALSE
F9Z35_1214	description_family_protein	202.682	-0.50452	0.302887	-1.6657	0.0957727	0.194497	FALSE
F9Z35_1215	putative_identified_by_MetaGeneAnnotator	41.6697	-0.760115	0.406999	-1.86761	0.0618167	0.141486	FALSE
F9Z35_1216	diaminopimelate_epimerase	1876.69	0.0416187	0.139356	0.29865	0.765207	0.855675	FALSE
F9Z35_1217	putative_membrane_protein	719.02	0.283685	0.189428	1.49758	0.134242	0.252241	FALSE
F9Z35_1218	cysteine_synthase_A	55708.5	1.00807	0.316398	3.18608	0.00144215	0.00686787	TRUE
F9Z35_1219	eamA-like_transporter_family_protein	726.269	0.42581	0.260842	1.63245	0.102585	0.205271	FALSE
F9Z35_1220	eamA-like_transporter_family_protein	323.385	0.461298	0.254957	1.80932	0.070402	0.155999	FALSE
F9Z35_1221	signal_peptidase_I	2137.44	0.149561	0.159259	0.939105	0.347677	0.506636	FALSE
F9Z35_1222	GTP-binding_protein_LepA	8848.37	0.171437	0.123658	1.38638	0.16563	0.290548	FALSE
F9Z35_1223	MTA/SAH_nucleosidase	2233.12	0.0890949	0.176495	0.5048	0.613699	0.740571	FALSE
F9Z35_1224	twitching_motility_family_protein	15497.8	-0.582345	0.160471	-3.62897	0.000284549	0.00183967	FALSE
F9Z35_1225	DNA_polymerase_III%2C_delta'_subunit	7202.62	0.0654364	0.263038	0.248772	0.803537	0.879286	FALSE
F9Z35_1226	pilZ_domain_protein	966.789	-0.32652	0.23095	-1.41381	0.157418	0.279656	FALSE
F9Z35_1227	hydrolase%2C_TatD_family_protein	5940.33	0.200797	0.124147	1.61741	0.10579	0.210637	FALSE
F9Z35_1228	monothiol_glutaredoxin%2C_Grx4_family	7386.78	0.452631	0.22402	2.0205	0.0433318	0.107323	FALSE
F9Z35_1229	uracil_phosphoribosyltransferase	1238.62	-0.8214	0.221357	-3.71075	0.000206648	0.00142629	FALSE
F9Z35_1230	hypothetical_protein	835.878	-0.534115	0.245997	-2.17122	0.0299143	0.0793699	FALSE
F9Z35_1231	N-6_DNA_Methylase_family_protein	1038.66	0.116067	0.186039	0.623887	0.532702	0.668669	FALSE
F9Z35_1232	type_I_restriction_modification_DNA_specificity_domain_protein	781.518	-0.453346	0.202416	-2.23968	0.0251116	0.0684954	FALSE
F9Z35_1233	putative_chitinase	629.288	-0.432375	0.156018	-2.77132	0.0055829	0.0208815	FALSE
F9Z35_1234	uroporphyrinogen-III_synthase_HemD_family_protein	889.641	0.0485814	0.210449	0.230846	0.817434	0.885971	FALSE
F9Z35_1235	hemX_family_protein	4890.47	-0.0202968	0.132512	-0.153169	0.878265	0.926327	FALSE
F9Z35_1236	hemY_family_protein	3849.67	0.209437	0.188683	1.11	0.267	0.417354	FALSE
F9Z35_1237	uroporphyrinogen_decarboxylase	2086.76	-0.322335	0.212938	-1.51375	0.13009	0.246087	FALSE
F9Z35_1238	Z1_domain_protein	5236.27	0.189973	0.177952	1.06755	0.285724	0.436599	FALSE
F9Z35_1239	ngoFVII_restriction_endonuclease_family_protein	1512.95	0.197889	0.16691	1.1856	0.23578	0.378397	FALSE
F9Z35_1240	DNA_(cytosine-5-)-methyltransferase_family_protein	2372.6	0.237184	0.16372	1.44872	0.147417	0.266525	FALSE
F9Z35_1241	DNA_repair_protein_RadA	2542.73	-0.507967	0.17278	-2.93996	0.00328254	0.0135754	FALSE
F9Z35_1242	hypothetical_protein	523.668	-0.522751	0.284197	-1.8394	0.0658568	0.148015	FALSE
F9Z35_1243	rhodanese-like_domain_protein	474.574	-1.33172	0.256146	-5.19906	2e-07	3.72e-06	TRUE
F9Z35_1244	exodeoxyribonuclease_V%2C_beta_subunit	2734.54	0.365623	0.169763	2.15372	0.0312618	0.0826232	FALSE
F9Z35_1245	putative_deferrochelatase/peroxidase_YfeX	1709.64	-0.189606	0.138759	-1.36645	0.171799	0.297786	FALSE
F9Z35_1246	putative_ABC_transporter%2C_periplasmic_binding_protein%2C_amino_acid	29946.9	1.30385	0.273669	4.76432	1.89e-06	2.69e-05	TRUE
F9Z35_1247	amino_ABC_transporter%2C_permease%2C_3-TM_region%2C_His/Glu/Gln/Arg/opine_family_domain_protein	5997.54	1.534	0.291979	5.25379	1.49e-07	2.89e-06	TRUE
F9Z35_1248	L-cystine_import_ATP-binding_protein_TcyC	12719.5	1.6693	0.274611	6.07879	1.21e-09	4.12e-08	TRUE
F9Z35_1249	phosphoglucomutase/phosphomannomutase%2C_C-terminal_domain_protein	3989.6	-0.994366	0.196014	-5.07295	3.92e-07	6.72e-06	FALSE
F9Z35_1250	cyclophilin_type_peptidyl-prolyl_cis-trans_isomerase/CLD_family_protein	4479.8	-0.75043	0.297837	-2.5196	0.0117489	0.0379878	FALSE
F9Z35_1251	na+_symporter_family_protein	1241.52	-1.31525	0.174885	-7.52068	5.45e-14	3.84e-12	TRUE
F9Z35_1252	vanZ_like_family_protein	124.61	0.355144	0.263981	1.34534	0.178515	0.305634	FALSE
F9Z35_1253	putative_glutaminase	15.1325	0.190541	0.512664	0.371667	0.71014	0.816326	FALSE
F9Z35_1254	peptidyl-tRNA_hydrolase	732.222	-0.466823	0.138262	-3.37636	0.000734523	0.00399104	FALSE
F9Z35_1255	protein_RnfH	101.68	0.393473	0.301051	1.307	0.191214	0.321258	FALSE
F9Z35_1256	polyketide_cyclase_/_dehydrase_and_lipid_transport_family_protein	565.66	-0.109324	0.202106	-0.540926	0.588559	0.719327	FALSE
F9Z35_1257	ATP-dependent_metallopeptidase_HflB_family_protein	11433.8	0.0281333	0.159428	0.176464	0.859929	0.913324	FALSE
F9Z35_1258	ftsJ-like_methyltransferase_family_protein	1429.3	0.360225	0.151735	2.37405	0.0175943	0.0522458	FALSE
F9Z35_1259	CRS1_/_YhbY_domain_protein	2290.22	0.123546	0.125417	0.98508	0.324585	0.481573	FALSE
F9Z35_1260	delta-aminolevulinic_acid_dehydratase_family_protein	5651.16	-0.254333	0.189989	-1.33868	0.180676	0.30863	FALSE
F9Z35_1261	cys/Met_metabolism_PLP-dependent_enzyme_family_protein	2178.86	-0.666258	0.142891	-4.66269	3.12e-06	4.06e-05	FALSE
F9Z35_1262	GTP_cyclohydrolase_folE2	3416.08	0.233334	0.150768	1.54764	0.121709	0.234799	FALSE
F9Z35_1263	putative_NAD(P)H_nitroreductase	3533.89	-0.311529	0.168644	-1.84726	0.0647098	0.14608	FALSE
F9Z35_1264	pseudouridine_synthase_family_protein	1527.73	-0.0721542	0.137418	-0.52507	0.599535	0.729946	FALSE
F9Z35_1265	ATP-NAD_kinase_family_protein	710.647	-0.155862	0.198302	-0.785984	0.431877	0.580859	FALSE
F9Z35_1266	hypothetical_protein	1049.57	-0.165851	0.213254	-0.777715	0.436737	0.586237	FALSE
F9Z35_1267	NAD_dependent_epimerase/dehydratase_family_protein	996.105	0.168169	0.219225	0.767104	0.443019	0.593501	FALSE
F9Z35_1268	bacterial_transcriptional_repressor_family_protein	1897.91	-0.334273	0.210854	-1.58533	0.112891	0.220917	FALSE
F9Z35_1269	UDP-N-acetylenolpyruvoylglucosamine_reductase	2724.29	0.441784	0.142543	3.09929	0.00193983	0.00861536	FALSE
F9Z35_1270	MATE_efflux_family_protein	2443.11	0.620685	0.160658	3.86339	0.000111825	0.000855647	FALSE
F9Z35_1271	histidyl-tRNA_synthetase_family_protein	11085	0.129566	0.204754	0.632791	0.52687	0.665674	FALSE
F9Z35_1272	adenylosuccinate_synthase	10821.5	0.281354	0.231934	1.21308	0.2251	0.364984	FALSE
F9Z35_1273	peptidase_M48_family_protein	4288.4	0.00634832	0.245138	0.0258969	0.97934	0.990981	FALSE
F9Z35_1274	adenylate_kinase_family_protein	3064.43	-0.273388	0.18515	-1.47658	0.139789	0.257476	FALSE
F9Z35_1275	orotidine_5'-phosphate_decarboxylase	2239.24	0.456456	0.154308	2.95808	0.00309561	0.0128543	FALSE
F9Z35_1276	bifunctional_protein_RfaE%2C_domain_I	2328.32	0.601608	0.230123	2.61429	0.00894134	0.0305471	FALSE
F9Z35_1277	ADP-glyceromanno-heptose_6-epimerase	2106.57	0.0253786	0.159326	0.159287	0.873443	0.922193	FALSE
F9Z35_1278	type_I_restriction-modification_system%2C_M_subunit	979.183	0.302458	0.212508	1.42328	0.154655	0.276868	FALSE
F9Z35_1279	BRO_family%2C_N-terminal_domain_protein	973.616	0.22081	0.154429	1.42985	0.15276	0.274484	FALSE
F9Z35_1280	type_I_restriction_modification_DNA_specificity_domain_protein	240.965	-0.37012	0.253786	-1.45839	0.144732	0.263536	FALSE
F9Z35_1281	type_I_restriction_modification_DNA_specificity_domain_protein	328.432	-0.0105466	0.168773	-0.0624898	0.950173	0.971573	FALSE
F9Z35_1282	hsdR	3467.02	0.106627	0.14007	0.761245	0.446511	0.597394	FALSE
F9Z35_1283	ATP-dependent_Clp_protease_ATP-binding_subunit_ClpA	2795.53	-0.077965	0.155748	-0.500583	0.616664	0.743272	FALSE
F9Z35_1284	ATP-dependent_Clp_protease_adaptor_ClpS_family_protein	291.794	-0.307016	0.3525	-0.870969	0.383771	0.540347	FALSE
F9Z35_1285	cold-shock_DNA-binding_domain_protein	31776.1	-0.0214782	0.409597	-0.0524374	0.95818	0.978292	FALSE
F9Z35_1286	modulator_of_DNA_gyrase_family_protein	1231.02	-0.276133	0.120537	-2.29085	0.0219722	0.061916	FALSE
F9Z35_1287	hypothetical_protein	2193.59	-0.202982	0.197912	-1.02561	0.305073	0.458826	FALSE
F9Z35_1288	putative_thiosulfate_sulfurtransferase	2558.64	0.00140421	0.103709	0.0135399	0.989197	0.995042	FALSE
F9Z35_1289	single-stranded-DNA-specific_exonuclease_RecJ	3856.69	0.531655	0.211901	2.50898	0.0121079	0.0388939	FALSE
F9Z35_1290	poly(A)_polymerase_family_protein	7860.22	0.60649	0.160335	3.78265	0.000155169	0.00111876	FALSE
F9Z35_1291	hypothetical_protein	2901.96	0.206882	0.164545	1.25729	0.208647	0.345435	FALSE
F9Z35_1292	phoH-like_family_protein	604.194	-0.491748	0.189367	-2.5968	0.00940966	0.0319334	FALSE
F9Z35_1293	glycosyl_transferases_group_1_family_protein	59.7711	0.0730846	0.38464	0.190008	0.849303	0.905126	FALSE
F9Z35_1294	glycosyl_transferase_4-like_domain_protein	208.706	0.042256	0.23265	0.181629	0.855874	0.910703	FALSE
F9Z35_1295	hypothetical_protein	1772.31	-0.00504842	0.262233	-0.0192517	0.98464	0.993882	FALSE
F9Z35_1296	deoxycytidine_triphosphate_deaminase	1334.02	0.140386	0.210896	0.665664	0.505626	0.648865	FALSE
F9Z35_1297	MORN_repeat_family_protein	539.94	0.738888	0.184974	3.99455	6.48e-05	0.000544947	FALSE
F9Z35_1298	exonuclease%2C_RdgC_family_protein	3259.94	0.224438	0.159994	1.40279	0.160679	0.283723	FALSE
F9Z35_1299	ribosome-associated_GTPase_EngA	6606.59	0.716881	0.132602	5.40628	6.43e-08	1.41e-06	FALSE
F9Z35_1300	hypothetical_protein	2176.87	0.124289	0.13749	0.903984	0.366004	0.525841	FALSE
F9Z35_1301	histidine--tRNA_ligase	5646.91	0.271741	0.192186	1.41395	0.157376	0.279656	FALSE
F9Z35_1302	peptidase_C39_family_protein	101.192	-0.514609	0.225674	-2.28032	0.0225884	0.0631402	FALSE
F9Z35_1303	putative_membrane_protein	27.3063	0.689161	0.343632	2.00552	0.0449079	0.109614	FALSE
F9Z35_1304	hypothetical_protein	11.1228	0.349785	0.567204	0.616683	0.537444	0.672351	FALSE
F9Z35_1305	putative_periplasmic_protein	34.2544	0.87181	0.332398	2.62279	0.00872125	0.0299402	FALSE
F9Z35_1306	RNA_pseudouridylate_synthase_family_protein	987.113	0.218864	0.171185	1.27852	0.201065	0.335327	FALSE
F9Z35_1307	alpha/beta_hydrolase_family_protein	980.802	0.0523292	0.193769	0.270059	0.787115	0.869769	FALSE
F9Z35_1308	spermine/spermidine_synthase_family_protein	1745.02	0.253847	0.154461	1.64344	0.100293	0.20187	FALSE
F9Z35_1310	3-methyl-2-oxobutanoate_hydroxymethyltransferase	4535.26	0.645432	0.220344	2.9292	0.00339839	0.0139136	FALSE
F9Z35_1311	pantoate--beta-alanine_ligase	4064.71	0.0991142	0.149412	0.663362	0.507099	0.649939	FALSE
F9Z35_1312	TPR_repeat_family_protein	5572.88	0.448228	0.159586	2.8087	0.00497427	0.0190484	FALSE
F9Z35_1313	outer_membrane_lipoLolB_family_protein	1019.1	0.325661	0.21631	1.50553	0.132188	0.249133	FALSE
F9Z35_1314	4-(cytidine_5'-diphospho)-2-C-methyl-D-erythritol_kinase	6046.76	0.274702	0.38822	0.707593	0.479198	0.624603	FALSE
F9Z35_1317	ribose-phosphate_pyrophosphokinase	12775.5	0.222875	0.189087	1.17868	0.238524	0.3819	FALSE
F9Z35_1318	ribosomal_protein_L25%2C_Ctc-form	11234.2	-0.15616	0.276208	-0.565372	0.571821	0.704177	FALSE
F9Z35_1319	D-alanyl-D-alanine_carboxypeptidase_family_protein	802.419	-0.118431	0.22847	-0.518368	0.604202	0.733904	FALSE
F9Z35_1320	threonine_ammonia-lyase%2C_biosynthetic	3378.31	0.501118	0.221859	2.25873	0.0239004	0.0659846	FALSE
F9Z35_1321	sulfate_ABC_transporter%2C_ATP-binding_family_protein	88.568	-0.313632	0.327462	-0.957767	0.33818	0.496338	FALSE
F9Z35_1322	sulfate_ABC_transporter%2C_permease_protein_CysW	122.008	0.449471	0.330069	1.36175	0.173277	0.299244	FALSE
F9Z35_1323	sulfate_ABC_transporter%2C_permease_protein_CysT	215.927	0.472443	0.29253	1.61502	0.106306	0.211229	FALSE
F9Z35_1324	putative_general_secretion_pathway_protein_G	167.178	-1.20437	0.261298	-4.60919	4.04e-06	5.04e-05	TRUE
F9Z35_1325	isoprenylcysteine_carboxyl_methyltransferase_family_protein	3143.6	-1.08355	0.369291	-2.93415	0.00334464	0.0137211	TRUE
F9Z35_1326	iron/manganese_superoxide_dismutase%2C_alpha-hairpin_domain_protein	1312.93	0.219099	0.158416	1.38306	0.166646	0.291737	FALSE
F9Z35_1327	replicative_DNA_helicase	7405.97	0.163774	0.108661	1.5072	0.131761	0.248557	FALSE
F9Z35_1328	prepilin-type_N-terminal_cleavage/methylation_domain_protein	6599.51	-0.222408	0.209792	-1.06014	0.289082	0.440086	FALSE
F9Z35_1329	type_IV_pilus_modification_protein_PilV	4938.06	-0.39069	0.160951	-2.42739	0.0152079	0.0463175	FALSE
F9Z35_1330	putative_type_IV_pilus_assembly_protein_PilW	5950.53	-0.442482	0.11554	-3.82968	0.00012831	0.00096021	FALSE
F9Z35_1331	pilX_family_domain_protein	2032.01	-0.515739	0.181043	-2.84872	0.00438961	0.01718	FALSE
F9Z35_1332	putative_pilin	3924.85	-0.50732	0.228579	-2.21946	0.0264557	0.0714935	FALSE
F9Z35_1333	branched-chain_amino_acid_transport_family_protein	19.6725	0.171115	0.449504	0.380675	0.703445	0.811484	FALSE
F9Z35_1335	azlC_family_protein	10.4541	-0.221041	0.456227	-0.484498	0.628032	0.753378	FALSE
F9Z35_1336	dUTP_diphosphatase_family_protein	2473.73	0.0207972	0.207795	0.100085	0.920277	0.954863	FALSE
F9Z35_1337	succinyldiaminopimelate_transaminase	4883.48	-0.0674126	0.121367	-0.555445	0.57859	0.711228	FALSE
F9Z35_1338	hypothetical_protein	2337.84	-0.479562	0.223456	-2.14612	0.0318637	0.0838885	FALSE
F9Z35_1341	phage_integrase_family_protein	1502.61	0.438061	0.183183	2.39138	0.016785	0.0501002	FALSE
F9Z35_1342	hypothetical_protein	101.083	-0.593466	0.303859	-1.9531	0.0508077	0.120418	FALSE
F9Z35_1343	hypothetical_protein	192.083	-0.38745	0.24918	-1.5549	0.11997	0.231662	FALSE
F9Z35_1344	hypothetical_protein	221.724	-0.249356	0.293719	-0.848962	0.395903	0.545602	FALSE
F9Z35_1345	hypothetical_protein	11.1494	-0.479295	0.49662	-0.965115	0.334487	0.492688	FALSE
F9Z35_1346	siphovirus_Gp157_family_protein	27.084	0.63249	0.342046	1.84913	0.0644385	0.145789	FALSE
F9Z35_1347	hypothetical_protein	20.989	-0.327191	0.647395	-0.505396	0.613281	0.740504	FALSE
F9Z35_1348	putative_phage_associated_protein	358.455	-0.245608	0.301611	-0.81432	0.415462	0.565283	FALSE
F9Z35_1350	hypothetical_protein	71.373	-0.144559	0.432443	-0.334286	0.738164	0.839682	FALSE
F9Z35_1351	hypothetical_protein	116.99	-0.0430409	0.337895	-0.127379	0.89864	0.941498	FALSE
F9Z35_1352	hypothetical_protein	71.3009	-0.450253	0.696269	-0.646666	0.517848	0.659578	FALSE
F9Z35_1353	hypothetical_protein	213.934	-0.37435	0.325239	-1.151	0.249733	0.394895	FALSE
F9Z35_1354	hypothetical_protein	11.6887	-0.35481	0.520655	-0.681468	0.495576	0.638777	FALSE
F9Z35_1355	hypothetical_protein	1129.24	-0.998017	0.307919	-3.24117	0.00119041	0.00592204	FALSE
F9Z35_1356	helix-turn-helix_family_protein	1412.07	-0.962844	0.248291	-3.87788	0.00010537	0.000809289	FALSE
F9Z35_1357	hypothetical_protein	1175.8	-0.0823962	0.313658	-0.262694	0.792786	0.871723	FALSE
F9Z35_1358	helix-turn-helix_family_protein	1396.51	-0.220715	0.254319	-0.867866	0.385468	0.540739	FALSE
F9Z35_1359	hypothetical_protein	10.4563	0.0132751	0.509399	0.0260603	0.979209	0.990981	FALSE
F9Z35_1360	hypothetical_protein	59.849	0.403844	0.412638	0.978691	0.327733	0.485187	FALSE
F9Z35_1361	zonular_occludens_toxin_family_protein	172.842	-0.317238	0.175914	-1.80336	0.0713311	0.157375	FALSE
F9Z35_1362	hypothetical_protein	34.5567	-0.131333	0.305438	-0.429984	0.667207	0.783393	FALSE
F9Z35_1363	neisseria_meningitidis_TspB_family_protein	1023.51	0.0105418	0.147603	0.0714195	0.943064	0.967149	FALSE
F9Z35_1364	hypothetical_protein	622.242	-0.445419	0.215431	-2.06757	0.0386807	0.0979121	FALSE
F9Z35_1365	putative_membrane_protein	228.088	-0.662274	0.221626	-2.98825	0.00280583	0.0119119	FALSE
F9Z35_1367	hypothetical_protein	25.6249	-1.22435	0.393409	-3.11214	0.00185733	0.00838774	TRUE
F9Z35_1368	replication_initiation_factor_family_protein	76.8438	1.09641	0.297627	3.68385	0.000229739	0.00155416	TRUE
F9Z35_1369	DNA_mismatch_endonuclease_Vsr_family_protein	101.998	0.192748	0.208256	0.925532	0.354689	0.512468	FALSE
F9Z35_1370	hypothetical_protein	420.252	0.441328	0.247653	1.78204	0.0747424	0.162446	FALSE
F9Z35_1371	histidine_kinase-%2C_DNA_gyrase_B-%2C_and_HSP90-like_ATPase_family_protein	893.901	-0.62094	0.2254	-2.75484	0.00587213	0.021694	FALSE
F9Z35_1372	C-5_cytosine-specific_DNA_methylase_family_protein	146.465	0.69762	0.324784	2.14795	0.0317178	0.0836122	FALSE
F9Z35_1373	C-5_cytosine-specific_DNA_methylase_family_protein	641.549	0.39031	0.26034	1.49923	0.133814	0.251733	FALSE
F9Z35_1375	zonula_occludens_toxin_family_protein	47.5962	0.414913	0.260411	1.5933	0.111092	0.218442	FALSE
F9Z35_1376	transposase_family_protein	26.0596	-0.410129	0.37211	-1.10217	0.270388	0.420261	FALSE
F9Z35_1377	endodeoxyribonuclease_RusA_family_protein	36.479	-0.677315	0.288427	-2.34831	0.0188589	0.0547284	FALSE
F9Z35_1378	putative_phage_associated_protein	10.8614	-0.211295	0.451521	-0.467963	0.639811	0.761322	FALSE
F9Z35_1379	hypothetical_protein	65.5711	0.0316901	0.3131	0.101214	0.919381	0.954863	FALSE
F9Z35_1381	istB-like_ATP_binding_family_protein	11.841	-0.156321	0.435674	-0.358803	0.719742	0.823311	FALSE
F9Z35_1382	putative_phage_associated_protein	18.2325	-0.240118	0.427817	-0.561264	0.574618	0.707195	FALSE
F9Z35_1387	helix-turn-helix_family_protein	415.916	-1.63922	0.264608	-6.19489	5.83e-10	2.1e-08	TRUE
F9Z35_1394	hypothetical_protein	66.8799	-0.0758794	0.324749	-0.233656	0.815252	0.885971	FALSE
F9Z35_1396	istB-like_ATP_binding_family_protein	10.5845	0.00832811	0.611161	0.0136267	0.989128	0.995042	FALSE
F9Z35_1397	putative_phage_associated_protein	18.9806	-0.114887	0.458707	-0.250459	0.802232	0.878999	FALSE
F9Z35_1400	hypothetical_protein	1537.97	0.934375	0.314591	2.97013	0.00297672	0.012462	FALSE
F9Z35_1401	hypothetical_protein	24.5841	0.204161	0.356262	0.573063	0.566602	0.699437	FALSE
F9Z35_1403	helix-turn-helix_family_protein	330.379	-1.49204	0.274037	-5.44467	5.19e-08	1.17e-06	TRUE
F9Z35_1404	hypothetical_protein	472.692	-0.24252	0.215782	-1.12391	0.261052	0.410569	FALSE
F9Z35_1405	hypothetical_protein	7139.56	-0.285589	0.264259	-1.08072	0.279824	0.430482	FALSE
F9Z35_1406	hypothetical_protein	16586.5	0.166976	0.190456	0.876718	0.38064	0.537792	FALSE
F9Z35_1407	hypothetical_protein	14.7116	-0.258539	0.487624	-0.530203	0.595971	0.726473	FALSE
F9Z35_1408	hypothetical_protein	39.8512	-0.192851	0.361919	-0.532857	0.594133	0.725443	FALSE
F9Z35_1417	N-6_DNA_Methylase_family_protein	427.313	0.395428	0.242194	1.63269	0.102534	0.205271	FALSE
F9Z35_1418	pyocin_activator_PrtN_family_protein	94.3156	-0.7121	0.348443	-2.04366	0.0409868	0.102367	FALSE
F9Z35_1419	phage_integrase_family_protein	1371.97	-0.0999496	0.155367	-0.643312	0.520022	0.660289	FALSE
F9Z35_1420	tRNA_dihydrouridine_synthase_A_family_protein	2456.12	-0.22184	0.146162	-1.51777	0.129073	0.244947	FALSE
F9Z35_1421	glutamyl-queuosine_tRNA(Asp)_synthetase	1196.66	0.440391	0.179637	2.45157	0.0142235	0.0440949	FALSE
F9Z35_1422	hypothetical_protein	236.369	0.13077	0.294523	0.444005	0.657039	0.775913	FALSE
F9Z35_1423	transaldolase	3117.87	-0.0619139	0.193575	-0.319845	0.749086	0.844116	FALSE
F9Z35_1424	arabinose_5-phosphate_isomerase_KdsD	1269.56	-0.72495	0.181231	-4.00015	6.33e-05	0.000536624	FALSE
F9Z35_1425	3-deoxy-D-manno-octulosonate_8-phosphate_phosphatase%2C_YrbI_family_protein	2138.83	-0.0312737	0.13565	-0.230547	0.817667	0.885971	FALSE
F9Z35_1426	lipopolysaccharide-assembly%2C_LptC-related_family_protein	1094.05	0.276648	0.181006	1.52839	0.126415	0.242049	FALSE
F9Z35_1427	lipopolysaccharide_transport_periplasmic_protein_LptA	1157.84	-0.163973	0.192774	-0.850597	0.394993	0.545349	FALSE
F9Z35_1428	ABC_transporter_family_protein	1578.86	-0.209335	0.172139	-1.21608	0.223953	0.363701	FALSE
F9Z35_1430	monofunctional_biosynthetic_peptidoglycan_transglycosylase	301.425	-0.106486	0.162354	-0.655886	0.511897	0.654857	FALSE
F9Z35_1431	shikimate_dehydrogenase	726.969	-0.462217	0.199016	-2.32252	0.0202051	0.0576609	FALSE
F9Z35_1432	glutamine_synthetase%2C_type_I	8681.06	-0.308501	0.235989	-1.30727	0.191123	0.321258	FALSE
F9Z35_1433	ampG-like_permease_family_protein	1073	-0.231862	0.165029	-1.40498	0.160027	0.282992	FALSE
F9Z35_1434	GIY-YIG_catalytic_domain_protein	105.637	0.624677	0.298652	2.09166	0.0364693	0.0937192	FALSE
F9Z35_1435	hypothetical_protein	2910.62	-0.397334	0.2254	-1.76279	0.0779353	0.166899	FALSE
F9Z35_1436	hypothetical_protein	228.832	-0.0989849	0.272298	-0.363517	0.716219	0.821067	FALSE
F9Z35_1437	suppressor_of_fused_family_protein	1025.5	-0.137608	0.238187	-0.57773	0.563447	0.69677	FALSE
F9Z35_1438	hypothetical_protein	305.419	0.033732	0.221076	0.152581	0.878729	0.926338	FALSE
F9Z35_1439	hypothetical_protein	392.631	0.560801	0.192416	2.91452	0.00356238	0.0144979	FALSE
F9Z35_1440	intein_C-terminal_splicing_region_domain_protein	890.934	0.866724	0.188621	4.59505	4.33e-06	5.36e-05	FALSE
F9Z35_1441	hypothetical_protein	899.647	-0.226771	0.207291	-1.09397	0.273967	0.42459	FALSE
F9Z35_1442	hypothetical_protein	869.557	0.332361	0.227517	1.46082	0.144066	0.262791	FALSE
F9Z35_1443	hypothetical_protein	19.5954	-0.964502	0.382812	-2.51952	0.0117515	0.0379878	FALSE
F9Z35_1444	hypothetical_protein	1365.09	-0.84808	0.265285	-3.19686	0.00138931	0.00672598	FALSE
F9Z35_1445	hypothetical_protein	516.219	-0.399551	0.27459	-1.45508	0.145647	0.264636	FALSE
F9Z35_1446	hypothetical_protein	3151.85	0.131799	0.186342	0.707297	0.479382	0.624603	FALSE
F9Z35_1447	adhesin_MafA	1344.04	-0.749696	0.28429	-2.63708	0.00836222	0.029104	FALSE
F9Z35_1448	hypothetical_protein	644.452	-1.01926	0.177454	-5.74382	9.26e-09	2.63e-07	TRUE
F9Z35_1449	phosphate_transporter_family_protein	11539.7	-2.13284	0.353838	-6.02773	1.66e-09	5.48e-08	TRUE
F9Z35_1450	oxygen-independent_coproporphyrinogen_III_oxidase	4435.56	0.00508511	0.181601	0.0280016	0.977661	0.990263	FALSE
F9Z35_1451	crp-like_helix-turn-helix_domain_protein	6498.03	0.131185	0.188058	0.697578	0.485441	0.630487	FALSE
F9Z35_1452	lysR_substrate_binding_domain_protein	893.517	-0.124504	0.192851	-0.645594	0.518543	0.659987	FALSE
F9Z35_1453	outer_membrane_protein_class_4	96765.1	-0.39361	0.155191	-2.53629	0.0112034	0.0367119	FALSE
F9Z35_1454	thiamine-monophosphate_kinase	3672.27	0.147543	0.175821	0.839169	0.401374	0.551451	FALSE
F9Z35_1455	phosphatidylglycerophosphatase_A_family_protein	1301.14	-0.221398	0.141171	-1.5683	0.116812	0.22685	FALSE
F9Z35_1456	heme_ABC_exporter%2C_ATP-binding_protein_CcmA	8968.02	-0.452922	0.199764	-2.26729	0.0233727	0.0649665	FALSE
F9Z35_1457	carbohydrate_(Maltose)/proton_symporttransporter%2C_GPH_family_domain_protein	139.773	-2.03488	0.268118	-7.58948	3.21e-14	2.34e-12	TRUE
F9Z35_1458	carbohydrate_(Maltose)/proton_symporttransporter%2C_GPH_family	240.884	-1.42475	0.239808	-5.94122	2.83e-09	8.76e-08	TRUE
F9Z35_1459	putative_membrane_protein	37.1455	-1.49371	0.445153	-3.3555	0.000792208	0.00425916	TRUE
F9Z35_1460	aldose_1-epimerase_family_protein	68.7802	-0.880936	0.303428	-2.90327	0.00369284	0.0149692	FALSE
F9Z35_1461	aldose_1-epimerase_family_protein	25.4985	-0.574268	0.408834	-1.40465	0.160126	0.282992	FALSE
F9Z35_1462	glycosyl_hydrolase_family_65%2C_N-terminal_domain_protein	527.862	-0.925146	0.156209	-5.92249	3.17e-09	9.67e-08	FALSE
F9Z35_1463	hypothetical_protein	774.722	0.445389	0.175627	2.53599	0.011213	0.0367119	FALSE
F9Z35_1464	beta-phosphoglucomutase	68.5303	0.0479838	0.180567	0.26574	0.790439	0.871018	FALSE
F9Z35_1465	hypothetical_protein	13.4597	0.142407	0.444608	0.320298	0.748742	0.844116	FALSE
F9Z35_1466	L-aspartate_oxidase	1601.57	-0.852245	0.2558	-3.33168	0.000863225	0.0045807	FALSE
F9Z35_1467	quinolinate_synthetase_complex%2C_A_subunit	3328.08	-1.19402	0.310376	-3.84702	0.000119562	0.000906714	TRUE
F9Z35_1468	hypothetical_protein	2443.36	-0.788425	0.169294	-4.65712	3.21e-06	4.15e-05	FALSE
F9Z35_1469	nicotinate-nucleotide_diphosphorylase	1741.45	-0.630171	0.211095	-2.98525	0.00283345	0.0119356	FALSE
F9Z35_1470	helix-turn-helix_domain_protein	1102.14	1.17426	0.35498	3.30796	0.000939781	0.00488543	TRUE
F9Z35_1471	exodeoxyribonuclease_III	3203.74	0.64425	0.182631	3.5276	0.000419343	0.0025284	FALSE
F9Z35_1472	inner_membrane_lipoprotein_YiaD	2434.32	-0.0106122	0.269662	-0.0393536	0.968608	0.983532	FALSE
F9Z35_1473	outer_membrane_protein_P.IIC	1131.68	0.412505	0.282141	1.46205	0.143727	0.262408	FALSE
F9Z35_1474	delta-1-pyrroline-5-carboxylate_dehydrogenase	8720.25	0.505324	0.242878	2.08057	0.0374732	0.0958169	FALSE
F9Z35_1475	sodium/proline_symporter	5322.34	0.495137	0.244505	2.02506	0.0428616	0.106399	FALSE
F9Z35_1476	membrane_fusogenic_activity_family_protein	773.808	-0.639475	0.276908	-2.30934	0.0209245	0.059291	FALSE
F9Z35_1477	magnesium_chelatase%2C_subunit_ChlI_family_protein	3447.01	0.237869	0.159991	1.48676	0.137078	0.25413	FALSE
F9Z35_1478	cell_division_protein_FtsN	3489.99	-0.184057	0.218771	-0.841324	0.400166	0.550532	FALSE
F9Z35_1479	DSBA-like_thioredoxin_domain_protein	1819.43	-0.0137294	0.204582	-0.0671096	0.946494	0.969753	FALSE
F9Z35_1480	undecaprenyl-diphosphatase_UppP	2071.4	0.41267	0.177014	2.33128	0.0197386	0.0568772	FALSE
F9Z35_1483	hypothetical_protein	422.712	-0.385749	0.238979	-1.61416	0.106493	0.211229	FALSE
F9Z35_1484	mraZ_family_protein	1903.99	-0.182125	0.355878	-0.511762	0.608818	0.737731	FALSE
F9Z35_1485	16S_rRNA_(cytosine(1402)-N(4))-methyltransferase	3366.99	0.103478	0.214017	0.483506	0.628737	0.753378	FALSE
F9Z35_1486	cell_division_protein_FtsL	442.918	0.643748	0.3096	2.07929	0.0375909	0.0959977	FALSE
F9Z35_1487	penicillin-binding_protein_2	8737.63	0.282002	0.198559	1.42024	0.155536	0.277763	FALSE
F9Z35_1488	UDP-N-acetylmuramyl-tripeptide_synthetase_family_protein	3804.17	0.222765	0.159769	1.39429	0.163229	0.28748	FALSE
F9Z35_1489	sulfatase_family_protein	1808.98	0.350705	0.170432	2.05774	0.0396153	0.100042	FALSE
F9Z35_1490	UDP-N-acetylmuramoyl-tripeptide--D-alanyl-D-_alanine_ligase_family_protein	5530.13	0.812943	0.185251	4.38835	1.14e-05	0.000128211	FALSE
F9Z35_1491	putative_periplasmic_protein	247.216	0.272427	0.332985	0.818134	0.413281	0.563728	FALSE
F9Z35_1492	phospho-N-acetylmuramoyl-pentapeptide-_transferase	2688.78	0.486328	0.134186	3.62429	0.000289756	0.00186155	FALSE
F9Z35_1493	sel1_repeat_family_protein	997.59	-0.195023	0.283726	-0.687363	0.491854	0.635182	FALSE
F9Z35_1494	UDP-N-acetylmuramoylalanine--D-glutamate_ligase	4864.07	0.404154	0.239295	1.68894	0.0912312	0.187345	FALSE
F9Z35_1495	cell_division_protein_FtsW	2804.9	0.0865928	0.141197	0.613276	0.539694	0.673957	FALSE
F9Z35_1496	undecaprenyldiphospho-muramoylpentapeptide_beta-N-acetylglucosaminyltransferase	3947.24	0.434169	0.168979	2.56936	0.0101886	0.033901	FALSE
F9Z35_1497	UDP-N-acetylmuramate--alanine_ligase	5922.94	0.253813	0.135846	1.86839	0.0617082	0.141486	FALSE
F9Z35_1498	D-alanine--D-alanine_ligase	2961.22	0.623505	0.175757	3.54755	0.000388839	0.00237844	FALSE
F9Z35_1499	cell_division_FtsQ_family_protein	1990.89	0.806953	0.178354	4.52445	6.06e-06	7.28e-05	FALSE
F9Z35_1500	cell_division_protein_FtsA	6214.59	0.360318	0.118679	3.03607	0.00239685	0.0104186	FALSE
F9Z35_1501	cell_division_protein_FtsZ	23244.2	-0.137947	0.145011	-0.95129	0.341457	0.500429	FALSE
F9Z35_1502	permease_family_protein	4072.82	-0.0962345	0.140467	-0.685105	0.493278	0.636273	FALSE
F9Z35_1503	methylisocitrate_lyase	102.034	-0.282879	0.219594	-1.28819	0.19768	0.329951	FALSE
F9Z35_1505	2-methylcitrate_synthase/citrate_synthase_II_family_protein	105.055	-0.0502426	0.177953	-0.282335	0.777686	0.864107	FALSE
F9Z35_1506	sulfite_exporter_TauE/SafE_family_protein	65.98	0.37107	0.214652	1.72871	0.0838619	0.175861	FALSE
F9Z35_1507	aconitase_family_protein	103.02	-0.0599933	0.27512	-0.218062	0.827381	0.890758	FALSE
F9Z35_1508	aconitase_family_protein	154.019	0.318097	0.181414	1.75343	0.0795286	0.1696	FALSE
F9Z35_1509	prpF_family_protein	40.818	-0.263741	0.254028	-1.03824	0.29916	0.451765	FALSE
F9Z35_1510	prpF_family_protein	57.9608	0.591415	0.246418	2.40005	0.0163928	0.0492506	FALSE
F9Z35_1511	acetate_kinase	136.43	0.0241066	0.161221	0.149525	0.881139	0.927704	FALSE
F9Z35_1512	tRNA_threonylcarbamoyl_adenosine_modification_protein%2C_Sua5/YciO/YrdC/YwlC_family	1361.07	-0.58237	0.171014	-3.40538	0.000660715	0.00362702	FALSE
F9Z35_1513	rrf2_family_protein	2028.69	-0.059956	0.22357	-0.268175	0.788565	0.869891	FALSE
F9Z35_1514	hemerythrin_HHE_cation_binding_domain_protein	1119.03	0.290766	0.230254	1.2628	0.20666	0.342978	FALSE
F9Z35_1515	nnrS_family_protein	1979.15	-0.515514	0.171544	-3.00513	0.00265467	0.0113939	FALSE
F9Z35_1516	prephenate_dehydrogenase_family_protein	1061.68	0.0241932	0.195832	0.123541	0.901679	0.943231	FALSE
F9Z35_1517	carbon-nitrogen_hydrolase_family_protein	545.691	-0.135464	0.221304	-0.612117	0.54046	0.674502	FALSE
F9Z35_1518	outer_membrane_protein_P.IIC	19.8553	0.602991	0.38118	1.5819	0.113671	0.222018	FALSE
F9Z35_1519	pilin_family_protein	24.661	-0.651045	0.42901	-1.51755	0.129128	0.244947	FALSE
F9Z35_1520	eamA-like_transporter_family_protein	1336.24	-0.442271	0.147257	-3.0034	0.00266984	0.011411	FALSE
F9Z35_1522	hypothetical_protein	36.872	-0.0286892	0.23704	-0.121031	0.903667	0.944343	FALSE
F9Z35_1523	drug_resistance_transporter%2C_Bcr/CflA_subfamily_domain_protein	526.371	1.22787	0.168059	7.30618	2.75e-13	1.65e-11	TRUE
F9Z35_1524	chorismate_mutase	12396.6	0.791463	0.16025	4.93892	7.86e-07	1.24e-05	FALSE
F9Z35_1525	DNA_repair_protein_RecO	6057.36	0.768542	0.211757	3.62936	0.000284128	0.00183967	FALSE
F9Z35_1526	pyridoxine_5'-phosphate_synthase	5663.1	0.244343	0.160936	1.51826	0.12895	0.244947	FALSE
F9Z35_1527	holo-[acyl-carrier-protein]_synthase	1842.06	0.333909	0.22708	1.47045	0.141441	0.25916	FALSE
F9Z35_1528	NUDIX_domain_protein	3630.15	0.736388	0.180938	4.06985	4.7e-05	0.000424012	FALSE
F9Z35_1529	putative_tou4	413.226	0.585315	0.258013	2.26855	0.0232958	0.064841	FALSE
F9Z35_1530	ribosomal_RNA_large_subunit_methyltransferase_L	3647.47	-0.0938144	0.196001	-0.478643	0.632192	0.755745	FALSE
F9Z35_1531	fic/DOC_family_protein	1098.74	0.307259	0.199582	1.53952	0.123678	0.237539	FALSE
F9Z35_1532	N-acetylmuramoyl-L-alanine_amidase_AmiC	2056.17	0.412806	0.158686	2.60141	0.00928426	0.0315603	FALSE
F9Z35_1533	tRNA_threonylcarbamoyl_adenosine_modification_protein_YjeE	1075.26	0.225244	0.125835	1.79	0.0734537	0.160498	FALSE
F9Z35_1534	glutamate_racemase	792.126	-0.314334	0.20067	-1.56642	0.117249	0.227484	FALSE
F9Z35_1535	adenosine_monophosphate-protein_transferase_SoFic	679.276	-0.390104	0.245952	-1.5861	0.112717	0.220826	FALSE
F9Z35_1536	transferrin-binding_protein_2	7119.61	-0.086631	0.31253	-0.277192	0.781632	0.866454	FALSE
F9Z35_1537	transferrin-binding_protein_1	9213.24	0.133725	0.288944	0.462805	0.643504	0.763017	FALSE
F9Z35_1538	hypothetical_protein	79.7951	0.269824	0.2603	1.03659	0.299927	0.451937	FALSE
F9Z35_1539	bacterial_extracellular_solute-binding_family_protein	16121.9	-0.309508	0.251736	-1.22949	0.218886	0.357748	FALSE
F9Z35_1540	ribosomal_protein_S20	7277.66	-0.442785	0.395293	-1.12014	0.262653	0.411503	FALSE
F9Z35_1541	phospholipase_A1_family_protein	4427.62	0.377662	0.105107	3.59314	0.000326721	0.00206654	FALSE
F9Z35_1542	hypothetical_protein	4555.39	0.887487	0.119784	7.40909	1.27e-13	8.12e-12	FALSE
F9Z35_1543	aspartate--tRNA_ligase	18274.5	0.225102	0.148812	1.51266	0.130366	0.246381	FALSE
F9Z35_1544	peptidase_propeptide_and_YPEB_domain_protein	1016.15	-0.326177	0.323614	-1.00792	0.313494	0.468864	FALSE
F9Z35_1545	arginine_decarboxylase	8406.14	0.0720137	0.141938	0.507359	0.611903	0.739659	FALSE
F9Z35_1546	agmatinase	3608.7	0.331229	0.130148	2.54502	0.0109273	0.0360304	FALSE
F9Z35_1547	na+_symporter_family_protein	3560.23	0.2255	0.141492	1.59373	0.110996	0.218442	FALSE
F9Z35_1548	L%2CD-transpeptidase_catalytic_domain_protein	2791.08	0.100413	0.201357	0.498682	0.618004	0.744447	FALSE
F9Z35_1549	23S_rRNA_(uracil(1939)-C(5))-methyltransferase_RlmD_domain_protein	82.7307	1.19186	0.438153	2.72019	0.00652451	0.0237604	TRUE
F9Z35_1550	8-amino-7-oxononanoate_synthase	1630.28	0.452465	0.135884	3.32978	0.000869134	0.00460011	FALSE
F9Z35_1551	hypothetical_protein	838.911	0.205253	0.171614	1.19601	0.231691	0.373007	FALSE
F9Z35_1552	methyltransferase_domain_protein	1235	0.510874	0.212397	2.40528	0.0161602	0.048695	FALSE
F9Z35_1553	hypothetical_protein	2434.05	0.302728	0.124389	2.43373	0.0149443	0.0457935	FALSE
F9Z35_1554	hypothetical_protein	417.194	0.931366	0.261457	3.56222	0.000367727	0.00226969	FALSE
F9Z35_1555	hypothetical_protein	195.58	0.827023	0.235534	3.51127	0.000445976	0.0026566	FALSE
F9Z35_1556	hypothetical_protein	737.042	0.497668	0.179424	2.77369	0.00554241	0.0208146	FALSE
F9Z35_1557	hypothetical_protein	151.328	0.936499	0.197245	4.74791	2.06e-06	2.9e-05	FALSE
F9Z35_1558	putative_miro-like_protein	40.8176	-0.347663	0.444808	-0.781602	0.434448	0.583549	FALSE
F9Z35_1559	putative_miro-like_protein	183.518	0.385693	0.239856	1.60802	0.107832	0.213676	FALSE
F9Z35_1560	putative_glutamyl-tRNA_synthetase	693.543	0.260384	0.14944	1.7424	0.0814393	0.171879	FALSE
F9Z35_1561	roadblock/LC7_domain_protein	348.942	-0.244301	0.192986	-1.2659	0.205549	0.341566	FALSE
F9Z35_1563	transcriptional_regulator%2C_LysR_family	390.78	-1.03165	0.166527	-6.19507	5.83e-10	2.1e-08	TRUE
F9Z35_1564	flavodoxin-like_fold_family_protein	8016.8	0.842731	0.257767	3.26935	0.00107795	0.00550564	FALSE
F9Z35_1565	NAD(P)_transhydrogenase_beta_subunit	1772.06	0.237296	0.176427	1.34501	0.178623	0.305634	FALSE
F9Z35_1566	MAPEG_family_protein	291.665	0.103748	0.268547	0.38633	0.699252	0.808016	FALSE
F9Z35_1567	NAD(P)(+)_transhydrogenase_(AB-specific)%2C_alpha_subunit	3679.69	0.174477	0.230615	0.756573	0.449306	0.600741	FALSE
F9Z35_1568	phosphoserine_phosphatase_SerB	1151.34	-0.0617476	0.216716	-0.284924	0.775702	0.863159	FALSE
F9Z35_1569	voltage_gated_chloride_channel_family_protein	907.037	0.454894	0.225596	2.01641	0.0437571	0.107966	FALSE
F9Z35_1570	phosphoribosylaminoimidazolecarboxamide_formyltransferase/IMP_cyclohydrolase	5912.7	-0.752642	0.282026	-2.6687	0.00761464	0.0270551	FALSE
F9Z35_1571	outer_membrane_protein_P.IIC	33.2513	0.133746	0.416901	0.320809	0.748355	0.844116	FALSE
F9Z35_1572	hypothetical_protein	619.109	0.728686	0.297533	2.44909	0.0143216	0.0442647	FALSE
F9Z35_1573	metallopeptidase_M24_family_protein	3235.69	-0.724137	0.209723	-3.45283	0.000554745	0.00313079	FALSE
F9Z35_1574	natural_resistance-associated_macrophage_family_protein	3239.26	1.27289	0.166697	7.63594	2.24e-14	1.76e-12	TRUE
F9Z35_1575	lysine--tRNA_ligase	5294.06	0.141529	0.121924	1.1608	0.245725	0.389764	FALSE
F9Z35_1576	hypothetical_protein	886.777	0.173875	0.14001	1.24188	0.21428	0.352562	FALSE
F9Z35_1577	aminotransferase_class_I_and_II_family_protein	3459.99	-0.708435	0.176985	-4.0028	6.26e-05	0.000532863	FALSE
F9Z35_1578	hypothetical_protein	234.101	0.161663	0.221156	0.730992	0.464784	0.613803	FALSE
F9Z35_1579	zinc-finger_domain_protein	1006.48	-0.436437	0.212193	-2.05679	0.0397066	0.100058	FALSE
F9Z35_1580	transporter%2C_lactate_permease_family_protein	6211.92	0.225491	0.222162	1.01498	0.310115	0.46449	FALSE
F9Z35_1581	UDP-2%2C3-diacylglucosamine_hydrolase	541.286	-0.0754799	0.145269	-0.519588	0.603351	0.733717	FALSE
F9Z35_1582	yadA-like_family_domain_protein	1244.57	0.159305	0.17809	0.894516	0.371046	0.529732	FALSE
F9Z35_1583	chromosome_segregation_protein_SMC	3658.47	0.273646	0.126954	2.15546	0.0311255	0.0823696	FALSE
F9Z35_1584	zinc-binding_dehydrogenase_family_protein	32803.2	-1.81817	0.28686	-6.33817	2.33e-10	9.5e-09	TRUE
F9Z35_1585	prepilin-type_N-terminal_cleavage/methylation_domain_protein	419.427	-1.04349	0.369149	-2.82676	0.00470217	0.0182172	TRUE
F9Z35_1586	putative_MacA	4424.49	0.408002	0.22282	1.83108	0.0670887	0.150123	FALSE
F9Z35_1587	macrolide_export_ATP-binding/permease_protein_MacB	4223.87	0.532948	0.231797	2.2992	0.0214937	0.0606514	FALSE
F9Z35_1588	thioredoxin-like_domain_protein	5506.41	0.0812236	0.211993	0.383143	0.701614	0.809829	FALSE
F9Z35_1589	primosomal_protein_N'	2248.01	0.241146	0.149371	1.61442	0.106437	0.211229	FALSE
F9Z35_1590	nnrS_family_protein	1861.16	0.470303	0.14256	3.29899	0.000970325	0.00501867	FALSE
F9Z35_1591	cadmium_resistance_transporter_family_protein	1425.33	-0.171053	0.228846	-0.747461	0.454785	0.605689	FALSE
F9Z35_1592	ABC_transporter_family_protein	7219.44	0.312298	0.15599	2.00204	0.0452807	0.11026	FALSE
F9Z35_1593	binding-protein-dependent_transport_system_inner_membrane_component_family_protein	75.7446	-0.0989031	0.240985	-0.410412	0.681504	0.794699	FALSE
F9Z35_1594	hypothetical_protein	12.5134	-0.953958	0.527609	-1.80808	0.0705946	0.156087	FALSE
F9Z35_1595	tat_(twin-arginine_translocation)_pathway_signal_sequence_domain_protein	101.68	-0.260149	0.191461	-1.35876	0.174223	0.30037	FALSE
F9Z35_1596	tonB_dependent_receptor_family_protein	20.9418	0.112441	0.493374	0.227901	0.819723	0.88702	FALSE
F9Z35_1597	hypothetical_protein	43.6435	-0.152353	0.327275	-0.465519	0.64156	0.762217	FALSE
F9Z35_1598	chaperone_protein_DnaK	57769.7	-0.44719	0.239554	-1.86676	0.0619346	0.141535	FALSE
F9Z35_1599	hypothetical_protein	977.562	0.697079	0.314075	2.21947	0.026455	0.0714935	FALSE
F9Z35_1601	peptidase_S24-like_family_protein	536.835	-0.776041	0.319716	-2.42728	0.0152125	0.0463175	FALSE
F9Z35_1602	iron-sulfur_cluster_assembly_accessory_family_protein	1601.83	-0.506518	0.280115	-1.80825	0.0705677	0.156087	FALSE
F9Z35_1603	putative_protease_III	110.526	0.363473	0.335032	1.08489	0.277971	0.4286	FALSE
F9Z35_1604	2-polyprenylphenol_6-hydroxylase	2654.27	0.088874	0.150705	0.589722	0.555377	0.688492	FALSE
F9Z35_1605	serine_O-acetyltransferase	1210.9	0.179569	0.124845	1.43834	0.150337	0.271324	FALSE
F9Z35_1606	grpE_family_protein	3710.76	-1.54274	0.220549	-6.99498	2.65e-12	1.46e-10	TRUE
F9Z35_1607	hypothetical_protein	157.223	-0.343045	0.18234	-1.88135	0.0599248	0.138023	FALSE
F9Z35_1608	apbE_family_protein	562.889	-0.0465109	0.28923	-0.160809	0.872244	0.921403	FALSE
F9Z35_1609	hypothetical_protein	25.489	0.71701	0.411539	1.74226	0.0814623	0.171879	FALSE
F9Z35_1610	ubiquinone_oxidoreductase%2C_Na(+)-translocating%2C_F_subunit	3687.68	0.34521	0.174102	1.9828	0.0473893	0.113701	FALSE
F9Z35_1611	ubiquinone_oxidoreductase%2C_Na(+)-translocating%2C_E_subunit	1396.73	0.658184	0.277593	2.37104	0.0177383	0.0525971	FALSE
F9Z35_1612	ubiquinone_oxidoreductase%2C_Na(+)-translocating%2C_D_subunit	1541.85	0.370226	0.240356	1.54032	0.123482	0.237539	FALSE
F9Z35_1613	ubiquinone_oxidoreductase%2C_Na(+)-translocating%2C_C_subunit	1734.84	0.275068	0.258502	1.06408	0.287291	0.438012	FALSE
F9Z35_1614	ubiquinone_oxidoreductase%2C_Na(+)-translocating%2C_B_subunit	2854.98	-0.140783	0.323955	-0.434575	0.663871	0.781272	FALSE
F9Z35_1615	ubiquinone_oxidoreductase%2C_Na(+)-translocating%2C_A_subunit	3893.03	-0.561737	0.211004	-2.66221	0.00776293	0.0273694	FALSE
F9Z35_1616	putative_transposase	90.8589	0.354476	0.267488	1.3252	0.185104	0.313573	FALSE
F9Z35_1617	citrate_transporter_family_protein	11618.7	-0.090331	0.215051	-0.420045	0.674453	0.789632	FALSE
F9Z35_1618	hypothetical_protein	450.095	1.13647	0.242038	4.6954	2.66e-06	3.55e-05	TRUE
F9Z35_1619	hypothetical_protein	900.191	0.77234	0.187028	4.12953	3.63e-05	0.000340655	FALSE
F9Z35_1620	transcriptional_regulator%2C_AsnC_family	2581.93	0.203974	0.182359	1.11853	0.263341	0.412265	FALSE
F9Z35_1621	glycine_cleavage_system_T_protein	7588.2	0.46851	0.218942	2.13988	0.0323641	0.084769	FALSE
F9Z35_1622	hypothetical_protein	1293.49	0.730773	0.25963	2.81467	0.00488274	0.0187861	FALSE
F9Z35_1623	glycine_cleavage_system_H_protein	3681.68	-0.428581	0.242989	-1.76379	0.0777677	0.166839	FALSE
F9Z35_1624	glutamyl-tRNA_reductase	6647.14	0.107743	0.132897	0.810726	0.417523	0.567532	FALSE
F9Z35_1625	FMN-binding_domain_protein	499.985	-1.83585	0.188793	-9.72413	2.38e-22	5.4e-20	TRUE
F9Z35_1626	4Fe-4S_binding_domain_protein	309.409	-1.1801	0.132432	-8.91099	5.06e-19	8.92e-17	TRUE
F9Z35_1627	nitrous-oxide_reductase%2C_TAT-dependent	980.671	-1.96013	0.156444	-12.5293	5.16e-36	2.64e-33	TRUE
F9Z35_1628	cytochrome_C_oxidase_subunit_II%2C_periplasmic_domain_protein	103.852	-1.19309	0.220402	-5.41324	6.19e-08	1.37e-06	TRUE
F9Z35_1629	periplasmic_copper-binding_family_protein	66.5763	-1.20278	0.276602	-4.34841	1.37e-05	0.000149815	TRUE
F9Z35_1630	periplasmic_copper-binding_family_protein	108.389	-0.00302613	0.327559	-0.00923842	0.992629	0.996223	FALSE
F9Z35_1631	ABC_transporter_family_protein	182.266	-0.705681	0.251524	-2.80562	0.00502193	0.0191772	FALSE
F9Z35_1632	ABC-2_transporter_family_protein	148.271	0.0641216	0.177213	0.361833	0.717477	0.821179	FALSE
F9Z35_1633	nosL	1552.45	-0.297223	0.181489	-1.63769	0.101487	0.203727	FALSE
F9Z35_1634	electron_transfer_flavoprotein-ubiquinone_oxidoreductase_family_protein	1076.77	-0.908792	0.160538	-5.66091	1.51e-08	4.05e-07	FALSE
F9Z35_1635	peptidase_C39_family_protein	85.4986	-0.410094	0.286221	-1.43279	0.151918	0.27371	FALSE
F9Z35_1636	putative_transposase	53.7146	0.167057	0.314664	0.530904	0.595485	0.726314	FALSE
F9Z35_1638	hypothetical_protein	382.614	0.178649	0.267434	0.668012	0.504126	0.647755	FALSE
F9Z35_1639	suppressor_of_fused_family_protein	4623.36	-0.0564862	0.162214	-0.348221	0.727674	0.830061	FALSE
F9Z35_1640	hypothetical_protein	1399.44	0.109201	0.181976	0.600087	0.548448	0.682803	FALSE
F9Z35_1641	hypothetical_protein	892.782	-0.027999	0.226524	-0.123603	0.90163	0.943231	FALSE
F9Z35_1642	suppressor_of_fused_family_protein	1308.39	-0.000837684	0.197291	-0.00424593	0.996612	0.99844	FALSE
F9Z35_1643	pretoxin_HINT_domain_protein	1442.56	1.04387	0.160595	6.50002	8.03e-11	3.57e-09	TRUE
F9Z35_1644	putative_cdiI	372.555	-0.0253902	0.247632	-0.102532	0.918334	0.954302	FALSE
F9Z35_1645	hypothetical_protein	477.832	0.0470865	0.235555	0.199896	0.841562	0.901106	FALSE
F9Z35_1646	hypothetical_protein	62.7469	-0.471295	0.242564	-1.94297	0.0520195	0.122579	FALSE
F9Z35_1647	hypothetical_protein	338.209	-0.46179	0.298919	-1.54486	0.122379	0.235868	FALSE
F9Z35_1648	hypothetical_protein	545.324	-0.566781	0.21858	-2.59302	0.00951381	0.0322334	FALSE
F9Z35_1649	relA/SpoT_family_protein	2746.2	-0.733882	0.131045	-5.60022	2.14e-08	5.54e-07	FALSE
F9Z35_1650	glutaredoxin%2C_GrxB_family	1124.67	0.0863898	0.245768	0.35151	0.725206	0.827707	FALSE
F9Z35_1651	peptidase_M50_family_protein	1697.78	0.246534	0.197417	1.2488	0.21174	0.349987	FALSE
F9Z35_1652	tonB_family_C-terminal_domain_protein	6260.98	0.549901	0.326505	1.6842	0.0921421	0.188813	FALSE
F9Z35_1653	motA/TolQ/ExbB_proton_channel_family_protein	4329.84	0.10266	0.2761	0.371822	0.710026	0.816326	FALSE
F9Z35_1654	biopolymer_transport_ExbD/TolR_family_protein	2554.09	0.369295	0.247475	1.49225	0.135634	0.252954	FALSE
F9Z35_1655	hypothetical_protein	2012.37	-0.649325	0.261634	-2.4818	0.0130719	0.0414045	FALSE
F9Z35_1656	aminopeptidase_N_family_protein%2C_contains_PDZ_domain	1621.29	-0.0555942	0.194962	-0.285154	0.775526	0.863159	FALSE
F9Z35_1657	hypothetical_protein	36.2231	0.542049	0.371231	1.46014	0.144252	0.262896	FALSE
F9Z35_1658	cytochrome_c_oxidase%2C_cbb3-type%2C_subunit_I	14577.3	-1.58342	0.181987	-8.70071	3.3e-18	4.81e-16	TRUE
F9Z35_1659	cytochrome_c_oxidase%2C_cbb3-type%2C_subunit_II	4100.52	-0.984176	0.31647	-3.10986	0.00187179	0.00842305	FALSE
F9Z35_1660	cbb3-type_cytochrome_oxidase_component_FixQ_family_protein	79.5047	-1.46103	0.647623	-2.256	0.0240708	0.0662758	FALSE
F9Z35_1661	cytochrome_c_oxidase%2C_cbb3-type%2C_subunit_III	10356.6	-0.988526	0.188118	-5.25483	1.48e-07	2.89e-06	FALSE
F9Z35_1662	pepSY-associated_TM_helix_family_protein	563.676	-0.875617	0.159474	-5.49065	4e-08	9.3e-07	FALSE
F9Z35_1663	exodeoxyribonuclease_V%2C_gamma_subunit	1213.3	0.050885	0.156688	0.324754	0.745367	0.841752	FALSE
F9Z35_1664	abgT_transporter_family_protein	4033.61	0.6558	0.400698	1.63664	0.101705	0.20391	FALSE
F9Z35_1665	hypothetical_protein	101.631	-1.09552	0.298122	-3.67472	0.000238107	0.00157939	TRUE
F9Z35_1666	HTH-type_transcriptional_regulator_MtrR	76.3166	-0.475933	0.26512	-1.79516	0.0726278	0.159547	FALSE
F9Z35_1667	efflux_transporter%2C_RND_family%2C_MFP_subunit	731.445	0.220127	0.236361	0.931319	0.351688	0.509936	FALSE
F9Z35_1668	RND_transporter%2C_hydrophobe/amphiphile_efflux-1_family_protein	3688.88	0.596867	0.236687	2.52176	0.011677	0.0378669	FALSE
F9Z35_1669	efflux_transporter%2C_outer_membrane_factor_(OMF)_lipo%2C_NodT_family_protein	2232.7	-0.043008	0.251082	-0.171291	0.863995	0.916005	FALSE
F9Z35_1670	L-lactate_permease_family_protein	358.835	-2.32213	0.304944	-7.61496	2.64e-14	2e-12	TRUE
F9Z35_1671	FCD_domain_protein	261.715	-0.733573	0.220939	-3.32025	0.000899366	0.00469924	FALSE
F9Z35_1672	hypothetical_protein	24.9135	-0.210184	0.32578	-0.645173	0.518815	0.659987	FALSE
F9Z35_1673	glutamate/Leucine/Phenylalanine/Valine_dehydrogenase_family_protein	30847.9	0.0496497	0.272646	0.182103	0.855502	0.910703	FALSE
F9Z35_1674	thymidylate_synthase	801.469	-0.168328	0.243853	-0.690286	0.490014	0.634617	FALSE
F9Z35_1675	tat_(twin-arginine_translocation)_pathway_signal_sequence_domain_protein	230.466	0.3737	0.439207	0.850851	0.394852	0.545349	FALSE
F9Z35_1676	apbE_family_protein	518.32	0.189193	0.201382	0.939477	0.347486	0.506636	FALSE
F9Z35_1677	neurotransmitter_symporter_family_protein	2245.11	0.935779	0.178471	5.2433	1.58e-07	2.98e-06	FALSE
F9Z35_1678	glycosyl_transferases_group_1_family_protein	1205.74	-0.543275	0.174972	-3.10493	0.00190327	0.00854588	FALSE
F9Z35_1679	glycosyl_transferase_2_family_protein	1155.47	0.301795	0.193482	1.55981	0.118805	0.229846	FALSE
F9Z35_1681	beta-ketoacyl_synthase%2C_N-terminal_domain_protein	613.204	-0.248457	0.173412	-1.43276	0.151927	0.27371	FALSE
F9Z35_1682	short_chain_dehydrogenase_family_protein	243.524	0.125406	0.319584	0.392403	0.694761	0.80419	FALSE
F9Z35_1683	putative_3-hydroxylacyl-(Acyl_carrier_protein)_dehydratase	316.542	0.512129	0.244712	2.09278	0.0363684	0.0935776	FALSE
F9Z35_1684	beta-ketoacyl_synthase%2C_N-terminal_domain_protein	780.878	0.349042	0.28092	1.2425	0.214054	0.352562	FALSE
F9Z35_1685	hypothetical_protein	498.661	0.625384	0.345285	1.81121	0.0701079	0.155591	FALSE
F9Z35_1686	putative_membrane_protein	1759.26	0.601832	0.276611	2.17573	0.0295753	0.0785727	FALSE
F9Z35_1687	hypothetical_protein	1931.78	1.15551	0.220221	5.24703	1.55e-07	2.95e-06	TRUE
F9Z35_1688	ubiD_decarboxylase_family_protein	7154.39	0.41454	0.213297	1.94348	0.051958	0.122579	FALSE
F9Z35_1689	asmA_family_protein	2503.09	0.812852	0.165593	4.90875	9.17e-07	1.42e-05	FALSE
F9Z35_1690	DAHP_synthetase_I_family_protein	1502.44	-0.0430179	0.130467	-0.329721	0.74161	0.840932	FALSE
F9Z35_1691	dihydropteroate_synthase	783.427	-0.290946	0.204086	-1.4256	0.153983	0.276196	FALSE
F9Z35_1692	phosphoglucosamine_mutase	3404.37	-0.0573903	0.120319	-0.476985	0.633373	0.756271	FALSE
F9Z35_1693	hypothetical_protein	2587.94	0.50952	0.133893	3.80542	0.000141566	0.00103293	FALSE
F9Z35_1694	asparaginase_family_protein	1781.45	0.473908	0.148599	3.18918	0.00142676	0.00682619	FALSE
F9Z35_1695	tatD_related_DNase_family_protein	506.929	0.804323	0.191672	4.19634	2.71e-05	0.000269021	FALSE
F9Z35_1696	peptide_chain_release_factor_1	1605.67	0.71811	0.195994	3.66394	0.000248361	0.00164208	FALSE
F9Z35_1697	D-isomer_specific_2-hydroxyacid_dehydrogenase%2C_NAD_binding_domain_protein	16133	0.481211	0.190067	2.5318	0.0113479	0.0370719	FALSE
F9Z35_1698	serine--tRNA_ligase	3755.5	-0.817141	0.146565	-5.57526	2.47e-08	6.31e-07	FALSE
F9Z35_1699	NUDIX_domain_protein	2620.9	-0.00706833	0.131148	-0.0538957	0.957018	0.977594	FALSE
F9Z35_1700	DNA_topoisomerase_IV%2C_B_subunit	1827.63	-0.217806	0.188909	-1.15296	0.248925	0.394228	FALSE
F9Z35_1701	hypothetical_protein	2850.89	-0.117566	0.272075	-0.432109	0.665662	0.782028	FALSE
F9Z35_1702	chorismate_synthase	1256.03	-0.404329	0.159351	-2.53735	0.0111695	0.0366869	FALSE
F9Z35_1703	tRNA_(uracil-5-)-methyltransferase	1746.35	-0.114871	0.133539	-0.860201	0.389678	0.542681	FALSE
F9Z35_1704	aminotransferase_class_I_and_II_family_protein	1418.18	-0.533472	0.170084	-3.13652	0.00170965	0.0078667	FALSE
F9Z35_1706	cytochrome_c_family_protein	5158.28	-1.26098	0.222451	-5.66859	1.44e-08	3.92e-07	TRUE
F9Z35_1707	hypothetical_protein	731.249	-0.266748	0.136025	-1.96103	0.0498759	0.118899	FALSE
F9Z35_1708	glycine_dehydrogenase	6115.42	0.2094	0.16545	1.26564	0.205642	0.341566	FALSE
F9Z35_1709	putative_integral_membrane_protein	563.368	0.433046	0.256013	1.6915	0.0907416	0.186849	FALSE
F9Z35_1710	GDSL-like_Lipase/Acylhydrolase_family_protein	918.808	0.367116	0.150394	2.44103	0.0146454	0.0450612	FALSE
F9Z35_1711	methyladenine_glycosylase_family_protein	875.277	0.7888	0.148714	5.30415	1.13e-07	2.29e-06	FALSE
F9Z35_1712	hypothetical_protein	648.739	0.175148	0.262021	0.66845	0.503846	0.647755	FALSE
F9Z35_1713	mce_related_family_protein	2211.9	0.262817	0.144637	1.81708	0.0692045	0.154182	FALSE
F9Z35_1714	integral_membrane%2C_PqiA_family_protein	2091.14	0.161996	0.119505	1.35556	0.17524	0.301736	FALSE
F9Z35_1715	heme_oxygenase_family_protein	2632.14	-1.46286	0.290617	-5.03365	4.81e-07	8.13e-06	TRUE
F9Z35_1716	putative_transposase	263.509	0.627223	0.191108	3.28203	0.00103063	0.0053037	FALSE
F9Z35_1717	tonB-dependent_Receptor_Plug_domain_protein	1201.36	0.616262	0.2695	2.28668	0.0222143	0.0624513	FALSE
F9Z35_1718	tonB_dependent_receptor_family_protein	434.893	0.904562	0.309186	2.92563	0.00343764	0.0140181	FALSE
F9Z35_1719	tonB_dependent_receptor_family_protein	133.384	0.926021	0.249352	3.71371	0.000204243	0.00141447	FALSE
F9Z35_1720	hypothetical_protein	35.8048	1.15703	0.32024	3.613	0.000302673	0.00193844	TRUE
F9Z35_1721	peptidase_U32_family_protein	3618.04	0.390943	0.203403	1.92201	0.0546044	0.127786	FALSE
F9Z35_1722	HAD_hydrolase%2C_IIB_family_protein	763.354	0.0698198	0.292803	0.238453	0.81153	0.884714	FALSE
F9Z35_1723	adenine_phosphoribosyltransferase	1056.58	-0.464398	0.164608	-2.82123	0.00478401	0.018441	FALSE
F9Z35_1724	guanylate_kinase	3765.71	-0.128772	0.173349	-0.74285	0.457573	0.607816	FALSE
F9Z35_1725	DNA-directed_RNA_polymerase%2C_omega_subunit	536.058	-0.389326	0.35117	-1.10865	0.26758	0.417626	FALSE
F9Z35_1726	relA/SpoT_family_protein	12297.9	0.129669	0.133066	0.974474	0.329821	0.48722	FALSE
F9Z35_1727	phosphopantothenoylcysteine_decarboxylase_/_phosphopantothenate--cysteine_ligase	5527.07	0.82153	0.192869	4.25953	2.05e-05	0.00021138	FALSE
F9Z35_1728	hypothetical_protein	1621.56	0.965093	0.403309	2.39294	0.016714	0.0500685	FALSE
F9Z35_1736	competence_ComEA_helix-hairpin-helix_repeat_region_domain_protein	1829.44	-0.91313	0.2543	-3.59076	0.000329718	0.00207906	FALSE
F9Z35_1737	hypothetical_protein	89.8281	-0.784357	0.236981	-3.30978	0.000933684	0.00486612	FALSE
F9Z35_1738	hypothetical_protein	12.3387	-2.39325	0.575877	-4.15584	3.24e-05	0.00030797	TRUE
F9Z35_1739	putative_transposase	441.123	0.60143	0.160501	3.74719	0.000178824	0.00126414	FALSE
F9Z35_1740	hypothetical_protein	11.2926	0.341545	0.573211	0.595846	0.551278	0.685491	FALSE
F9Z35_1741	protein-(glutamine-N5)_methyltransferase%2C_ribosomal_protein_L3-specific	1747.48	-0.398913	0.228344	-1.74698	0.0806404	0.171434	FALSE
F9Z35_1742	MORN_repeat_variant_family_protein	610.798	-0.334029	0.175719	-1.90093	0.0573118	0.132602	FALSE
F9Z35_1743	ACT_domain_protein	305.838	-0.962417	0.274192	-3.51002	0.000448079	0.00266112	FALSE
F9Z35_1744	hypothetical_protein	4654.47	-0.102984	0.276634	-0.372275	0.709688	0.816326	FALSE
F9Z35_1745	alanine_racemase	21700.6	1.37907	0.249265	5.53256	3.16e-08	7.77e-07	TRUE
F9Z35_1746	asnC_family_protein	458.143	-1.66611	0.336504	-4.95123	7.37e-07	1.18e-05	TRUE
F9Z35_1747	DNA-binding_regulatory%2C_YebC/PmpR_family_protein	3997.52	-0.346581	0.170421	-2.03367	0.041985	0.104477	FALSE
F9Z35_1748	amino_acid_carrier_family_protein	581.513	0.116177	0.249677	0.465309	0.64171	0.762217	FALSE
F9Z35_1749	channel%2C_hemolysin_III_family_protein	2210.76	1.10837	0.309524	3.58087	0.000342449	0.00214657	TRUE
F9Z35_1750	hypothetical_protein	685.281	-0.145613	0.169566	-0.858742	0.390483	0.543197	FALSE
F9Z35_1751	hypothetical_protein	572.143	0.022889	0.15834	0.144556	0.885062	0.930134	FALSE
F9Z35_1752	translation_initiation_factor_IF-2	25089.9	0.535009	0.241652	2.21396	0.0268314	0.0724129	FALSE
F9Z35_1753	transcription_termination_factor_NusA	8908.45	0.703862	0.28076	2.50699	0.0121765	0.0390529	FALSE
F9Z35_1754	hypothetical_protein	750.478	0.673406	0.216182	3.115	0.00183947	0.00835119	FALSE
F9Z35_1755	phosphoserine_transaminase	4936.42	0.0763424	0.158436	0.48185	0.629913	0.754344	FALSE
F9Z35_1756	phosphoethanolamine_transferase_EptA	4700.5	0.0176376	0.118762	0.148512	0.881939	0.927807	FALSE
F9Z35_1757	nitroreductase_family_protein	1822.44	0.325606	0.211583	1.53891	0.123827	0.237539	FALSE
F9Z35_1758	outer_membrane_protein_P.IIC	16.3176	3.1128	0.541457	5.74893	8.98e-09	2.58e-07	TRUE
F9Z35_1759	formylglycine-generating_sulfatase_enzyme_family_protein	428.572	-2.26995	0.244295	-9.29182	1.52e-20	3.1e-18	TRUE
F9Z35_1760	nitrite_reductase%2C_copper-containing	2780.5	-4.25672	0.353822	-12.0307	2.45e-33	1e-30	TRUE
F9Z35_1761	cytochrome_C_and_Quinol_oxidase_polypeptide_I_family_protein	2789.35	-0.0389066	0.186182	-0.208971	0.834471	0.895577	FALSE
F9Z35_1762	tat_(twin-arginine_translocation)_pathway_signal_sequence_domain_protein	753.109	-0.380485	0.159161	-2.39056	0.0168227	0.0501002	FALSE
F9Z35_1763	HIT_domain_protein	376.804	-0.861907	0.216321	-3.98438	6.77e-05	0.000561877	FALSE
F9Z35_1772	zonular_occludens_toxin_family_protein	75.1543	0.322914	0.240467	1.34286	0.179316	0.306564	FALSE
F9Z35_1773	hypothetical_protein	80.4667	-1.2593	0.291456	-4.32073	1.56e-05	0.000164619	TRUE
F9Z35_1774	transposase_IS116/IS110/IS902_family_protein	45.8212	-0.491902	0.372075	-1.32205	0.186152	0.315085	FALSE
F9Z35_1775	ribosomal_RNA_small_subunit_methyltransferase_J	341.222	0.00244801	0.210493	0.0116299	0.990721	0.995865	FALSE
F9Z35_1776	bacterial_regulatory%2C_Fis_family_protein	535.446	-0.0167394	0.202792	-0.0825445	0.934214	0.961027	FALSE
F9Z35_1777	DNA_topoisomerase_IV%2C_A_subunit	2699.59	-0.595056	0.216917	-2.74325	0.00608343	0.0223936	FALSE
F9Z35_1778	phosphoglycerate_mutase_1_family_protein	3553.37	-1.13391	0.210325	-5.39123	7e-08	1.51e-06	TRUE
F9Z35_1779	putative_transposase	449.742	0.65327	0.178947	3.65063	0.000261596	0.00171846	FALSE
F9Z35_1780	hypothetical_protein	123.51	0.578448	0.27396	2.11143	0.0347355	0.0898286	FALSE
F9Z35_1781	alanine--tRNA_ligase	7684.14	-0.0346208	0.153285	-0.22586	0.821311	0.887125	FALSE
F9Z35_1782	bacterial_extracellular_solute-binding_family_protein	4056.93	-0.129146	0.159914	-0.807598	0.419322	0.568399	FALSE
F9Z35_1783	eamA-like_transporter_family_protein	1252.86	0.2418	0.14728	1.64178	0.100637	0.202363	FALSE
F9Z35_1784	prokaryotic_membrane_lipolipid_attachment_site_family_protein	2903.82	-0.00611114	0.329083	-0.0185702	0.985184	0.993882	FALSE
F9Z35_1785	bacterial_regulatory_helix-turn-helix%2C_AraC_family_protein	1305.98	-0.0140789	0.18424	-0.0764164	0.939088	0.964099	FALSE
F9Z35_1786	alkylhydroperoxidase_AhpD_family_core_domain_protein	846.02	-1.13433	0.204623	-5.54349	2.96e-08	7.41e-07	TRUE
F9Z35_1787	hypothetical_protein	111.989	0.619858	0.24013	2.58134	0.00984184	0.0331797	FALSE
F9Z35_1788	CDP-diacylglycerol--glycerol-3-phosphate_3-phosphatidyltransferase	1031.55	-2.00743	0.251373	-7.98588	1.4e-15	1.43e-13	TRUE
F9Z35_1794	putative_protease_SohB	9579.93	1.05644	0.245194	4.3086	1.64e-05	0.000173018	TRUE
F9Z35_1795	ABC_transporter_transmembrane_region_family_protein	197.982	-1.00648	0.232099	-4.3364	1.45e-05	0.000156562	TRUE
F9Z35_1796	winged_helix_DNA-binding_domain_protein	77.3947	-1.04331	0.268626	-3.88389	0.000102799	0.000792524	TRUE
F9Z35_1797	NAD_binding_domain_of_6-phosphogluconate_dehydrogenase_family_protein	3123.58	-0.100589	0.139058	-0.723361	0.469458	0.617424	FALSE
F9Z35_1798	imidazoleglycerol-phosphate_dehydratase_family_protein	2603.42	-0.141558	0.192048	-0.737094	0.461065	0.610882	FALSE
F9Z35_1799	histidinol-phosphate_transaminase	2233.47	0.27259	0.201259	1.35442	0.175601	0.30198	FALSE
F9Z35_1800	histidinol_dehydrogenase	4374.94	0.39358	0.248024	1.58686	0.112544	0.220826	FALSE
F9Z35_1801	hypothetical_protein	3652.84	-0.195589	0.15875	-1.23206	0.217926	0.356749	FALSE
F9Z35_1802	ATP_phosphoribosyltransferase	3934.82	0.563215	0.257994	2.18305	0.0290318	0.0776246	FALSE
F9Z35_1803	ahpC/TSA_family_protein	10061.3	0.130684	0.177918	0.734519	0.462633	0.611579	FALSE
F9Z35_1805	acetolactate_synthase%2C_large_subunit%2C_biosynthetic_type	7615.04	0.531539	0.212293	2.50381	0.0122866	0.039344	FALSE
F9Z35_1806	acetolactate_synthase%2C_small_subunit	1244.26	1.09079	0.326324	3.34266	0.000829784	0.00442624	TRUE
F9Z35_1807	antibiotic_biosynthesis_monooxygenase_family_protein	793.514	0.515126	0.178808	2.88089	0.00396555	0.0158629	FALSE
F9Z35_1808	ketol-acid_reductoisomerase	13719.5	0.0282508	0.171292	0.164928	0.869001	0.91988	FALSE
F9Z35_1809	ornithine_carbamoyltransferase	2990.41	0.33246	0.146765	2.26526	0.0234967	0.0652225	FALSE
F9Z35_1810	aconitate_hydratase_2	36441.4	0.184453	0.153046	1.20521	0.228123	0.369006	FALSE
F9Z35_1811	putative_permease_YjgP/YjgQ_family_protein	1225.6	0.403039	0.162812	2.47548	0.0133057	0.0420798	FALSE
F9Z35_1812	putative_permease_YjgP/YjgQ_family_protein	2417.08	0.27913	0.150402	1.85589	0.0634695	0.144146	FALSE
F9Z35_1813	cytosol_aminopeptidase_family%2C_catalytic_domain_protein	8643.46	-0.122901	0.241661	-0.508568	0.611055	0.739659	FALSE
F9Z35_1814	DNA_polymerase_III_chi_subunit%2C_HolC_family_protein	1343.74	0.787851	0.22438	3.51124	0.000446017	0.0026566	FALSE
F9Z35_1815	putative_FKBP-type_peptidyl-prolyl_cis-trans_isomerase_FkpA	17296.8	0.0170784	0.180157	0.0947969	0.924476	0.955347	FALSE
F9Z35_1816	phosphoribosylglycinamide_formyltransferase	887.964	0.221575	0.179946	1.23134	0.218196	0.356905	FALSE
F9Z35_1817	hypothetical_protein	721.407	0.154147	0.206227	0.747466	0.454782	0.605689	FALSE
F9Z35_1818	osmC-like_family_protein	1274.67	-0.660008	0.202117	-3.26548	0.0010928	0.00553994	FALSE
F9Z35_1819	bacterial_regulatory%2C_gntR_family_protein	3804.37	-0.148654	0.162666	-0.913864	0.360788	0.520912	FALSE
F9Z35_1820	hypothetical_protein	968.709	0.0508762	0.228158	0.222987	0.823546	0.888334	FALSE
F9Z35_1821	deoR-like_helix-turn-helix_domain_protein	1621.52	-0.0776897	0.160623	-0.483679	0.628614	0.753378	FALSE
F9Z35_1822	glutamine--tRNA_ligase	6989.81	0.00431629	0.202254	0.021341	0.982974	0.993674	FALSE
F9Z35_1823	glutathione_synthase	2507.25	0.209985	0.138549	1.5156	0.129621	0.245605	FALSE
F9Z35_1824	prokaryotic_diacylglycerol_kinase_family_protein	1010.41	0.542665	0.17281	3.14024	0.00168808	0.00780261	FALSE
F9Z35_1825	hypothetical_protein	7140.1	-2.66389	0.208261	-12.7911	1.84e-37	1.25e-34	TRUE
F9Z35_1826	tRNA_(5-methylaminomethyl-2-thiouridylate)-methyltransferase	2271.99	-0.0241306	0.083701	-0.288296	0.773121	0.862164	FALSE
F9Z35_1827	AMP-binding_enzyme_family_protein	2152.13	-0.0593026	0.160739	-0.368937	0.712175	0.817401	FALSE
F9Z35_1828	CTP_synthase	7468.8	-0.261153	0.142073	-1.83817	0.0660375	0.148258	FALSE
F9Z35_1829	putative_transposase	45.0574	0.177327	0.284325	0.623676	0.53284	0.668669	FALSE
F9Z35_1830	DNA_(cytosine-5-)-methyltransferase_family_protein	1252.56	0.0370772	0.159091	0.233056	0.815718	0.885971	FALSE
F9Z35_1831	eco29kIR	423.3	0.043195	0.201078	0.214818	0.829909	0.892371	FALSE
F9Z35_1832	excinuclease_ABC_subunit_A	3235.5	-0.0761222	0.182757	-0.416521	0.677029	0.791265	FALSE
F9Z35_1833	phosphatidylserine_decarboxylase_family_protein	3606.91	-0.0720469	0.150325	-0.479275	0.631743	0.75565	FALSE
F9Z35_1834	hypothetical_protein	13.9057	0.974431	0.489551	1.99046	0.0465405	0.112146	FALSE
F9Z35_1835	tonB-dependent_Receptor_Plug_domain_protein	615.461	0.926078	0.23191	3.99327	6.52e-05	0.000545662	FALSE
F9Z35_1836	glutamine_amidotransferase_of_anthranilate_synthase/aminodeoxychorismate_synthase_family_protein	969.051	-0.230046	0.153887	-1.4949	0.134941	0.252898	FALSE
F9Z35_1837	anthranilate_phosphoribosyltransferase	1718.47	-0.156847	0.151562	-1.03487	0.300731	0.452758	FALSE
F9Z35_1838	hypothetical_protein	175.162	-0.278413	0.200844	-1.38621	0.165682	0.290548	FALSE
F9Z35_1839	hypothetical_protein	179.105	0.501297	0.33582	1.49276	0.135501	0.252954	FALSE
F9Z35_1840	transposase_IS116/IS110/IS902_family_protein	51.456	0.751348	0.319833	2.34919	0.0188144	0.0546767	FALSE
F9Z35_1841	ATP-dependent_helicase_HrpA	1509.36	0.196093	0.124445	1.57575	0.115084	0.224134	FALSE
F9Z35_1842	sulfatase_family_protein	1339.91	-0.201524	0.142416	-1.41504	0.157056	0.279656	FALSE
F9Z35_1843	SIR2-like_domain_protein	697.062	-0.506058	0.30204	-1.67546	0.0938432	0.191416	FALSE
F9Z35_1844	ATP-dependent_helicase_HrpA	528.455	-0.56153	0.20859	-2.69202	0.00710199	0.0255207	FALSE
F9Z35_1845	voltage_gated_chloride_channel_family_protein	603.869	0.661654	0.178879	3.6989	0.000216535	0.00147953	FALSE
F9Z35_1846	glutamate_N-acetyltransferase/amino-acid_acetyltransferase	653.244	-0.261971	0.202181	-1.29572	0.19507	0.326931	FALSE
F9Z35_1847	lrgB-like_family_protein	302.824	-0.285739	0.176713	-1.61697	0.105886	0.210637	FALSE
F9Z35_1848	lrgA_family_protein	171.754	-0.870864	0.28507	-3.05492	0.00225124	0.00984857	FALSE
F9Z35_1849	hypothetical_protein	94.1386	0.168521	0.373296	0.451441	0.651671	0.771359	FALSE
F9Z35_1850	nlpC/P60_family_protein	460.088	0.0792667	0.24958	0.3176	0.750788	0.845568	FALSE
F9Z35_1851	hsp33_family_protein	762.552	-1.51594	0.317937	-4.76804	1.86e-06	2.66e-05	TRUE
F9Z35_1852	magnesium_transporter	2976.09	-0.270543	0.248684	-1.0879	0.27664	0.427232	FALSE
F9Z35_1853	hydroxyacylglutathione_hydrolase	535.245	-0.319934	0.297021	-1.07714	0.281416	0.432606	FALSE
F9Z35_1854	marR_family_protein	69.7032	-0.196385	0.282467	-0.695249	0.486899	0.631578	FALSE
F9Z35_1855	flavin_oxidoreductase_/_NADH_oxidase_family_protein	151.701	-0.334063	0.234609	-1.42391	0.154471	0.276829	FALSE
F9Z35_1856	phosphoribosylformylglycinamidine_synthase	8796.31	0.65279	0.16658	3.91877	8.9e-05	0.000704783	FALSE
F9Z35_1857	nitrogen_regulatory_protein_P-II	4334.61	-0.622997	0.361098	-1.72528	0.0844761	0.176107	FALSE
F9Z35_1858	putative_transposase	91.7061	0.51815	0.236543	2.19052	0.0284869	0.0763763	FALSE
F9Z35_1859	haloacid_dehalogenase-like_hydrolase_family_protein	27.9845	-0.140618	0.426252	-0.329894	0.74148	0.840932	FALSE
F9Z35_1860	RNA_pseudouridylate_synthase_family_protein	66.5648	-0.0100177	0.222066	-0.0451113	0.964019	0.980822	FALSE
F9Z35_1868	hypothetical_protein	87.9156	0.796072	0.45103	1.76501	0.077562	0.166624	FALSE
F9Z35_1869	periplasmic_domain_protein	14.4596	0.370458	0.455057	0.814092	0.415593	0.565283	FALSE
F9Z35_1870	periplasmic_domain_protein	12.1493	0.8952	0.38431	2.32937	0.0198396	0.0570877	FALSE
F9Z35_1874	surface_antigen_variable_number_repeat_family_protein	89.1531	0.355232	0.342633	1.03677	0.299843	0.451937	FALSE
F9Z35_1875	hypothetical_protein	46.4294	0.283633	0.305468	0.928521	0.353137	0.510607	FALSE
F9Z35_1880	dicarboxylate_symporter_family_protein	12.3037	0.153459	0.614654	0.249667	0.802844	0.878999	FALSE
F9Z35_1881	dicarboxylate_symporter_family_protein	637.515	-0.18045	0.224423	-0.804062	0.421361	0.570471	FALSE
F9Z35_1885	periplasmic_domain_protein	105.579	0.297397	0.215409	1.38062	0.167397	0.292434	FALSE
F9Z35_1886	periplasmic_domain_protein	39.6637	1.01681	0.386888	2.62818	0.00858442	0.029575	TRUE
F9Z35_1887	hypothetical_protein	165.123	0.631809	0.1578	4.00385	6.23e-05	0.000532715	FALSE
F9Z35_1888	hypothetical_protein	32.5204	-0.0958159	0.389928	-0.245727	0.805894	0.880921	FALSE
F9Z35_1889	di-/tripeptide_transporter_domain_protein	40.4762	-0.561849	0.271438	-2.0699	0.038462	0.0976894	FALSE
F9Z35_1890	hypothetical_protein	1260.47	0.415706	0.170377	2.43992	0.0146905	0.0451319	FALSE
F9Z35_1891	dicarboxylate_symporter_family_protein	4420.97	-0.410525	0.216063	-1.90002	0.0574299	0.132726	FALSE
F9Z35_1893	hypothetical_protein	2013.28	0.44212	0.184012	2.40267	0.0162759	0.0489714	FALSE
F9Z35_1894	H+_symporter_family_protein	1557.06	-0.110875	0.212786	-0.521063	0.602323	0.732904	FALSE
F9Z35_1895	hypothetical_protein	146.075	-1.10852	0.382597	-2.89735	0.00376332	0.0152247	TRUE
F9Z35_1896	peptide_chain_release_factor_2	5181.51	-0.36411	0.141577	-2.57182	0.0101166	0.0337164	FALSE
F9Z35_1897	patatin-like_phospholipase_family_protein	1374.14	-0.555191	0.129601	-4.28384	1.84e-05	0.000192458	FALSE
F9Z35_1898	doxX_family_protein	3400.11	3.69592	0.309529	11.9404	7.28e-33	2.48e-30	TRUE
F9Z35_1899	hypothetical_protein	21009	1.73551	0.326513	5.31527	1.06e-07	2.18e-06	TRUE
F9Z35_1900	hypothetical_protein	1787.08	2.06088	0.24133	8.53967	1.35e-17	1.72e-15	TRUE
F9Z35_1901	hypothetical_protein	710.935	1.96553	0.255231	7.70098	1.35e-14	1.1e-12	TRUE
F9Z35_1902	RNA_polymerase_sigma_factor%2C_sigma-70_family_protein	485.328	1.32193	0.292617	4.51762	6.25e-06	7.47e-05	TRUE
F9Z35_1903	putative_lipoprotein	245.32	-0.894477	0.447332	-1.99958	0.0455453	0.110378	FALSE
F9Z35_1904	hypothetical_protein	295.796	0.320403	0.566146	0.565937	0.571436	0.704128	FALSE
F9Z35_1905	telomere_recombination_family_protein	647.462	0.416796	0.245397	1.69846	0.0894215	0.184965	FALSE
F9Z35_1906	phosphoribosylamine--glycine_ligase	8832.42	0.0138323	0.151677	0.091196	0.927337	0.956718	FALSE
F9Z35_1907	hypothetical_protein	69.5796	-0.912659	0.4781	-1.90893	0.0562713	0.130639	FALSE
F9Z35_1908	hypothetical_protein	5174.22	0.93135	0.174005	5.35244	8.68e-08	1.81e-06	FALSE
F9Z35_1909	electron_transfer_flavodomain_protein	11792.1	-0.0401309	0.152335	-0.263438	0.792213	0.871723	FALSE
F9Z35_1910	electron_transfer_flavodomain_protein	12040.4	0.141866	0.218713	0.648639	0.516572	0.658774	FALSE
F9Z35_1911	lipopolysaccharide_heptosyltransferase_I	5579.82	0.606622	0.159782	3.79657	0.000146713	0.00106667	FALSE
F9Z35_1912	isochorismatase_family_protein	3004.8	0.598444	0.220196	2.71777	0.0065723	0.0238918	FALSE
F9Z35_1913	putative_rRNA_methylase	1679.54	-0.545087	0.365907	-1.48969	0.136307	0.25359	FALSE
F9Z35_1914	hypothetical_protein	260.748	-0.577991	0.25619	-2.25611	0.024064	0.0662758	FALSE
F9Z35_1915	glyceraldehyde-3-phosphate_dehydrogenase%2C_type_I	7874.58	-1.13815	0.18269	-6.22995	4.67e-10	1.77e-08	TRUE
F9Z35_1916	DNA_mismatch_repair_protein_MutS	1035.87	-0.179065	0.184529	-0.970392	0.331851	0.489531	FALSE
F9Z35_1917	acetyltransferase_family_protein	420.207	-0.254548	0.16228	-1.56857	0.116747	0.22685	FALSE
F9Z35_1918	hypothetical_protein	247.064	-0.269516	0.269697	-0.99933	0.317635	0.47298	FALSE
F9Z35_1919	glutamate--tRNA_ligase	3603.4	-0.642502	0.182737	-3.51599	0.000438114	0.00263255	FALSE
F9Z35_1920	hypothetical_protein	1095.2	-0.177865	0.245764	-0.723724	0.469235	0.617424	FALSE
F9Z35_1921	arsenate_reductase	871.043	-1.06486	0.232781	-4.57449	4.77e-06	5.84e-05	TRUE
F9Z35_1922	thioredoxin_family_protein	1379.49	-0.486676	0.30635	-1.58863	0.112144	0.220299	FALSE
F9Z35_1923	ABC_transporter_family_protein	1586.95	-0.599577	0.155877	-3.84647	0.00011983	0.000906714	FALSE
F9Z35_1924	putative_protein_insertion_permease_FtsX	1758.78	-0.731537	0.198749	-3.6807	0.000232592	0.00155798	FALSE
F9Z35_1925	bolA-like_family_protein	1648.72	-0.0223506	0.542693	-0.0411847	0.967149	0.983027	FALSE
F9Z35_1926	phosphoglycerate_kinase_family_protein	6667.29	-0.795444	0.227426	-3.49759	0.000469482	0.00276413	FALSE
F9Z35_1927	UDP-N-acetylglucosamine_1-carboxyvinyltransferase	7649.27	-0.301419	0.184949	-1.62974	0.103155	0.20621	FALSE
F9Z35_1929	integral_membrane%2C_TerC_family_protein	1674.12	-0.0558123	0.134317	-0.415526	0.677757	0.791265	FALSE
F9Z35_1930	putative_membrane_protein	976.607	0.283435	0.121751	2.32799	0.0199127	0.0571399	FALSE
F9Z35_1931	3-Deoxy-D-manno-octulosonic-acid_transferase_family_protein	1587.94	0.237019	0.363379	0.652264	0.514231	0.656199	FALSE
F9Z35_1932	6-phosphogluconate_dehydrogenase	9804.77	-0.0313579	0.139033	-0.225543	0.821557	0.887125	FALSE
F9Z35_1933	neisseria_PilC_beta-propeller_domain_protein	13634.8	-0.0935737	0.171306	-0.546237	0.584903	0.716831	FALSE
F9Z35_1934	GIY-YIG_catalytic_domain_protein	733.019	-0.413654	0.216182	-1.91345	0.0556907	0.129881	FALSE
F9Z35_1935	integral_membrane%2C_YccS/YhfK_family_protein	297.316	0.101629	0.25362	0.400714	0.688631	0.800724	FALSE
F9Z35_1936	twitching_motility_family_protein	13844.9	-0.47332	0.176167	-2.68677	0.00721467	0.0258589	FALSE
F9Z35_1937	twitching_motility_family_protein	19698.6	-0.652374	0.169078	-3.85843	0.000114118	0.000869934	FALSE
F9Z35_1938	alanine_racemase%2C_N-terminal_domain_protein	794.797	-0.194104	0.176154	-1.1019	0.270506	0.420261	FALSE
F9Z35_1939	putative_rNA-binding_protein	156.595	-0.168615	0.233628	-0.721725	0.470463	0.617481	FALSE
F9Z35_1940	pyrroline-5-carboxylate_reductase	919.299	-0.817039	0.163221	-5.00571	5.57e-07	9.1e-06	FALSE
F9Z35_1941	RNA_polymerase-binding_protein_DksA	2313.11	-0.97549	0.315024	-3.09656	0.00195781	0.00865761	FALSE
F9Z35_1943	hypothetical_protein	1721.22	0.86878	0.430396	2.01856	0.0435332	0.107674	FALSE
F9Z35_1951	competence_ComEA_helix-hairpin-helix_repeat_region_domain_protein	1831.86	-0.815177	0.243769	-3.34405	0.000825643	0.00441567	FALSE
F9Z35_1952	hypothetical_protein	54.2379	-0.554623	0.209663	-2.64531	0.00816165	0.0285518	FALSE
F9Z35_1953	chaperone_protein_DnaJ	7732.99	-0.189051	0.136957	-1.38037	0.167473	0.292434	FALSE
F9Z35_1954	oligopeptide_transporter%2C_OPT_family	10019.6	-0.0557097	0.217719	-0.255879	0.798044	0.87562	FALSE
F9Z35_1955	dTDP-4-dehydrorhamnose_3%2C5-epimerase	348.325	0.167957	0.188736	0.889905	0.373517	0.532145	FALSE
F9Z35_1956	glucose-1-phosphate_thymidylyltransferase	570.329	0.500202	0.164589	3.03911	0.00237282	0.0103362	FALSE
F9Z35_1957	dTDP-glucose_4%2C6-dehydratase	628.851	0.431857	0.164062	2.63228	0.00848146	0.0293192	FALSE
F9Z35_1958	UDP-glucose_4-epimerase_GalE	1626.01	0.03284	0.131443	0.249842	0.80271	0.878999	FALSE
F9Z35_1959	tex-like_N-terminal_domain_protein	1117.69	0.0439774	0.246441	0.17845	0.85837	0.912884	FALSE
F9Z35_1960	DNA_(cytosine-5-)-methyltransferase_family_protein	1622.65	-0.857148	0.212741	-4.02907	5.6e-05	0.000484754	FALSE
F9Z35_1961	D12_class_N6_adenine-specific_DNA_methyltransferase_family_protein	939.884	-0.785306	0.193591	-4.05653	4.98e-05	0.000442416	FALSE
F9Z35_1962	restriction_endonuclease_domain_protein	60.9558	-1.00567	0.333024	-3.01981	0.00252931	0.0109247	TRUE
F9Z35_1963	HNH_endonuclease_family_protein	842.521	0.202658	0.237176	0.854463	0.392849	0.544129	FALSE
F9Z35_1964	sodium/glutamate_symporter	10853.2	-0.413767	0.223218	-1.85364	0.0637901	0.144643	FALSE
F9Z35_1965	hypothetical_protein	1709.63	0.406657	0.146893	2.76839	0.00563342	0.021002	FALSE
F9Z35_1966	putative_cyanate_hydratase	179.03	0.924668	0.255009	3.62603	0.000287817	0.00185492	FALSE
F9Z35_1967	hypothetical_protein	597.348	0.878772	0.212091	4.14337	3.42e-05	0.000322215	FALSE
F9Z35_1968	outer_membrane_transport_family_protein	1205.11	0.418045	0.24945	1.67586	0.0937649	0.191416	FALSE
F9Z35_1969	hypothetical_protein	52.0188	0.208886	0.253416	0.82428	0.40978	0.560214	FALSE
F9Z35_1970	pyruvate_kinase	4504.09	-0.930275	0.21883	-4.25114	2.13e-05	0.000218354	FALSE
F9Z35_1971	putative_transposase	1002.83	-0.0697106	0.259537	-0.268597	0.78824	0.869891	FALSE
F9Z35_1972	putative_membrane_protein	5276.47	-0.593764	0.264639	-2.24368	0.0248531	0.067881	FALSE
F9Z35_1973	peptidase_C39_family_protein	138.036	0.0504649	0.155144	0.325279	0.74497	0.841752	FALSE
F9Z35_1974	putative_membrane_protein	33.3747	-0.364318	0.299424	-1.21673	0.223706	0.363701	FALSE
F9Z35_1975	hypothetical_protein	2064.09	-0.256334	0.127624	-2.00851	0.0445897	0.10936	FALSE
F9Z35_1976	aspartate_carbamoyltransferase	7665.42	0.124363	0.116856	1.06424	0.287222	0.438012	FALSE
F9Z35_1977	aspartate_carbamoyltransferase%2C_regulatory_subunit	1150.48	-0.16582	0.285072	-0.581677	0.560784	0.693932	FALSE
F9Z35_1978	putative_integral_membrane_protein	2027.71	0.693516	0.144675	4.79362	1.64e-06	2.37e-05	FALSE
F9Z35_1979	lysM_domain_protein	27520	-0.650139	0.208031	-3.1252	0.00177686	0.00810294	FALSE
F9Z35_1980	hypothetical_protein	707.398	0.23698	0.272044	0.871108	0.383695	0.540347	FALSE
F9Z35_1981	peptide_deformylase	15606.3	-0.271173	0.150526	-1.8015	0.071624	0.157851	FALSE
F9Z35_1982	methionyl-tRNA_formyltransferase	7513.38	0.198777	0.151021	1.31622	0.1881	0.317594	FALSE
F9Z35_1983	ribosomal_RNA_small_subunit_methyltransferase_B	8966.17	0.282699	0.205744	1.37403	0.169432	0.295349	FALSE
F9Z35_1984	hypothetical_protein	871.594	0.785724	0.24511	3.2056	0.00134781	0.00654056	FALSE
F9Z35_1985	histidine_kinase-%2C_DNA_gyrase_B-%2C_and_HSP90-like_ATPase_family_protein	9758.39	0.638036	0.257994	2.47306	0.013396	0.0421695	FALSE
F9Z35_1986	response_regulator	7819.65	0.263298	0.18116	1.4534	0.146113	0.264871	FALSE
F9Z35_1987	DNA_protecting_protein_DprA	7000.91	0.386381	0.288763	1.33805	0.180879	0.308718	FALSE
F9Z35_1988	hypothetical_protein	1572.61	-0.00177625	0.215167	-0.00825525	0.993413	0.996223	FALSE
F9Z35_1989	DNA_topoisomerase_I	6651.37	-0.170819	0.192537	-0.8872	0.374971	0.533567	FALSE
F9Z35_1991	hypothetical_protein	307.937	0.745905	0.403604	1.84811	0.0645862	0.145962	FALSE
F9Z35_1992	RNA_methyltransferase%2C_RsmD_family	868.69	-0.0515549	0.245641	-0.209879	0.833762	0.895571	FALSE
F9Z35_1993	4Fe-4S_dicluster_domain_protein	602.166	-0.172184	0.168268	-1.02327	0.30618	0.459945	FALSE
F9Z35_1997	translation_elongation_factor_Tu	144081	0.0819032	0.143842	0.569396	0.569087	0.702013	FALSE
F9Z35_1999	preprotein_translocase%2C_SecE_subunit	1708.72	0.850989	0.212862	3.99784	6.39e-05	0.000539657	FALSE
F9Z35_2000	transcription_termination/antitermination_factor_NusG	6130.38	-0.0600777	0.144595	-0.415488	0.677785	0.791265	FALSE
F9Z35_2001	ribosomal_protein_L11	22962.9	0.220842	0.169096	1.30602	0.191547	0.32129	FALSE
F9Z35_2002	ribosomal_protein_L1	35819.6	0.359091	0.164526	2.18258	0.0290665	0.0776246	FALSE
F9Z35_2003	ribosomal_L10_family_protein	43183.4	0.697004	0.299485	2.32734	0.019947	0.0571552	FALSE
F9Z35_2004	ribosomal_protein_L7/L12	25005.4	-0.0236296	0.5042	-0.0468656	0.96262	0.980414	FALSE
F9Z35_2005	DNA-directed_RNA_polymerase%2C_beta_subunit	71597.4	1.23718	0.189646	6.52363	6.86e-11	3.12e-09	TRUE
F9Z35_2006	hypothetical_protein	13.3342	-1.09613	0.476078	-2.30242	0.0213112	0.0602197	FALSE
F9Z35_2007	DNA-directed_RNA_polymerase%2C_beta'_subunit	64116.2	1.23672	0.156507	7.90203	2.74e-15	2.46e-13	TRUE
F9Z35_2008	lipoprotein_C_terminal_like_family_protein	51.0472	-1.15629	0.362643	-3.18851	0.00143006	0.00682619	TRUE
F9Z35_2010	hypothetical_protein	160.02	0.371458	0.316808	1.1725	0.240995	0.384598	FALSE
F9Z35_2011	ribosomal_protein_S12	13992.4	0.240534	0.223709	1.07521	0.282282	0.432959	FALSE
F9Z35_2012	ribosomal_protein_S7	11646.9	-0.0324903	0.337471	-0.0962757	0.923302	0.955347	FALSE
F9Z35_2013	translation_elongation_factor_G	96554.1	0.702535	0.279625	2.51242	0.0119908	0.038639	FALSE
F9Z35_2014	translation_elongation_factor_Tu	93730	0.114327	0.185529	0.61622	0.53775	0.672351	FALSE
F9Z35_2015	ribosomal_protein_S10	7144.47	0.727338	0.234453	3.10228	0.00192035	0.00858979	FALSE
F9Z35_2016	hypothetical_protein	20.8745	-1.77117	0.567798	-3.11937	0.00181241	0.00824667	TRUE
F9Z35_2017	50S_ribosomal_protein_L3	49592.1	0.988732	0.196572	5.02987	4.91e-07	8.13e-06	FALSE
F9Z35_2018	50S_ribosomal_protein_L4	29293.5	1.10068	0.316039	3.48275	0.000496291	0.00288867	TRUE
F9Z35_2019	50S_ribosomal_protein_L23	4527.36	1.04636	0.399025	2.62228	0.00873438	0.0299402	TRUE
F9Z35_2020	ribosomal_protein_L2	43793.1	1.0416	0.220962	4.71393	2.43e-06	3.31e-05	TRUE
F9Z35_2021	ribosomal_protein_S19	2721.27	0.626967	0.356811	1.75714	0.0788935	0.168598	FALSE
F9Z35_2022	ribosomal_protein_L22	5800.04	1.05498	0.351236	3.00361	0.00266793	0.011411	TRUE
F9Z35_2023	ribosomal_protein_S3	29352.6	1.00803	0.213645	4.71825	2.38e-06	3.26e-05	TRUE
F9Z35_2024	ribosomal_protein_L16	10270.4	0.718262	0.254208	2.82549	0.00472087	0.018232	FALSE
F9Z35_2025	ribosomal_protein_L29	203.544	0.91005	0.646979	1.40661	0.159542	0.28252	FALSE
F9Z35_2026	30S_ribosomal_protein_S17	7566.45	1.05914	0.381586	2.77562	0.00550965	0.0207679	TRUE
F9Z35_2027	ribosomal_protein_L14	16412.2	1.09445	0.1992	5.49424	3.92e-08	9.21e-07	TRUE
F9Z35_2028	ribosomal_protein_L24	3606.54	0.734789	0.270604	2.71537	0.00662023	0.0240233	FALSE
F9Z35_2029	ribosomal_L5P_family_protein	12568.6	0.738865	0.227568	3.24678	0.00116717	0.00583016	FALSE
F9Z35_2030	ribosomal_S14p/S29e_family_protein	4823.8	1.3758	0.360738	3.81384	0.000136821	0.00100959	TRUE
F9Z35_2031	30S_ribosomal_protein_S8	4420.36	0.534353	0.259987	2.0553	0.0398498	0.100139	FALSE
F9Z35_2032	ribosomal_protein_L6	12954.6	0.636824	0.217465	2.9284	0.00340713	0.0139215	FALSE
F9Z35_2033	ribosomal_protein_L18	3591.08	0.670681	0.303434	2.2103	0.0270841	0.0729985	FALSE
F9Z35_2034	ribosomal_protein_S5	12783.6	0.54031	0.213486	2.53089	0.0113774	0.0370719	FALSE
F9Z35_2035	ribosomal_protein_L30	33.123	0.762392	0.500214	1.52413	0.127475	0.243622	FALSE
F9Z35_2036	ribosomal_protein_L15	2854.45	-0.0532077	0.231633	-0.229707	0.81832	0.885971	FALSE
F9Z35_2037	preprotein_translocase%2C_SecY_subunit	14727.7	1.23362	0.3042	4.05528	5.01e-05	0.000442864	TRUE
F9Z35_2038	translation_initiation_factor_IF-1	4821.09	0.685244	0.243998	2.8084	0.00497887	0.0190484	FALSE
F9Z35_2039	30S_ribosomal_protein_S13	14069	-0.125099	0.228063	-0.548528	0.583329	0.715382	FALSE
F9Z35_2040	30S_ribosomal_protein_S11	9067.36	0.689576	0.165312	4.17137	3.03e-05	0.000294557	FALSE
F9Z35_2041	ribosomal_protein_S4	23899	0.648449	0.161798	4.00778	6.13e-05	0.000526138	FALSE
F9Z35_2042	DNA-directed_RNA_polymerase%2C_alpha_subunit	48201.8	0.961589	0.19814	4.85308	1.22e-06	1.81e-05	FALSE
F9Z35_2043	ribosomal_protein_L17	4558.26	0.673467	0.252012	2.67236	0.00753192	0.0268079	FALSE
F9Z35_2045	septum_site-determining_protein_MinC	2413.29	-0.293774	0.222971	-1.31754	0.187657	0.317107	FALSE
F9Z35_2046	septum_site-determining_protein_MinD	7105.92	-0.649348	0.17873	-3.63313	0.000280008	0.00182766	FALSE
F9Z35_2047	cell_division_topological_specificity_factor_MinE	253.247	-0.664129	0.442709	-1.50015	0.133576	0.251517	FALSE
F9Z35_2048	lysR_substrate_binding_domain_protein	8040.14	0.0533928	0.187902	0.284152	0.776294	0.863347	FALSE
F9Z35_2049	gram-negative_porin_family_protein	310512	0.0395665	0.207726	0.190475	0.848937	0.905126	FALSE
F9Z35_2050	tRNA_pseudouridine(38-40)_synthase	1172.31	-0.44733	0.18246	-2.45166	0.0142198	0.0440949	FALSE
F9Z35_2051	hypothetical_protein	675.674	0.284755	0.188901	1.50743	0.131701	0.248557	FALSE
F9Z35_2052	valine--tRNA_ligase	10631.3	-0.138185	0.161276	-0.856822	0.391543	0.543582	FALSE
F9Z35_2053	FAD_dependent_oxidoreductase_family_protein	1859.26	0.928852	0.221283	4.19758	2.7e-05	0.000268858	FALSE
F9Z35_2054	amino_acid_carrier_family_protein	2961.45	0.554605	0.176234	3.14698	0.00164966	0.00765967	FALSE
F9Z35_2055	acyl-[acyl-carrier-protein]-UDP-N-_acetylglucosamine_O-acyltransferase	1117.25	-0.169959	0.190392	-0.892682	0.372028	0.530393	FALSE
F9Z35_2056	abi-like_family_protein	468.092	0.0469064	0.186175	0.251948	0.801081	0.878481	FALSE
F9Z35_2057	beta-hydroxyacyl-(acyl-carrier-protein)_dehydratase_FabZ	1331.01	-0.664155	0.239418	-2.77404	0.00553641	0.0208146	FALSE
F9Z35_2058	UDP-3-O-[3-hydroxymyristoyl]_glucosamine_N-acyltransferase	2306.47	0.443429	0.162612	2.72691	0.006393	0.0233648	FALSE
F9Z35_2059	outer_membrane_family_protein	1610.97	-0.137624	0.193191	-0.712374	0.476233	0.622884	FALSE
F9Z35_2060	outer_membrane_assembly_complex%2C_YaeT_protein	12501.4	-0.157361	0.10824	-1.45381	0.145998	0.264871	FALSE
F9Z35_2061	RIP_metalloprotease_RseP	5271.81	0.59347	0.155614	3.81373	0.000136885	0.00100959	FALSE
F9Z35_2062	1-deoxy-D-xylulose_5-phosphate_reductoisomerase	6042.44	0.923274	0.117498	7.85776	3.91e-15	3.33e-13	FALSE
F9Z35_2063	cytidylyltransferase_family_protein	4020.5	0.78281	0.205029	3.81803	0.000134519	0.000999356	FALSE
F9Z35_2064	di-trans%2Cpoly-cis-decaprenylcistransferase	6015.1	0.79126	0.143738	5.50488	3.69e-08	8.88e-07	FALSE
F9Z35_2065	ribosome_recycling_factor	7195.93	0.4446	0.164791	2.69797	0.00697645	0.0251374	FALSE
F9Z35_2066	modification_methylase_HaeIII	659.368	-0.47752	0.166219	-2.87284	0.00406804	0.0162008	FALSE
F9Z35_2067	ngoPII_restriction_endonuclease_family_protein	103.218	-0.0277664	0.219253	-0.126641	0.899224	0.941628	FALSE
F9Z35_2068	ngoPII_restriction_endonuclease_family_protein	252.808	-0.604302	0.326558	-1.85052	0.0642385	0.145498	FALSE
F9Z35_2069	fusaric_acid_resistance_family_protein	192.863	-0.467954	0.182819	-2.55965	0.0104777	0.0347499	FALSE
F9Z35_2071	putative_2-oxoglutarate/malate_translocator	153.482	-0.740354	0.216388	-3.42141	0.000622973	0.00344914	FALSE
F9Z35_2072	16S_rRNA_(guanine(527)-N(7))-methyltransferase_GidB	870.75	-0.478437	0.201914	-2.36951	0.0178116	0.0527378	FALSE
F9Z35_2073	virC1_family_protein	2092.06	-0.328227	0.188331	-1.74282	0.0813657	0.171879	FALSE
F9Z35_2074	ribonuclease_HII_family_protein	285.293	0.716335	0.196787	3.64015	0.000272476	0.00178419	FALSE
F9Z35_2075	tRNA_uridine_5-carboxymethylaminomethyl_modification_enzyme_GidA	3465.33	0.205061	0.182937	1.12094	0.262313	0.411285	FALSE
F9Z35_2076	amino_acid_carrier_family_protein	14797.3	0.198207	0.180094	1.10057	0.271082	0.420836	FALSE
F9Z35_2077	4-hydroxythreonine-4-phosphate_dehydrogenase_PdxA	807.398	0.0722631	0.154312	0.468293	0.639575	0.761322	FALSE
F9Z35_2078	ribonuclease%2C_Rne/Rng_family_domain_protein	15003.7	0.558276	0.2178	2.56324	0.0103699	0.0344483	FALSE
F9Z35_2079	pseudouridine_synthase%2C_RluA_family_protein	1957.11	-0.316965	0.14819	-2.1389	0.0324434	0.0848679	FALSE
F9Z35_2080	lipid-A-disaccharide_synthase	929.112	-0.141503	0.216108	-0.65478	0.512609	0.655048	FALSE
F9Z35_2081	dihydrodipicolinate_reductase	1427.03	-0.672051	0.205988	-3.26257	0.00110406	0.00558314	FALSE
F9Z35_2082	smpA_/_OmlA_family_protein	558.289	-0.943307	0.308619	-3.05654	0.00223908	0.00981641	FALSE
F9Z35_2083	ferric_uptake_regulator_family_protein	3605.62	0.0572947	0.238288	0.240443	0.809987	0.883504	FALSE
F9Z35_2084	leucyl/phenylalanyl-tRNA--protein_transferase	1120.61	0.954203	0.255371	3.73653	0.000186578	0.00130989	FALSE
F9Z35_2085	glyceraldehyde-3-phosphate_dehydrogenase%2C_type_I	1620.26	-0.0293273	0.257061	-0.114087	0.909169	0.949122	FALSE
F9Z35_2086	electron_transport_complex%2C_RnfABCDGE_type%2C_B_subunit	181.61	-0.44341	0.25663	-1.72782	0.0840208	0.175861	FALSE
F9Z35_2087	sodium/hydrogen_exchanger_family_protein	2023.24	0.128122	0.154349	0.830079	0.406494	0.556987	FALSE
F9Z35_2092	hypothetical_protein	709.625	1.88951	0.315794	5.98336	2.19e-09	6.98e-08	TRUE
F9Z35_2093	L-serine_ammonia-lyase	1509.99	-0.135087	0.156421	-0.863609	0.387803	0.541545	FALSE
F9Z35_2094	DNA_gyrase%2C_B_subunit	10130	-0.313604	0.110552	-2.83671	0.00455815	0.0177377	FALSE
F9Z35_2095	mechanosensitive_ion_channel_family_protein	368.111	-0.100221	0.121629	-0.823988	0.409946	0.560214	FALSE
F9Z35_2096	peptidase_M3_family_protein	3293.06	-0.25932	0.181221	-1.43096	0.152442	0.274395	FALSE
F9Z35_2097	cytochrome_c551_peroxidase	3935.79	-3.50731	0.262203	-13.3763	8.32e-41	8.5e-38	TRUE
F9Z35_2098	hypothetical_protein	332.64	-0.091764	0.192381	-0.476992	0.633368	0.756271	FALSE
F9Z35_2099	catalase_family_protein	11701.6	0.410179	0.206081	1.99038	0.0465491	0.112146	FALSE
F9Z35_2100	sigma-54_factor%2C_core_binding_domain_protein	535.53	0.272803	0.131876	2.06863	0.0385808	0.0977924	FALSE
F9Z35_2101	glycosyl_transferases_group_1_family_protein	428.894	-0.550006	0.198064	-2.77691	0.00548776	0.0207237	FALSE
F9Z35_2102	putative_membrane_protein	217.946	1.26907	0.400547	3.16834	0.00153312	0.00723363	TRUE
F9Z35_2103	major_Facilitator_Superfamily_protein	954.984	0.626152	0.370052	1.69206	0.0906338	0.186847	FALSE
F9Z35_2104	beta-ketoacyl-acyl-carrier-protein_synthase_II	13088.7	-0.220384	0.158176	-1.39329	0.163533	0.287589	FALSE
F9Z35_2105	acyl_carrier_protein	24847.9	-0.36999	0.217578	-1.70049	0.0890383	0.184488	FALSE
F9Z35_2106	dihydroorotate_dehydrogenase	1110.24	-1.1266	0.223979	-5.02995	4.91e-07	8.13e-06	TRUE
F9Z35_2107	hypothetical_protein	108.32	-0.019191	0.294135	-0.0652455	0.947979	0.970787	FALSE
F9Z35_2108	hypothetical_protein	16.4048	0.540644	0.356807	1.51523	0.129715	0.245605	FALSE
F9Z35_2109	glutamate-ammonia_ligase_adenylyltransferase_family_protein	1919.77	0.369643	0.147991	2.49773	0.0124991	0.0398996	FALSE
F9Z35_2110	DNA_helicase_II	965.409	-0.182601	0.149753	-1.21935	0.222713	0.36284	FALSE
F9Z35_2111	putative_transposase	211.184	0.0253801	0.30557	0.0830584	0.933805	0.961027	FALSE
F9Z35_2112	putative_membrane_protein	3591.31	-0.439717	0.260374	-1.68879	0.0912601	0.187345	FALSE
F9Z35_2113	spermine/spermidine_synthase_family_protein	6330.58	-0.658116	0.222252	-2.96113	0.00306512	0.0127536	FALSE
F9Z35_2114	NADH-ubiquinone/plastoquinone_oxidoreductase%2C_chain_3_family_protein	564.339	-0.286926	0.188421	-1.5228	0.12781	0.243921	FALSE
F9Z35_2115	NADH-quinone_oxidoreductase%2C_B_subunit	348.779	-1.05713	0.251715	-4.1997	2.67e-05	0.00026766	TRUE
F9Z35_2116	NADH_dehydrogenase%2C_subunit_C_family_protein	453.991	-0.697788	0.29635	-2.35461	0.0185421	0.0544276	FALSE
F9Z35_2117	NADH_dehydrogenase_(quinone)%2C_D_subunit	1401.18	-0.565489	0.258956	-2.18373	0.0289822	0.0776025	FALSE
F9Z35_2118	NADH-quinone_oxidoreductase%2C_E_subunit	541.451	0.189358	0.223115	0.848699	0.396049	0.545602	FALSE
F9Z35_2119	NADH_oxidoreductase_(quinone)%2C_F_subunit	1454.41	-0.0370061	0.160724	-0.230247	0.8179	0.885971	FALSE
F9Z35_2120	hypothetical_protein	225.077	0.392452	0.224823	1.7456	0.0808805	0.171507	FALSE
F9Z35_2121	NADH_dehydrogenase_(quinone)%2C_G_subunit	4720.49	0.187177	0.186615	1.00301	0.315855	0.47136	FALSE
F9Z35_2122	NADH_dehydrogenase_family_protein	1345.75	0.630293	0.21206	2.97223	0.0029564	0.0124023	FALSE
F9Z35_2123	NADH-quinone_oxidoreductase%2C_chain_I_family_protein	604.573	-0.0362591	0.22378	-0.16203	0.871282	0.920863	FALSE
F9Z35_2124	NADH-ubiquinone/plastoquinone_oxidoreductase_chain_6_family_protein	920.01	0.543164	0.298509	1.81959	0.068821	0.153495	FALSE
F9Z35_2125	NADH-ubiquinone/plastoquinone_oxidoreductase_chain_4L_family_protein	90.3463	0.13452	0.469044	0.286795	0.774269	0.862504	FALSE
F9Z35_2126	proton-translocating_NADH-quinone_oxidoreductase%2C_chain_L_family_protein	2598.14	0.122265	0.197609	0.618724	0.536098	0.671796	FALSE
F9Z35_2127	PLD-like_domain_protein	1274.73	-0.265925	0.198907	-1.33693	0.181246	0.308828	FALSE
F9Z35_2128	proton-translocating_NADH-quinone_oxidoreductase%2C_chain_M_family_protein	2752.89	0.143047	0.18572	0.770231	0.441163	0.591402	FALSE
F9Z35_2129	proton-translocating_NADH-quinone_oxidoreductase%2C_chain_N_family_protein	1976.94	0.168334	0.190995	0.881358	0.378124	0.535349	FALSE
F9Z35_2130	hypothetical_protein	721.206	0.680771	0.192991	3.52747	0.000419544	0.0025284	FALSE
F9Z35_2131	polyprenyl_synthetase_family_protein	1420.01	0.0601391	0.221007	0.272114	0.785534	0.869475	FALSE
F9Z35_2132	exodeoxyribonuclease_VII%2C_small_subunit	109.104	0.109349	0.412586	0.265033	0.790984	0.871148	FALSE
F9Z35_2133	ribosome_small_subunit-dependent_GTPase_A	599.293	0.295322	0.209932	1.40675	0.1595	0.28252	FALSE
F9Z35_2134	ABC_transporter_transmembrane_region_family_protein	3260.59	-0.125145	0.155036	-0.807198	0.419552	0.568399	FALSE
F9Z35_2136	holliday_junction_DNA_helicase_RuvA	1239.81	0.152705	0.172628	0.88459	0.376378	0.533986	FALSE
F9Z35_2137	peptidase_propeptide_and_YPEB_domain_protein	711.04	-0.459652	0.257656	-1.78397	0.0744278	0.162107	FALSE
F9Z35_2138	rare_lipoA_family_protein	518.01	0.280017	0.265292	1.0555	0.291195	0.442313	FALSE
F9Z35_2139	tRNA_(cytidine(34)-2'-O)-methyltransferase	989.492	0.0466521	0.148092	0.31502	0.752746	0.847011	FALSE
F9Z35_2140	phosphoribosyl_transferase_domain_protein	191.776	-0.221989	0.204295	-1.08661	0.277211	0.42775	FALSE
F9Z35_2141	pimelyl-[acyl-carrier_protein]_methyl_ester_esterase	794.531	-0.123401	0.137735	-0.895926	0.370292	0.529396	FALSE
F9Z35_2142	putative_methyltransferase	537.817	-0.0431754	0.230725	-0.187129	0.85156	0.907058	FALSE
F9Z35_2143	hypothetical_protein	1013.76	0.415607	0.223368	1.86064	0.0627955	0.143182	FALSE
F9Z35_2144	ATP-dependent_DNA_helicase_RecQ	2078.62	0.685952	0.173503	3.95356	7.7e-05	0.000628013	FALSE
F9Z35_2145	indole-3-glycerol_phosphate_synthase_family_protein	1152.91	0.0436678	0.0992826	0.439833	0.660058	0.778578	FALSE
F9Z35_2146	alpha/beta_hydrolase_fold_family_protein	1016.08	0.0752509	0.160818	0.467925	0.639838	0.761322	FALSE
F9Z35_2147	integral_membrane_protein_MviN	2959.05	0.180996	0.180095	1.00501	0.314894	0.47027	FALSE
F9Z35_2148	DSBA-like_thioredoxin_domain_protein	3536.61	-1.42223	0.161003	-8.83357	1.01e-18	1.59e-16	TRUE
F9Z35_2149	phosphotransferase_enzyme_family_protein	8269.45	0.122673	0.176406	0.695405	0.486801	0.631578	FALSE
F9Z35_2150	LPS-assembly_protein_LptD	10199	0.0332112	0.123336	0.269274	0.787719	0.869891	FALSE
F9Z35_2151	PPIC-type_PPIASE_domain_protein	3407.11	-0.360189	0.15796	-2.28026	0.022592	0.0631402	FALSE
F9Z35_2152	RNB_domain_protein	3315.72	0.16781	0.168695	0.994755	0.319856	0.47594	FALSE
F9Z35_2153	putative_lysine_decarboxylase_family_protein	787.295	-0.464802	0.200961	-2.3129	0.0207283	0.0589804	FALSE
F9Z35_2154	adenylosuccinate_lyase	5669.95	-0.0457065	0.134389	-0.340105	0.733778	0.835157	FALSE
F9Z35_2155	acyltransferase_family_protein	2291.76	0.779333	0.150815	5.16747	2.37e-07	4.33e-06	FALSE
F9Z35_2156	hypothetical_protein	1238.95	-0.644737	0.158881	-4.05798	4.95e-05	0.000441606	FALSE
F9Z35_2157	helicase_C-terminal_domain_protein	2057.44	-0.12177	0.196915	-0.618389	0.536319	0.671796	FALSE
F9Z35_2158	DNA_photolyase_family_protein	1104.34	-0.272862	0.146759	-1.85925	0.0629918	0.14347	FALSE
F9Z35_2159	lysR_substrate_binding_domain_protein	1323.92	-0.568365	0.208184	-2.73011	0.00633132	0.0231808	FALSE
F9Z35_2160	doxX_family_protein	81.3885	-0.269215	0.248805	-1.08203	0.27924	0.429907	FALSE
F9Z35_2161	nitroreductase_family_protein	22.1084	-0.932402	0.368353	-2.53127	0.011365	0.0370719	FALSE
F9Z35_2162	transposase_IS116/IS110/IS902_family_protein	1922.15	0.769277	0.141078	5.45285	4.96e-08	1.13e-06	FALSE
F9Z35_2163	hypothetical_protein	102.998	0.494327	0.277211	1.78321	0.0745519	0.162204	FALSE
F9Z35_2164	putative_tat_pathway_signal_sequence	4709.99	-0.589342	0.23321	-2.52709	0.0115013	0.0374159	FALSE
F9Z35_2165	signal_recognition_particle_protein	4282.29	-0.127822	0.14723	-0.86818	0.385296	0.540739	FALSE
F9Z35_2166	cytochrome_C_assembly_family_protein	1372.75	-0.93211	0.243235	-3.83213	0.000127039	0.000954194	FALSE
F9Z35_2168	hypothetical_protein	1657.58	0.879583	0.428521	2.0526	0.0401112	0.100549	FALSE
F9Z35_2176	competence_ComEA_helix-hairpin-helix_repeat_region_domain_protein	1801.32	-0.938649	0.253458	-3.70337	0.000212751	0.00145856	FALSE
F9Z35_2177	hypothetical_protein	412.874	0.348744	0.310703	1.12243	0.261678	0.41063	FALSE
F9Z35_2179	putative_outer_membrane_protein_OpcA	22.6775	-0.645315	0.433864	-1.48737	0.136918	0.254063	FALSE
F9Z35_2180	hypothetical_protein	77.413	0.837859	0.259066	3.23415	0.00122007	0.00603534	FALSE
F9Z35_2181	3-deoxy-7-phosphoheptulonate_synthase	4023.45	-0.0814343	0.2103	-0.387229	0.698587	0.807704	FALSE
F9Z35_2182	dihydrofolate_reductase	324.251	-0.441134	0.18012	-2.44911	0.0143211	0.0442647	FALSE
F9Z35_2183	CYTH_domain_protein	1732.24	0.521642	0.279339	1.86741	0.0618438	0.141486	FALSE
F9Z35_2184	hypothetical_protein	985.841	0.270629	0.200282	1.35124	0.176619	0.302966	FALSE
F9Z35_2185	hypothetical_protein	1951.76	-0.871142	0.200154	-4.35236	1.35e-05	0.000147932	FALSE
F9Z35_2186	putative_virulence_associated_protein	7267.53	1.08609	0.365288	2.97324	0.00294677	0.0123873	TRUE
F9Z35_2187	putative_virulence_associated_protein	2842.03	1.89027	0.252054	7.49947	6.41e-14	4.36e-12	TRUE
F9Z35_2188	TPR_repeat-containing_protein	2896.86	0.294069	0.309662	0.949642	0.342294	0.501295	FALSE
F9Z35_2189	hypothetical_protein	656.981	-0.490155	0.257632	-1.90254	0.0571007	0.132264	FALSE
F9Z35_2190	peptidase_M23_family_protein	2816.23	-0.175882	0.163426	-1.07621	0.281832	0.432692	FALSE
F9Z35_2191	conserved_hypothetical_integral_membrane_family_protein	778.167	-0.285648	0.331493	-0.8617	0.388852	0.54227	FALSE
[truncated: 44 more rows]

## Sheet: H041+PMN_1h_vs_H041_1h_unfilter
ID	attributes	baseMean	log2FoldChange	lfcSE	stat	pvalue	padj	Significant
F9Z36_0001	hypothetical_protein	21.6604	1.35419	0.437482	3.09541	0.00196538	0.0063852	TRUE
F9Z36_0002	DNA_(cytosine-5-)-methyltransferase_family_protein	300.528	1.48047	0.242513	6.10471	1.03e-09	1.58e-08	TRUE
F9Z36_0003	ngoFVII_restriction_endonuclease_family_protein	109.817	1.23217	0.322824	3.81683	0.000135177	0.000608589	TRUE
F9Z36_0004	Z1_domain_protein	369.212	-0.203694	0.195157	-1.04374	0.296604	0.415843	FALSE
F9Z36_0005	uroporphyrinogen_decarboxylase	1727.72	-0.390193	0.19385	-2.01287	0.0441286	0.0900241	FALSE
F9Z36_0006	hemY_family_protein	2656.35	-0.0671707	0.163659	-0.41043	0.681491	0.772874	FALSE
F9Z36_0007	hemX_family_protein	3461.78	-0.214574	0.146743	-1.46225	0.143673	0.231745	FALSE
F9Z36_0008	uroporphyrinogen-III_synthase_HemD_family_protein	704.346	0.373921	0.146625	2.55019	0.0107664	0.0276745	FALSE
F9Z36_0009	putative_chitinase	466.143	0.0921531	0.178908	0.515088	0.606492	0.709782	FALSE
F9Z36_0010	type_I_restriction_modification_DNA_specificity_domain_protein	695.222	0.440018	0.197459	2.22841	0.0258535	0.0578863	FALSE
F9Z36_0011	N-6_DNA_Methylase_family_protein	625.656	0.95244	0.287924	3.30795	0.000939805	0.00337328	FALSE
F9Z36_0012	insA_N-terminal_domain_protein	703.373	-0.0359509	0.251103	-0.143172	0.886155	0.926052	FALSE
F9Z36_0013	hypothetical_protein	809.905	-0.302175	0.206586	-1.46271	0.143548	0.23174	FALSE
F9Z36_0014	uracil_phosphoribosyltransferase	1072.97	-0.989463	0.163634	-6.04682	1.48e-09	2.14e-08	FALSE
F9Z36_0015	monothiol_glutaredoxin%2C_Grx4_family	5371.68	0.439753	0.219031	2.00772	0.0446736	0.0908696	FALSE
F9Z36_0016	hypothetical_protein	223.037	0.739964	0.390122	1.89675	0.0578609	0.112753	FALSE
F9Z36_0017	hydrolase%2C_TatD_family_protein	3593.53	0.514741	0.16697	3.08284	0.00205037	0.00659972	FALSE
F9Z36_0018	pilZ_domain_protein	702.221	-0.161701	0.306156	-0.528165	0.597385	0.702653	FALSE
F9Z36_0019	DNA_polymerase_III%2C_delta'_subunit	5006.32	-0.117824	0.296387	-0.397534	0.690974	0.781507	FALSE
F9Z36_0020	twitching_motility_family_protein	12890.1	-0.654222	0.169892	-3.85082	0.000117723	0.000540492	FALSE
F9Z36_0021	MTA/SAH_nucleosidase	1990.27	0.0911131	0.186921	0.487442	0.625945	0.726846	FALSE
F9Z36_0022	GTP-binding_protein_LepA	5877.14	0.296237	0.144765	2.04633	0.0407239	0.0841466	FALSE
F9Z36_0023	signal_peptidase_I	1606.02	0.233909	0.144875	1.61455	0.106407	0.183706	FALSE
F9Z36_0024	eamA-like_transporter_family_protein	148.118	0.674147	0.378411	1.78152	0.074827	0.138945	FALSE
F9Z36_0025	eamA-like_transporter_family_protein	395.166	0.280129	0.279696	1.00155	0.316563	0.438237	FALSE
F9Z36_0026	cysteine_synthase_A	35631.9	0.245264	0.256483	0.956259	0.338942	0.459772	FALSE
F9Z36_0027	putative_membrane_protein	494.438	0.341111	0.13905	2.45315	0.0141612	0.0347622	FALSE
F9Z36_0028	diaminopimelate_epimerase	1369.3	0.00746948	0.149872	0.0498389	0.960251	0.976138	FALSE
F9Z36_0029	putative_identified_by_MetaGeneAnnotator	48.2276	-1.16309	0.419077	-2.77535	0.00551416	0.015715	TRUE
F9Z36_0030	description_family_protein	166.218	-0.857903	0.165294	-5.19017	2.1e-07	1.92e-06	FALSE
F9Z36_0031	polyribonucleotide_nucleotidyltransferase	30291.7	0.0589582	0.211119	0.279265	0.780041	0.850101	FALSE
F9Z36_0032	phosphoribosylaminoimidazolesuccinocarboxamide_synthase	2833.56	-0.843382	0.198601	-4.24662	2.17e-05	0.000119936	FALSE
F9Z36_0033	dTDP-4-dehydrorhamnose_reductase	1840.13	-1.05714	0.274215	-3.85514	0.000115661	0.000535734	TRUE
F9Z36_0034	putative_thioredoxin	118.925	-0.739345	0.326935	-2.26144	0.0237318	0.0539452	FALSE
F9Z36_0035	BFD-like_[2Fe-2S]_binding_domain_protein	759.256	-1.17738	0.551567	-2.1346	0.0327936	0.0703345	FALSE
F9Z36_0036	tyrosine_recombinase_XerD	334.44	0.210638	0.262784	0.801564	0.422805	0.545272	FALSE
F9Z36_0037	ahpC/TSA_family_protein	481.574	-1.87683	0.291027	-6.44898	1.13e-10	2.22e-09	TRUE
F9Z36_0038	D-alanyl-D-alanine_carboxypeptidase_family_protein	596.608	-0.901163	0.195435	-4.61106	4.01e-06	2.63e-05	FALSE
F9Z36_0039	RNA_chaperone_Hfq	9295.98	-0.892033	0.398026	-2.24115	0.0250167	0.0564361	FALSE
F9Z36_0040	ubiE/COQ5_methyltransferase_family_protein	201.258	0.545622	0.284354	1.91882	0.0550077	0.108544	FALSE
F9Z36_0041	rRNA_methylase_family_protein	13.0673	1.26096	0.70869	1.77929	0.0751924	0.13943	FALSE
F9Z36_0042	SirB_family_protein	92.46	-0.507086	0.285583	-1.77562	0.0757956	0.139997	FALSE
F9Z36_0043	2-amino-4-hydroxy-6-_hydroxymethyldihydropteridine_diphosphokinase	174.799	-0.349028	0.185465	-1.88191	0.0598487	0.116085	FALSE
F9Z36_0044	hypothetical_protein	9566.55	0.723149	0.234954	3.07784	0.00208508	0.00669082	FALSE
F9Z36_0045	ubiquinone/menaquinone_biosynthesis_methyltransferase_family_protein	1495.79	-0.427475	0.113343	-3.77151	0.000162263	0.000716631	FALSE
F9Z36_0046	hypothetical_protein	415.452	0.317235	0.207758	1.52695	0.126775	0.209851	FALSE
F9Z36_0047	tRNA_U-34_5-methylaminomethyl-2-thiouridine_biosynthesis_protein_MnmC	138.868	-0.86768	0.376836	-2.30254	0.0213048	0.0495057	FALSE
F9Z36_0050	DNA_repair_protein_RecN	4797.62	-0.367033	0.224878	-1.63214	0.10265	0.177954	FALSE
F9Z36_0051	transcriptional_regulators_family_protein	655.299	0.579308	0.162004	3.57589	0.00034904	0.00141034	FALSE
F9Z36_0052	ribosome_biogenesis_GTP-binding_protein_YlqF	829.217	0.540414	0.174894	3.08995	0.00200189	0.00646359	FALSE
F9Z36_0053	P-loop_ATPase_family_protein	1594.06	-0.0896436	0.186194	-0.481452	0.630195	0.729623	FALSE
F9Z36_0054	HPr(Ser)_kinase/phosphatase	1473.55	-0.0836887	0.19332	-0.432902	0.665086	0.758783	FALSE
F9Z36_0055	PTS_IIA-like_nitrogen-regulatory_protein_PtsN	1956.28	-0.881464	0.130503	-6.75435	1.43e-11	3.4e-10	FALSE
F9Z36_0056	4-hydroxybenzoate_polyprenyl_transferase	1337.84	-0.481772	0.137121	-3.51348	0.00044227	0.00173666	FALSE
F9Z36_0057	chorismate_lyase_family_protein	144.971	0.240633	0.314358	0.765475	0.443989	0.566082	FALSE
F9Z36_0058	dethiobiotin_synthase	158.089	0.268886	0.207029	1.29878	0.194018	0.295143	FALSE
F9Z36_0059	adenosylmethionine-8-amino-7-oxononanoate_transaminase	516.79	-0.256944	0.225139	-1.14127	0.253759	0.368382	FALSE
F9Z36_0060	hypothetical_protein	40.5944	0.217336	0.375196	0.57926	0.562414	0.672924	FALSE
F9Z36_0061	fxsA_cytoplasmic_membrane_family_protein	215.35	0.0853752	0.310946	0.274566	0.78365	0.853072	FALSE
F9Z36_0062	hypothetical_protein	513.346	-0.105913	0.392933	-0.269546	0.78751	0.856827	FALSE
F9Z36_0063	integration_host_factor%2C_alpha_subunit	621.568	-0.597431	0.386847	-1.54436	0.122502	0.204072	FALSE
F9Z36_0064	phenylalanine--tRNA_ligase%2C_beta_subunit	7740.54	0.347026	0.163872	2.11766	0.0342037	0.0726873	FALSE
F9Z36_0065	HNH_endonuclease_family_protein	1363.48	0.914822	0.231037	3.95963	7.51e-05	0.000371479	FALSE
F9Z36_0066	hypothetical_protein	8.76035	0.120186	0.847151	0.141871	0.887182	0.926662	FALSE
F9Z36_0067	C-5_cytosine-specific_DNA_methylase_family_protein	84.3806	1.43989	0.518547	2.77678	0.00549008	0.0156892	TRUE
F9Z36_0068	DNA_mismatch_endonuclease_Vsr_family_protein	206.873	1.12545	0.340339	3.30684	0.00094356	0.00338096	TRUE
F9Z36_0069	phenylalanine--tRNA_ligase%2C_alpha_subunit	2106.78	0.556383	0.194153	2.86569	0.00416099	0.0122946	FALSE
F9Z36_0070	ribosomal_protein_L20	7526.14	0.348775	0.212946	1.63786	0.101452	0.17617	FALSE
F9Z36_0071	ribosomal_protein_L35	5390.76	0.813195	0.299888	2.71166	0.00669474	0.018426	FALSE
F9Z36_0072	translation_initiation_factor_IF-3	7402.08	1.23337	0.179926	6.85487	7.14e-12	1.78e-10	TRUE
F9Z36_0073	threonine--tRNA_ligase	21393.7	1.22083	0.187814	6.50018	8.02e-11	1.63e-09	TRUE
F9Z36_0075	queuine_tRNA-ribosyltransferase	2141.38	-0.156303	0.105487	-1.48172	0.138415	0.22537	FALSE
F9Z36_0076	ferrochelatase	1892.91	0.173689	0.131077	1.3251	0.185139	0.284798	FALSE
F9Z36_0077	cytochrome_C_oxidase%2C_cbb3-type%2C_subunit_III_family_protein	595.011	-0.7736	0.220465	-3.50894	0.000449895	0.00176329	FALSE
F9Z36_0078	sodium/hydrogen_exchanger_family_protein	2502.08	0.309788	0.185252	1.67225	0.0944752	0.167112	FALSE
F9Z36_0079	hypothetical_protein	826.674	-0.184601	0.173748	-1.06246	0.288025	0.405823	FALSE
F9Z36_0080	apolipoprotein_N-acyltransferase	488.271	0.00989959	0.232724	0.042538	0.96607	0.980622	FALSE
F9Z36_0081	alternative_sigma_factor_RpoH	22250.8	-0.107643	0.151159	-0.712116	0.476393	0.598427	FALSE
F9Z36_0082	hypothetical_protein	132.313	1.59501	0.271322	5.87864	4.14e-09	5.43e-08	TRUE
F9Z36_0083	yicC-like%2C_N-terminal_region_family_protein	1464.15	0.184529	0.167487	1.10175	0.27057	0.385817	FALSE
F9Z36_0084	RDD_family_protein	1135.75	-0.0906806	0.12821	-0.707282	0.479391	0.600749	FALSE
F9Z36_0085	hypothetical_protein	1911.61	-1.08819	0.157296	-6.91815	4.58e-12	1.24e-10	TRUE
F9Z36_0086	DNA_polymerase_III%2C_delta_subunit	1953.51	-0.230305	0.160504	-1.43489	0.15132	0.240752	FALSE
F9Z36_0087	lipopolysaccharide-assembly_family_protein	700.607	-0.969643	0.169804	-5.71037	1.13e-08	1.36e-07	FALSE
F9Z36_0088	multi-copper_polyphenol_oxidoreductase_laccase_family_protein	1021.5	0.112336	0.180305	0.623032	0.533263	0.649177	FALSE
F9Z36_0089	transporter	832	0.302355	0.157619	1.91827	0.0550772	0.108544	FALSE
F9Z36_0090	pseudouridine_synthase%2C_RluA_family_protein	1904.77	0.846033	0.158393	5.34136	9.23e-08	8.8e-07	FALSE
F9Z36_0091	outer_membrane_assembly_lipoYfiO_family_protein	4313.34	-0.625615	0.146075	-4.28283	1.85e-05	0.000105323	FALSE
F9Z36_0092	DNA_internalization-related_competence_protein_ComEC/Rec2	652.724	-0.232886	0.136039	-1.7119	0.086915	0.156636	FALSE
F9Z36_0093	hypothetical_protein	2.55319	1.78572	1.15508	1.54597	0.122111	0.203647	FALSE
F9Z36_0094	igA-specific_serine_endopeptidase_autotransporter	7486.38	0.0437324	0.139741	0.312952	0.754317	0.830265	FALSE
F9Z36_0095	tryptophan_synthase%2C_beta_subunit	2930.47	-0.525441	0.169125	-3.10683	0.00189108	0.00619195	FALSE
F9Z36_0096	hypothetical_protein	76.612	-0.619855	0.231982	-2.672	0.00754016	0.020377	FALSE
F9Z36_0097	dimethyladenosine_transferase	3469.96	0.114345	0.155567	0.73502	0.462327	0.584272	FALSE
F9Z36_0098	putative_RelA/SpoT_domain_protein	1324.56	0.863311	0.220388	3.91723	8.96e-05	0.000430151	FALSE
F9Z36_0099	hypothetical_protein	1964.01	-0.242695	0.148794	-1.63108	0.102874	0.178195	FALSE
F9Z36_0100	ABC_transporter_family_protein	4449.7	0.0669354	0.169391	0.395153	0.69273	0.782646	FALSE
F9Z36_0101	hypothetical_protein	918.458	0.427926	0.227035	1.88485	0.0594505	0.11542	FALSE
F9Z36_0102	putative_folI_protein	612.848	1.20051	0.235	5.10857	3.25e-07	2.85e-06	TRUE
F9Z36_0103	bifunctional_FolC_family_protein	2321.36	-0.018553	0.128952	-0.143875	0.885599	0.925934	FALSE
F9Z36_0104	cell_division_protein_FtsN	1841.2	0.0139431	0.162376	0.0858693	0.93157	0.958318	FALSE
F9Z36_0105	colicin_V_production_family_protein	741.003	0.755318	0.151339	4.99091	6.01e-07	4.85e-06	FALSE
F9Z36_0106	amidophosphoribosyltransferase	7407.37	-0.195131	0.306151	-0.637367	0.523886	0.639998	FALSE
F9Z36_0107	transcription_elongation_factor_GreB	395.818	1.19601	0.274457	4.35774	1.31e-05	7.75e-05	TRUE
F9Z36_0108	N-(5'phosphoribosyl)anthranilate_(PRA)_isomerase_family_protein	773.891	0.722412	0.262201	2.75519	0.00586588	0.0164924	FALSE
F9Z36_0109	transferrin-binding_protein_1	363.687	1.0902	0.219156	4.97454	6.54e-07	5.23e-06	TRUE
F9Z36_0110	GTP-binding_protein_Era	658.512	0.829904	0.256445	3.23618	0.0012114	0.00418898	FALSE
F9Z36_0111	ribonuclease_III	1078.23	0.767796	0.20567	3.73314	0.000189105	0.000817889	FALSE
F9Z36_0112	hypothetical_protein	720.25	1.10752	0.37365	2.96405	0.00303621	0.00935493	TRUE
F9Z36_0113	6%2C7-dimethyl-8-ribityllumazine_synthase	1054.04	0.162055	0.168894	0.959512	0.337301	0.458737	FALSE
F9Z36_0114	transcription_antitermination_factor_NusB	731.975	0.424474	0.26437	1.60561	0.108361	0.186309	FALSE
F9Z36_0115	dihydroorotase%2C_homodimeric_type	727.474	0.523091	0.216556	2.4155	0.0157135	0.0379924	FALSE
F9Z36_0116	hypothetical_protein	245.351	0.725477	0.187903	3.8609	0.000112968	0.00052559	FALSE
F9Z36_0117	sirA-like_family_protein	873.256	-0.203413	0.200185	-1.01613	0.309569	0.430552	FALSE
F9Z36_0118	CNP1-like_family_protein	1022.5	-1.29245	0.167537	-7.71439	1.22e-14	5.29e-13	TRUE
F9Z36_0119	acetyl-CoA_carboxylase%2C_carboxyl_transferase%2C_beta_subunit	6193.39	-0.376676	0.21977	-1.71395	0.0865374	0.156246	FALSE
F9Z36_0120	tryptophan_synthase%2C_alpha_subunit	4181.39	0.9413	0.181831	5.17677	2.26e-07	2.03e-06	FALSE
F9Z36_0122	putative_3-deoxy-manno-octulosonate_cytidylyltransferase	1023.7	0.35583	0.101825	3.49454	0.000474888	0.00183711	FALSE
F9Z36_0123	3-deoxy-D-manno-octulosonate_cytidylyltransferase	1536.63	0.0445495	0.122518	0.363615	0.716146	0.802166	FALSE
F9Z36_0124	trm112p-like_family_protein	312.646	-0.124945	0.331038	-0.377434	0.705851	0.793608	FALSE
F9Z36_0125	hypothetical_protein	1454.12	-0.70019	0.139116	-5.03313	4.83e-07	4.06e-06	FALSE
F9Z36_0126	tetraacyldisaccharide_4'-kinase	1663.47	0.238593	0.155432	1.53503	0.124777	0.207055	FALSE
F9Z36_0127	hypothetical_protein	2.84049	-2.50148	1.05619	-2.3684	0.0178654	0.042555	TRUE
F9Z36_0128	malic_enzyme%2C_NAD_binding_domain_protein	12956.4	-0.508235	0.170652	-2.97819	0.00289958	0.00898697	FALSE
F9Z36_0129	thymidylate_kinase	732.391	0.15709	0.143774	1.09261	0.274563	0.389914	FALSE
F9Z36_0130	yceG-like_family_protein	1165.11	0.29454	0.189468	1.55456	0.12005	0.201111	FALSE
F9Z36_0131	N-acetylmuramoyl-L-alanine_amidase_family_protein	452.863	-0.838043	0.217512	-3.85286	0.000116745	0.000538779	FALSE
F9Z36_0132	zipA%2C_C-terminal_FtsZ-binding_domain_protein	4446.28	-0.472985	0.14496	-3.26287	0.0011029	0.00387221	FALSE
F9Z36_0133	DNA_ligase%2C_NAD-dependent	2474.83	0.411682	0.227059	1.8131	0.0698162	0.131039	FALSE
F9Z36_0134	radical_SAM_superfamily_protein	684.95	0.768071	0.29508	2.60293	0.00924311	0.0242269	FALSE
F9Z36_0135	outer_membrane_insertion_C-terminal_signal_domain_protein	6980.32	-1.29369	0.261926	-4.93914	7.85e-07	6.03e-06	TRUE
F9Z36_0136	putative_endoribonuclease_L-PSP	680.869	-0.102437	0.194525	-0.5266	0.598471	0.703153	FALSE
F9Z36_0137	bis(5'-nucleosyl)-tetraphosphatase	750.22	0.786717	0.156932	5.0131	5.36e-07	4.42e-06	FALSE
F9Z36_0138	cation_transport_family_protein	553.531	0.241664	0.21838	1.10662	0.268457	0.383065	FALSE
F9Z36_0139	hypothetical_protein	390.586	0.657545	0.28281	2.32505	0.0200695	0.047107	FALSE
F9Z36_0140	hypothetical_protein	21.2138	-0.370157	0.682201	-0.542593	0.58741	0.694454	FALSE
F9Z36_0141	hypothetical_protein	152.531	-0.335797	0.391906	-0.856831	0.391538	0.513771	FALSE
F9Z36_0142	hypothetical_protein	712.33	-1.41446	0.290397	-4.87078	1.11e-06	8.29e-06	TRUE
F9Z36_0143	hypothetical_protein	1564.1	0.791255	0.245617	3.22151	0.00127519	0.00438858	FALSE
F9Z36_0145	NUDIX_domain_protein	1107.29	0.74814	0.175164	4.27109	1.95e-05	0.000109528	FALSE
F9Z36_0146	inorganic_pyrophosphatase	9489.36	-0.395056	0.229581	-1.72077	0.0852931	0.154534	FALSE
F9Z36_0147	putative_membrane_protein	233.205	0.568976	0.392954	1.44795	0.147632	0.236325	FALSE
F9Z36_0148	non-canonical_purine_NTP_pyrophosphatase%2C_RdgB/HAM1_family	538.584	0.123116	0.233307	0.527698	0.597709	0.702653	FALSE
F9Z36_0149	UTP-glucose-1-phosphate_uridylyltransferase	2223.51	-0.00158879	0.163801	-0.00969948	0.992261	0.996554	FALSE
F9Z36_0150	argininosuccinate_lyase	3627.13	-0.364034	0.176988	-2.05683	0.0397028	0.0825265	FALSE
F9Z36_0151	hypothetical_protein	154.635	-0.431664	0.316616	-1.36337	0.172766	0.268333	FALSE
F9Z36_0152	major_ferric_iron-binding_protein	15453.4	-0.321074	0.552329	-0.58131	0.561032	0.672924	FALSE
F9Z36_0153	binding-protein-dependent_transport_system_inner_membrane_component_family_protein	1308.29	0.672706	0.258979	2.59753	0.00938979	0.0244633	FALSE
F9Z36_0154	fe(3+)_ions_import_ATP-binding_protein_FbpC	921.014	0.120081	0.214251	0.560466	0.575161	0.684622	FALSE
F9Z36_0155	phosphate_acetyltransferase	7295.08	-0.589478	0.178626	-3.30007	0.000966601	0.00343991	FALSE
F9Z36_0156	imidazole_glycerol_phosphate_synthase%2C_glutamine_amidotransferase_subunit	882.275	-0.18577	0.159174	-1.16709	0.243173	0.355237	FALSE
F9Z36_0157	1-(5-phosphoribosyl)-5-[(5-_phosphoribosylamino)methylideneamino]imidazole-4-_carboxamide_isomerase	1369.22	-0.253332	0.165023	-1.53513	0.124751	0.207055	FALSE
F9Z36_0158	imidazoleglycerol_phosphate_synthase%2C_cyclase_subunit	897.239	0.288795	0.165203	1.74812	0.080444	0.146895	FALSE
F9Z36_0159	phosphoribosyl-AMP_cyclohydrolase_family_protein	361.323	0.62611	0.221458	2.82721	0.00469555	0.0137236	FALSE
F9Z36_0160	peptide_chain_release_factor_3	2045.02	0.405947	0.144519	2.80895	0.0049704	0.014401	FALSE
F9Z36_0161	bacterial_transferase_hexapeptide_family_protein	3377.69	-1.15663	0.148381	-7.795	6.44e-15	3.13e-13	TRUE
F9Z36_0162	putative_glycosyltransferase_PglE	1501.16	0.797677	0.275105	2.89954	0.00373715	0.0111368	FALSE
F9Z36_0163	bacterial_extracellular_solute-binding_family_protein	7870.58	-0.111553	0.115368	-0.966934	0.333577	0.454858	FALSE
F9Z36_0164	outer_membrane_lipocarrier_protein_LolA	562.723	-0.71714	0.167838	-4.27282	1.93e-05	0.000109041	FALSE
F9Z36_0165	hypothetical_protein	440.993	-0.589704	0.139521	-4.22663	2.37e-05	0.00013075	FALSE
F9Z36_0166	HAD_hydrolase%2C_IA%2C_variant_3_family_protein	320.571	-0.442765	0.210017	-2.10823	0.0350107	0.0741481	FALSE
F9Z36_0167	kinase/pyrophosphorylase_family_protein	467.182	-0.460343	0.239271	-1.92394	0.0543623	0.107439	FALSE
F9Z36_0168	putative_transposase	132.384	0.823582	0.265839	3.09805	0.00194799	0.00633854	FALSE
F9Z36_0169	phosphoenolpyruvate_synthase	33036.6	-0.363514	0.136701	-2.65919	0.00783288	0.021059	FALSE
F9Z36_0170	transcription_termination_factor_Rho	4803.69	0.815534	0.191773	4.25259	2.11e-05	0.000117401	FALSE
F9Z36_0171	ammonium_transporter_family_protein	7962.74	0.468391	0.384368	1.2186	0.222995	0.330381	FALSE
F9Z36_0172	FAD_dependent_oxidoreductase_family_protein	849.136	-0.199799	0.116256	-1.71862	0.0856838	0.154839	FALSE
F9Z36_0173	binding-protein-dependent_transport_system_inner_membrane_component_family_protein	1513.61	0.197195	0.152254	1.29517	0.195261	0.296224	FALSE
F9Z36_0174	binding-protein-dependent_transport_system_inner_membrane_component_family_protein	1672.02	0.00091406	0.165986	0.00550684	0.995606	0.998469	FALSE
F9Z36_0175	hypothetical_protein	0.64724	-2.08371	2.2815	-0.913305	0.361082	0.48272	FALSE
F9Z36_0176	polyamine_ABC_transporter%2C_ATP-binding_family_protein	3498.99	-0.0372482	0.126384	-0.294723	0.768206	0.838882	FALSE
F9Z36_0177	ribosomal_protein_S15	20983	1.14913	0.192229	5.97794	2.26e-09	3.13e-08	TRUE
F9Z36_0178	protein-export_membrane_protein_SecF	4410.42	0.609453	0.13685	4.45344	8.45e-06	5.18e-05	FALSE
F9Z36_0179	protein-export_membrane_protein_SecD	8979.51	0.336511	0.133283	2.52478	0.011577	0.0293856	FALSE
F9Z36_0180	preprotein_translocase%2C_YajC_subunit	3964.74	-0.4283	0.169197	-2.53136	0.011362	0.0289101	FALSE
F9Z36_0181	histone_deacetylase_domain_protein	275.485	-0.847672	0.197033	-4.30218	1.69e-05	9.73e-05	FALSE
F9Z36_0182	hypothetical_protein	22.4905	-0.645324	0.434366	-1.48567	0.137367	0.22406	FALSE
F9Z36_0183	anthranilate_phosphoribosyltransferase	1419.55	-0.484108	0.154116	-3.14119	0.00168264	0.00560496	FALSE
F9Z36_0184	glutamine_amidotransferase_of_anthranilate_synthase/aminodeoxychorismate_synthase_family_protein	734.629	-0.331862	0.218362	-1.51978	0.128565	0.212611	FALSE
F9Z36_0185	tonB_dependent_receptor_family_protein	438.64	1.00196	0.279131	3.58957	0.000331226	0.00134617	TRUE
F9Z36_0186	phosphatidylserine_decarboxylase_family_protein	3408.49	-0.265961	0.202486	-1.31348	0.18902	0.289588	FALSE
F9Z36_0187	excinuclease_ABC_subunit_A	2566.28	0.279088	0.193039	1.44576	0.148244	0.236578	FALSE
F9Z36_0188	eco29kIR	346.832	0.537442	0.22741	2.36332	0.0181119	0.0430931	FALSE
F9Z36_0189	DNA_(cytosine-5-)-methyltransferase_family_protein	967.977	0.296329	0.173216	1.71074	0.0871282	0.156636	FALSE
F9Z36_0190	putative_transposase	245.382	0.67548	0.186194	3.62783	0.000285811	0.00117531	FALSE
F9Z36_0191	putative_transposase	317.676	0.0212882	0.209887	0.101427	0.919212	0.950611	FALSE
F9Z36_0192	CTP_synthase	7937.53	-0.414325	0.183855	-2.25354	0.0242252	0.0548283	FALSE
F9Z36_0193	AMP-binding_enzyme_family_protein	808.585	0.0345284	0.190922	0.180851	0.856485	0.905635	FALSE
F9Z36_0194	hypothetical_protein	24.8462	0.600468	0.380744	1.57709	0.114775	0.193984	FALSE
F9Z36_0195	tRNA_(5-methylaminomethyl-2-thiouridylate)-methyltransferase	2324.21	0.100205	0.163491	0.612909	0.539937	0.65501	FALSE
F9Z36_0196	hypothetical_protein	11493.7	-3.69961	0.26278	-14.0787	5.13e-45	1.07e-41	TRUE
F9Z36_0197	prokaryotic_diacylglycerol_kinase_family_protein	917.834	0.512634	0.170603	3.00483	0.00265728	0.00829755	FALSE
F9Z36_0198	glutathione_synthase	2301.91	0.0427087	0.123719	0.345207	0.729938	0.812382	FALSE
F9Z36_0199	glutamine--tRNA_ligase	5322.67	-0.0257567	0.162148	-0.158846	0.87379	0.916339	FALSE
F9Z36_0200	deoR_C_terminal_sensor_domain_protein	1395.7	-0.00540887	0.157553	-0.0343304	0.972614	0.984388	FALSE
F9Z36_0201	hypothetical_protein	825.998	1.10461	0.255473	4.32378	1.53e-05	8.92e-05	TRUE
F9Z36_0202	bacterial_regulatory%2C_gntR_family_protein	2035.7	0.252234	0.174322	1.44695	0.147912	0.236516	FALSE
F9Z36_0203	osmC-like_family_protein	1039.26	-0.47066	0.253372	-1.85759	0.0632279	0.121177	FALSE
F9Z36_0204	hypothetical_protein	681.748	0.267627	0.16267	1.64521	0.0999255	0.174734	FALSE
F9Z36_0205	phosphoribosylglycinamide_formyltransferase	765.05	0.39208	0.192102	2.041	0.0412505	0.0849826	FALSE
F9Z36_0206	putative_FKBP-type_peptidyl-prolyl_cis-trans_isomerase_FkpA	14809.3	-0.17706	0.132011	-1.34126	0.179837	0.277663	FALSE
F9Z36_0207	DNA_polymerase_III_chi_subunit%2C_HolC_family_protein	1115.16	0.993295	0.210969	4.70826	2.5e-06	1.72e-05	FALSE
F9Z36_0208	cytosol_aminopeptidase_family%2C_catalytic_domain_protein	7202.25	-0.356526	0.221289	-1.61113	0.107151	0.184801	FALSE
F9Z36_0209	putative_permease_YjgP/YjgQ_family_protein	2157.77	0.189516	0.139147	1.36199	0.173201	0.268734	FALSE
F9Z36_0210	putative_permease_YjgP/YjgQ_family_protein	1379.39	0.52131	0.15255	3.4173	0.000632451	0.00236349	FALSE
F9Z36_0211	aconitate_hydratase_2	30597.8	-0.248755	0.108771	-2.28695	0.0221985	0.0511839	FALSE
F9Z36_0212	ornithine_carbamoyltransferase	2740.83	0.0336873	0.131979	0.255247	0.798532	0.865215	FALSE
F9Z36_0213	ketol-acid_reductoisomerase	11872.9	-0.527734	0.191103	-2.76151	0.00575345	0.0162418	FALSE
F9Z36_0214	antibiotic_biosynthesis_monooxygenase_family_protein	715.337	0.0954709	0.246571	0.387194	0.698613	0.786739	FALSE
F9Z36_0215	acetolactate_synthase%2C_small_subunit	841.686	0.398779	0.212911	1.87298	0.0610708	0.118017	FALSE
F9Z36_0216	acetolactate_synthase%2C_large_subunit%2C_biosynthetic_type	6402.73	0.049262	0.156731	0.31431	0.753286	0.830265	FALSE
F9Z36_0218	SCO1/SenC_family_protein	8619.51	-0.381739	0.161583	-2.36249	0.0181525	0.0431406	FALSE
F9Z36_0219	ATP_phosphoribosyltransferase	3531.08	0.00299769	0.219188	0.0136763	0.989088	0.995286	FALSE
F9Z36_0220	hypothetical_protein	1565.39	-0.837455	0.263621	-3.17674	0.0014894	0.00501023	FALSE
F9Z36_0221	histidinol_dehydrogenase	5387.25	-0.0247697	0.210858	-0.117471	0.906487	0.940711	FALSE
F9Z36_0222	histidinol-phosphate_transaminase	2562.07	0.244678	0.249268	0.981584	0.326305	0.447738	FALSE
F9Z36_0223	imidazoleglycerol-phosphate_dehydratase_family_protein	2931.89	-0.12451	0.176498	-0.705449	0.480531	0.601455	FALSE
F9Z36_0224	NAD_binding_domain_of_6-phosphogluconate_dehydrogenase_family_protein	3186.83	-0.299953	0.156365	-1.91829	0.0550743	0.108544	FALSE
F9Z36_0225	winged_helix_DNA-binding_domain_protein	62.1951	-0.705782	0.264193	-2.67146	0.00755226	0.0203833	FALSE
F9Z36_0226	ABC_transporter_transmembrane_region_family_protein	144.84	-0.871499	0.29851	-2.9195	0.00350593	0.0105832	FALSE
F9Z36_0227	putative_protease_SohB	7218.9	1.85847	0.279075	6.65938	2.75e-11	6.18e-10	TRUE
F9Z36_0234	CDP-diacylglycerol--glycerol-3-phosphate_3-phosphatidyltransferase	1615.62	-1.22756	0.14994	-8.18702	2.68e-16	1.42e-14	TRUE
F9Z36_0235	hypothetical_protein	368.484	1.28277	0.209088	6.13506	8.51e-10	1.38e-08	TRUE
F9Z36_0236	alkylhydroperoxidase_AhpD_family_core_domain_protein	15239.5	-2.22118	0.222564	-9.97998	1.87e-23	3.9e-21	TRUE
F9Z36_0237	bacterial_regulatory_helix-turn-helix%2C_AraC_family_protein	1214.59	-0.938895	0.16711	-5.61842	1.93e-08	2.21e-07	FALSE
F9Z36_0238	prokaryotic_membrane_lipolipid_attachment_site_family_protein	2362.45	-0.323546	0.311133	-1.0399	0.298388	0.417224	FALSE
F9Z36_0239	eamA-like_transporter_family_protein	1318.52	0.410175	0.123259	3.32775	0.000875492	0.00316419	FALSE
F9Z36_0240	bacterial_extracellular_solute-binding_family_protein	3297.29	-0.127317	0.175967	-0.723527	0.469356	0.591009	FALSE
F9Z36_0241	alanine--tRNA_ligase	6886.32	-0.0169502	0.180917	-0.0936908	0.925355	0.954923	FALSE
F9Z36_0242	putative_transposase	166.3	0.456859	0.396098	1.1534	0.248747	0.362366	FALSE
F9Z36_0243	phosphoglycerate_mutase_1_family_protein	4201.79	-1.559	0.188034	-8.29104	1.12e-16	6.34e-15	TRUE
F9Z36_0244	DNA_topoisomerase_IV%2C_A_subunit	3413.64	-0.656309	0.14712	-4.46103	8.16e-06	5.01e-05	FALSE
F9Z36_0245	bacterial_regulatory%2C_Fis_family_protein	739.031	0.0413689	0.24082	0.171783	0.863608	0.908397	FALSE
F9Z36_0246	ribosomal_RNA_small_subunit_methyltransferase_J	462.104	0.0579626	0.19612	0.295546	0.767577	0.838634	FALSE
F9Z36_0247	transposase_family_protein	1002.6	1.07977	0.173377	6.22788	4.73e-10	8.1e-09	TRUE
F9Z36_0248	hypothetical_protein	7.72021	0.630727	0.564329	1.11766	0.263714	0.378624	FALSE
F9Z36_0249	zinc-binding_dehydrogenase_family_protein	21729.7	-1.71573	0.346859	-4.94648	7.56e-07	5.87e-06	TRUE
F9Z36_0250	phosphoribosyl-ATP_pyrophosphatase	893.268	-0.0600475	0.190078	-0.31591	0.752071	0.830265	FALSE
F9Z36_0251	scavenger_mRNA_decapping_enzyme_C-term_binding_family_protein	692.846	0.170143	0.118807	1.43209	0.152119	0.241838	FALSE
F9Z36_0252	twin_arginine-targeting_translocase%2C_TatA/E_family_protein	273.607	-0.581382	0.461267	-1.2604	0.207525	0.311884	FALSE
F9Z36_0253	twin_arginine-targeting_protein_translocase_TatB	1216.02	0.519274	0.176166	2.94765	0.00320203	0.00982238	FALSE
F9Z36_0254	twin_arginine-targeting_protein_translocase_TatC	539.358	0.720302	0.239443	3.00825	0.00262761	0.0082295	FALSE
F9Z36_0255	septum_formation_protein_Maf	323.232	0.407801	0.18788	2.17054	0.0299657	0.0654794	FALSE
F9Z36_0256	hypothetical_protein	19.7712	0.158519	0.435457	0.36403	0.715836	0.802166	FALSE
F9Z36_0257	O-Antigen_ligase_family_protein	786.042	0.176049	0.249754	0.704888	0.48088	0.601532	FALSE
F9Z36_0258	transcriptional_regulatory%2C_C_terminal_family_protein	6472.56	-0.186167	0.172286	-1.08057	0.279887	0.395859	FALSE
F9Z36_0259	his_Kinase_A_domain_protein	1561.12	1.0553	0.206924	5.09996	3.4e-07	2.97e-06	TRUE
F9Z36_0260	coA_binding_domain_protein	253.344	0.5838	0.448952	1.30036	0.193478	0.294792	FALSE
F9Z36_0261	acetyltransferase_family_protein	36.2847	3.12804	0.463368	6.75065	1.47e-11	3.41e-10	TRUE
F9Z36_0262	ribosomal_protein_S16	4231.25	0.249737	0.381005	0.655469	0.512166	0.630103	FALSE
F9Z36_0263	16S_rRNA_processing_protein_RimM	8106.32	0.741663	0.143196	5.17934	2.23e-07	2.01e-06	FALSE
F9Z36_0264	tRNA_(guanine(37)-N(1))-methyltransferase	9793.74	1.32533	0.132218	10.0238	1.2e-23	2.78e-21	TRUE
F9Z36_0265	ribosomal_protein_L19	9249.52	0.833365	0.171215	4.86737	1.13e-06	8.35e-06	FALSE
F9Z36_0266	ABC_transporter_family_protein	910.201	-0.594126	0.19589	-3.03296	0.00242166	0.00763023	FALSE
F9Z36_0267	ABC_3_transport_family_protein	139.813	0.0672404	0.376024	0.178819	0.858079	0.90641	FALSE
F9Z36_0268	periplasmic_solute_binding_family_protein	974.751	-0.826437	0.339904	-2.43138	0.0150413	0.0366215	FALSE
F9Z36_0269	metA-pathway_of_phenol_degradation_family_protein	41.3049	0.490465	0.316275	1.55076	0.12096	0.20231	FALSE
F9Z36_0270	hypothetical_protein	80.6456	-0.828712	0.258536	-3.2054	0.00134873	0.0046113	FALSE
F9Z36_0271	hypothetical_protein	72.8889	-0.300045	0.337809	-0.88821	0.374428	0.497254	FALSE
F9Z36_0272	putative_transposase	191.05	1.12016	0.269868	4.15075	3.31e-05	0.000177052	TRUE
F9Z36_0273	putative_transposase	90.5965	0.26572	0.347928	0.763722	0.445033	0.566874	FALSE
F9Z36_0274	aminopeptidase_N	5670.87	0.729468	0.249898	2.91906	0.00351084	0.0105832	FALSE
F9Z36_0275	putative_3'-5'_exonuclease_related_to_the_exonuclease_domain_of_PolB_family_protein	4981.44	0.988336	0.146471	6.74767	1.5e-11	3.41e-10	FALSE
F9Z36_0276	bacterial_lipid_A_biosynthesis_acyltransferase_family_protein	575.052	1.05211	0.210563	4.99668	5.83e-07	4.74e-06	TRUE
F9Z36_0277	crossover_junction_endodeoxyribonuclease_RuvC	436.775	0.560071	0.209595	2.67216	0.00753648	0.020377	FALSE
F9Z36_0278	bacterial_regulatory%2C_Fis_family_protein	169.001	0.263246	0.250548	1.05068	0.293405	0.411849	FALSE
F9Z36_0279	TIM-barrel%2C_nifR3_family_protein	1789.79	0.544279	0.205632	2.64685	0.00812444	0.0217868	FALSE
F9Z36_0280	type_III_restriction_enzyme%2C_res_subunit	2870.82	0.253329	0.168627	1.5023	0.13302	0.218418	FALSE
F9Z36_0281	putative_fAD-binding_protein	679.996	0.505821	0.199276	2.5383	0.0111394	0.0284129	FALSE
F9Z36_0282	DDE_superendonuclease_family_protein	999.575	0.836106	0.17174	4.86844	1.12e-06	8.33e-06	FALSE
F9Z36_0283	putative_transposase	4.84873	0.374385	0.735362	0.509117	0.61067	0.713416	FALSE
F9Z36_0284	porphobilinogen_deaminase	4176.1	0.539925	0.2013	2.68219	0.00731429	0.0198178	FALSE
F9Z36_0285	putative_rRNA_maturation_factor_YbeY	809.413	0.115446	0.199005	0.580117	0.561836	0.672924	FALSE
F9Z36_0286	CBS_domain_protein	1111.18	-0.181677	0.121369	-1.49689	0.134422	0.220414	FALSE
F9Z36_0287	na+/H+_antiporter_NhaC	1956.35	0.235282	0.136342	1.72567	0.0844068	0.153061	FALSE
F9Z36_0288	glucose/galactose_transporter_WARNING_family_protein	12402.9	-1.37635	0.245034	-5.61697	1.94e-08	2.21e-07	TRUE
F9Z36_0289	putative_membrane_protein	140.164	-0.87424	0.284321	-3.07484	0.00210615	0.00674809	FALSE
F9Z36_0290	endonuclease_III	743.141	-0.257358	0.14419	-1.78485	0.0742849	0.138185	FALSE
F9Z36_0291	peptidase_Do_family_protein	2565.25	-0.741416	0.136532	-5.43036	5.62e-08	5.77e-07	FALSE
F9Z36_0292	na+/H+_antiporter_family_protein	2341.78	-0.0300584	0.149298	-0.201331	0.84044	0.896669	FALSE
F9Z36_0293	glycosyl_hydrolase_family_3_N_terminal_domain_protein	893.114	0.764782	0.131092	5.83395	5.41e-09	6.89e-08	FALSE
F9Z36_0295	radical_SAM_superfamily_protein	748.144	0.568627	0.162385	3.50171	0.000462281	0.00179166	FALSE
F9Z36_0296	hypothetical_protein	476.032	0.0381198	0.188563	0.20216	0.839792	0.896436	FALSE
F9Z36_0297	queuosine_biosynthesis_protein_QueD	670.438	0.156606	0.233081	0.671895	0.50165	0.620454	FALSE
F9Z36_0298	hypothetical_protein	784.055	0.522664	0.254866	2.05074	0.0402919	0.0834191	FALSE
F9Z36_0299	queuosine_biosynthesis_protein_QueC	1780.47	0.57803	0.193509	2.9871	0.00281633	0.00875494	FALSE
F9Z36_0300	quinone_oxidoreductase	232.179	-1.23023	0.249378	-4.9332	8.09e-07	6.17e-06	TRUE
F9Z36_0301	yihY_family_inner_membrane_domain_protein	679.377	-0.698734	0.144835	-4.82435	1.4e-06	1.02e-05	FALSE
F9Z36_0302	ABC_transporter_family_protein	103.996	0.438362	0.188117	2.33027	0.019792	0.0465078	FALSE
F9Z36_0303	ABC_transporter_transmembrane_region_family_protein	181.532	0.528716	0.340687	1.55191	0.120683	0.202009	FALSE
F9Z36_0304	putative_membrane_protein	28.0205	-1.39346	0.503821	-2.76579	0.00567852	0.0160737	TRUE
F9Z36_0305	hypothetical_protein	168.489	-1.07432	0.45829	-2.3442	0.0190681	0.0450943	TRUE
F9Z36_0306	hlyD_secretion_family_protein	432.414	0.0646957	0.174375	0.371015	0.710626	0.797688	FALSE
F9Z36_0307	cupin_superfamily_protein	200.69	-1.06723	0.210926	-5.05974	4.2e-07	3.58e-06	TRUE
F9Z36_0308	putative_peptide_ABC_transporter%2C_periplasmic_peptide-binding_protein	221.496	-0.252507	0.290642	-0.868789	0.384963	0.507054	FALSE
F9Z36_0309	N-acetyl-gamma-glutamyl-phosphate_reductase	746.644	-0.84063	0.169675	-4.95434	7.26e-07	5.7e-06	FALSE
F9Z36_0310	ATP-dependent_DNA_helicase_RecG	2087.31	0.131241	0.136903	0.958641	0.33774	0.458737	FALSE
F9Z36_0311	protein-export_chaperone_SecB	11533.8	-1.1645	0.290952	-4.00238	6.27e-05	0.000316414	TRUE
F9Z36_0312	glutaredoxin_3	1637.46	0.168242	0.320568	0.524826	0.599704	0.704206	FALSE
F9Z36_0313	ribonuclease%2C_Rne/Rng_family_domain_protein	2621.39	-0.735173	0.164718	-4.46322	8.07e-06	4.98e-05	FALSE
F9Z36_0314	histidine_kinase-%2C_DNA_gyrase_B-%2C_and_HSP90-like_ATPase_family_protein	166.341	0.315557	0.173429	1.81952	0.0688318	0.129774	FALSE
F9Z36_0315	transcriptional_regulatory%2C_C_terminal_family_protein	80.0157	0.0232338	0.27113	0.0856925	0.931711	0.958318	FALSE
F9Z36_0316	citrate_transporter_family_protein	277.889	0.934267	0.248412	3.76096	0.000169262	0.000742835	FALSE
F9Z36_0317	NADPH-dependent_FMN_reductase_family_protein	7949.38	-1.45159	0.281607	-5.15467	2.54e-07	2.27e-06	TRUE
F9Z36_0318	D-alanyl-D-alanine_carboxypeptidase/D-alanyl-D-alanine-endopeptidase	1902.95	-0.329536	0.161169	-2.04466	0.0408886	0.0844035	FALSE
F9Z36_0319	methionine_adenosyltransferase	3377.64	-0.353489	0.207573	-1.70297	0.0885745	0.158962	FALSE
F9Z36_0320	bacterial_lipid_A_biosynthesis_acyltransferase_family_protein	485.398	-0.914596	0.219343	-4.1697	3.05e-05	0.000163993	FALSE
F9Z36_0321	tRNA_threonylcarbamoyl_adenosine_modification_protein_YgjD	1049.99	0.319619	0.163385	1.95623	0.0504376	0.101117	FALSE
F9Z36_0322	cytochrome_c-type_biogenesis_protein_CcsB	1412.82	-0.280923	0.256842	-1.09376	0.274061	0.389713	FALSE
F9Z36_0323	resB-like_family_protein	4040.6	0.619524	0.12333	5.0233	5.08e-07	4.23e-06	FALSE
F9Z36_0324	cytochrome_c_family_protein	4531.69	-1.0818	0.146408	-7.38893	1.48e-13	5.62e-12	TRUE
F9Z36_0325	ribosome_biogenesis_GTP-binding_protein_YsxC	898.803	-0.722257	0.210344	-3.4337	0.000595408	0.00224514	FALSE
F9Z36_0326	penicillin-binding_protein_1A	1664.2	-0.26276	0.242656	-1.08285	0.278874	0.394908	FALSE
F9Z36_0327	type_IV_pilus_assembly_PilM_family_protein	21985.4	-0.460235	0.113779	-4.04501	5.23e-05	0.000269876	FALSE
F9Z36_0328	fimbrial_assembly_family_protein	5581.41	-0.510862	0.156606	-3.26209	0.00110596	0.00387641	FALSE
F9Z36_0329	pilus_assembly%2C_PilO_family_protein	5833.63	-0.347369	0.165063	-2.10446	0.0353382	0.0746993	FALSE
F9Z36_0330	pilus_assembly%2C_PilP_family_protein	5657.37	-0.124949	0.140026	-0.892332	0.372215	0.494629	FALSE
F9Z36_0331	type_IV_pilus_biogenesis_and_competence_protein_PilQ	40763.8	-0.220718	0.167414	-1.3184	0.18737	0.287594	FALSE
F9Z36_0332	shikimate_kinase_family_protein	585.248	0.133646	0.176167	0.758633	0.448072	0.569704	FALSE
F9Z36_0333	3-dehydroquinate_synthase	1703.45	0.101216	0.221917	0.456096	0.648321	0.744553	FALSE
F9Z36_0334	glutamine_amidotransferases_class-II_family_protein	1899.71	0.37439	0.223546	1.67478	0.0939779	0.166373	FALSE
F9Z36_0335	ATP_cone_domain_protein	236.375	-0.0596717	0.306484	-0.194698	0.84563	0.898993	FALSE
F9Z36_0336	riboflavin_biosynthesis_protein_RibD	655.792	-0.299823	0.218449	-1.37251	0.169905	0.264676	FALSE
F9Z36_0337	polysaccharide_biosynthesis_family_protein	481.745	-0.0532363	0.226953	-0.23457	0.814543	0.876199	FALSE
F9Z36_0338	glycosyl_transferase_4-like_domain_protein	162.369	0.0283513	0.247029	0.114769	0.908628	0.942465	FALSE
F9Z36_0339	glycosyl_transferases_group_1_family_protein	107.51	1.20074	0.270796	4.43411	9.25e-06	5.57e-05	TRUE
F9Z36_0340	glycosyl_transferases_group_1_family_protein	273.897	0.64058	0.257405	2.48861	0.0128245	0.0321613	FALSE
F9Z36_0341	sugar_O-acyltransferase%2C_sialic_acid_O-acetyltransferase_NeuD_family_protein	414.707	0.0438971	0.23824	0.184256	0.853813	0.90447	FALSE
F9Z36_0342	degT/DnrJ/EryC1/StrS_aminotransferase_family_protein	461.41	-0.724208	0.202362	-3.57878	0.000345199	0.00139752	FALSE
F9Z36_0343	UDP-D-quinovosamine_4-dehydrogenase	323.452	-0.464819	0.239997	-1.93677	0.0527739	0.104696	FALSE
F9Z36_0344	aminotransferase	238.494	0.244258	0.267478	0.913186	0.361145	0.48272	FALSE
F9Z36_0345	hypothetical_protein	958.038	0.48156	0.169228	2.84563	0.00443242	0.0130597	FALSE
F9Z36_0346	hypothetical_protein	122.443	0.291826	0.297376	0.981337	0.326426	0.447738	FALSE
F9Z36_0347	S4_domain_protein	112.055	-0.583904	0.510669	-1.14341	0.252869	0.367601	FALSE
F9Z36_0348	DNA_polymerase_III_subunit_alpha	4230.76	0.0278423	0.142292	0.19567	0.844869	0.898993	FALSE
F9Z36_0349	esterase_family_protein	44.8275	0.668445	0.404266	1.65348	0.0982335	0.172445	FALSE
F9Z36_0350	hypothetical_protein	1.49937	1.06038	1.3332	0.795367	0.4264	0.548829	FALSE
F9Z36_0351	tonB_dependent_receptor_family_protein	33.0951	-0.131199	0.29777	-0.440604	0.6595	0.754075	FALSE
F9Z36_0352	putative_tonB-dependent_receptor	21.2335	-0.976176	0.371195	-2.62982	0.00854296	0.0227921	FALSE
F9Z36_0353	HAD_hydrolase%2C_IA%2C_variant_1_family_protein	522.031	-0.102321	0.165171	-0.619486	0.535596	0.651637	FALSE
F9Z36_0354	hypothetical_protein	167.82	0.272939	0.199771	1.36626	0.171858	0.26732	FALSE
F9Z36_0355	4-hydroxy-3-methylbut-2-enyl_diphosphate_reductase	2650.08	0.587716	0.149866	3.9216	8.8e-05	0.000424379	FALSE
F9Z36_0356	signal_peptidase_II	859.596	0.859596	0.275037	3.12539	0.00177571	0.00586013	FALSE
F9Z36_0357	outer_membrane_protein_P.IIC	32266.1	0.080368	0.349767	0.229775	0.818266	0.878685	FALSE
F9Z36_0358	isoleucine--tRNA_ligase	11320.6	-0.108081	0.164667	-0.656363	0.511591	0.629766	FALSE
F9Z36_0359	riboflavin_biosynthesis_protein_RibF	3581.96	0.675664	0.15771	4.28423	1.83e-05	0.000104951	FALSE
F9Z36_0360	outer_membrane_protein_P.IIC	9948.68	1.18196	0.219469	5.38554	7.22e-08	7.08e-07	TRUE
F9Z36_0361	hypothetical_protein	34.4949	1.35159	0.35904	3.76445	0.000166913	0.000735615	TRUE
F9Z36_0362	tyrosine--tRNA_ligase	2636.46	0.0360827	0.203274	0.177507	0.85911	0.90641	FALSE
F9Z36_0363	acyltransferase_family_protein	1270.77	1.18625	0.160415	7.39487	1.42e-13	5.58e-12	TRUE
F9Z36_0364	50S_ribosome-binding_GTPase_family_protein	4043.93	-0.362957	0.154354	-2.35146	0.0186999	0.044391	FALSE
F9Z36_0365	formate--tetrahydrofolate_ligase_family_protein	9611.59	-0.464207	0.201899	-2.2992	0.0214935	0.0498334	FALSE
F9Z36_0366	eamA-like_transporter_family_protein	482.378	-2.08666	0.238756	-8.73972	2.34e-18	1.74e-16	TRUE
F9Z36_0367	nucleotidyl_transferase_family_protein	2268.23	1.53166	0.347188	4.41162	1.03e-05	6.12e-05	TRUE
F9Z36_0368	4-hydroxyphenylacetate_3-monooxygenase%2C_reductase_component	1074.44	1.69298	0.288029	5.87782	4.16e-09	5.43e-08	TRUE
F9Z36_0369	homoprotocatechuate_degradation_operon_regulator%2C_HpaR	11510.2	0.0205781	0.15094	0.136333	0.891558	0.929582	FALSE
F9Z36_0370	redoxin_family_protein	6427.66	3.01026	0.326868	9.20938	3.28e-20	3.61e-18	TRUE
F9Z36_0372	cobQ/CobB/MinD/ParA_nucleotide_binding_domain_protein	5004.27	-0.0874594	0.183315	-0.4771	0.633291	0.731313	FALSE
F9Z36_0373	hypothetical_protein	88.6867	0.0141954	0.326468	0.0434817	0.965318	0.980335	FALSE
F9Z36_0374	neisseria_PilC_beta-propeller_domain_protein	29006.5	0.0069335	0.127746	0.0542758	0.956715	0.974441	FALSE
F9Z36_0375	carbamoyl-phosphate_synthase%2C_small_subunit	2251.73	-0.348291	0.207334	-1.67985	0.0929856	0.165182	FALSE
F9Z36_0376	glyoxalase/Bleomycin_resistance_/Dioxygenase_superfamily_protein	824.335	0.489994	0.171801	2.8521	0.00434313	0.0128147	FALSE
F9Z36_0377	hypothetical_protein	912.27	0.928905	0.213367	4.35357	1.34e-05	7.88e-05	FALSE
F9Z36_0378	phosphoribosyl_transferase_domain_protein	977.229	-0.036331	0.324759	-0.111871	0.910926	0.943911	FALSE
F9Z36_0379	hypothetical_protein	641.023	0.0570689	0.340903	0.167405	0.867052	0.910644	FALSE
F9Z36_0380	carbamoyl-phosphate_synthase%2C_large_subunit	11811.4	-0.207036	0.185968	-1.11329	0.265584	0.380264	FALSE
F9Z36_0381	tRNA_ribosyltransferase-isomerase	2939.96	0.358832	0.104689	3.42761	0.000608918	0.00229194	FALSE
F9Z36_0382	acetyl-CoA_carboxylase%2C_biotin_carboxyl_carrier_protein	1063.77	-0.446914	0.440919	-1.0136	0.310776	0.431656	FALSE
F9Z36_0383	acetyl-CoA_carboxylase%2C_biotin_carboxylase_subunit	4489.87	-0.147554	0.142491	-1.03553	0.300421	0.419224	FALSE
F9Z36_0384	ribosomal_protein_L11_methyltransferase	1243.89	0.5044	0.163065	3.09324	0.00197985	0.00640233	FALSE
F9Z36_0385	exonuclease_family_protein	721.63	0.816461	0.17129	4.76655	1.87e-06	1.31e-05	FALSE
F9Z36_0386	glutamate-1-semialdehyde-2%2C1-aminomutase	3649.26	-0.286063	0.19679	-1.45365	0.146044	0.234321	FALSE
F9Z36_0387	tRNA-i(6)A37_thiotransferase_enzyme_MiaB	2229.28	0.73362	0.312667	2.34633	0.0189593	0.0449557	FALSE
F9Z36_0388	1-deoxy-D-xylulose-5-phosphate_synthase	7251.06	0.167664	0.133503	1.25588	0.209159	0.312989	FALSE
F9Z36_0389	tyrosine_recombinase_XerC	401.836	-0.44165	0.168272	-2.62462	0.0086745	0.0230724	FALSE
F9Z36_0390	fructose-bisphosphate_aldolase%2C_class_II%2C_Calvin_cycle_subtype	6631.14	-0.941676	0.121005	-7.78211	7.13e-15	3.39e-13	FALSE
F9Z36_0391	lipoprotein	453.989	0.297387	0.161995	1.83578	0.0663902	0.126081	FALSE
F9Z36_0392	tRNA_threonylcarbamoyl_adenosine_modification_protein_YeaZ	1375.85	0.097483	0.200937	0.485143	0.627575	0.727931	FALSE
F9Z36_0393	ribosomal-protein-alanine_acetyltransferase	215.847	0.53465	0.300052	1.78185	0.0747729	0.138945	FALSE
F9Z36_0394	uracil_DNA_glycosylase_superfamily_protein	818.427	0.0724493	0.202651	0.357508	0.720712	0.805547	FALSE
F9Z36_0395	orotate_phosphoribosyltransferase	1386.6	-0.701122	0.169012	-4.14836	3.35e-05	0.000178456	FALSE
F9Z36_0396	MJ0042_family_finger-like_domain_protein	204.042	-0.479598	0.300254	-1.5973	0.110198	0.188846	FALSE
F9Z36_0397	amino-acid_N-acetyltransferase	1089.66	0.127013	0.178635	0.711017	0.477073	0.598562	FALSE
F9Z36_0398	prolyl_oligopeptidase_family_protein	2184.2	0.221854	0.176622	1.25609	0.209082	0.312989	FALSE
F9Z36_0399	bacterial_regulatory_helix-turn-helix%2C_AraC_family_protein	44.4278	-0.549703	0.365983	-1.50199	0.1331	0.218418	FALSE
F9Z36_0400	periplasmic_binding_family_protein	24.014	-0.730675	0.340925	-2.14321	0.0320961	0.069337	FALSE
F9Z36_0401	cupin_domain_protein	14.0822	-1.23236	0.533068	-2.31182	0.0207878	0.0484122	TRUE
F9Z36_0402	tonB-dependent_siderophore_receptor_family_protein	19.5843	0.253947	0.425366	0.597008	0.550502	0.665427	FALSE
F9Z36_0403	rhodanese-like_domain_protein	420.528	-0.523866	0.31423	-1.66714	0.0954859	0.168515	FALSE
F9Z36_0404	mycolic_acid_cyclopropane_synthetase_family_protein	1366.06	-1.14477	0.191158	-5.98861	2.12e-09	2.95e-08	TRUE
F9Z36_0405	GAF_domain_protein	946.998	-0.518444	0.25234	-2.05454	0.0399234	0.0829025	FALSE
F9Z36_0406	triosephosphate_isomerase_family_protein	576.167	-1.02548	0.192054	-5.33951	9.32e-08	8.85e-07	TRUE
F9Z36_0407	preprotein_translocase%2C_SecG_subunit	7848.96	0.922667	0.20393	4.52443	6.06e-06	3.81e-05	FALSE
F9Z36_0409	hypothetical_protein	331.658	0.44297	0.362392	1.22235	0.221575	0.32851	FALSE
F9Z36_0410	hypothetical_protein	68.8964	0.0615902	0.452603	0.13608	0.891758	0.929582	FALSE
F9Z36_0411	helix-turn-helix_family_protein	1992.73	-0.978862	0.187843	-5.21106	1.88e-07	1.72e-06	FALSE
F9Z36_0412	hypothetical_protein	150.204	-1.05731	0.273082	-3.87176	0.000108051	0.000507231	TRUE
F9Z36_0413	modification_methylase_DpnIIB	208.858	-0.199054	0.217656	-0.914536	0.360435	0.48272	FALSE
F9Z36_0414	type-2_restriction_enzyme_DpnI	231.032	0.132595	0.194496	0.681737	0.495406	0.615647	FALSE
F9Z36_0415	leucine--tRNA_ligase	5616.92	-0.253018	0.212089	-1.19298	0.232877	0.343317	FALSE
F9Z36_0416	smpA_/_OmlA_family_protein	1447.89	-0.754315	0.21685	-3.47851	0.000504203	0.0019282	FALSE
F9Z36_0417	putative_potassium_channel_tetramerization_domain-containing_protein	343.496	0.489654	0.23045	2.12478	0.0336052	0.0717071	FALSE
F9Z36_0418	polyphosphate_kinase_1	1399.49	0.363437	0.259458	1.40075	0.161288	0.254095	FALSE
F9Z36_0419	DNA_polymerase_III%2C_beta_subunit	4080.93	-0.246532	0.138625	-1.77841	0.075336	0.139518	FALSE
F9Z36_0420	chromosomal_replication_initiator_protein_DnaA	7511.99	0.489438	0.13202	3.7073	0.000209481	0.000893072	FALSE
F9Z36_0421	ribosomal_protein_L34	14.2812	-0.446251	0.460827	-0.96837	0.332859	0.454176	FALSE
F9Z36_0422	ribonuclease_P_protein_component	604.7	0.669565	0.20009	3.34632	0.000818913	0.00298033	FALSE
F9Z36_0423	putative_membrane_protein_insertion_efficiency_factor	412.185	1.62767	0.223848	7.27133	3.56e-13	1.24e-11	TRUE
F9Z36_0424	membrane_protein_insertase%2C_YidC/Oxa1_family_domain_protein	5244.88	0.194951	0.173616	1.12288	0.261487	0.376202	FALSE
F9Z36_0425	tetrapyrrole_(Corrin/Porphyrin)_Methylases_family_protein	1214.69	-0.549217	0.203906	-2.69348	0.00707111	0.0192088	FALSE
F9Z36_0426	septum_formation_protein_Maf	1417.11	-0.295023	0.258228	-1.14249	0.253249	0.367898	FALSE
F9Z36_0427	hypothetical_protein	3327.11	-0.45492	0.249789	-1.82122	0.0685732	0.12952	FALSE
F9Z36_0428	ribosomal_protein_L32	885.362	-0.331667	0.689363	-0.481121	0.63043	0.729623	FALSE
F9Z36_0429	phosphoribosyl_transferase_domain_protein	1952.73	-0.180498	0.161663	-1.11651	0.264206	0.37881	FALSE
F9Z36_0430	fatty_acid/phospholipid_synthesis_protein_PlsX	1233.19	0.282002	0.178629	1.57871	0.114403	0.193513	FALSE
F9Z36_0431	hypothetical_protein	180.787	0.36868	0.310167	1.18865	0.234578	0.345094	FALSE
F9Z36_0432	hypothetical_protein	122.653	0.506046	0.258988	1.95394	0.0507089	0.101466	FALSE
F9Z36_0433	3-oxoacyl-[acyl-carrier-protein]_synthase_3	4210.36	-0.370684	0.10033	-3.69466	0.00022018	0.000931993	FALSE
F9Z36_0434	hypothetical_protein	310.141	0.840203	0.218083	3.85268	0.000116834	0.000538779	FALSE
F9Z36_0435	malonyl_CoA-acyl_carrier_protein_transacylase	3461.94	-1.30702	0.214732	-6.08676	1.15e-09	1.74e-08	TRUE
F9Z36_0436	lipid_A_export_permease/ATP-binding_protein_MsbA	3120.89	0.0676218	0.222944	0.303314	0.761651	0.834205	FALSE
F9Z36_0437	GMP_synthase_domain_protein	15939.4	-0.0312772	0.161383	-0.193808	0.846326	0.899276	FALSE
F9Z36_0438	3-oxoacyl-[acyl-carrier-protein]_reductase	9301.71	-0.327449	0.16563	-1.97699	0.0480424	0.0968731	FALSE
F9Z36_0439	hypothetical_protein	590.547	1.22591	0.254624	4.81459	1.47e-06	1.06e-05	TRUE
F9Z36_0440	inositol_monophosphatase_family_protein	1668.02	0.531747	0.244937	2.17096	0.0299344	0.0654794	FALSE
F9Z36_0441	RNA_methyltransferase%2C_RsmE_family_protein	326.019	-0.533545	0.221613	-2.40755	0.0160598	0.0387401	FALSE
F9Z36_0442	glycosyltransferase_25_family_protein	1610.59	0.260938	0.200423	1.30194	0.192937	0.294625	FALSE
F9Z36_0443	putative_lacto-N-neotetraose_biosynthesis_glycosyl_transferase_LgtA	1754.61	0.563229	0.193518	2.91047	0.00360887	0.0108008	FALSE
F9Z36_0444	glycosyl_transferase	1826.03	0.478494	0.171439	2.79105	0.00525376	0.0150964	FALSE
F9Z36_0445	glycosyltransferase_25_family_protein	1048.12	0.121114	0.142519	0.849811	0.39543	0.517578	FALSE
F9Z36_0446	hypothetical_protein	926.055	0.583741	0.141915	4.11331	3.9e-05	0.000205226	FALSE
F9Z36_0447	glycine--tRNA_ligase%2C_beta_subunit	5747.82	-0.0428223	0.167217	-0.256089	0.797882	0.864959	FALSE
F9Z36_0448	glycine--tRNA_ligase%2C_alpha_subunit	2461.02	-0.164084	0.144716	-1.13383	0.256865	0.370791	FALSE
F9Z36_0449	ATP_synthase_F1%2C_epsilon_subunit	2412.49	0.316126	0.329755	0.958668	0.337726	0.458737	FALSE
F9Z36_0450	ATP_synthase_F1%2C_beta_subunit	25244.4	0.519226	0.183977	2.82223	0.00476916	0.0138757	FALSE
F9Z36_0451	ATP_synthase_F1%2C_gamma_subunit	15908.8	0.748724	0.188769	3.96636	7.3e-05	0.000362125	FALSE
F9Z36_0452	ATP_synthase_F1%2C_alpha_subunit	40176.2	0.319405	0.184793	1.72845	0.0839079	0.152421	FALSE
F9Z36_0453	ATP_synthase_F1%2C_delta_subunit	12458.1	0.483965	0.15568	3.10872	0.00187898	0.00616198	FALSE
F9Z36_0454	ATP_synthase_F0%2C_B_subunit	9358.21	0.0733444	0.19423	0.377617	0.705715	0.793608	FALSE
F9Z36_0455	ATP_synthase_F0%2C_C_subunit	17616.7	-0.633341	0.22943	-2.76049	0.00577143	0.0162706	FALSE
F9Z36_0456	ATP_synthase_F0%2C_A_subunit	7558.22	-0.0490186	0.140034	-0.350049	0.726302	0.810062	FALSE
F9Z36_0457	ATP_synthase_I_chain_family_protein	1074	0.338834	0.301612	1.12341	0.261263	0.37614	FALSE
F9Z36_0458	hypothetical_protein	355.028	-1.24083	0.358595	-3.46026	0.000539645	0.00205715	TRUE
F9Z36_0459	parB/RepB/Spo0J_family_partition_domain_protein	2281.38	-0.973107	0.156196	-6.23004	4.66e-10	8.05e-09	FALSE
F9Z36_0460	polyprenyl_P-hydroxybenzoate_and_phenylacrylic_acid_decarboxylase_family_protein	590.579	0.294728	0.186178	1.58304	0.113411	0.192765	FALSE
F9Z36_0461	NLPA_lipofamily_protein	8930.28	-1.00049	0.157574	-6.34933	2.16e-10	4e-09	TRUE
F9Z36_0462	binding-protein-dependent_transport_system_inner_membrane_component_family_protein	286.253	0.93658	0.325075	2.88112	0.00396265	0.0117726	FALSE
F9Z36_0463	ABC_transporter_family_protein	948.199	0.680099	0.113302	6.00251	1.94e-09	2.74e-08	FALSE
F9Z36_0464	transglycosylase_SLT_domain_protein	1271.68	-0.381305	0.140523	-2.71346	0.00665841	0.0183502	FALSE
F9Z36_0465	ribosomal_protein_S21	16147.6	0.949974	0.198485	4.78611	1.7e-06	1.2e-05	FALSE
F9Z36_0466	yqey-like_family_protein	868.827	-0.71179	0.157072	-4.53161	5.85e-06	3.69e-05	FALSE
F9Z36_0467	stringent_starvation_B_family_protein	718.747	0.0224731	0.220802	0.101779	0.918932	0.950611	FALSE
F9Z36_0468	glutathione_S-transferase%2C_N-terminal_domain_protein	2632.94	-0.970094	0.273309	-3.54943	0.000386059	0.00153615	FALSE
F9Z36_0469	putative_membrane_protein	998.883	-0.363268	0.114586	-3.17026	0.001523	0.00511504	FALSE
F9Z36_0470	cadmium_resistance_transporter_family_protein	586.9	-0.617224	0.240739	-2.56387	0.0103512	0.0267618	FALSE
F9Z36_0471	ribosomal_protein_L31	4178.49	0.015668	0.325104	0.048194	0.961562	0.976995	FALSE
F9Z36_0472	bacterial_transferase_hexapeptide_family_protein	64.5996	-1.7045	0.298508	-5.71007	1.13e-08	1.36e-07	TRUE
F9Z36_0473	putative_thioredoxin	356.87	-0.0933937	0.187277	-0.498693	0.617996	0.720019	FALSE
F9Z36_0474	long-chain_acyl-CoA_thioesterase_FadM	134.691	0.201015	0.358197	0.561185	0.574671	0.684622	FALSE
F9Z36_0475	hypothetical_protein	792.002	-0.637213	0.229906	-2.77163	0.00557768	0.0158312	FALSE
F9Z36_0476	vacJ_like_lipofamily_protein	1816.38	-0.125654	0.156052	-0.805206	0.420701	0.543778	FALSE
F9Z36_0477	STAS_domain_protein	193.174	0.832828	0.369194	2.2558	0.024083	0.0546636	FALSE
F9Z36_0478	toluene_tolerance%2C_Ttg2_family_protein	2759.25	0.0356173	0.156354	0.2278	0.819802	0.879037	FALSE
F9Z36_0479	mce_related_family_protein	1724.39	0.0517612	0.164082	0.315459	0.752413	0.830265	FALSE
F9Z36_0480	hypothetical_protein	2638.09	-0.0215948	0.127332	-0.169595	0.865329	0.909291	FALSE
F9Z36_0481	ABC_transporter_family_protein	3879.75	-0.431909	0.164838	-2.62019	0.00878797	0.023297	FALSE
F9Z36_0482	helix-turn-helix_domain_protein	476.255	-0.379742	0.164518	-2.30821	0.0209876	0.048823	FALSE
F9Z36_0483	aldehyde_dehydrogenase_A_domain_protein	57.6727	-0.748563	0.399581	-1.87337	0.0610174	0.118017	FALSE
F9Z36_0484	aldehyde_dehydrogenase_family_protein	375.297	0.0891493	0.183076	0.486953	0.626292	0.726846	FALSE
F9Z36_0485	polyphosphate_kinase_2	3009.19	-2.62992	0.29347	-8.96147	3.2e-19	3.19e-17	TRUE
F9Z36_0486	chorismate_binding_enzyme_family_protein	9415.7	0.927295	0.173602	5.34148	9.22e-08	8.8e-07	FALSE
F9Z36_0487	hypothetical_protein	592.981	-0.409606	0.279019	-1.46802	0.142099	0.229933	FALSE
F9Z36_0488	putative_hemoglobin-haptoglobin-utilization_protein_A	364.263	-0.781842	0.409093	-1.91116	0.055984	0.109916	FALSE
F9Z36_0489	tonB-dependent_hemoglobin/transferrin/lactoferrin_receptor_family_protein	1878.79	-0.354919	0.594872	-0.596632	0.550753	0.665427	FALSE
F9Z36_0490	tRNA_modification_GTPase_TrmE	1794.06	0.0219429	0.163254	0.13441	0.893079	0.930494	FALSE
F9Z36_0491	adhesion_and_penetration_protein_autotransporter	12964.6	0.453301	0.133741	3.3894	0.000700454	0.00259902	FALSE
F9Z36_0492	fic/DOC_family_protein	378.001	-0.845908	0.198753	-4.25608	2.08e-05	0.000115894	FALSE
F9Z36_0493	DNA_polymerase_I	5341.77	-0.131333	0.136728	-0.960542	0.336783	0.45863	FALSE
F9Z36_0494	S-ribosylhomocysteine_lyase	816.517	-0.65647	0.136148	-4.82172	1.42e-06	1.02e-05	FALSE
F9Z36_0495	hypothetical_protein	233.838	0.366008	0.230029	1.59114	0.111579	0.190743	FALSE
F9Z36_0496	iron_donor_protein_CyaY	407.156	-0.249817	0.293536	-0.851062	0.394735	0.517316	FALSE
F9Z36_0497	prokaryotic_lipoprotein-attachment_site_family_protein	63.3625	0.281605	0.442581	0.636278	0.524595	0.640116	FALSE
F9Z36_0498	diaminopimelate_decarboxylase	1673.47	-0.0588578	0.172451	-0.341302	0.732876	0.81435	FALSE
F9Z36_0499	hypothetical_protein	270.103	0.00925194	0.234741	0.0394134	0.968561	0.982196	FALSE
F9Z36_0500	putative_membrane_protein	7.98758	-0.0161515	0.534905	-0.0301951	0.975911	0.985822	FALSE
F9Z36_0501	neurotransmitter_symporter_family_protein	4346.57	-0.448369	0.265525	-1.68861	0.0912939	0.162863	FALSE
F9Z36_0502	chaperonin_GroL	80992.4	-0.345335	0.231633	-1.49087	0.135995	0.222512	FALSE
F9Z36_0503	chaperonin_10_Kd_subunit	8010.98	-0.0719876	0.233416	-0.308409	0.757771	0.832273	FALSE
F9Z36_0504	tonB-dependent_siderophore_receptor_family_protein	3129.94	-0.442733	0.871157	-0.508213	0.611304	0.713416	FALSE
F9Z36_0505	periplasmic_binding_family_protein	1636.43	-0.508677	0.317139	-1.60396	0.108724	0.18678	FALSE
F9Z36_0506	fecCD_transport_family_protein	815.357	0.532231	0.248463	2.1421	0.0321858	0.0694589	FALSE
F9Z36_0507	fecCD_transport_family_protein	517.732	0.943331	0.281151	3.35525	0.000792939	0.00290096	FALSE
F9Z36_0508	hypothetical_protein	295.709	0.0784997	0.312462	0.25123	0.801636	0.866104	FALSE
F9Z36_0509	ABC_transporter_family_protein	235.369	0.281278	0.366337	0.767813	0.442598	0.564806	FALSE
F9Z36_0510	putative_transposase	349.661	0.184732	0.233865	0.789912	0.429579	0.552241	FALSE
F9Z36_0511	hep_Hag_family_protein	443.478	-0.0324343	0.312283	-0.103862	0.917279	0.949552	FALSE
F9Z36_0512	pantetheine-phosphate_adenylyltransferase	781.667	0.107544	0.167616	0.641613	0.521125	0.637804	FALSE
F9Z36_0513	inhibitor_of_apoptosis-promoting_Bax1_family_protein	7439.3	-0.92149	0.238422	-3.86496	0.000111109	0.000518096	FALSE
F9Z36_0514	bacterial_Fe(2+)_trafficking_family_protein	3226.51	-1.13295	0.209152	-5.41687	6.07e-08	6.1e-07	TRUE
F9Z36_0515	putative_SPOUT_methyltransferase_family_protein	959.606	-0.198986	0.144396	-1.37806	0.168186	0.262586	FALSE
F9Z36_0516	ribosomal_silencing_factor_RsfS	2122.84	-0.441126	0.163321	-2.70098	0.00691357	0.0188544	FALSE
F9Z36_0517	nicotinate_(nicotinamide)_nucleotide_adenylyltransferase	464.024	0.0478181	0.206709	0.23133	0.817059	0.878002	FALSE
F9Z36_0518	carbonic_anhydrase_family_protein	834.577	-0.423799	0.207685	-2.04059	0.041292	0.0849843	FALSE
F9Z36_0519	binding-protein-dependent_transport_system_inner_membrane_component_family_protein	742.497	0.132306	0.194511	0.680197	0.49638	0.616359	FALSE
F9Z36_0520	hypothetical_protein	266.754	1.33717	0.204122	6.55084	5.72e-11	1.22e-09	TRUE
F9Z36_0521	gntP_permease_family_protein	357.246	-0.252866	0.21995	-1.14965	0.250287	0.364355	FALSE
F9Z36_0522	carbohydrate_kinase%2C_thermoresistant_glucokinase_family_protein	267.316	-0.734886	0.197926	-3.71294	0.000204863	0.000875171	FALSE
F9Z36_0523	homoserine_kinase	2597.44	-0.347269	0.152292	-2.28028	0.0225912	0.0519451	FALSE
F9Z36_0524	3-demethylubiquinone-9_3-O-methyltransferase	1630.11	-0.126599	0.182439	-0.693925	0.487729	0.609006	FALSE
F9Z36_0525	aromatic_amino_acid_transport_family_protein	771.09	-0.282609	0.217964	-1.29659	0.194774	0.295699	FALSE
F9Z36_0526	glycosyltransferase_Family_4_family_protein	705.498	-0.511453	0.284085	-1.80036	0.0718046	0.134048	FALSE
F9Z36_0527	sulfatase_family_protein	910.171	0.0755453	0.132267	0.571158	0.567893	0.678237	FALSE
F9Z36_0528	histidinol-phosphate_phosphatase_domain_protein	1216.27	-0.0204962	0.213303	-0.0960899	0.923449	0.953576	FALSE
F9Z36_0529	acyltransferase_family_protein	421.601	-0.168289	0.218929	-0.76869	0.442077	0.564486	FALSE
F9Z36_0530	hypothetical_protein	251.117	1.33635	0.270172	4.94627	7.56e-07	5.87e-06	TRUE
F9Z36_0531	DNA_helicase_II	1015.34	-0.0105993	0.154948	-0.0684055	0.945463	0.965333	FALSE
F9Z36_0532	glutamate-ammonia_ligase_adenylyltransferase_family_protein	1591.64	-0.283534	0.161391	-1.75682	0.078949	0.14467	FALSE
F9Z36_0533	hypothetical_protein	14.7123	1.09032	0.529667	2.05851	0.0395416	0.0823553	FALSE
F9Z36_0534	hypothetical_protein	57.0587	-0.311014	0.353585	-0.879601	0.379076	0.500849	FALSE
F9Z36_0535	dihydroorotate_dehydrogenase	1259.42	-1.42205	0.19423	-7.32148	2.45e-13	8.83e-12	TRUE
F9Z36_0536	acyl_carrier_protein	20522.9	-0.314972	0.2055	-1.53271	0.125347	0.207818	FALSE
F9Z36_0537	beta-ketoacyl-acyl-carrier-protein_synthase_II	10886.8	-0.34637	0.181869	-1.9045	0.0568447	0.111084	FALSE
F9Z36_0538	major_Facilitator_Superfamily_protein	742.939	1.0516	0.237579	4.4263	9.59e-06	5.74e-05	TRUE
F9Z36_0539	putative_membrane_protein	212.159	2.70817	0.32686	8.28541	1.18e-16	6.47e-15	TRUE
F9Z36_0540	glycosyl_transferases_group_1_family_protein	698.549	-0.307498	0.194088	-1.58432	0.11312	0.19259	FALSE
F9Z36_0541	sigma-54_factor%2C_Activator_interacting_domain_family_protein	584.075	1.42075	0.133674	10.6285	2.2e-26	1.15e-23	TRUE
F9Z36_0542	catalase_family_protein	13627.6	0.408264	0.20508	1.99075	0.0465079	0.0939603	FALSE
F9Z36_0543	hypothetical_protein	278.538	0.605847	0.180794	3.35104	0.000805075	0.00293508	FALSE
F9Z36_0544	cytochrome_c551_peroxidase	4236.28	-3.84229	0.639409	-6.00913	1.87e-09	2.65e-08	TRUE
F9Z36_0545	peptidase_M3_family_protein	3344.63	-0.0464383	0.205269	-0.226231	0.821021	0.879095	FALSE
F9Z36_0546	mechanosensitive_ion_channel_family_protein	288.902	-0.532423	0.228446	-2.33063	0.0197728	0.0465078	FALSE
F9Z36_0547	DNA_gyrase%2C_B_subunit	10935.9	-0.189648	0.117948	-1.60789	0.107858	0.185751	FALSE
F9Z36_0548	L-serine_ammonia-lyase	1875.13	0.402054	0.16518	2.43404	0.0149315	0.0364392	FALSE
F9Z36_0549	hypothetical_protein	604.177	3.06335	0.2784	11.0034	3.68e-28	2.56e-25	TRUE
F9Z36_0550	hypothetical_protein	29.9235	1.10738	0.353583	3.13188	0.00173692	0.00574118	TRUE
F9Z36_0555	sodium/hydrogen_exchanger_family_protein	1766.47	0.36376	0.186477	1.9507	0.0510932	0.102095	FALSE
F9Z36_0556	electron_transport_complex%2C_RnfABCDGE_type%2C_B_subunit	208.149	-0.0723516	0.390198	-0.185423	0.852897	0.903959	FALSE
F9Z36_0557	glyceraldehyde-3-phosphate_dehydrogenase%2C_type_I	1595.27	0.629385	0.192518	3.26922	0.00107844	0.0037991	FALSE
F9Z36_0558	leucyl/phenylalanyl-tRNA--protein_transferase	697.43	1.20232	0.208957	5.75392	8.72e-09	1.07e-07	TRUE
F9Z36_0559	ferric_uptake_regulator_family_protein	3024.63	-0.157833	0.190911	-0.826736	0.408387	0.530793	FALSE
F9Z36_0560	smpA_/_OmlA_family_protein	506.845	-0.781737	0.266522	-2.93311	0.00335586	0.0102044	FALSE
F9Z36_0561	dihydrodipicolinate_reductase	1283.55	-0.774863	0.209233	-3.70335	0.000212775	0.000905267	FALSE
F9Z36_0562	lipid-A-disaccharide_synthase	812.733	0.159978	0.2383	0.671329	0.502011	0.620533	FALSE
F9Z36_0563	pseudouridine_synthase%2C_RluA_family_protein	1744.78	-0.170742	0.16386	-1.042	0.297412	0.416417	FALSE
F9Z36_0564	ribonuclease%2C_Rne/Rng_family_domain_protein	13297.2	0.785014	0.221839	3.53867	0.000402152	0.00159109	FALSE
F9Z36_0565	4-hydroxythreonine-4-phosphate_dehydrogenase_PdxA	515.265	-0.265669	0.160104	-1.65935	0.0970454	0.17079	FALSE
F9Z36_0566	amino_acid_carrier_family_protein	12188.6	-0.405576	0.203139	-1.99655	0.0458746	0.0928604	FALSE
F9Z36_0567	tRNA_uridine_5-carboxymethylaminomethyl_modification_enzyme_GidA	2762.27	0.397056	0.178994	2.21827	0.0265368	0.0592891	FALSE
F9Z36_0568	ribonuclease_HII_family_protein	274.624	1.41811	0.166998	8.4918	2.03e-17	1.21e-15	TRUE
F9Z36_0569	cobQ/CobB/MinD/ParA_nucleotide_binding_domain_protein	1583.03	-0.467596	0.167923	-2.78459	0.00535952	0.0153581	FALSE
F9Z36_0570	16S_rRNA_(guanine(527)-N(7))-methyltransferase_GidB	696.931	-0.54948	0.200186	-2.74485	0.00605386	0.0169071	FALSE
F9Z36_0571	putative_membrane_protein	154.78	-0.107931	0.243667	-0.442945	0.657806	0.752962	FALSE
F9Z36_0573	fusaric_acid_resistance_family_protein	304.392	-0.422735	0.280724	-1.50587	0.132099	0.217459	FALSE
F9Z36_0574	ngoPII_restriction_endonuclease_family_protein	265.842	-0.0899169	0.170196	-0.528314	0.597282	0.702653	FALSE
F9Z36_0575	ngoPII_restriction_endonuclease_family_protein	104.307	0.60144	0.263404	2.28334	0.0224106	0.0516161	FALSE
F9Z36_0576	modification_methylase_HaeIII	644.073	-0.328891	0.125436	-2.62199	0.00874186	0.0232043	FALSE
F9Z36_0577	ribosome_recycling_factor	5416.38	0.21697	0.17197	1.26167	0.207067	0.31142	FALSE
F9Z36_0578	di-trans%2Cpoly-cis-decaprenylcistransferase	4680.09	0.725954	0.166993	4.34722	1.38e-05	8.07e-05	FALSE
F9Z36_0579	cytidylyltransferase_family_protein	2917.84	0.214547	0.180597	1.18798	0.234839	0.345236	FALSE
F9Z36_0580	1-deoxy-D-xylulose_5-phosphate_reductoisomerase	4868.61	0.793763	0.130627	6.07659	1.23e-09	1.85e-08	FALSE
F9Z36_0581	RIP_metalloprotease_RseP	4052.22	0.638638	0.176542	3.61749	0.000297475	0.00121848	FALSE
F9Z36_0582	outer_membrane_assembly_complex%2C_YaeT_protein	9403.29	-0.410053	0.127648	-3.21237	0.00131644	0.00451568	FALSE
F9Z36_0583	outer_membrane_family_protein	1234.37	-0.232548	0.174738	-1.33084	0.183242	0.282296	FALSE
F9Z36_0584	UDP-3-O-[3-hydroxymyristoyl]_glucosamine_N-acyltransferase	1792.1	0.382726	0.165032	2.3191	0.0203897	0.0476977	FALSE
F9Z36_0585	beta-hydroxyacyl-(acyl-carrier-protein)_dehydratase_FabZ	985.339	-0.761756	0.263895	-2.88659	0.00389438	0.0115888	FALSE
F9Z36_0586	abi-like_family_protein	476.88	0.426895	0.244034	1.74933	0.0802347	0.146769	FALSE
F9Z36_0587	acyl-[acyl-carrier-protein]-UDP-N-_acetylglucosamine_O-acyltransferase	1001.59	-0.343391	0.189343	-1.8136	0.06974	0.131013	FALSE
F9Z36_0588	amino_acid_carrier_family_protein	1973.51	0.0424215	0.167436	0.25336	0.79999	0.86574	FALSE
F9Z36_0589	pyridine_nucleotide-disulfide_oxidoreductase_family_protein	1242.38	0.215424	0.194397	1.10816	0.267791	0.382376	FALSE
F9Z36_0590	valine--tRNA_ligase	8638.04	-0.562081	0.141022	-3.98578	6.73e-05	0.000336939	FALSE
F9Z36_0591	hypothetical_protein	775.756	0.55767	0.144774	3.85199	0.00011716	0.000539089	FALSE
F9Z36_0592	tRNA_pseudouridine(38-40)_synthase	797.636	0.0496116	0.15914	0.311747	0.755232	0.830796	FALSE
F9Z36_0593	gram-negative_porin_family_protein	243797	-0.548274	0.15647	-3.50403	0.000458278	0.00178276	FALSE
F9Z36_0594	lysR_substrate_binding_domain_protein	4782.03	-0.298078	0.148271	-2.01036	0.0443935	0.0904761	FALSE
F9Z36_0595	cell_division_topological_specificity_factor_MinE	160.29	-1.2414	0.367987	-3.3735	0.000742178	0.00273441	TRUE
F9Z36_0596	septum_site-determining_protein_MinD	5466.07	-1.11988	0.177341	-6.31485	2.7e-10	4.87e-09	TRUE
F9Z36_0597	nitric_oxide_reductase_domain_protein	460.578	-0.777986	0.382832	-2.03219	0.0421349	0.0863065	FALSE
F9Z36_0598	cytochrome_C_and_Quinol_oxidase_polypeptide_I_family_protein	823.109	0.863482	0.387095	2.23067	0.0257028	0.0577882	FALSE
F9Z36_0599	tat_(twin-arginine_translocation)_pathway_signal_sequence_domain_protein	619.943	-0.666225	0.149981	-4.44206	8.91e-06	5.44e-05	FALSE
F9Z36_0600	HIT_domain_protein	364.069	-0.638838	0.245686	-2.60022	0.00931633	0.0243577	FALSE
F9Z36_0601	hypothetical_protein	0.368269	0.710007	2.39437	0.296532	0.766824	0.838249	FALSE
F9Z36_0603	hypothetical_protein	0.0204503	1.27374	3.98545	0.319598	0.749273	0.828165	FALSE
F9Z36_0611	transposase_IS116/IS110/IS902_family_protein	1643.39	1.09923	0.174838	6.28713	3.23e-10	5.77e-09	TRUE
F9Z36_0612	GTP_cyclohydrolase_II	1355.02	0.690978	0.174835	3.95216	7.74e-05	0.000380812	FALSE
F9Z36_0613	putative_gid_protein	2476.53	0.0111257	0.222993	0.0498925	0.960208	0.976138	FALSE
F9Z36_0615	hypothetical_protein	11.4208	-0.929667	0.580119	-1.60254	0.109035	0.187161	FALSE
F9Z36_0616	hypothetical_protein	23.7406	-0.311765	0.534593	-0.583182	0.559771	0.672047	FALSE
F9Z36_0617	putative_phage_associated_protein	192.073	-0.851266	0.261619	-3.25384	0.00113855	0.00397501	FALSE
F9Z36_0618	hypothetical_protein	11.5923	0.856186	0.730448	1.17214	0.241142	0.35301	FALSE
F9Z36_0619	siphovirus_Gp157_family_protein	23.9696	0.500335	0.480625	1.04101	0.297871	0.41678	FALSE
F9Z36_0620	hypothetical_protein	12.4778	-0.0863878	0.558763	-0.154605	0.877133	0.918922	FALSE
F9Z36_0621	putative_phage_associated_protein	120.412	-0.611562	0.290645	-2.10415	0.0353651	0.0746993	FALSE
F9Z36_0622	putative_phage_associated_protein	2.96953	-0.0367024	1.06747	-0.0343827	0.972572	0.984388	FALSE
F9Z36_0623	hypothetical_protein	27.215	-0.362064	0.486924	-0.743573	0.457135	0.57841	FALSE
F9Z36_0624	hypothetical_protein	54.5736	-0.522332	0.361907	-1.44327	0.148943	0.237513	FALSE
F9Z36_0625	hypothetical_protein	29.8984	-1.75937	0.601021	-2.92731	0.00341908	0.0103478	TRUE
F9Z36_0626	hypothetical_protein	130.973	-0.867321	0.348887	-2.48597	0.01292	0.0323621	FALSE
F9Z36_0627	hypothetical_protein	9.31343	-0.571342	0.767073	-0.744835	0.456372	0.577852	FALSE
F9Z36_0628	hypothetical_protein	44.5066	-1.5563	0.408798	-3.80702	0.000140653	0.000630522	TRUE
F9Z36_0629	hypothetical_protein	7093.69	-0.107669	0.159504	-0.675022	0.499661	0.619829	FALSE
F9Z36_0630	hypothetical_protein	5350.78	-0.731985	0.153833	-4.75832	1.95e-06	1.36e-05	FALSE
F9Z36_0631	hypothetical_protein	199.917	-0.543683	0.271916	-1.99945	0.0455592	0.0923116	FALSE
F9Z36_0632	repressor_protein_CI	253.485	-0.857502	0.22728	-3.77289	0.000161368	0.000714188	FALSE
F9Z36_0633	peptidase_S24-like_family_protein	464.339	-1.6624	0.214255	-7.75898	8.56e-15	3.97e-13	TRUE
F9Z36_0634	putative_methyl-accepting_chemotaxis_sensory_transducer	16.2814	-0.535808	0.660326	-0.811429	0.417119	0.540547	FALSE
F9Z36_0635	bacteriophage_replication_O_family_protein	96.6058	-0.296738	0.280589	-1.05756	0.290258	0.408268	FALSE
F9Z36_0636	istB-like_ATP_binding_family_protein	66.3392	-0.258276	0.339154	-0.761529	0.446341	0.567848	FALSE
F9Z36_0637	hypothetical_protein	63.7503	0.0820415	0.386293	0.212381	0.83181	0.889734	FALSE
F9Z36_0638	hypothetical_protein	15.9397	1.11667	0.542642	2.05783	0.0396065	0.0824084	FALSE
F9Z36_0640	endodeoxyribonuclease_RusA_family_protein	5.6796	2.89641	0.776452	3.73032	0.00019124	0.000825413	TRUE
F9Z36_0641	hypothetical_protein	39.5457	-0.890856	0.554331	-1.60708	0.108036	0.185904	FALSE
F9Z36_0642	type_I_restriction_enzyme_R_protein	3878.48	-1.31508	0.266727	-4.93044	8.2e-07	6.23e-06	TRUE
F9Z36_0643	BRO_family%2C_N-terminal_domain_protein	8369.54	0.761684	0.124214	6.13202	8.68e-10	1.38e-08	FALSE
F9Z36_0644	putative_terminase_small_subunit	62.8484	1.18874	0.313165	3.79588	0.000147118	0.000656686	TRUE
F9Z36_0645	terminase-like_family_protein	280.629	0.356163	0.263577	1.35127	0.17661	0.273085	FALSE
F9Z36_0646	hypothetical_protein	71.0185	-0.324713	0.347394	-0.934711	0.349937	0.47193	FALSE
F9Z36_0647	caudovirus_prohead_protease_family_protein	167.892	0.543943	0.301371	1.80489	0.0710914	0.132954	FALSE
F9Z36_0648	putative_phage_associated_protein	182.027	0.50717	0.344569	1.4719	0.141048	0.228411	FALSE
F9Z36_0649	hypothetical_protein	22.3955	0.840861	0.583589	1.44084	0.149629	0.238243	FALSE
F9Z36_0650	phage_gp6-like_head-tail_connector_family_protein	38.2548	0.871751	0.424852	2.05189	0.04018	0.0832803	FALSE
F9Z36_0651	hypothetical_protein	45.3118	0.301145	0.499687	0.602666	0.546731	0.662099	FALSE
F9Z36_0652	hypothetical_protein	30.82	0.461294	0.389366	1.18473	0.236124	0.34688	FALSE
F9Z36_0653	hypothetical_protein	76.4592	0.393357	0.371149	1.05984	0.289219	0.407128	FALSE
F9Z36_0654	hypothetical_protein	30.3214	0.510859	0.468563	1.09027	0.275595	0.391062	FALSE
F9Z36_0655	hypothetical_protein	4.09077	0.179054	0.946621	0.18915	0.849975	0.902235	FALSE
F9Z36_0656	hypothetical_protein	35.6528	0.351214	0.399671	0.878757	0.379533	0.500849	FALSE
F9Z36_0657	phage_conserved_hypothetical_BR0599_family_protein	35.9007	0.260654	0.367049	0.710136	0.47762	0.598888	FALSE
F9Z36_0658	nlpC/P60_family_protein	19.1051	0.476166	0.538065	0.88496	0.376178	0.498783	FALSE
F9Z36_0659	helix-turn-helix_domain_protein	3842.12	-1.00322	0.134215	-7.47474	7.74e-14	3.11e-12	TRUE
F9Z36_0660	phage_tail_family_protein	422.448	0.448984	0.295488	1.51946	0.128646	0.212611	FALSE
F9Z36_0661	putative_phage_associated_protein	47.8908	-1.09174	0.255018	-4.28105	1.86e-05	0.000105881	TRUE
F9Z36_0662	putative_membrane_protein	16.8644	0.159082	0.437511	0.363607	0.716151	0.802166	FALSE
F9Z36_0663	hypothetical_protein	7.88029	-0.503507	0.571931	-0.880364	0.378662	0.500849	FALSE
F9Z36_0664	hypothetical_protein	14.3186	0.207541	0.492153	0.4217	0.673244	0.765599	FALSE
F9Z36_0665	pemK-like_family_protein	1178.81	-0.297937	0.140683	-2.11779	0.0341925	0.0726873	FALSE
F9Z36_0666	antidote-toxin_recognition_MazE_family_protein	425.479	-1.17625	0.632999	-1.85822	0.0631376	0.121115	FALSE
F9Z36_0667	hypothetical_protein	67.0167	-0.184045	0.244075	-0.75405	0.450819	0.572847	FALSE
F9Z36_0668	hypothetical_protein	14.2384	0.208441	0.422573	0.493265	0.621825	0.723673	FALSE
F9Z36_0669	hypothetical_protein	12.5948	0.988253	0.589459	1.67654	0.0936322	0.165901	FALSE
F9Z36_0670	tape_measure_domain_protein	140.057	0.171733	0.243137	0.706324	0.479987	0.601134	FALSE
F9Z36_0671	putative_phage_associated_membrane_protein	4441.17	0.871739	0.174133	5.00616	5.55e-07	4.55e-06	FALSE
F9Z36_0672	phage_integrase_family_protein	785.202	-0.943435	0.126139	-7.47934	7.47e-14	3.06e-12	FALSE
F9Z36_0673	phosphoribosylformylglycinamidine_cyclo-ligase	6122.65	-0.465923	0.307142	-1.51696	0.129276	0.213316	FALSE
F9Z36_0674	putative_transposase	99.4596	0.0373139	0.300996	0.123968	0.90134	0.935835	FALSE
F9Z36_0675	transporter%2C_betaine/carnitine/choline_transporter_family_protein	495.517	-0.368937	0.171833	-2.14707	0.0317879	0.0688849	FALSE
F9Z36_0676	AMP-binding_enzyme_family_protein	1426.39	0.252231	0.161233	1.56439	0.117726	0.198652	FALSE
F9Z36_0677	GDSL-like_Lipase/Acylhydrolase_family_protein	325.465	0.558185	0.151542	3.68337	0.000230168	0.000969397	FALSE
F9Z36_0678	hypothetical_protein	156.082	0.38476	0.232888	1.65212	0.0985096	0.172785	FALSE
F9Z36_0679	MBOAT%2C_membrane-bound_O-acyltransferase_family_protein	313.612	-0.589183	0.145247	-4.05641	4.98e-05	0.000258072	FALSE
F9Z36_0680	sugar_efflux_transporter_B	30.2403	0.341215	0.360622	0.946183	0.344055	0.465802	FALSE
F9Z36_0681	putative_sugar_efflux_transporter	17.7145	0.529838	0.419607	1.2627	0.206696	0.311087	FALSE
F9Z36_0682	heavy-metal-associated_domain_protein	579.364	-0.684182	0.180169	-3.79745	0.000146191	0.000653948	FALSE
F9Z36_0683	putative_methyltransferase_regulatory_domain_protein	1933.64	0.522303	0.185444	2.81649	0.00485513	0.0141062	FALSE
F9Z36_0684	putative_conjugal_transfer_protein	2052.12	0.0213316	0.119459	0.178568	0.858277	0.90641	FALSE
F9Z36_0685	glycerate_kinase_family_protein	75.8544	-0.219774	0.422225	-0.520514	0.602706	0.706946	FALSE
F9Z36_0686	glycerate_kinase	1067.66	0.350516	0.296375	1.18268	0.236936	0.34734	FALSE
F9Z36_0687	low_molecular_weight_phosphotyrosine_phosphatase_family_protein	399.198	0.413679	0.202518	2.04268	0.0410839	0.0847229	FALSE
F9Z36_0688	ferric_uptake_regulator_family_protein	427.06	0.426622	0.153685	2.77595	0.00550415	0.0157079	FALSE
F9Z36_0689	cobalamin_synthesis_cobW_C-terminal_domain_protein	1031.73	0.495142	0.158769	3.11864	0.0018169	0.00597716	FALSE
F9Z36_0690	peptidyl-prolyl_cis-trans_isomerase_A	445.152	1.04267	0.1504	6.9326	4.13e-12	1.14e-10	TRUE
F9Z36_0691	type_III_restriction-modification_system_EcoPI_enzyme_mod	983.466	1.86145	0.212723	8.75058	2.12e-18	1.64e-16	TRUE
F9Z36_0692	type_III_restriction_enzyme%2C_res_subunit	895.442	0.398548	0.208088	1.91529	0.0554555	0.109173	FALSE
F9Z36_0693	tRNA_2-thiocytidine_biosynthesis_protein_TtcA	2141.33	0.544198	0.109011	4.99213	5.97e-07	4.84e-06	FALSE
F9Z36_0694	aminomethyltransferase_folate-binding_domain_protein	1225.9	-0.454178	0.159986	-2.83886	0.00452752	0.0132837	FALSE
F9Z36_0695	endoribonuclease_L-PSP_family_protein	874.758	-0.0130242	0.133255	-0.0977389	0.92214	0.953167	FALSE
F9Z36_0696	ybaK_/_prolyl-tRNA_synthetases_associated_domain_protein	406.613	0.0171599	0.200215	0.0857071	0.931699	0.958318	FALSE
F9Z36_0697	dnaJ_domain_protein	335.923	-0.336754	0.324946	-1.03634	0.300045	0.418979	FALSE
F9Z36_0698	eamA-like_transporter_family_protein	452.861	-0.0865424	0.18666	-0.463636	0.642909	0.739965	FALSE
F9Z36_0699	tonB-dependent_Receptor_Plug_domain_protein	304.182	0.272519	0.144346	1.88796	0.0590317	0.114714	FALSE
F9Z36_0700	hypothetical_protein	967.749	-0.779447	0.193191	-4.0346	5.47e-05	0.000280042	FALSE
F9Z36_0701	hypothetical_protein	228.778	0.0894627	0.154545	0.578877	0.562672	0.672924	FALSE
F9Z36_0702	aspartate_ammonia-lyase	1424.7	-0.107571	0.151168	-0.711596	0.476715	0.598472	FALSE
F9Z36_0703	yceI-like_domain_protein	381.613	-0.644855	0.185227	-3.48144	0.00049873	0.00191516	FALSE
F9Z36_0704	putative_transposase	62.261	-0.0856454	0.252465	-0.339236	0.734432	0.815645	FALSE
F9Z36_0705	oMR_family_outer_membrane_cobalamin_receptor	1524.59	-0.671409	0.29685	-2.26178	0.0237113	0.0539452	FALSE
F9Z36_0706	hypothetical_protein	893.858	0.479366	0.245771	1.95046	0.0511211	0.102095	FALSE
F9Z36_0707	tonB_dependent_receptor_family_protein	568.404	1.07762	0.236526	4.55605	5.21e-06	3.33e-05	TRUE
F9Z36_0708	hypothetical_protein	5063.92	-0.213282	0.147821	-1.44284	0.149067	0.237529	FALSE
F9Z36_0709	dihydrolipoyl_dehydrogenase	21541.8	0.185467	0.27198	0.681916	0.495292	0.615647	FALSE
F9Z36_0710	dihydrolipoyllysine-residue_acetyltransferase	20321.1	0.33747	0.239077	1.41156	0.158081	0.249985	FALSE
F9Z36_0711	pyruvate_dehydrogenase_(acetyl-transferring)%2C_homodimeric_type	42829.3	0.0297377	0.168864	0.176105	0.860212	0.906651	FALSE
F9Z36_0712	proline--tRNA_ligase	5649.97	-0.427516	0.140775	-3.03687	0.0023905	0.00755857	FALSE
F9Z36_0713	fumarylacetoacetate_(FAA)_hydrolase_family_protein	509.138	0.406401	0.194617	2.08821	0.0367789	0.0772949	FALSE
F9Z36_0714	hypothetical_protein	497.292	0.177101	0.23035	0.768836	0.44199	0.564486	FALSE
F9Z36_0715	hypothetical_protein	555.865	-0.523656	0.217576	-2.40677	0.0160944	0.0387693	FALSE
F9Z36_0716	creA_family_protein	1547.06	-0.17745	0.228632	-0.776136	0.437668	0.56057	FALSE
F9Z36_0717	peptidase_M23_family_protein	6297.76	-0.0267788	0.147089	-0.182058	0.855537	0.905635	FALSE
F9Z36_0718	C-terminal_processing_peptidase_family_protein	4497.18	-0.183456	0.118679	-1.54582	0.122149	0.203647	FALSE
F9Z36_0719	excinuclease_ABC_subunit_B	1970.16	0.702458	0.136683	5.13933	2.76e-07	2.44e-06	FALSE
F9Z36_0720	carbonic_anhydrase	4369.34	-0.895464	0.190241	-4.70701	2.51e-06	1.72e-05	FALSE
F9Z36_0721	putative_identified_by_MetaGeneAnnotator	60.1992	1.25156	0.346943	3.60739	0.000309287	0.00125946	TRUE
F9Z36_0722	tRNA_(guanine-N(7)-)-methyltransferase	1435.31	0.22732	0.194624	1.16799	0.242809	0.354954	FALSE
F9Z36_0723	hypothetical_protein	320.211	-0.260141	0.253641	-1.02563	0.305066	0.425139	FALSE
F9Z36_0724	excinuclease_ABC_subunit_C	669.426	0.0841792	0.193363	0.435343	0.663313	0.757192	FALSE
F9Z36_0725	copper-translocating_P-type_ATPase	1415.12	-0.0396645	0.121373	-0.3268	0.743819	0.82388	FALSE
F9Z36_0726	thioredoxin-disulfide_reductase	10534.2	-0.0260653	0.131498	-0.198218	0.842875	0.897892	FALSE
F9Z36_0727	ribosomal_protein_S6	10110.3	0.654455	0.155625	4.20532	2.61e-05	0.000142202	FALSE
F9Z36_0728	ribosomal_protein_S18	5545.3	1.06556	0.153362	6.94804	3.7e-12	1.05e-10	TRUE
F9Z36_0729	ribosomal_protein_L9	9537.71	0.444225	0.139764	3.1784	0.00148091	0.00499779	FALSE
F9Z36_0730	sulfite_exporter_TauE/SafE_family_protein	362.278	-0.715954	0.161246	-4.44013	8.99e-06	5.48e-05	FALSE
F9Z36_0731	CDP-diacylglycerol-serine_O-phosphatidyltransferase	952.684	-0.860376	0.164065	-5.24413	1.57e-07	1.46e-06	FALSE
F9Z36_0732	hypothetical_protein	1899.21	0.433165	0.184751	2.34459	0.019048	0.0450943	FALSE
F9Z36_0733	uracil-xanthine_permease_family_protein	1789.2	-0.446565	0.185035	-2.4134	0.0158043	0.038168	FALSE
F9Z36_0734	ftsK/SpoIIIE_family_protein	5834.78	0.665679	0.159605	4.17079	3.04e-05	0.00016385	FALSE
F9Z36_0735	hypothetical_protein	110.503	-0.39858	0.224349	-1.7766	0.0756336	0.139822	FALSE
F9Z36_0736	trigger_factor	16775.6	-0.197556	0.151935	-1.30026	0.19351	0.294792	FALSE
F9Z36_0737	ATP-dependent_Clp_endopeptidase%2C_proteolytic_subunit_ClpP	2382.08	-0.345992	0.16166	-2.14024	0.0323354	0.0696378	FALSE
F9Z36_0738	4-hydroxy-3-methylbut-2-en-1-yl_diphosphate_synthase	3658.3	0.533313	0.132534	4.02398	5.72e-05	0.000290852	FALSE
F9Z36_0739	type_IV_pilus_biogenesis/stability_protein_PilW	1744.09	-0.0831006	0.126595	-0.656426	0.51155	0.629766	FALSE
F9Z36_0740	23S_rRNA_methyltransferase	3338.09	0.322571	0.123806	2.60547	0.0091749	0.0241086	FALSE
F9Z36_0741	nucleoside_diphosphate_kinase_family_protein	1348.48	-0.404542	0.148267	-2.72846	0.00636307	0.0176997	FALSE
F9Z36_0742	AFG1-like_ATPase_family_protein	4362.28	-0.362436	0.143115	-2.53248	0.0113258	0.0288532	FALSE
F9Z36_0743	S-formylglutathione_hydrolase	338.748	0.897927	0.241091	3.72443	0.00019576	0.000841446	FALSE
F9Z36_0744	S-(hydroxymethyl)glutathione_dehydrogenase_domain_protein	98.6657	1.05927	0.304051	3.48387	0.000494223	0.00190135	TRUE
F9Z36_0745	S-(hydroxymethyl)glutathione_dehydrogenase	655.544	0.438019	0.154285	2.83903	0.00452505	0.0132837	FALSE
F9Z36_0746	merR_HTH_regulatory_family_protein	77.3004	-2.61041	0.421534	-6.19265	5.92e-10	9.89e-09	TRUE
F9Z36_0747	integration_host_factor%2C_beta_subunit	4704.92	0.325048	0.324157	1.00275	0.315982	0.438013	FALSE
F9Z36_0748	ribosomal_protein_S1	63179.3	0.578675	0.165982	3.48636	0.000489638	0.00188718	FALSE
F9Z36_0749	cytidylate_kinase	543.22	0.246483	0.141701	1.73946	0.0819547	0.14901	FALSE
F9Z36_0750	neurotransmitter_symporter_family_protein	1657.89	1.56502	0.177941	8.79516	1.43e-18	1.19e-16	TRUE
F9Z36_0751	pseudouridine_synthase_family_protein	1132.08	0.403216	0.220691	1.82706	0.0676901	0.1282	FALSE
F9Z36_0752	lysM_domain_protein	6218.6	-0.552334	0.203053	-2.72015	0.00652523	0.0180785	FALSE
F9Z36_0753	methyltransferase_domain_protein	654.363	-0.470696	0.151572	-3.10542	0.00190011	0.00619239	FALSE
F9Z36_0754	formamidopyrimidine-DNA_glycosylase	749.668	-0.448531	0.171631	-2.61335	0.00896599	0.0237311	FALSE
F9Z36_0755	1-acylglycerol-3-phosphate_O-acyltransferases_domain_protein	911.713	-0.0903213	0.129279	-0.698652	0.48477	0.606034	FALSE
F9Z36_0756	hypothetical_protein	196.698	-2.09439	0.35684	-5.86927	4.38e-09	5.64e-08	TRUE
F9Z36_0757	ribonucleoside-diphosphate_reductase%2C_alpha_subunit	12583.5	0.110838	0.130128	0.851764	0.394345	0.517129	FALSE
F9Z36_0758	hypothetical_protein	72.1557	-0.150544	0.454864	-0.330964	0.740672	0.821265	FALSE
F9Z36_0759	ribonucleoside-diphosphate_reductase_1_subunit_beta	3660.19	-0.389472	0.200446	-1.94303	0.0520131	0.103416	FALSE
F9Z36_0760	septum_formation_initiator_family_protein	1906.92	0.359371	0.214315	1.67684	0.0935741	0.165901	FALSE
F9Z36_0761	phosphopyruvate_hydratase	6039.99	-0.832948	0.300308	-2.77365	0.00554316	0.0157761	FALSE
F9Z36_0762	hypothetical_protein	1323.44	0.174254	0.24006	0.725877	0.467914	0.589905	FALSE
F9Z36_0763	3-deoxy-8-phosphooctulonate_synthase	3003.05	0.304886	0.175171	1.74051	0.0817704	0.148926	FALSE
F9Z36_0764	aspartate_1-decarboxylase	1158.66	0.205021	0.150945	1.35825	0.174383	0.270199	FALSE
F9Z36_0765	hypothetical_protein	57.8039	0.520859	0.477885	1.08992	0.275746	0.391062	FALSE
F9Z36_0766	hypothetical_protein	2.48876	-1.54901	1.17196	-1.32173	0.186259	0.2861	FALSE
F9Z36_0767	transcription-repair_coupling_factor	4921.38	0.149854	0.176925	0.846994	0.396998	0.518007	FALSE
F9Z36_0768	acyl-CoA_dehydrogenase%2C_N-terminal_domain_protein	3061	-0.223775	0.150634	-1.48556	0.137396	0.22406	FALSE
F9Z36_0769	lytic_murein_transglycosylase_B	1667.82	-0.0260308	0.135891	-0.191557	0.848089	0.900691	FALSE
F9Z36_0770	site-specific_recombinase_family_protein	1180.24	-0.300446	0.188288	-1.59568	0.110561	0.189312	FALSE
F9Z36_0771	putative_transposase	214.201	0.333464	0.276098	1.20777	0.227134	0.336274	FALSE
F9Z36_0772	DNA_gyrase%2C_A_subunit	13037.7	0.300373	0.115223	2.60689	0.00913676	0.0240387	FALSE
F9Z36_0773	fe-S_protein_assembly_co-chaperone_HscB	635.919	2.15426	0.242291	8.89122	6.04e-19	5.49e-17	TRUE
F9Z36_0774	hypothetical_protein	94.9009	0.317546	0.292368	1.08611	0.277428	0.39318	FALSE
F9Z36_0775	iron-sulfur_cluster_assembly_protein_IscA	1330.36	1.05598	0.333404	3.16727	0.0015388	0.00515346	TRUE
F9Z36_0776	nifU-like_protein	1333.74	1.04773	0.327987	3.19443	0.00140105	0.00475902	TRUE
F9Z36_0777	putative_adenosine_monophosphate-protein_transferase_fic	1701.79	2.26942	0.336056	6.7531	1.45e-11	3.4e-10	TRUE
F9Z36_0778	hypothetical_protein	593.478	3.15639	0.30812	10.244	1.26e-24	3.29e-22	TRUE
F9Z36_0779	cysteine_desulfurase_IscS	5599.74	1.50745	0.383472	3.93105	8.46e-05	0.000410825	TRUE
F9Z36_0780	iron-sulfur_cluster_assembly_transcription_factor_IscR	1473.1	2.1262	0.331111	6.42141	1.35e-10	2.59e-09	TRUE
F9Z36_0781	FMN-dependent_dehydrogenase_family_protein	6871.71	0.161554	0.250181	0.645749	0.518442	0.635205	FALSE
F9Z36_0782	type_III_restriction_enzyme%2C_res_subunit	1305.38	0.631512	0.19558	3.22893	0.00124256	0.00428335	FALSE
F9Z36_0783	DNA_methylase_family_protein	701.571	1.54564	0.243494	6.34776	2.18e-10	4e-09	TRUE
F9Z36_0784	type_III_restriction/modification_enzyme_methylation_subunit	362.009	0.101004	0.182607	0.553124	0.580179	0.688553	FALSE
F9Z36_0785	pseudouridine_synthase_II_TruB%2C_C-terminal_family_protein	85.067	0.576588	0.224564	2.56759	0.0102408	0.0265092	FALSE
F9Z36_0786	type_III_restriction/modification_enzyme_methylation_subunit	33.577	0.763709	0.370579	2.06085	0.039317	0.0819693	FALSE
F9Z36_0787	signal_peptide_binding_domain_protein	1608.36	-0.052131	0.198323	-0.262859	0.79266	0.861085	FALSE
F9Z36_0788	putative_tat_pathway_signal_sequence	7113.3	-0.753986	0.231988	-3.2501	0.00115364	0.0040166	FALSE
F9Z36_0789	hypothetical_protein	168.322	1.17439	0.218773	5.36805	7.96e-08	7.73e-07	TRUE
F9Z36_0790	transposase_family_protein	109.916	1.65587	0.400019	4.13948	3.48e-05	0.000184097	TRUE
F9Z36_0791	nitroreductase_family_protein	58.0186	0.273249	0.293317	0.93158	0.351553	0.473803	FALSE
F9Z36_0792	doxX_family_protein	44.7339	-0.325035	0.261918	-1.24098	0.214614	0.319778	FALSE
F9Z36_0793	bacterial_regulatory_helix-turn-helix%2C_lysR_family_protein	1124.2	-0.874275	0.167247	-5.22744	1.72e-07	1.58e-06	FALSE
F9Z36_0794	DNA_photolyase_family_protein	1024.03	-0.794193	0.207489	-3.82764	0.00012938	0.000590119	FALSE
F9Z36_0795	DEAD/DEAH_box_helicase_family_protein	1298.23	-0.493087	0.184709	-2.66953	0.00759566	0.020474	FALSE
F9Z36_0796	hypothetical_protein	819.088	-1.19163	0.190545	-6.25383	4.01e-10	7.03e-09	TRUE
F9Z36_0797	acyltransferase_family_protein	2697.77	0.554094	0.189192	2.92874	0.00340343	0.0103309	FALSE
F9Z36_0798	adenylosuccinate_lyase	5989.89	-0.222184	0.131045	-1.69548	0.0899843	0.160802	FALSE
F9Z36_0799	putative_lysine_decarboxylase_family_protein	649.004	0.0640801	0.191116	0.335294	0.737403	0.818075	FALSE
F9Z36_0800	RNB_domain_protein	3023.55	0.398488	0.156266	2.55006	0.0107704	0.0276745	FALSE
F9Z36_0801	PPIC-type_PPIASE_domain_protein	3529.37	-0.48304	0.175671	-2.74968	0.00596533	0.0167045	FALSE
F9Z36_0802	LPS-assembly_protein_LptD	9941.59	0.0900689	0.163441	0.551078	0.58158	0.689121	FALSE
F9Z36_0803	phosphotransferase_enzyme_family_protein	6323.63	-0.0237988	0.149422	-0.159272	0.873454	0.916339	FALSE
F9Z36_0804	DSBA-like_thioredoxin_domain_protein	3980.11	-1.79435	0.186058	-9.64403	5.21e-22	7.77e-20	TRUE
F9Z36_0805	integral_membrane_protein_MviN	2413.72	0.231895	0.119955	1.93318	0.0532138	0.105368	FALSE
F9Z36_0807	alpha/beta_hydrolase_family_protein	1249.01	0.628848	0.16753	3.75363	0.00017429	0.000760531	FALSE
F9Z36_0808	indole-3-glycerol_phosphate_synthase_family_protein	1309.83	0.3478	0.133843	2.59856	0.00936148	0.0244452	FALSE
F9Z36_0809	ATP-dependent_DNA_helicase_RecQ	2276.62	1.08698	0.156014	6.96725	3.23e-12	9.38e-11	TRUE
F9Z36_0810	hypothetical_protein	658.583	0.101458	0.164108	0.61824	0.536417	0.652256	FALSE
F9Z36_0811	putative_identified_by_MetaGeneAnnotator_domain_protein	23.2862	2.68128	0.449849	5.9604	2.52e-09	3.46e-08	TRUE
F9Z36_0812	putative_methyltransferase	383.455	0.216338	0.159953	1.35251	0.176211	0.27267	FALSE
F9Z36_0813	pimelyl-[acyl-carrier_protein]_methyl_ester_esterase	697.164	-0.445645	0.139021	-3.2056	0.00134781	0.0046113	FALSE
F9Z36_0814	phosphoribosyl_transferase_domain_protein	124.233	-0.519052	0.2235	-2.32238	0.0202126	0.0473897	FALSE
F9Z36_0815	tRNA_(cytidine(34)-2'-O)-methyltransferase	464.182	-0.123832	0.191229	-0.647557	0.517271	0.634143	FALSE
F9Z36_0816	rare_lipoA_family_protein	399.068	0.522522	0.211152	2.47462	0.0133376	0.0332485	FALSE
F9Z36_0817	peptidase_propeptide_and_YPEB_domain_protein	565.922	-0.978471	0.262052	-3.73389	0.000188547	0.000817168	FALSE
F9Z36_0818	holliday_junction_DNA_helicase_RuvA	1001.52	0.243313	0.15642	1.55551	0.119825	0.200895	FALSE
F9Z36_0820	ABC_transporter_family_protein	3312.83	-0.00396578	0.130822	-0.0303144	0.975816	0.985822	FALSE
F9Z36_0821	ribosome_small_subunit-dependent_GTPase_A	633.453	0.336899	0.255636	1.31789	0.187541	0.287646	FALSE
F9Z36_0822	exodeoxyribonuclease_VII%2C_small_subunit	98.3902	0.365291	0.545231	0.669974	0.502874	0.621233	FALSE
F9Z36_0823	polyprenyl_synthetase_family_protein	1032.11	0.28091	0.186054	1.50983	0.131086	0.216131	FALSE
F9Z36_0824	hypothetical_protein	434.312	0.508702	0.202894	2.50723	0.0121682	0.0306998	FALSE
F9Z36_0825	proton-translocating_NADH-quinone_oxidoreductase%2C_chain_N_family_protein	2189.44	-0.0823327	0.237241	-0.347042	0.72856	0.811566	FALSE
F9Z36_0826	proton-translocating_NADH-quinone_oxidoreductase%2C_chain_M_family_protein	2917.51	-0.0651461	0.261183	-0.249427	0.80303	0.866941	FALSE
F9Z36_0827	PLD-like_domain_protein	1247	0.0613758	0.297214	0.206504	0.836398	0.893726	FALSE
F9Z36_0828	proton-translocating_NADH-quinone_oxidoreductase%2C_chain_L_family_protein	2524.88	-0.14422	0.252287	-0.571652	0.567558	0.678237	FALSE
F9Z36_0829	NADH-ubiquinone/plastoquinone_oxidoreductase_chain_4L_family_protein	95.0772	0.113895	0.36239	0.314289	0.753301	0.830265	FALSE
F9Z36_0830	NADH-ubiquinone/plastoquinone_oxidoreductase_chain_6_family_protein	899.191	0.385533	0.278617	1.38374	0.166439	0.260442	FALSE
F9Z36_0831	NADH-quinone_oxidoreductase%2C_chain_I_family_protein	666.116	-0.123122	0.241603	-0.509605	0.610328	0.713416	FALSE
F9Z36_0832	NADH_dehydrogenase_family_protein	1509.39	0.402597	0.265077	1.51879	0.128814	0.212722	FALSE
F9Z36_0833	NADH_dehydrogenase_(quinone)%2C_G_subunit	4710.62	0.00353925	0.258876	0.0136716	0.989092	0.995286	FALSE
F9Z36_0834	hypothetical_protein	319.247	1.12245	0.351601	3.1924	0.00141094	0.00478482	TRUE
F9Z36_0835	NADH_oxidoreductase_(quinone)%2C_F_subunit	1828.59	0.221001	0.215302	1.02647	0.304671	0.424872	FALSE
F9Z36_0836	NADH-quinone_oxidoreductase%2C_E_subunit	680.862	0.535473	0.182945	2.92697	0.00342286	0.0103478	FALSE
F9Z36_0837	NADH_dehydrogenase_(quinone)%2C_D_subunit	1653.47	-0.0809556	0.193935	-0.417438	0.676358	0.768305	FALSE
F9Z36_0838	NADH_dehydrogenase%2C_subunit_C_family_protein	599.666	-0.326437	0.150112	-2.17463	0.0296579	0.0650792	FALSE
F9Z36_0839	NADH-quinone_oxidoreductase%2C_B_subunit	446.239	-0.751545	0.16008	-4.69481	2.67e-06	1.82e-05	FALSE
F9Z36_0840	NADH-ubiquinone/plastoquinone_oxidoreductase%2C_chain_3_family_protein	722.139	0.169393	0.173446	0.976633	0.328751	0.448863	FALSE
F9Z36_0841	spermine/spermidine_synthase_family_protein	4565.5	-0.701306	0.240385	-2.91743	0.00352925	0.0106234	FALSE
F9Z36_0842	putative_membrane_protein	3390.35	-0.176332	0.136491	-1.2919	0.196393	0.297509	FALSE
F9Z36_0843	pilin_family_protein	155.814	-0.751531	0.277344	-2.70975	0.00673344	0.0184595	FALSE
F9Z36_0844	pilin_family_protein	708.979	0.265412	0.735172	0.36102	0.718084	0.803788	FALSE
F9Z36_0845	UDP-3-O-[3-hydroxymyristoyl]_N-acetylglucosamine_deacetylase	984.293	-0.421046	0.173126	-2.43202	0.0150149	0.0365998	FALSE
F9Z36_0846	pilin_family_protein	373.046	0.209463	0.443259	0.472552	0.636533	0.733839	FALSE
F9Z36_0847	fimbrial_protein	6705.09	-1.18046	0.561354	-2.10287	0.0354767	0.0747839	FALSE
F9Z36_0848	fimbrial_protein	14.3426	1.82948	0.827968	2.2096	0.0271331	0.0604276	FALSE
F9Z36_0849	outer_membrane_protein_P.IIC	85.1604	2.25822	0.934708	2.41596	0.0156936	0.0379924	TRUE
F9Z36_0850	signal_recognition_particle-docking_protein_FtsY	2394.64	-0.161599	0.15553	-1.03902	0.298795	0.417513	FALSE
F9Z36_0851	peptide_methionine_sulfoxide_reductase_MsrA/MsrB	1788.51	3.08266	0.298299	10.3341	4.94e-25	1.72e-22	TRUE
F9Z36_0852	nicotinamide-nucleotide_amidohydrolase_PncC	1297.34	-0.271693	0.153117	-1.77442	0.0759942	0.14024	FALSE
F9Z36_0853	mechanosensitive_ion_channel_family_protein	2065.04	-0.561826	0.13157	-4.27017	1.95e-05	0.000109686	FALSE
F9Z36_0854	ABC_transporter_periplasmic_binding%2C_thiB_subfamily_protein	4637.23	-1.38346	0.150186	-9.21165	3.21e-20	3.61e-18	TRUE
F9Z36_0855	HAD_hydrolase%2C_IA%2C_variant_3_family_protein	248.57	-0.44562	0.192118	-2.31951	0.0203673	0.0476977	FALSE
F9Z36_0856	putative_spore_cortex_protein	54.2821	-1.70758	0.438768	-3.89176	9.95e-05	0.000470361	TRUE
F9Z36_0857	UDP-N-acetylglucosamine_diphosphorylase/glucosamine-1-phosphate_N-acetyltransferase	1704.34	-0.217415	0.13349	-1.62869	0.103378	0.17892	FALSE
F9Z36_0858	phnA_family_protein	671.948	0.274132	0.153469	1.78624	0.0740609	0.137991	FALSE
F9Z36_0859	dyp-type_peroxidase_family_protein	54.5012	0.0222747	0.265334	0.0839497	0.933096	0.958799	FALSE
F9Z36_0860	iron_uptake_system_component_EfeO	85.3739	-0.730487	0.221047	-3.30467	0.000950886	0.00339989	FALSE
F9Z36_0861	ferrous_iron_permease_EfeU	26.143	-0.117652	0.35036	-0.335804	0.737019	0.818075	FALSE
F9Z36_0862	mltA_specific_insert_domain_protein	3125.51	-0.0454745	0.149121	-0.304951	0.760403	0.833849	FALSE
F9Z36_0863	glutamine-fructose-6-phosphate_transaminase	3372.64	-0.908543	0.117237	-7.74965	9.21e-15	4.18e-13	FALSE
F9Z36_0864	methionine--tRNA_ligase	3519.27	-0.401108	0.173215	-2.31566	0.0205769	0.0480818	FALSE
F9Z36_0865	D-isomer_specific_2-hydroxyacid_dehydrogenase%2C_NAD_binding_domain_protein	149.87	-0.100395	0.185902	-0.540045	0.589166	0.695742	FALSE
F9Z36_0866	pilin_family_protein	38.7573	1.28932	0.351515	3.66789	0.000244563	0.00102589	TRUE
F9Z36_0867	pilin_family_protein	24.2284	0.0414666	0.596192	0.0695525	0.94455	0.965333	FALSE
F9Z36_0868	fimbrial_protein	25.1424	-0.409119	0.42999	-0.951464	0.341369	0.462464	FALSE
F9Z36_0869	pilin_family_protein	30.3134	-0.0336817	0.480281	-0.0701292	0.944091	0.965333	FALSE
F9Z36_0870	pilin_family_protein	2034.04	-0.560037	0.639205	-0.876147	0.38095	0.502402	FALSE
F9Z36_0871	thiamine_biosynthesis_protein_ThiC	124.854	-0.256779	0.309409	-0.829901	0.406595	0.529207	FALSE
F9Z36_0873	NUDIX_domain_protein	3425.86	1.10649	0.177019	6.25069	4.09e-10	7.11e-09	TRUE
F9Z36_0874	ABC_transporter_family_protein	1795.91	0.531034	0.23553	2.25464	0.0241562	0.0547313	FALSE
F9Z36_0875	phosphoenolpyruvate-protein_phosphotransferase	1180.91	-0.275238	0.173909	-1.58266	0.1135	0.192765	FALSE
F9Z36_0876	phosphocarrier%2C_HPr_family_protein	247.065	-0.365776	0.364979	-1.00219	0.316254	0.4381	FALSE
F9Z36_0877	PTS_system_fructose_IIA_component_family_protein	461.28	-0.496857	0.204115	-2.43419	0.014925	0.0364392	FALSE
F9Z36_0878	phosphoribosyl_transferase_domain_protein	1035.09	-0.817169	0.184241	-4.43532	9.19e-06	5.56e-05	FALSE
F9Z36_0879	DNA_ligase	377.388	0.626865	0.204283	3.06861	0.00215055	0.00687979	FALSE
F9Z36_0880	metallo-beta-lactamase_superfamily_protein	316.024	-0.379477	0.225901	-1.67984	0.0929892	0.165182	FALSE
F9Z36_0881	rmuC_family_protein	2185.55	0.489634	0.153231	3.19541	0.00139634	0.00475073	FALSE
F9Z36_0882	cytochrome_C1_family_protein	6274.21	-1.13028	0.246155	-4.59175	4.4e-06	2.88e-05	TRUE
F9Z36_0883	cytochrome_b(N-terminal)/b6/petB_family_protein	8058.8	-0.838717	0.227872	-3.68065	0.000232643	0.00097785	FALSE
F9Z36_0884	ubiquinol-cytochrome_c_reductase%2C_iron-sulfur_subunit	4289.96	-1.26582	0.209228	-6.04994	1.45e-09	2.13e-08	TRUE
F9Z36_0885	NIF3_family_protein	977.167	-0.0139172	0.157113	-0.0885808	0.929415	0.957371	FALSE
F9Z36_0886	transcriptional_regulator%2C_LysR_family	293.7	-0.223593	0.178192	-1.25478	0.209557	0.313224	FALSE
F9Z36_0887	hypothetical_protein	68.8982	0.30593	0.278199	1.09968	0.271471	0.38631	FALSE
F9Z36_0888	ribosomal_S9/S16_family_protein	12062.7	0.000198776	0.183554	0.00108293	0.999136	1	FALSE
F9Z36_0889	ribosomal_protein_L13	12762.2	0.502541	0.141034	3.56326	0.000366283	0.00147431	FALSE
F9Z36_0890	cell_division_ZapA_family_protein	2527.81	-1.56802	0.279597	-5.60816	2.04e-08	2.27e-07	TRUE
F9Z36_0891	bZIP_transcription_factor_family_protein	486.305	0.276272	0.273287	1.01092	0.312053	0.433141	FALSE
F9Z36_0892	NAD_binding_domain_of_6-phosphogluconate_dehydrogenase_family_protein	4121.68	-0.382612	0.167807	-2.28008	0.0226032	0.0519451	FALSE
F9Z36_0893	phosphoenolpyruvate_carboxylase_family_protein	10632.6	-0.267213	0.124219	-2.15115	0.0314646	0.0682549	FALSE
F9Z36_0894	putative_glycerol-3-phosphate_dehydrogenase	1993.54	0.802502	0.201998	3.97283	7.1e-05	0.000353262	FALSE
F9Z36_0895	slyX_family_protein	1508.38	0.314693	0.164834	1.90914	0.0562434	0.110218	FALSE
F9Z36_0896	na+/H+_antiporter_family_protein	11722.7	-0.672003	0.149703	-4.4889	7.16e-06	4.46e-05	FALSE
F9Z36_0897	protein-(glutamine-N5)_methyltransferase%2C_release_factor-specific	743.997	-0.961689	0.163734	-5.87349	4.27e-09	5.54e-08	FALSE
F9Z36_0898	bacterial_extracellular_solute-binding%2C_3_family_protein	5962.13	-0.100629	0.265018	-0.379705	0.704164	0.792564	FALSE
F9Z36_0899	ABC_transporter_family_protein	2644.87	1.12269	0.394755	2.84401	0.00445491	0.0131075	TRUE
F9Z36_0900	binding-protein-dependent_transport_system_inner_membrane_component_family_protein	683.437	3.05774	0.608471	5.02529	5.03e-07	4.2e-06	TRUE
F9Z36_0901	amino_ABC_transporter%2C_permease%2C_3-TM_region%2C_His/Glu/Gln/Arg/opine_family_domain_protein	311.075	1.18243	0.691109	1.71091	0.0870969	0.156636	FALSE
F9Z36_0902	amino_ABC_transporter%2C_permease%2C_3-TM_region%2C_His/Glu/Gln/Arg/opine_family_domain_protein	4995.27	2.06388	0.285881	7.21937	5.22e-13	1.73e-11	TRUE
F9Z36_0903	modulator_of_DNA_gyrase_family_protein	3509.77	0.358173	0.164341	2.17945	0.0292982	0.0644931	FALSE
F9Z36_0904	permease_for_cytosine/purine%2C_uracil%2C_thiamine%2C_allantoin_family_protein	1232.91	-0.860111	0.154619	-5.56277	2.66e-08	2.9e-07	FALSE
F9Z36_0905	FAD_dependent_oxidoreductase_family_protein	423.608	-0.817284	0.24278	-3.36635	0.000761689	0.00280135	FALSE
F9Z36_0906	thiamine-phosphate_pyrophosphorylase	448.435	-0.579077	0.275328	-2.10323	0.0354461	0.0747839	FALSE
F9Z36_0907	thiamine_biosynthesis_protein_ThiS	89.489	0.0664499	0.445422	0.149184	0.881408	0.922476	FALSE
F9Z36_0908	thiazole_biosynthesis_ThiG_family_protein	368.668	-0.419393	0.251582	-1.66702	0.0955106	0.168515	FALSE
F9Z36_0909	mCM_family_protein	2905.12	0.714966	0.29241	2.44508	0.0144819	0.0354662	FALSE
F9Z36_0910	biotin--[acetyl-CoA-carboxylase]_ligase	6798.16	0.857602	0.200358	4.28036	1.87e-05	0.000105922	FALSE
F9Z36_0911	bifunctional_protein_RfaE%2C_domain_II	3065.34	1.26583	0.196329	6.44747	1.14e-10	2.22e-09	TRUE
F9Z36_0915	bifunctional_protein_FolD	2243.83	-1.01846	0.224165	-4.54335	5.54e-06	3.52e-05	TRUE
F9Z36_0916	RDD_family_protein	2218.92	-0.486562	0.197643	-2.46182	0.0138235	0.0342147	FALSE
F9Z36_0917	aspartate-semialdehyde_dehydrogenase	4859.96	-0.541244	0.146503	-3.69441	0.000220395	0.000931993	FALSE
F9Z36_0918	serine_hydrolase_family_protein	1150.1	0.812205	0.218707	3.71366	0.000204282	0.000874476	FALSE
F9Z36_0919	putative_membrane_protein	219.043	-0.162527	0.225798	-0.71979	0.471654	0.593188	FALSE
F9Z36_0920	exodeoxyribonuclease_III	1217.1	0.795661	0.207652	3.83171	0.000127256	0.000582977	FALSE
F9Z36_0921	cysteine--tRNA_ligase	4996.62	0.219826	0.156916	1.40092	0.161238	0.254095	FALSE
F9Z36_0922	haeII_restriction_endonuclease_family_protein	1815.54	0.621005	0.226235	2.74496	0.00605186	0.0169071	FALSE
F9Z36_0923	modification_methylase_HhaI	2118.93	0.61424	0.209754	2.92838	0.00340735	0.0103309	FALSE
F9Z36_0924	obg_family_GTPase_CgtA	4005.66	-0.0190689	0.109698	-0.173832	0.861998	0.90716	FALSE
F9Z36_0925	cytochrome_b(N-terminal)/b6/petB_family_protein	980.084	1.12266	0.413697	2.71372	0.0066532	0.0183502	TRUE
F9Z36_0926	tetrapyrrole_(Corrin/Porphyrin)_Methylases_family_protein	1377.39	-0.0642112	0.143501	-0.447461	0.654542	0.750009	FALSE
F9Z36_0927	hypothetical_protein	636.53	0.594831	0.206852	2.87564	0.0040321	0.0119476	FALSE
F9Z36_0928	phosphoheptose_isomerase	1988.55	-0.414636	0.244738	-1.6942	0.0902267	0.161097	FALSE
F9Z36_0929	BON_domain_protein	1277.01	-0.780619	0.386071	-2.02196	0.0431806	0.0881763	FALSE
F9Z36_0930	hypothetical_protein	475.921	0.585689	0.401565	1.45852	0.144698	0.232877	FALSE
F9Z36_0931	methionine_aminopeptidase%2C_type_I	1966.37	0.153739	0.307548	0.499887	0.617155	0.71944	FALSE
F9Z36_0932	transcriptional_regulator%2C_XRE_family	125.12	-0.206925	0.458219	-0.451585	0.651568	0.747768	FALSE
F9Z36_0933	putative_component_protein_of_adhesin_complex	2550.95	0.238902	0.206591	1.1564	0.247518	0.360827	FALSE
F9Z36_0934	malate_dehydrogenase	6405.18	-0.606779	0.12618	-4.80883	1.52e-06	1.08e-05	FALSE
F9Z36_0935	acetyltransferase_domain_protein	193.318	0.399306	0.313858	1.27225	0.203284	0.307057	FALSE
F9Z36_0936	5-formyltetrahydrofolate_cyclo-ligase	426.385	0.1878	0.160636	1.1691	0.242362	0.354548	FALSE
F9Z36_0937	putative_membrane_protein	144.561	0.253388	0.226327	1.11957	0.262898	0.377972	FALSE
F9Z36_0938	ribosomal_protein_S2	22670	0.367168	0.121424	3.02386	0.00249574	0.00784	FALSE
F9Z36_0939	putative_elongation_factor_Ts_domain_protein	0.0242192	1.14029	3.98548	0.28611	0.774794	0.845193	FALSE
F9Z36_0940	translation_elongation_factor_Ts	15349.9	-0.255328	0.169843	-1.50332	0.132758	0.218199	FALSE
F9Z36_0941	UMP_kinase	766.811	-0.209684	0.223813	-0.936871	0.348825	0.471097	FALSE
F9Z36_0942	adhesin_MafA	6116.76	-0.669282	0.141029	-4.7457	2.08e-06	1.44e-05	FALSE
F9Z36_0943	nitrite_reductase%2C_copper-containing	5563.04	-4.0028	0.91855	-4.35774	1.31e-05	7.75e-05	TRUE
F9Z36_0944	formylglycine-generating_sulfatase_enzyme_family_protein	619.037	-2.82669	0.356265	-7.93425	2.12e-15	1.08e-13	TRUE
F9Z36_0945	pilin_family_protein	161.049	-0.201529	0.469987	-0.428797	0.668071	0.760959	FALSE
F9Z36_0946	outer_membrane_protein_P.IIC	14062	0.999604	0.178242	5.60813	2.05e-08	2.27e-07	FALSE
F9Z36_0947	nitroreductase_family_protein	1039.2	-0.393999	0.154264	-2.55406	0.0106474	0.0274599	FALSE
F9Z36_0948	phosphoethanolamine_transferase_EptA	3874.36	-0.0106859	0.117286	-0.0911097	0.927405	0.956244	FALSE
F9Z36_0949	phosphoserine_transaminase	2411.32	-0.564271	0.152816	-3.69249	0.000222069	0.000937177	FALSE
F9Z36_0950	hypothetical_protein	813.448	1.34389	0.24177	5.55853	2.72e-08	2.96e-07	TRUE
F9Z36_0951	transcription_termination_factor_NusA	7642.69	0.985775	0.238622	4.13112	3.61e-05	0.000190438	FALSE
F9Z36_0952	translation_initiation_factor_IF-2	20241.8	0.644951	0.308623	2.08977	0.0366381	0.0770766	FALSE
F9Z36_0953	50S_ribosome-binding_GTPase_family_protein	494.739	-0.508446	0.179971	-2.82515	0.00472587	0.0137882	FALSE
F9Z36_0954	hypothetical_protein	478.903	-0.735758	0.19602	-3.75349	0.000174387	0.000760531	FALSE
F9Z36_0955	channel%2C_hemolysin_III_family_protein	880.087	0.428053	0.329157	1.30045	0.193447	0.294792	FALSE
F9Z36_0956	amino_acid_carrier_family_protein	401.88	-0.357953	0.267006	-1.34062	0.180045	0.27778	FALSE
F9Z36_0957	DNA-binding_regulatory%2C_YebC/PmpR_family_protein	3110.36	-0.17831	0.194991	-0.914453	0.360479	0.48272	FALSE
F9Z36_0958	asnC_family_protein	294.337	-2.0033	0.201365	-9.94859	2.56e-23	4.86e-21	TRUE
F9Z36_0959	alanine_racemase	21657.6	2.42694	0.260402	9.32001	1.16e-20	1.43e-18	TRUE
F9Z36_0960	hypothetical_protein	3118.9	-0.775639	0.235628	-3.2918	0.000995482	0.00353119	FALSE
F9Z36_0961	ACT_domain_protein	276.892	-1.26877	0.312809	-4.05605	4.99e-05	0.000258072	TRUE
F9Z36_0962	MORN_repeat_variant_family_protein	429.375	-0.677236	0.239454	-2.82825	0.00468028	0.0137126	FALSE
F9Z36_0963	protein-(glutamine-N5)_methyltransferase%2C_ribosomal_protein_L3-specific	1096.53	-0.146354	0.325231	-0.449999	0.652711	0.748361	FALSE
F9Z36_0964	hypothetical_protein	10.2218	-0.165384	0.688981	-0.240042	0.810298	0.87344	FALSE
F9Z36_0965	putative_transposase	16.1474	-0.161391	0.429944	-0.375378	0.70738	0.794471	FALSE
F9Z36_0966	hypothetical_protein	57.9154	-1.4818	0.351091	-4.22055	2.44e-05	0.000133274	TRUE
F9Z36_0967	competence_ComEA_helix-hairpin-helix_repeat_region_domain_protein	3934.28	-1.32638	0.202993	-6.53409	6.4e-11	1.34e-09	TRUE
F9Z36_0975	phosphopantothenoylcysteine_decarboxylase_/_phosphopantothenate--cysteine_ligase	5148.12	1.00777	0.198716	5.07139	3.95e-07	3.39e-06	TRUE
F9Z36_0976	relA/SpoT_family_protein	9160.99	0.331808	0.122555	2.70741	0.00678103	0.0185656	FALSE
F9Z36_0977	DNA-directed_RNA_polymerase%2C_omega_subunit	460.148	-0.418705	0.368032	-1.13768	0.255252	0.369523	FALSE
F9Z36_0978	guanylate_kinase	3146.82	0.135391	0.165011	0.820499	0.411932	0.534488	FALSE
F9Z36_0979	adenine_phosphoribosyltransferase	1117.17	-0.54153	0.162914	-3.32403	0.000887273	0.00319571	FALSE
F9Z36_0980	cof-like_hydrolase_family_protein	521.974	0.0190964	0.339102	0.0563147	0.955091	0.973736	FALSE
F9Z36_0981	peptidase_U32_family_protein	3571.22	0.750776	0.212849	3.52727	0.00041987	0.00165805	FALSE
F9Z36_0982	hypothetical_protein	22.0846	0.802867	0.355955	2.25553	0.0241001	0.0546636	FALSE
F9Z36_0983	tonB_dependent_receptor_family_protein	116.588	1.10424	0.400886	2.75449	0.00587834	0.0165052	TRUE
F9Z36_0984	tonB_dependent_receptor_family_protein	279.246	0.701144	0.368696	1.90168	0.0572124	0.111698	FALSE
F9Z36_0985	tonB-dependent_Receptor_Plug_domain_protein	774.678	-0.173561	0.304096	-0.570744	0.568173	0.678237	FALSE
F9Z36_0986	putative_transposase	63.0786	0.178281	0.257742	0.691705	0.489123	0.610381	FALSE
F9Z36_0987	heme_oxygenase_family_protein	1475.68	-1.36587	0.223216	-6.11908	9.41e-10	1.48e-08	TRUE
F9Z36_0988	integral_membrane%2C_PqiA_family_protein	1668.59	0.292502	0.238933	1.2242	0.220877	0.327707	FALSE
F9Z36_0989	mce_related_family_protein	1663.08	0.476598	0.124583	3.82554	0.000130485	0.000592573	FALSE
F9Z36_0990	hypothetical_protein	607.255	0.344916	0.233288	1.4785	0.139274	0.226238	FALSE
F9Z36_0991	methyladenine_glycosylase_family_protein	687.72	1.18091	0.136014	8.6823	3.88e-18	2.79e-16	TRUE
F9Z36_0992	GDSL-like_Lipase/Acylhydrolase_family_protein	642.586	0.496761	0.176618	2.81263	0.0049138	0.0142568	FALSE
F9Z36_0993	putative_integral_membrane_protein	264.983	-0.333248	0.229052	-1.4549	0.145697	0.234124	FALSE
F9Z36_0994	glycine_dehydrogenase	4185.27	-0.129288	0.140887	-0.917675	0.358789	0.481381	FALSE
F9Z36_0995	hypothetical_protein	14.9409	1.2499	0.572213	2.18432	0.0289386	0.0639036	FALSE
F9Z36_0996	cytochrome_C_oxidase%2C_cbb3-type%2C_subunit_III_family_protein	5837.4	-1.38965	0.240026	-5.78956	7.06e-09	8.78e-08	TRUE
F9Z36_0998	aminotransferase_class_I_and_II_family_protein	1012.98	-0.763727	0.189734	-4.02526	5.69e-05	0.000289978	FALSE
F9Z36_0999	tRNA_(uracil-5-)-methyltransferase	1114.79	-0.265506	0.172162	-1.54219	0.123028	0.204785	FALSE
F9Z36_1000	chorismate_synthase	1134.32	-0.17305	0.176193	-0.982164	0.326019	0.447738	FALSE
F9Z36_1001	hypothetical_protein	2636.99	0.192971	0.256321	0.752848	0.451541	0.573416	FALSE
F9Z36_1002	DNA_topoisomerase_IV%2C_B_subunit	1645.1	-0.141609	0.196616	-0.720231	0.471383	0.593188	FALSE
F9Z36_1003	NUDIX_domain_protein	2166.84	-0.213975	0.165013	-1.29672	0.194729	0.295699	FALSE
F9Z36_1004	serine--tRNA_ligase	3532.39	-0.548472	0.159215	-3.44486	0.000571357	0.00216618	FALSE
F9Z36_1005	D-isomer_specific_2-hydroxyacid_dehydrogenase%2C_NAD_binding_domain_protein	10553.4	0.0394176	0.165296	0.238466	0.811519	0.873759	FALSE
F9Z36_1006	peptide_chain_release_factor_1	1273.47	1.08854	0.215016	5.06259	4.14e-07	3.54e-06	TRUE
F9Z36_1007	tatD_related_DNase_family_protein	382.491	1.40117	0.204642	6.84693	7.55e-12	1.85e-10	TRUE
F9Z36_1008	asparaginase_family_protein	1119.91	0.675503	0.178544	3.7834	0.000154702	0.000687602	FALSE
F9Z36_1009	hypothetical_protein	1556.34	0.648145	0.157644	4.11144	3.93e-05	0.000206377	FALSE
F9Z36_1010	phosphoglucosamine_mutase	2723.05	-0.21813	0.101339	-2.15247	0.03136	0.0680989	FALSE
F9Z36_1011	dihydropteroate_synthase	538.373	-0.210904	0.213921	-0.985896	0.324184	0.445833	FALSE
F9Z36_1012	DAHP_synthetase_I_family_protein	1061.9	-0.176918	0.127194	-1.39093	0.164246	0.258172	FALSE
F9Z36_1013	asmA_family_protein	2099.62	0.751836	0.102884	7.30764	2.72e-13	9.63e-12	FALSE
F9Z36_1014	ubiD_decarboxylase_family_protein	5885.06	0.525191	0.134736	3.89793	9.7e-05	0.000461172	FALSE
F9Z36_1015	hypothetical_protein	2144.11	1.77453	0.172803	10.2691	9.71e-25	2.9e-22	TRUE
F9Z36_1016	putative_membrane_protein	1791.59	1.06836	0.185495	5.75952	8.44e-09	1.04e-07	TRUE
F9Z36_1017	hypothetical_protein	166.518	1.01919	0.197696	5.15531	2.53e-07	2.27e-06	TRUE
F9Z36_1018	beta-ketoacyl_synthase%2C_N-terminal_domain_protein	1409.39	-0.374026	0.243668	-1.53498	0.124788	0.207055	FALSE
F9Z36_1019	putative_3-hydroxylacyl-(Acyl_carrier_protein)_dehydratase	1283.18	0.469228	0.186784	2.51215	0.012	0.0303349	FALSE
F9Z36_1020	short_chain_dehydrogenase_family_protein	1060.97	1.0296	0.19863	5.1835	2.18e-07	1.98e-06	TRUE
F9Z36_1021	beta-ketoacyl_synthase%2C_N-terminal_domain_protein	672.646	0.183295	0.139914	1.31006	0.190176	0.29062	FALSE
F9Z36_1022	beta-ketoacyl_synthase%2C_C-terminal_domain_protein	605.456	0.64194	0.159282	4.03022	5.57e-05	0.000284616	FALSE
F9Z36_1024	glycosyl_transferase_2_family_protein	843.443	1.06843	0.194734	5.48661	4.1e-08	4.34e-07	TRUE
F9Z36_1025	glycosyl_transferases_group_1_family_protein	822.283	0.0862139	0.154413	0.558334	0.576616	0.685573	FALSE
F9Z36_1026	neurotransmitter_symporter_family_protein	1704.12	0.663027	0.239138	2.77258	0.00556147	0.0158067	FALSE
F9Z36_1027	apbE_family_protein	414.928	0.398764	0.252375	1.58004	0.114097	0.193308	FALSE
F9Z36_1028	tat_(twin-arginine_translocation)_pathway_signal_sequence_domain_protein	136.818	-0.0329263	0.251621	-0.130857	0.895889	0.931564	FALSE
F9Z36_1029	thymidylate_synthase	635.275	-0.412225	0.27938	-1.4755	0.140079	0.227017	FALSE
F9Z36_1030	glutamate/Leucine/Phenylalanine/Valine_dehydrogenase_family_protein	23639.6	-1.24937	0.233099	-5.35982	8.33e-08	8.06e-07	TRUE
F9Z36_1031	hypothetical_protein	20.9576	0.758627	0.409043	1.85464	0.0636474	0.12172	FALSE
F9Z36_1032	bacterial_regulatory%2C_gntR_family_protein	209.53	-0.106252	0.232649	-0.456703	0.647884	0.744461	FALSE
F9Z36_1033	L-lactate_permease_family_protein	181.418	-2.21874	0.395448	-5.6107	2.02e-08	2.27e-07	TRUE
F9Z36_1034	efflux_transporter%2C_outer_membrane_factor_(OMF)_lipo%2C_NodT_family_protein	16186.2	0.212222	0.171228	1.23942	0.215191	0.320409	FALSE
F9Z36_1035	RND_transporter%2C_hydrophobe/amphiphile_efflux-1_family_protein	33488.8	0.634034	0.146655	4.3233	1.54e-05	8.92e-05	FALSE
F9Z36_1036	efflux_transporter%2C_RND_family%2C_MFP_subunit	9369.09	0.403239	0.138489	2.9117	0.00359463	0.0107891	FALSE
F9Z36_1037	HTH-type_transcriptional_regulator_MtrR	19.8843	-0.264289	0.387048	-0.682832	0.494713	0.615518	FALSE
F9Z36_1038	hypothetical_protein	54.1299	-0.341937	0.34473	-0.991898	0.321247	0.442377	FALSE
F9Z36_1039	abgT_transporter_family_protein	3367.26	0.239183	0.330019	0.724755	0.468603	0.590417	FALSE
F9Z36_1040	exodeoxyribonuclease_V%2C_gamma_subunit	817.2	-0.263564	0.171378	-1.53791	0.12407	0.206356	FALSE
F9Z36_1041	prokaryotic_cytochrome_b561_family_protein	587.049	-1.1832	0.237193	-4.98833	6.09e-07	4.89e-06	TRUE
F9Z36_1042	cytochrome_c_oxidase%2C_cbb3-type%2C_subunit_III	9245.82	-1.22166	0.280817	-4.3504	1.36e-05	7.97e-05	TRUE
F9Z36_1043	cbb3-type_cytochrome_oxidase_component_FixQ_family_protein	53.4196	-1.65923	0.658228	-2.52075	0.0117106	0.0296887	TRUE
F9Z36_1044	cytochrome_c_oxidase%2C_cbb3-type%2C_subunit_II	3182.36	-1.43052	0.231101	-6.19	6.02e-10	9.97e-09	TRUE
F9Z36_1045	cytochrome_c_oxidase%2C_cbb3-type%2C_subunit_I	12467	-2.108	0.257534	-8.18535	2.72e-16	1.42e-14	TRUE
F9Z36_1046	hypothetical_protein	22.1619	-0.106821	0.628519	-0.169957	0.865044	0.909291	FALSE
F9Z36_1047	aminopeptidase_N_family_protein%2C_contains_PDZ_domain	961.872	-0.0798486	0.150465	-0.530677	0.595642	0.701408	FALSE
F9Z36_1048	hypothetical_protein	1070	-1.04484	0.184313	-5.66884	1.44e-08	1.7e-07	TRUE
F9Z36_1049	biopolymer_transport_ExbD/TolR_family_protein	922.249	0.0285192	0.336554	0.0847387	0.932469	0.958626	FALSE
F9Z36_1050	motA/TolQ/ExbB_proton_channel_family_protein	1707.76	-0.422281	0.273004	-1.54679	0.121913	0.203579	FALSE
F9Z36_1051	tonB_family_C-terminal_domain_protein	2077.01	-0.302138	0.218652	-1.38182	0.167027	0.261167	FALSE
F9Z36_1052	peptidase_M50_family_protein	1162.79	-0.153211	0.176729	-0.866928	0.385982	0.508075	FALSE
F9Z36_1053	glutaredoxin%2C_GrxB_family	817.038	-0.707573	0.141409	-5.00372	5.62e-07	4.59e-06	FALSE
F9Z36_1054	relA/SpoT_family_protein	2109.66	-1.13248	0.126447	-8.95618	3.36e-19	3.19e-17	TRUE
F9Z36_1055	hypothetical_protein	781.814	0.355618	0.258586	1.37524	0.169057	0.263639	FALSE
F9Z36_1056	transferrin-binding_protein_2	2049.61	-0.781097	0.30891	-2.52856	0.0114533	0.029107	FALSE
F9Z36_1057	transferrin-binding_protein_1	3767.84	-0.384856	0.264906	-1.4528	0.146279	0.234517	FALSE
F9Z36_1058	hypothetical_protein	42.745	1.15839	0.308771	3.75159	0.000175714	0.000764724	TRUE
F9Z36_1059	bacterial_extracellular_solute-binding_family_protein	11807.2	-0.513602	0.213611	-2.40438	0.0161999	0.0389431	FALSE
F9Z36_1060	ribosomal_protein_S20	8581.97	-0.182111	0.283866	-0.641538	0.521173	0.637804	FALSE
F9Z36_1061	phospholipase_A1_family_protein	3981.09	0.325073	0.193414	1.68071	0.0928187	0.16516	FALSE
F9Z36_1062	hypothetical_protein	4798.63	1.13855	0.191424	5.94776	2.72e-09	3.69e-08	TRUE
F9Z36_1063	aspartate--tRNA_ligase	15372.8	0.223527	0.152903	1.46189	0.143773	0.231745	FALSE
F9Z36_1064	peptidase_propeptide_and_YPEB_domain_protein	1426.08	-0.628903	0.2435	-2.58277	0.00980113	0.0254659	FALSE
F9Z36_1065	arginine_decarboxylase	5822.68	0.15699	0.124988	1.25604	0.209101	0.312989	FALSE
F9Z36_1066	agmatinase	2778	0.359917	0.138667	2.59555	0.00944397	0.0245684	FALSE
F9Z36_1067	na+_symporter_family_protein	2683.34	0.058623	0.162553	0.360639	0.718369	0.803788	FALSE
F9Z36_1068	L%2CD-transpeptidase_catalytic_domain_protein	1466.62	-0.0758457	0.145717	-0.5205	0.602715	0.706946	FALSE
F9Z36_1069	23S_rRNA_(uracil(1939)-C(5))-methyltransferase_RlmD_domain_protein	99.4975	2.65406	0.498187	5.32744	9.96e-08	9.42e-07	TRUE
F9Z36_1070	8-amino-7-oxononanoate_synthase	1125.86	0.891032	0.199099	4.47532	7.63e-06	4.73e-05	FALSE
F9Z36_1071	hypothetical_protein	580.827	0.464636	0.253074	1.83597	0.0663622	0.126081	FALSE
F9Z36_1072	methyltransferase_domain_protein	911.972	1.19655	0.211787	5.64978	1.61e-08	1.89e-07	TRUE
F9Z36_1073	hypothetical_protein	3220.95	0.650103	0.141824	4.58387	4.56e-06	2.97e-05	FALSE
F9Z36_1074	hypothetical_protein	491.328	1.3437	0.351818	3.81932	0.000133821	0.000603786	TRUE
F9Z36_1075	hypothetical_protein	310.268	0.975092	0.347599	2.80522	0.00502818	0.0145282	FALSE
F9Z36_1076	hypothetical_protein	898.625	1.17899	0.220233	5.35336	8.63e-08	8.31e-07	TRUE
F9Z36_1077	hypothetical_protein	162.871	1.48572	0.356337	4.16942	3.05e-05	0.000163993	TRUE
F9Z36_1078	putative_miro-like_protein	41.1409	-0.247531	0.51354	-0.482008	0.6298	0.729623	FALSE
F9Z36_1079	putative_miro-like_protein	235.841	0.596372	0.291268	2.0475	0.040609	0.0839922	FALSE
F9Z36_1080	putative_glutamyl-tRNA_synthetase	720.813	0.490813	0.198261	2.47559	0.0133016	0.0331985	FALSE
F9Z36_1081	roadblock/LC7_domain_protein	397.547	0.272365	0.209516	1.29997	0.193611	0.294792	FALSE
F9Z36_1083	transcriptional_regulator%2C_LysR_family	159.517	-1.09234	0.167036	-6.53953	6.17e-11	1.3e-09	TRUE
F9Z36_1084	flavodoxin-like_fold_family_protein	18037.5	2.05284	0.368605	5.56921	2.56e-08	2.81e-07	TRUE
F9Z36_1085	NAD(P)_transhydrogenase_beta_subunit	955.646	-0.563952	0.19054	-2.95976	0.0030788	0.00947219	FALSE
F9Z36_1086	MAPEG_family_protein	167	-0.67883	0.307583	-2.20699	0.027315	0.0607033	FALSE
F9Z36_1087	NAD(P)(+)_transhydrogenase_(AB-specific)%2C_alpha_subunit	1664.48	-0.826606	0.219672	-3.7629	0.000167951	0.000738633	FALSE
F9Z36_1088	phosphoserine_phosphatase_SerB	973.304	-0.133416	0.241	-0.553596	0.579855	0.688553	FALSE
F9Z36_1089	voltage_gated_chloride_channel_family_protein	374.072	1.19472	0.180898	6.60438	3.99e-11	8.69e-10	TRUE
F9Z36_1090	phosphoribosylaminoimidazolecarboxamide_formyltransferase/IMP_cyclohydrolase	2401.18	-0.63641	0.317169	-2.00654	0.0447992	0.0910364	FALSE
F9Z36_1091	outer_membrane_insertion_C-terminal_signal_domain_protein	11624.8	-0.415808	0.180961	-2.29778	0.0215744	0.0499101	FALSE
F9Z36_1092	hypothetical_protein	34.3502	0.266225	0.279331	0.953081	0.340549	0.461653	FALSE
F9Z36_1093	hypothetical_protein	274.359	1.80307	0.26652	6.76523	1.33e-11	3.2e-10	TRUE
F9Z36_1094	metallopeptidase_M24_family_protein	2231.38	-0.916147	0.203965	-4.49168	7.07e-06	4.42e-05	FALSE
F9Z36_1095	putative_membrane_protein	1745.81	0.425077	0.243139	1.74829	0.0804142	0.146895	FALSE
F9Z36_1096	lysine--tRNA_ligase	3697.03	0.183804	0.173859	1.0572	0.290419	0.408268	FALSE
F9Z36_1097	hypothetical_protein	847.732	0.302267	0.216666	1.39508	0.16299	0.256391	FALSE
F9Z36_1098	aminotransferase_class_I_and_II_family_protein	3290.71	-0.866303	0.145637	-5.94836	2.71e-09	3.69e-08	FALSE
F9Z36_1099	hypothetical_protein	239.003	0.669748	0.228318	2.93339	0.00335278	0.0102044	FALSE
F9Z36_1100	zinc-finger_domain_protein	942.464	-1.02138	0.211661	-4.82553	1.4e-06	1.01e-05	TRUE
F9Z36_1101	transporter%2C_lactate_permease_family_protein	7265.38	-0.152139	0.155186	-0.980366	0.326906	0.448058	FALSE
F9Z36_1102	UDP-2%2C3-diacylglucosamine_hydrolase	504.724	-0.253032	0.152933	-1.65453	0.0980195	0.172214	FALSE
F9Z36_1103	yadA-like_family_domain_protein	1007.87	0.200291	0.180342	1.11062	0.266734	0.381648	FALSE
F9Z36_1104	chromosome_segregation_protein_SMC	2832.67	-0.0511066	0.173726	-0.294178	0.768622	0.838898	FALSE
F9Z36_1105	prepilin-type_N-terminal_cleavage/methylation_domain_protein	824.104	-0.497178	0.324763	-1.5309	0.125795	0.208395	FALSE
F9Z36_1106	putative_MacA	1895.19	0.539267	0.231312	2.33134	0.0197355	0.0464796	FALSE
F9Z36_1107	macrolide_export_ATP-binding/permease_protein_MacB	2257.72	0.998441	0.232609	4.29236	1.77e-05	0.000101458	FALSE
F9Z36_1108	thioredoxin-like_domain_protein	2204.16	-0.311649	0.166176	-1.87541	0.0607359	0.117697	FALSE
F9Z36_1109	nnrS_family_protein	462.302	0.226299	0.198911	1.13769	0.25525	0.369523	FALSE
F9Z36_1110	cadmium_resistance_transporter_family_protein	996.606	0.264143	0.232267	1.13724	0.255439	0.369538	FALSE
F9Z36_1111	ABC_transporter_family_protein	3741.77	0.148231	0.159682	0.928284	0.35326	0.47549	FALSE
F9Z36_1112	binding-protein-dependent_transport_system_inner_membrane_component_family_protein	52.5552	0.201201	0.366823	0.548496	0.583351	0.690437	FALSE
F9Z36_1113	hypothetical_protein	9.98006	-0.317633	0.584625	-0.54331	0.586917	0.694263	FALSE
F9Z36_1114	tat_(twin-arginine_translocation)_pathway_signal_sequence_domain_protein	92.2404	-0.606268	0.223732	-2.70979	0.0067325	0.0184595	FALSE
F9Z36_1115	tonB_dependent_receptor_family_protein	17.2603	0.912146	0.437381	2.08547	0.0370264	0.0777369	FALSE
F9Z36_1116	hypothetical_protein	38.8442	0.502757	0.306772	1.63886	0.101242	0.175951	FALSE
F9Z36_1117	hsp70_family_protein	19958.4	-0.649572	0.255352	-2.54383	0.0109645	0.0280011	FALSE
F9Z36_1119	hsp70_family_protein	2.38099	-0.926277	1.09551	-0.845521	0.39782	0.518755	FALSE
F9Z36_1121	hypothetical_protein	3.10538	-1.30016	0.863861	-1.50505	0.132311	0.217636	FALSE
F9Z36_1126	hypothetical_protein	440.449	-0.139755	0.2152	-0.64942	0.516067	0.633038	FALSE
F9Z36_1129	lipoyl_synthase	7.29329	1.01098	0.742421	1.36174	0.173281	0.268734	FALSE
F9Z36_1130	bacterioferritin	1960.73	0.195143	0.378129	0.516075	0.605802	0.709373	FALSE
F9Z36_1131	bacterioferritin	1507.97	0.498342	0.370323	1.3457	0.1784	0.275649	FALSE
F9Z36_1132	helix-turn-helix_family_protein	142.999	-1.28724	0.363512	-3.54113	0.000398415	0.0015793	TRUE
F9Z36_1133	protein-P-II_uridylyltransferase	720.676	-1.06246	0.273523	-3.88434	0.000102609	0.000483859	TRUE
F9Z36_1134	inosine-5'-monophosphate_dehydrogenase	9581.48	0.032606	0.136981	0.238033	0.811856	0.873759	FALSE
F9Z36_1135	hypothetical_protein	114.265	0.0582439	0.435988	0.133591	0.893726	0.930705	FALSE
F9Z36_1136	ribonuclease_R	4270.09	0.0613839	0.171355	0.358225	0.720175	0.805377	FALSE
F9Z36_1139	GTP-binding_protein_TypA/BipA	16509.1	0.637758	0.161085	3.95914	7.52e-05	0.000371479	FALSE
F9Z36_1140	carbohydrate_kinase_family_protein	410.319	-0.29482	0.178064	-1.6557	0.0977827	0.171943	FALSE
F9Z36_1141	cytochrome_b(N-terminal)/b6/petB_family_protein	281.106	-1.95802	0.271425	-7.21384	5.44e-13	1.78e-11	TRUE
F9Z36_1142	siroheme_synthase%2C_N-terminal_domain_protein	92.5593	-0.0921435	0.20063	-0.459271	0.64604	0.74275	FALSE
F9Z36_1143	flavodoxin_family_protein	51.2489	-0.331536	0.275217	-1.20463	0.228345	0.337589	FALSE
F9Z36_1144	FAD_binding_domain_protein	38.3977	0.712985	0.289003	2.46705	0.013623	0.0337987	FALSE
F9Z36_1145	putative_sulfite_reductase_hemoprotein%2C_beta-component	21.7457	-1.61103	0.381219	-4.226	2.38e-05	0.000130772	TRUE
F9Z36_1146	nitrite_and_sulphite_reductase_4Fe-4S_domain_protein	64.6835	0.57468	0.253581	2.26626	0.0234357	0.0534467	FALSE
F9Z36_1147	dihydroxy-acid_dehydratase	1785.27	0.128521	0.166791	0.770554	0.440971	0.563763	FALSE
F9Z36_1148	bacterial_capsule_synthesis_PGA_cap_family_protein	420.545	1.42343	0.145552	9.77951	1.38e-22	2.22e-20	TRUE
F9Z36_1149	biotin_synthase	2322.72	0.72275	0.15103	4.78548	1.71e-06	1.2e-05	FALSE
F9Z36_1150	L-alanyl-gamma-D-glutamyl-meso-diaminopimelate_ligase	3304.64	-0.0906124	0.185546	-0.488356	0.625298	0.7265	FALSE
F9Z36_1151	hypothetical_protein	111.946	-1.10717	0.421094	-2.62926	0.00855698	0.0228004	TRUE
F9Z36_1152	hypothetical_protein	209.993	0.455039	0.361764	1.25783	0.208452	0.312739	FALSE
F9Z36_1153	putative_membrane_protein	97.7182	0.518044	0.3475	1.49077	0.136021	0.222512	FALSE
F9Z36_1154	spoU_rRNA_Methylase_family_protein	859.313	0.226084	0.174668	1.29437	0.195539	0.296431	FALSE
F9Z36_1155	tRNA(Ile)-lysidine_synthetase	1250.29	1.46853	0.235879	6.22578	4.79e-10	8.14e-09	TRUE
F9Z36_1156	acetyl-CoA_carboxylase%2C_carboxyl_transferase%2C_alpha_subunit	7528.01	0.284765	0.131798	2.16061	0.0307255	0.0669297	FALSE
F9Z36_1157	heat_shock_protein_15	213.099	-1.1923	0.224413	-5.31297	1.08e-07	1.01e-06	TRUE
F9Z36_1158	feS_assembly_protein_IscX	1962.28	-0.0160621	0.202704	-0.0792393	0.936842	0.960758	FALSE
F9Z36_1159	amino_acid_permease_family_protein	387.682	-1.14558	0.23523	-4.87002	1.12e-06	8.3e-06	TRUE
F9Z36_1160	ferredoxin%2C_2Fe-2S_type%2C_ISC_system	1691.88	1.35018	0.264931	5.09633	3.46e-07	3.01e-06	TRUE
F9Z36_1161	hypothetical_protein	1935.96	1.21477	0.238513	5.0931	3.52e-07	3.05e-06	TRUE
F9Z36_1162	hypothetical_protein	1073.05	2.10722	0.289944	7.26765	3.66e-13	1.25e-11	TRUE
F9Z36_1163	fe-S_protein_assembly_chaperone_HscA	8746.2	1.23092	0.226131	5.44341	5.23e-08	5.46e-07	TRUE
F9Z36_1164	squalene_synthase_HpnD	1783.98	0.206854	0.240165	0.861298	0.389074	0.511144	FALSE
F9Z36_1165	flavin_containing_amine_oxidoreductase_family_protein	926.97	0.0550106	0.175806	0.312906	0.754352	0.830265	FALSE
F9Z36_1166	short_chain_dehydrogenase_family_protein	1556.32	-0.539717	0.151882	-3.55352	0.000380118	0.00151829	FALSE
F9Z36_1167	putative_lipoprotein	1823.51	-0.172146	0.126771	-1.35793	0.174485	0.270199	FALSE
F9Z36_1168	putative_lipoprotein	559.451	-0.852261	0.255813	-3.33158	0.000863558	0.0031319	FALSE
F9Z36_1169	putative_lipoprotein	1234.52	-0.0820383	0.158615	-0.517217	0.605005	0.708836	FALSE
F9Z36_1170	ABC_transporter_transmembrane_region_2_family_protein	277.07	0.101074	0.186803	0.541076	0.588455	0.695296	FALSE
F9Z36_1171	ABC_transporter_transmembrane_region_2_family_protein	221.129	0.441529	0.211197	2.09061	0.0365634	0.0769969	FALSE
F9Z36_1172	dnaA_regulatory_inactivator_Hda	426.576	-0.261608	0.291027	-0.898913	0.368699	0.491206	FALSE
F9Z36_1173	HAD_phosphoserine_phosphatase-like_hydrolase%2C_IB_family_protein	569.864	0.0997577	0.191927	0.51977	0.603224	0.707146	FALSE
F9Z36_1174	acetylglutamate_kinase	829.195	-0.87506	0.357851	-2.44532	0.0144724	0.0354662	FALSE
F9Z36_1175	zinc_carboxypeptidase_family_protein	1154.68	-0.780144	0.198483	-3.93052	8.48e-05	0.000410825	FALSE
F9Z36_1176	prolipoprotein_diacylglyceryl_transferase	869.498	-0.204845	0.236497	-0.866165	0.3864	0.508305	FALSE
F9Z36_1177	yecA_family_protein	1246.48	-0.101365	0.154763	-0.65497	0.512487	0.630127	FALSE
F9Z36_1178	2-isopropylmalate_synthase	1976.37	-0.179714	0.149776	-1.19988	0.230185	0.339828	FALSE
F9Z36_1179	glutamate_5-kinase	1013.15	-0.25215	0.230619	-1.09336	0.274235	0.389713	FALSE
F9Z36_1180	glutamate-5-semialdehyde_dehydrogenase	615.707	0.0579435	0.253949	0.22817	0.819514	0.879037	FALSE
F9Z36_1181	ftsK/SpoIIIE_family_protein	5810.79	-0.672012	0.136218	-4.93337	8.08e-07	6.17e-06	FALSE
F9Z36_1182	putative_membrane_protein	223.142	-0.477897	0.280755	-1.70218	0.0887211	0.159089	FALSE
F9Z36_1183	crcB-like_family_protein	98.8288	-1.4039	0.242797	-5.78219	7.37e-09	9.11e-08	TRUE
F9Z36_1184	NUDIX_domain_protein	481.883	-0.133295	0.227899	-0.584887	0.558624	0.671055	FALSE
F9Z36_1185	dihydroneopterin_aldolase	202.078	0.0782315	0.311722	0.250966	0.80184	0.866104	FALSE
F9Z36_1186	acyl-phosphate_glycerol_3-phosphate_acyltransferase	733.583	-0.960012	0.259471	-3.69989	0.000215695	0.000915828	FALSE
F9Z36_1187	hypothetical_protein	188.84	-0.765684	0.248721	-3.07849	0.00208051	0.00668643	FALSE
F9Z36_1188	putative_cheA_signal_transduction_histidine_kinase	2636.23	-1.17378	0.1617	-7.25904	3.9e-13	1.31e-11	TRUE
F9Z36_1189	hypothetical_protein	1449	-0.0515657	0.327714	-0.15735	0.874969	0.917115	FALSE
F9Z36_1190	fructose-1-6-bisphosphatase_family_protein	2549.45	-0.77344	0.139185	-5.55692	2.75e-08	2.97e-07	FALSE
F9Z36_1191	hypothetical_protein	8883.95	-3.98412	0.332501	-11.9823	4.4e-33	4.6e-30	TRUE
F9Z36_1192	gamma-glutamyltranspeptidase_family_protein	2359.83	-0.961489	0.194584	-4.94125	7.76e-07	5.98e-06	FALSE
F9Z36_1193	gamma-glutamyltranspeptidase_family_protein	2422.41	0.133291	0.21015	0.634269	0.525906	0.641341	FALSE
F9Z36_1194	hypothetical_protein	481.552	-0.215104	0.313215	-0.686762	0.492233	0.613895	FALSE
F9Z36_1195	serine_hydroxymethyltransferase_family_protein	4109.05	-0.486008	0.235162	-2.06669	0.038763	0.0808951	FALSE
F9Z36_1196	helix-turn-helix_family_protein	562.924	-0.609417	0.263304	-2.31451	0.02064	0.0481217	FALSE
F9Z36_1197	outer_membrane_OpcA_family_protein	271.135	-0.445678	0.201894	-2.20749	0.0272801	0.0606903	FALSE
F9Z36_1198	protein_DedA	628.185	0.269849	0.232881	1.15874	0.24656	0.359682	FALSE
F9Z36_1199	heme_ABC_exporter%2C_ATP-binding_protein_CcmA	1914.17	-0.0239002	0.172886	-0.138243	0.890048	0.928727	FALSE
F9Z36_1200	putative_membrane_protein	62.399	-0.292339	0.303681	-0.962652	0.335722	0.457485	FALSE
F9Z36_1201	anthranilate_synthase_component_I	2805.33	0.553473	0.146514	3.7776	0.000158349	0.000702316	FALSE
F9Z36_1202	DNA_(cytosine-5-)-methyltransferase_family_protein	1587.23	0.906696	0.148538	6.10413	1.03e-09	1.58e-08	FALSE
F9Z36_1203	type-2_restriction_enzyme_NgoMIV	1280.89	0.670106	0.184683	3.62841	0.000285167	0.00117498	FALSE
F9Z36_1204	phosphoribosylaminoimidazole_carboxylase%2C_ATPase_subunit	2438.05	0.309959	0.188594	1.64352	0.100274	0.174999	FALSE
F9Z36_1205	acetyltransferase_family_protein	242.69	1.30684	0.241977	5.4007	6.64e-08	6.54e-07	TRUE
F9Z36_1206	bacterial_extracellular_solute-binding_family_protein	316.141	1.73153	0.375282	4.61393	3.95e-06	2.6e-05	TRUE
F9Z36_1207	sulfate_ABC_transporter%2C_sulfate-binding_family_protein	603.982	3.28276	0.383107	8.56878	1.05e-17	7.05e-16	TRUE
F9Z36_1208	smr_domain_protein	264.584	-0.0819938	0.261348	-0.313735	0.753723	0.830265	FALSE
F9Z36_1209	integrase_core_domain_protein	34.4615	1.2253	0.352032	3.48066	0.000500187	0.00191723	TRUE
F9Z36_1210	integrase_core_domain_protein	72.3652	0.317949	0.323915	0.981582	0.326306	0.447738	FALSE
F9Z36_1211	helix-turn-helix_domain_protein	56.6513	0.828715	0.308235	2.68858	0.00717562	0.0194674	FALSE
F9Z36_1212	rubredoxin_family_protein	59.7881	0.856406	0.336656	2.54386	0.0109635	0.0280011	FALSE
F9Z36_1213	acyl-CoA_dehydrogenase%2C_N-terminal_domain_protein	249.227	1.04749	0.21812	4.80238	1.57e-06	1.11e-05	TRUE
F9Z36_1214	alkylhydroperoxidase_AhpD_family_core_domain_protein	257.111	1.2471	0.212777	5.86108	4.6e-09	5.89e-08	TRUE
F9Z36_1215	hypothetical_protein	823.24	-0.309454	0.139795	-2.21363	0.0268546	0.059935	FALSE
F9Z36_1216	D-lactate_dehydrogenase%2C_membrane_binding_family_protein	6718.87	-0.554636	0.105409	-5.26178	1.43e-07	1.33e-06	FALSE
F9Z36_1217	hypothetical_protein	2650.85	-1.11426	0.206252	-5.40243	6.57e-08	6.51e-07	TRUE
F9Z36_1218	hypothetical_protein	5790.74	0.276088	0.177441	1.55594	0.119722	0.200884	FALSE
F9Z36_1219	dihydrouridine_synthase_family_protein	411.879	0.693319	0.250749	2.76499	0.00569239	0.0160912	FALSE
F9Z36_1220	hypothetical_protein	73.1	0.179326	0.33265	0.539083	0.58983	0.696132	FALSE
F9Z36_1221	hypothetical_protein	33.1539	-0.422536	0.468502	-0.901887	0.367117	0.489724	FALSE
F9Z36_1222	major_outer_membrane_protein_P.IA	647.942	1.65664	0.238966	6.93254	4.13e-12	1.14e-10	TRUE
F9Z36_1223	major_outer_membrane_P.IA_domain_protein	170.761	0.462029	0.43129	1.07127	0.284047	0.4012	FALSE
F9Z36_1224	transcription_elongation_factor_GreA_domain_protein	5358.17	1.3639	0.202094	6.74887	1.49e-11	3.41e-10	TRUE
F9Z36_1225	3-phosphoshikimate_1-carboxyvinyltransferase	1263.49	0.168011	0.198256	0.847444	0.396747	0.518003	FALSE
F9Z36_1226	nlpC/P60_family_protein	145.698	-1.11053	0.343204	-3.23576	0.00121318	0.00418898	TRUE
F9Z36_1227	phospholipase_D_family_protein	333.432	-0.0413931	0.293629	-0.140971	0.887893	0.926941	FALSE
F9Z36_1228	major_Facilitator_Superfamily_protein	619.64	-0.38661	0.174726	-2.21266	0.0269209	0.060019	FALSE
F9Z36_1229	cysteine-rich_domain_protein	2607.14	-0.586259	0.120932	-4.84784	1.25e-06	9.12e-06	FALSE
F9Z36_1230	hypothetical_protein	1826.46	-0.555502	0.190853	-2.91062	0.00360709	0.0108008	FALSE
F9Z36_1231	iron-sulfur_cluster-binding_protein	5130.11	-0.33034	0.154697	-2.1354	0.0327282	0.0702663	FALSE
F9Z36_1232	toxin_FitB	39.8876	0.634793	0.35836	1.77138	0.0764971	0.140919	FALSE
F9Z36_1233	antitoxin_FitA	7.55844	1.08319	0.743633	1.45662	0.145221	0.233538	FALSE
F9Z36_1234	integrase_core_domain_protein	14.9175	1.2732	0.597799	2.12981	0.0331872	0.0710841	FALSE
F9Z36_1235	integrase_core_domain_protein	69.4928	0.14029	0.286685	0.489353	0.624592	0.726084	FALSE
F9Z36_1236	helix-turn-helix_domain_protein	51.5536	0.717065	0.315147	2.27533	0.0228861	0.0524223	FALSE
F9Z36_1237	transposase_IS116/IS110/IS902_family_protein	5.74801	-0.89513	0.617273	-1.45014	0.147021	0.235526	FALSE
F9Z36_1238	succinate-CoA_ligase%2C_alpha_subunit	7366.42	-0.463745	0.153057	-3.02988	0.0024465	0.00769688	FALSE
F9Z36_1239	succinate-CoA_ligase%2C_beta_subunit	6113.89	-0.623247	0.175283	-3.55566	0.000377035	0.00150886	FALSE
F9Z36_1240	putative_membrane_protein	662.372	0.755089	0.277973	2.71641	0.00659944	0.0182358	FALSE
F9Z36_1241	dihydrolipoyl_dehydrogenase	10417.1	0.0930912	0.158397	0.58771	0.556727	0.670132	FALSE
F9Z36_1242	dihydrolipoyllysine-residue_succinyltransferase	7371.4	-0.333419	0.227733	-1.46408	0.143173	0.231313	FALSE
F9Z36_1243	oxoglutarate_dehydrogenase_(succinyl-transferring)%2C_E1_component	19336.3	0.0149484	0.194297	0.0769356	0.938675	0.962165	FALSE
F9Z36_1244	citrate_(Si)-synthase	11454.6	-0.804332	0.204328	-3.93648	8.27e-05	0.000405465	FALSE
F9Z36_1245	flavinator_of_succinate_dehydrogenase_family_protein	842.263	-0.217798	0.276151	-0.788691	0.430292	0.552817	FALSE
F9Z36_1246	succinate_dehydrogenase_and_fumarate_reductase_iron-sulfur_family_protein	2414.27	0.321748	0.22028	1.46063	0.144116	0.23212	FALSE
F9Z36_1247	succinate_dehydrogenase%2C_flavoprotein_subunit	7828.95	-0.130156	0.148075	-0.878989	0.379407	0.500849	FALSE
F9Z36_1248	succinate_dehydrogenase%2C_hydrophobic_membrane_anchor_protein	347.941	-0.758299	0.414198	-1.83076	0.0671361	0.127382	FALSE
F9Z36_1249	succinate_dehydrogenase%2C_cytochrome_b556_subunit	1367.89	-0.668701	0.182855	-3.65701	0.000255174	0.00106414	FALSE
F9Z36_1250	pyridine_nucleotide-disulfide_oxidoreductase_family_protein	5608.63	0.327372	0.1816	1.80271	0.0714336	0.133475	FALSE
F9Z36_1251	hybrid_peroxiredoxin_hyPrx5	28954.2	-0.401791	0.205046	-1.95952	0.0500519	0.10044	FALSE
F9Z36_1252	5-methyltetrahydropteroyltriglutamate--_homocysteine_S-methyltransferase	18664.7	-0.209576	0.195801	-1.07035	0.28446	0.401511	FALSE
F9Z36_1253	5%2C10-methylenetetrahydrofolate_reductase	2440.98	1.03102	0.222623	4.63125	3.63e-06	2.44e-05	TRUE
F9Z36_1254	ribosomal_protein_L31	289.417	0.781041	0.300041	2.60312	0.00923802	0.0242269	FALSE
F9Z36_1255	putative_membrane_protein	144.578	-0.259555	0.197637	-1.31329	0.189085	0.289588	FALSE
F9Z36_1256	homoserine_O-acetyltransferase	2042.82	-0.26632	0.139709	-1.90625	0.0566172	0.110743	FALSE
F9Z36_1257	methionine_biosynthesis_protein_MetW	601.898	-0.130178	0.174208	-0.747258	0.454908	0.577118	FALSE
F9Z36_1258	putative_lipoprotein	284.7	-0.0972898	0.177166	-0.549146	0.582905	0.6903	FALSE
F9Z36_1259	putative_lipoprotein	286.199	1.27431	0.182483	6.98317	2.89e-12	8.61e-11	TRUE
F9Z36_1260	translation_elongation_factor_P	6536.52	0.220843	0.237869	0.928425	0.353187	0.47549	FALSE
F9Z36_1261	hypothetical_protein	687.16	0.0530335	0.165023	0.32137	0.74793	0.827556	FALSE
F9Z36_1262	putative_membrane_protein	149.635	-0.0506547	0.253149	-0.200098	0.841404	0.896782	FALSE
F9Z36_1263	tRNA_dimethylallyltransferase	188.607	0.2947	0.294583	1.0004	0.317119	0.438716	FALSE
[truncated: 882 more rows]

## Sheet: 130+PMN_1h_vs_130+PMN_0h_unfilt
ID	attributes	baseMean	log2FoldChange	lfcSE	stat	pvalue	padj	Significant
[truncated: 2,084 more rows]

[truncated: 1 more sheets: H041+PMN_1h_vs_H041+PMN_0h_unfi]
