# Supplementary material for: Dual species transcriptomics reveals conserved metabolic and immunologic processes in interactions between human neutrophils and Neisseria gonorrhoeae
Source: PLoS Pathog. 2024 Jul 8;20(7):e1012369. doi: 10.1371/journal.ppat.1012369 (PMC11257400; doi:10.1371/journal.ppat.1012369)
Supplement: S4 Dataset — (XLSX) [file ppat.1012369.s016.xlsx]

## Sheet: Top 50 DE PMN genes
Ensembl_ID	Gene	KEGG	130+PMN_1h_vs_PMN_1h_LFC	130+PMN_1h_vs_PMN_1h_FDR_	130+PMN_1h_vs_PMN_1h_Significance	H041+PMN_1h_vs_PMN_1h_LFC	H041+PMN_1h_vs_PMN_1h_FDR_	H041+PMN_1h_vs_PMN_1h_Significance	Average_VST
ENSG00000011422	PLAUR	K03985	1.76843	2.6e-18	TRUE	1.32888	3.5e-10	TRUE	14.3643
ENSG00000073756	PTGS2	K11987	2.08058	2.27e-10	TRUE	1.73867	3.5e-07	TRUE	15.0815
ENSG00000087074	PPP1R15A	K14019	2.19542	4.84e-25	TRUE	1.95526	1.19e-19	TRUE	13.492
ENSG00000099985	OSM	K05418	2.7334	1.35e-35	TRUE	2.18343	2.69e-22	TRUE	13.5684
ENSG00000108179	PPIF	K09565	1.48701	0.00016114	TRUE	1.14488	0.00847101	TRUE	13.6924
ENSG00000112137	PHACTR1	-	1.82543	5.89e-13	TRUE	1.81398	1.71e-12	TRUE	12.6641
ENSG00000112715	VEGFA	K05448;K06819;K06724	2.05574	1.22e-08	TRUE	1.77789	2.15e-06	TRUE	11.5384
ENSG00000115956	PLEK	-	1.3795	5.16e-13	TRUE	1.11567	2.34e-08	TRUE	13.6554
ENSG00000118503	TNFAIP3	K11859	1.50989	0.000312046	TRUE	1.04325	0.0300637	TRUE	14.1072
ENSG00000119508	NR4A3	K08559	1.91096	2.72e-12	TRUE	1.71196	1.12e-09	TRUE	12.7219
ENSG00000120129	DUSP1	K04459	1.88886	4.44e-12	TRUE	1.33847	4.92e-06	TRUE	14.3088
ENSG00000125538	IL1B	K04519	2.66685	1.28e-07	TRUE	2.1889	4.11e-05	TRUE	14.2809
ENSG00000125740	FOSB	K09029	1.38787	5.68e-06	TRUE	1.32126	2.68e-05	TRUE	13.4425
ENSG00000128016	ZFP36	K15308	2.28094	3.74e-15	TRUE	2.02646	9.35e-12	TRUE	13.2139
ENSG00000130066	SAT1	K00657	1.17704	1.14e-05	TRUE	1.1248	4.55e-05	TRUE	14.8854
ENSG00000136689	IL1RN	K05481	2.16807	9.87e-06	TRUE	1.56194	0.00432649	TRUE	12.0876
ENSG00000144655	CSRNP1	K17494	1.34303	3.76e-10	TRUE	1.01396	8.86e-06	TRUE	12.7518
ENSG00000157557	ETS2	K02678	1.79409	2.28e-13	TRUE	1.40331	4.84e-08	TRUE	12.2433
ENSG00000158050	DUSP2	K04459	1.80799	7.62e-10	TRUE	1.14814	0.000462592	TRUE	11.3914
ENSG00000160271	RALGDS	K08732	1.61064	2.07e-05	TRUE	1.67174	1.16e-05	TRUE	11.3249
ENSG00000163739	CXCL1	K05505	1.58233	2.97e-08	TRUE	1.52761	1.46e-07	TRUE	11.2841
ENSG00000164691	TAGAP	-	1.75291	5.44e-13	TRUE	1.52237	1.33e-09	TRUE	13.4217
ENSG00000167996	FTH1	K00522	1.13716	5.36e-16	TRUE	1.00615	2.56e-12	TRUE	15.3424
ENSG00000169429	CXCL8	K10030	1.92455	5.94e-09	TRUE	1.64022	1.87e-06	TRUE	16.7218
ENSG00000171223	JUNB	K09028	1.1278	3.89e-06	TRUE	1.04697	3.41e-05	TRUE	12.9139
ENSG00000173391	OLR1	K08763	3.14558	6.94e-10	TRUE	2.52445	2.51e-06	TRUE	11.4368
ENSG00000179388	EGR3	K12497	1.46454	8.22e-11	TRUE	1.29716	2.33e-08	TRUE	11.4302
ENSG00000184557	SOCS3	K04696	1.47504	2.56e-12	TRUE	1.05305	3.14e-06	TRUE	11.4192
ENSG00000205710	C17orf107	-	1.80356	3.89e-14	TRUE	1.44932	5.27e-09	TRUE	11.5693
ENSG00000259379	MTND5P32	-	2.03528	0.000307232	TRUE	1.94429	0.000879813	TRUE	11.2737
ENSG00000026508	CD44	K06256;K06793;K06494	1.12911	0.00209041	TRUE	0.945766	0.0172219	FALSE	13.0517
ENSG00000090339	ICAM1	K06477;K06490;K06464	1.14778	0.000131669	TRUE	0.702329	0.0501871	FALSE	12.8058
ENSG00000100906	NFKBIA	K04734	1.47602	1.55e-05	TRUE	0.950062	0.0158142	FALSE	14.318
ENSG00000103257	SLC7A5	K13780	1.04332	0.00514181	TRUE	0.66421	0.146981	FALSE	11.3262
ENSG00000109320	NFKB1	K02580	1.05541	0.000682789	TRUE	0.826244	0.015656	FALSE	11.5629
ENSG00000110047	EHD1	K12483	1.00224	3.33e-05	TRUE	0.613153	0.0321193	FALSE	13.0828
ENSG00000122861	PLAU	K01348	1.75384	0.0224636	TRUE	1.57437	0.0570464	FALSE	12.8072
ENSG00000123689	G0S2	-	1.15061	1.84e-06	TRUE	0.831069	0.00185997	FALSE	14.1445
ENSG00000132510	KDM6B	K11448	1.24734	1.28e-08	TRUE	0.977695	2.73e-05	FALSE	13.7775
ENSG00000140379	BCL2A1	K02162	1.07894	6.72e-07	TRUE	0.924159	4.93e-05	FALSE	12.8082
ENSG00000144802	NFKBIZ	K14242	1.05754	0.00565874	TRUE	0.644048	0.179546	FALSE	13.7161
ENSG00000170525	PFKFB3	K01103	1.36109	1.13e-08	TRUE	0.87057	0.00114567	FALSE	14.1815
ENSG00000173334	TRIB1	K08814	1.09159	2.25e-08	TRUE	0.851926	4.11e-05	FALSE	13.2046
ENSG00000173846	PLK3	K08862	1.02249	9.36e-05	TRUE	0.793018	0.00588157	FALSE	12.0397
ENSG00000176597	B3GNT5	K03766	1.2483	9.41e-06	TRUE	0.953377	0.00198381	FALSE	11.7695
ENSG00000196878	LAMB3	K05719;K06244;K06525	1.36477	0.000213321	TRUE	0.951557	0.0237131	FALSE	11.5489
ENSG00000231074	HCG18	-	1.30646	0.0015719	TRUE	0.91001	0.0585946	FALSE	11.4195
ENSG00000265972	TXNIP	-	-1.17884	3.03e-10	TRUE	-0.943647	1.54e-06	FALSE	11.9979
ENSG00000280138	AC027290.2	-	1.15541	0.000244528	TRUE	0.733567	0.049392	FALSE	11.8759
ENSG00000202198	RF00100	-	0.999182	0.00936198	FALSE	1.12059	0.00339662	TRUE	16.6827

## Sheet: 130+PMN_1h_vs_PMN_1h_unfiltered
ID	baseMean	log2FoldChange	lfcSE	stat	pvalue	padj	Significant
ENSG00000000419	72.0346	-0.475704	0.227148	-2.09425	0.0362381	0.185863	FALSE
ENSG00000000457	47.9145	-0.450966	0.223843	-2.01465	0.0439413	0.212305	FALSE
ENSG00000000460	13.9343	0.00380808	0.372615	0.0102199	0.991846	0.997389	FALSE
ENSG00000000938	3650.34	-0.279278	0.13931	-2.00473	0.0449923	0.215411	FALSE
ENSG00000001036	13.0012	-0.126372	0.401817	-0.314502	0.75314	0.911032	FALSE
ENSG00000001084	17.8229	-0.00409289	0.303043	-0.013506	0.989224	0.996842	FALSE
ENSG00000001167	445.276	-0.0189751	0.116687	-0.162616	0.870821	0.957242	FALSE
ENSG00000001461	15.605	0.035576	0.33941	0.104817	0.916521	0.974038	FALSE
ENSG00000001497	11.1088	0.0601919	0.405033	0.14861	0.881862	0.961142	FALSE
ENSG00000001561	6.82905	-0.809638	0.499267	-1.62165	0.104878	0.358635	FALSE
ENSG00000001617	6.45953	0.514435	0.444529	1.15726	0.247167	0.56683	FALSE
ENSG00000001629	88.8416	-0.0543601	0.140091	-0.388035	0.69799	0.885377	FALSE
ENSG00000001630	4.36698	0.549616	0.813489	0.675628	0.499277	0.781904	FALSE
ENSG00000001631	42.5057	0.0283035	0.239628	0.118114	0.905977	0.970458	FALSE
ENSG00000002016	5.47988	-0.10286	0.595067	-0.172855	0.862765	0.955231	FALSE
ENSG00000002330	30.6637	0.0474162	0.239879	0.197667	0.843306	0.947761	FALSE
ENSG00000002549	75.4597	-0.368012	0.232365	-1.58377	0.113247	0.373054	FALSE
ENSG00000002586	28.9698	0.0362385	0.345347	0.104934	0.916428	0.974038	FALSE
ENSG00000002726	3.78807	0.307289	0.867939	0.354044	0.723306	0.897993	FALSE
ENSG00000002822	59.8767	0.321679	0.279014	1.15292	0.248945	0.569536	FALSE
ENSG00000002834	2050.4	-0.0949047	0.101339	-0.936507	0.349012	0.666201	FALSE
ENSG00000002919	145.183	0.00351127	0.200725	0.0174929	0.986043	0.995519	FALSE
ENSG00000002933	5.4969	0.20584	0.591715	0.34787	0.727938	0.900214	FALSE
ENSG00000003056	101.287	0.264664	0.228404	1.15875	0.246557	0.566343	FALSE
ENSG00000003137	7.08205	0.348947	0.612488	0.56972	0.568868	0.824655	FALSE
ENSG00000003147	8.65296	-0.436835	0.413615	-1.05614	0.290905	0.613956	FALSE
ENSG00000003393	73.0733	0.166402	0.164567	1.01115	0.311943	0.632083	FALSE
ENSG00000003400	91.1681	-0.0147161	0.190639	-0.0771938	0.938469	0.979872	FALSE
ENSG00000003402	6226.15	0.15911	0.113493	1.40193	0.160935	0.452993	FALSE
ENSG00000003436	2.32119	-0.744468	0.745033	-0.999241	0.317678	0.636417	FALSE
ENSG00000003509	31.7101	-0.516237	0.246931	-2.09061	0.0365631	0.186431	FALSE
ENSG00000003756	868.074	-0.453202	0.123186	-3.679	0.000234146	0.00442391	FALSE
ENSG00000004059	156.396	0.164193	0.202255	0.811811	0.4169	0.722595	FALSE
ENSG00000004139	20.1534	0.733823	0.264367	2.77577	0.00550714	0.0493461	FALSE
ENSG00000004142	47.0382	-0.0671428	0.241193	-0.278378	0.780722	0.922534	FALSE
ENSG00000004399	41.0878	0.208846	0.36186	0.577146	0.563841	0.822391	FALSE
ENSG00000004455	258.996	-0.0398694	0.202627	-0.196763	0.844013	0.947992	FALSE
ENSG00000004468	24.7737	-0.55408	0.285268	-1.94231	0.0520991	0.237816	FALSE
ENSG00000004478	12.9483	-0.0332356	0.344832	-0.0963821	0.923217	0.975277	FALSE
ENSG00000004487	21.8074	-0.214522	0.344704	-0.622336	0.533721	0.804418	FALSE
ENSG00000004534	151.032	-0.0233687	0.114007	-0.204976	0.837591	0.944738	FALSE
ENSG00000004660	251.176	0.100114	0.232232	0.431095	0.666399	0.870996	FALSE
ENSG00000004700	56.3296	-0.239763	0.24071	-0.996066	0.319218	0.637349	FALSE
ENSG00000004766	16.0311	-0.142473	0.367799	-0.387367	0.698484	0.885507	FALSE
ENSG00000004777	15.2247	0.572133	0.380379	1.50411	0.132553	0.408866	FALSE
ENSG00000004779	6.98029	0.215544	0.551051	0.39115	0.695686	0.884238	FALSE
ENSG00000004799	29.4306	-0.89059	0.556343	-1.60079	0.109423	0.365791	FALSE
ENSG00000004809	1.78313	-0.684887	1.04667	-0.654345	0.512889	0.790544	FALSE
ENSG00000004838	4.55115	-0.755629	0.711692	-1.06174	0.288355	0.610691	FALSE
ENSG00000004864	124.012	0.595179	0.241703	2.46244	0.0137994	0.0951591	FALSE
ENSG00000004866	3.24337	-0.595036	0.686007	-0.86739	0.385728	0.696165	FALSE
ENSG00000004897	97.9752	-0.389931	0.197152	-1.97782	0.0479489	0.224941	FALSE
ENSG00000004961	11.0958	-0.0838331	0.383394	-0.21866	0.826915	0.941367	FALSE
ENSG00000004975	38.373	0.213945	0.2828	0.756526	0.449334	0.74741	FALSE
ENSG00000005007	643.802	-0.316611	0.193579	-1.63557	0.10193	0.352847	FALSE
ENSG00000005020	838.016	-0.318372	0.131233	-2.42601	0.015266	0.102016	FALSE
ENSG00000005022	41.7655	0.787293	0.311997	2.5234	0.0116226	0.0852737	FALSE
ENSG00000005059	15.2231	-0.171867	0.52805	-0.325474	0.744822	0.908464	FALSE
ENSG00000005075	38.1947	0.0554812	0.255085	0.217501	0.827818	0.941651	FALSE
ENSG00000005100	11.7611	-0.0907758	0.428993	-0.211602	0.832418	0.943354	FALSE
ENSG00000005156	47.1573	-0.282489	0.213473	-1.3233	0.185736	0.489523	FALSE
ENSG00000005175	80.7486	-0.119389	0.179985	-0.663324	0.507123	0.78629	FALSE
ENSG00000005187	43.8286	-0.537398	0.472575	-1.13717	0.255467	0.57602	FALSE
ENSG00000005189	2.40881	0.509917	0.821603	0.620636	0.534839	0.805406	FALSE
ENSG00000005194	14.9016	-0.084604	0.401948	-0.210485	0.833289	0.943671	FALSE
ENSG00000005206	53.1299	0.828722	0.250562	3.30746	0.000941462	0.0131216	FALSE
ENSG00000005238	520.672	-0.653576	0.174291	-3.7499	0.000176902	0.00356347	FALSE
ENSG00000005249	20.2773	-0.184474	0.425539	-0.433506	0.664647	0.870377	FALSE
ENSG00000005302	246.762	-0.361799	0.168321	-2.14946	0.031598	0.169798	FALSE
ENSG00000005339	2637.01	0.407632	0.116168	3.50897	0.00044984	0.0073426	FALSE
ENSG00000005379	669.695	0.842866	0.343264	2.45545	0.0140709	0.0966949	FALSE
ENSG00000005381	32.3947	-0.116238	0.37597	-0.309169	0.757193	0.913361	FALSE
ENSG00000005436	4.30505	0.165776	0.562703	0.294607	0.768294	0.917791	FALSE
ENSG00000005469	4.25333	0.0401869	0.574189	0.069989	0.944202	0.981715	FALSE
ENSG00000005483	1573.68	-0.0401272	0.195962	-0.204771	0.837751	0.944738	FALSE
ENSG00000005486	146.789	0.587659	0.172854	3.39974	0.000674494	0.0101042	FALSE
ENSG00000005700	24.8773	-0.196531	0.358207	-0.548653	0.583244	0.832531	FALSE
ENSG00000005801	11.7405	-0.191864	0.33248	-0.577069	0.563893	0.822391	FALSE
ENSG00000005810	846.276	0.0561252	0.109771	0.511293	0.609146	0.844483	FALSE
ENSG00000005812	259.763	-1.0095	0.189088	-5.33877	9.35818e-08	5.87969e-06	TRUE
ENSG00000005844	1144.77	0.187909	0.104892	1.79146	0.0732197	0.293504	FALSE
ENSG00000005882	3.88042	0.181725	0.688361	0.263996	0.791783	0.926665	FALSE
ENSG00000005889	409.076	-0.304338	0.0938175	-3.24394	0.00117888	0.0156563	FALSE
ENSG00000005893	1252.48	-0.113272	0.155309	-0.729331	0.465799	0.759292	FALSE
ENSG00000005961	22.8497	-0.324516	0.336762	-0.963634	0.335229	0.652244	FALSE
ENSG00000006007	163.072	-0.287932	0.153047	-1.88133	0.0599276	0.258961	FALSE
ENSG00000006015	38.0215	0.250484	0.312535	0.801459	0.422866	0.725999	FALSE
ENSG00000006025	13.6464	0.398924	0.371488	1.07385	0.282888	0.604594	FALSE
ENSG00000006062	109.286	-0.109447	0.223501	-0.489694	0.62435	0.852845	FALSE
ENSG00000006125	680.679	0.164872	0.158235	1.04194	0.297438	0.619596	FALSE
ENSG00000006194	287.974	0.401827	0.155317	2.58713	0.00967781	0.0748553	FALSE
ENSG00000006282	7.73296	0.247512	0.447023	0.55369	0.579791	0.831661	FALSE
ENSG00000006327	100.247	-1.59974	0.392412	-4.07669	4.56808e-05	0.00117223	TRUE
ENSG00000006432	10.3274	-0.131002	0.45315	-0.289093	0.772511	0.919705	FALSE
ENSG00000006451	16.7254	-0.0421538	0.329223	-0.12804	0.898117	0.968525	FALSE
ENSG00000006459	923.616	-0.039599	0.152746	-0.259248	0.795444	0.927801	FALSE
ENSG00000006530	5.83982	-0.522002	0.533898	-0.97772	0.328213	0.6453	FALSE
ENSG00000006534	83.7821	0.0285598	0.23151	0.123363	0.901819	0.969518	FALSE
ENSG00000006555	11.8582	-0.0740756	0.44767	-0.165469	0.868575	0.956074	FALSE
ENSG00000006576	70.9747	0.0852043	0.216252	0.394004	0.693578	0.883189	FALSE
ENSG00000006607	52.7294	-0.299628	0.177649	-1.68663	0.0916748	0.332833	FALSE
ENSG00000006625	3.38001	0.100273	0.79243	0.126538	0.899306	0.96912	FALSE
ENSG00000006634	26.9971	0.272078	0.261195	1.04167	0.297566	0.619596	FALSE
ENSG00000006652	7784.19	0.26764	0.223014	1.2001	0.230099	0.54612	FALSE
ENSG00000006695	2.5643	-1.25742	0.891466	-1.41051	0.158388	0.449964	FALSE
ENSG00000006712	192.603	0.739133	0.165432	4.46789	7.89962e-06	0.000273295	FALSE
ENSG00000006715	251.183	-0.0782535	0.148476	-0.527043	0.598164	0.840102	FALSE
ENSG00000006744	21.3427	0.176998	0.288875	0.612715	0.540065	0.808361	FALSE
ENSG00000006756	36.259	-0.460885	0.242836	-1.89793	0.0577057	0.253511	FALSE
ENSG00000006831	277.113	-0.27044	0.169502	-1.5955	0.110601	0.368275	FALSE
ENSG00000007047	54.9694	0.336499	0.197804	1.70117	0.0889107	0.327606	FALSE
ENSG00000007080	4.89904	0.748422	0.551803	1.35632	0.174997	0.475009	FALSE
ENSG00000007129	16.479	-0.622035	0.34173	-1.82025	0.0687203	0.282947	FALSE
ENSG00000007168	830.34	-0.0813083	0.131985	-0.616042	0.537867	0.806902	FALSE
ENSG00000007202	704.295	0.150671	0.0818472	1.84088	0.0656391	0.275359	FALSE
ENSG00000007237	1042.89	0.0889055	0.11841	0.750829	0.452756	0.749193	FALSE
ENSG00000007255	3.01835	-0.206129	0.714456	-0.288512	0.772955	0.919723	FALSE
ENSG00000007264	12.3607	0.265116	0.4039	0.65639	0.511573	0.789294	FALSE
ENSG00000007312	7.29261	-0.850784	0.569622	-1.49359	0.135282	0.412761	FALSE
ENSG00000007314	2.26031	0.839944	0.84389	0.995324	0.319579	0.637748	FALSE
ENSG00000007341	168.289	0.329946	0.220028	1.49956	0.133728	0.410194	FALSE
ENSG00000007350	56.0361	0.550212	0.29356	1.87427	0.0608929	0.261278	FALSE
ENSG00000007376	18.115	-0.353793	0.326518	-1.08353	0.278573	0.599431	FALSE
ENSG00000007392	124.894	-0.131907	0.185778	-0.710025	0.477689	0.768641	FALSE
ENSG00000007402	2.98021	-0.0844405	0.688769	-0.122596	0.902427	0.969607	FALSE
ENSG00000007516	166.37	0.459662	0.23175	1.98344	0.0473184	0.222841	FALSE
ENSG00000007520	32.0941	0.250875	0.42123	0.595577	0.551458	0.815317	FALSE
ENSG00000007541	59.7583	0.563126	0.219711	2.56303	0.0103765	0.0785703	FALSE
ENSG00000007545	30.4238	0.126859	0.26934	0.470998	0.637642	0.859582	FALSE
ENSG00000007923	8.62252	0.125858	0.453364	0.277609	0.781313	0.922883	FALSE
ENSG00000007944	987.158	-0.243753	0.14755	-1.65201	0.0985324	0.346321	FALSE
ENSG00000007968	8.19869	0.164431	0.434582	0.378366	0.705159	0.888208	FALSE
ENSG00000008018	133.875	-0.385368	0.162324	-2.37407	0.0175931	0.112957	FALSE
ENSG00000008056	3.54835	-0.270699	0.63879	-0.423768	0.671735	0.872985	FALSE
ENSG00000008083	1183.28	0.0936199	0.127928	0.731815	0.464281	0.758457	FALSE
ENSG00000008086	192.451	-0.353808	0.132293	-2.67443	0.00748568	0.0620343	FALSE
ENSG00000008118	50.0368	1.35331	0.515554	2.62496	0.00866599	0.06886	FALSE
ENSG00000008128	21.1526	0.957175	0.364417	2.62659	0.00862445	0.0686033	FALSE
ENSG00000008130	2980.15	-0.267985	0.132618	-2.02072	0.0433083	0.210145	FALSE
ENSG00000008226	29.7968	-0.117227	0.284084	-0.412648	0.679864	0.876815	FALSE
ENSG00000008256	80.5915	0.507867	0.235193	2.15936	0.0308222	0.167011	FALSE
ENSG00000008282	34.1549	-0.556633	0.22385	-2.48664	0.0128957	0.0909075	FALSE
ENSG00000008283	31.8005	0.669882	0.260585	2.57068	0.0101499	0.0773358	FALSE
ENSG00000008294	3591.22	0.309557	0.186161	1.66285	0.0963433	0.341934	FALSE
ENSG00000008300	3.783	-0.34625	0.590093	-0.586771	0.557358	0.818916	FALSE
ENSG00000008324	14.5486	0.191591	0.331086	0.578674	0.562809	0.822321	FALSE
ENSG00000008382	14.4526	0.669464	0.292644	2.28764	0.0221585	0.133644	FALSE
ENSG00000008394	3.60309	-1.78561	0.638243	-2.7977	0.00514673	0.0469943	TRUE
ENSG00000008405	62.2026	0.32994	0.210925	1.56425	0.117758	0.381944	FALSE
ENSG00000008438	91.8211	-0.351727	0.222648	-1.57974	0.114166	0.37463	FALSE
ENSG00000008441	3.00008	-0.555512	0.746119	-0.744536	0.456552	0.752195	FALSE
ENSG00000008513	871.063	0.0412581	0.121386	0.33989	0.733939	0.902588	FALSE
ENSG00000008516	4054.83	0.401647	0.173042	2.3211	0.0202816	0.126028	FALSE
ENSG00000008517	28.6877	-0.162057	0.317679	-0.51013	0.60996	0.844863	FALSE
ENSG00000008710	53.0162	0.382135	0.329718	1.15898	0.246466	0.566343	FALSE
ENSG00000008838	14.1607	-0.12063	0.359607	-0.33545	0.737286	0.904077	FALSE
ENSG00000008853	8.18053	0.471907	0.524868	0.899096	0.368602	0.682501	FALSE
ENSG00000008869	146.763	-0.174885	0.174873	-1.00007	0.317277	0.636368	FALSE
ENSG00000008952	326.448	-0.226923	0.244562	-0.927875	0.353472	0.669972	FALSE
ENSG00000008988	139.139	-0.0796826	0.304918	-0.261325	0.793842	0.927594	FALSE
ENSG00000009307	1186.55	-0.240268	0.0880653	-2.7283	0.00636617	0.0548996	FALSE
ENSG00000009335	111.843	0.0598602	0.131418	0.455495	0.648753	0.863279	FALSE
ENSG00000009413	370.901	-0.0117201	0.17038	-0.0687878	0.945159	0.981807	FALSE
ENSG00000009694	28.8017	-0.41615	0.440005	-0.945786	0.344258	0.660763	FALSE
ENSG00000009780	18.8144	-0.213024	0.304874	-0.698728	0.484722	0.772948	FALSE
ENSG00000009790	1462.35	-1.13339	0.200155	-5.66254	1.49147e-08	1.211e-06	TRUE
ENSG00000009830	18.0857	0.3751	0.329767	1.13747	0.255342	0.57588	FALSE
ENSG00000009844	46.9651	-0.33185	0.232589	-1.42676	0.153648	0.442714	FALSE
ENSG00000009954	75.681	0.0111665	0.200073	0.0558121	0.955491	0.98436	FALSE
ENSG00000010017	179.413	-0.0439338	0.138955	-0.316174	0.751871	0.910814	FALSE
ENSG00000010030	24.1386	0.314435	0.396023	0.793982	0.427206	0.729661	FALSE
ENSG00000010072	52.6015	-0.271132	0.201895	-1.34293	0.179294	0.480925	FALSE
ENSG00000010165	7.94741	-0.43538	0.556532	-0.782309	0.434033	0.734979	FALSE
ENSG00000010219	2.13845	-0.140214	0.775054	-0.180908	0.85644	0.953245	FALSE
ENSG00000010244	612.99	-1.02757	0.172829	-5.94557	2.75492e-09	2.62763e-07	TRUE
ENSG00000010256	58.9447	-0.359848	0.292992	-1.22818	0.219378	0.533393	FALSE
ENSG00000010270	62.7531	0.167418	0.196568	0.851704	0.394378	0.703252	FALSE
ENSG00000010278	59.6833	0.201941	0.295277	0.683903	0.494036	0.778239	FALSE
ENSG00000010292	95.0232	-0.156115	0.155512	-1.00388	0.315437	0.635223	FALSE
ENSG00000010295	67.9722	0.0210176	0.257185	0.0817218	0.934868	0.97843	FALSE
ENSG00000010310	23.6021	1.08135	0.496468	2.17808	0.0294002	0.161629	FALSE
ENSG00000010318	7.81758	-0.544984	0.49402	-1.10316	0.269957	0.5902	FALSE
ENSG00000010322	175.18	0.105921	0.163111	0.649381	0.516092	0.793329	FALSE
ENSG00000010327	111.375	0.419523	0.421268	0.995856	0.31932	0.637473	FALSE
ENSG00000010361	65.6621	0.47491	0.234512	2.0251	0.0428568	0.208336	FALSE
ENSG00000010379	6.80199	-0.422116	0.474485	-0.88963	0.373664	0.686994	FALSE
ENSG00000010404	1732.3	-0.00177327	0.105849	-0.0167529	0.986634	0.995753	FALSE
ENSG00000010539	317.302	-0.32964	0.172788	-1.90777	0.0564206	0.250256	FALSE
ENSG00000010610	57.2118	0.208361	0.357563	0.582725	0.560079	0.820326	FALSE
ENSG00000010626	6.92435	0.46525	0.728914	0.638279	0.523292	0.797736	FALSE
ENSG00000010671	163.699	-0.152487	0.163275	-0.933928	0.350341	0.667262	FALSE
ENSG00000010803	23.0643	-0.115984	0.303029	-0.382749	0.701906	0.886863	FALSE
ENSG00000010810	79.2954	0.29871	0.359542	0.830807	0.406082	0.714368	FALSE
ENSG00000010818	628.47	-0.138754	0.259936	-0.533799	0.59348	0.838611	FALSE
ENSG00000011007	41.4451	-0.263166	0.264753	-0.994005	0.32022	0.638384	FALSE
ENSG00000011009	83.7959	-0.0777407	0.217415	-0.357568	0.720666	0.896162	FALSE
ENSG00000011021	47.3864	0.648048	0.235221	2.75506	0.00586822	0.0518769	FALSE
ENSG00000011028	2.76034	-0.503529	0.824927	-0.610392	0.541602	0.809132	FALSE
ENSG00000011105	2.43012	-0.350103	0.918088	-0.38134	0.702951	0.887308	FALSE
ENSG00000011114	124.719	-0.319119	0.130322	-2.44869	0.0143377	0.0980442	FALSE
ENSG00000011132	41.2078	-0.122957	0.276026	-0.445454	0.655992	0.866369	FALSE
ENSG00000011198	1323.83	-0.0800004	0.183494	-0.435985	0.662848	0.8698	FALSE
ENSG00000011201	4.20444	-0.169022	0.546962	-0.30902	0.757306	0.913361	FALSE
ENSG00000011243	150.198	-0.0900193	0.175055	-0.514234	0.607088	0.843752	FALSE
ENSG00000011258	125.48	-0.27013	0.171491	-1.57519	0.115213	0.376886	FALSE
ENSG00000011260	37.0732	0.141138	0.222172	0.635266	0.525255	0.799254	FALSE
ENSG00000011275	332.347	0.14929	0.078625	1.89876	0.0575961	0.2531	FALSE
ENSG00000011295	102.853	0.780523	0.210428	3.70922	0.000207899	0.0039996	FALSE
ENSG00000011304	234.747	0.164954	0.161119	1.0238	0.305929	0.626714	FALSE
ENSG00000011376	18.0203	-0.0525452	0.286758	-0.183239	0.854611	0.952805	FALSE
ENSG00000011405	291.046	-0.111015	0.185573	-0.598227	0.549688	0.814314	FALSE
ENSG00000011422	18184.4	1.76843	0.186854	9.46421	2.95793e-21	2.60183e-18	TRUE
ENSG00000011426	4.49252	-0.750627	0.659078	-1.1389	0.254743	0.575289	FALSE
ENSG00000011451	40.8359	0.0484061	0.197072	0.245626	0.805972	0.93249	FALSE
ENSG00000011454	158.772	0.0897726	0.146729	0.611824	0.540654	0.808708	FALSE
ENSG00000011478	69.1886	1.54878	0.221716	6.98541	2.84024e-12	5.99595e-10	TRUE
ENSG00000011485	5.52728	1.12699	0.600984	1.87525	0.060759	0.261147	FALSE
ENSG00000011523	20.1787	-0.451883	0.286911	-1.57499	0.115258	0.376886	FALSE
ENSG00000011566	20.4758	0.415333	0.37381	1.11108	0.266534	0.586196	FALSE
ENSG00000011590	1.98297	0.221565	0.922958	0.24006	0.810284	0.934618	FALSE
ENSG00000011600	1765.29	-0.151693	0.174697	-0.868324	0.385217	0.695893	FALSE
ENSG00000011638	5.58342	0.258869	0.479565	0.5398	0.589335	0.83604	FALSE
ENSG00000012048	71.9099	-0.196033	0.157529	-1.24443	0.213342	0.526869	FALSE
ENSG00000012061	86.3981	0.407777	0.16536	2.46599	0.0136635	0.0945102	FALSE
ENSG00000012124	16.4335	-0.378145	0.355015	-1.06515	0.286808	0.608738	FALSE
ENSG00000012171	83.7359	0.4021	0.29718	1.35305	0.176039	0.476124	FALSE
ENSG00000012174	2.87669	-0.768672	0.742144	-1.03575	0.300321	0.621784	FALSE
ENSG00000012211	14.7196	-0.610236	0.332771	-1.8338	0.0666835	0.277809	FALSE
ENSG00000012223	78.652	-0.486443	0.288346	-1.68701	0.0916015	0.332833	FALSE
ENSG00000012232	607.728	-0.336112	0.148821	-2.2585	0.0239144	0.140132	FALSE
ENSG00000012660	1574.26	-0.0304568	0.137838	-0.22096	0.825123	0.940739	FALSE
ENSG00000012779	1971.22	-0.240281	0.1242	-1.93464	0.053035	0.240465	FALSE
ENSG00000012817	2.06469	-0.0365522	1.0251	-0.0356571	0.971556	0.990084	FALSE
ENSG00000012822	436.984	0.0345205	0.128144	0.269388	0.787631	0.924985	FALSE
ENSG00000012963	24.9881	0.0936805	0.265306	0.353103	0.724011	0.898379	FALSE
ENSG00000012983	53.1428	0.0398661	0.315631	0.126306	0.89949	0.96912	FALSE
ENSG00000013016	6.3105	-0.252211	0.500386	-0.504033	0.614238	0.847191	FALSE
ENSG00000013275	110.305	0.473255	0.161168	2.93641	0.00332031	0.034315	FALSE
ENSG00000013288	265.899	0.1296	0.146893	0.882274	0.377628	0.689698	FALSE
ENSG00000013297	9.48781	-0.712303	0.647178	-1.10063	0.271058	0.591109	FALSE
ENSG00000013306	16.0334	0.481975	0.35727	1.34905	0.177321	0.478121	FALSE
ENSG00000013364	1178.23	0.0898176	0.138812	0.647047	0.517602	0.794469	FALSE
ENSG00000013374	217.618	-0.325946	0.133125	-2.44842	0.0143484	0.0980442	FALSE
ENSG00000013375	16.9121	-0.665358	0.342079	-1.94505	0.0517695	0.236966	FALSE
ENSG00000013441	1392.23	-0.349637	0.124089	-2.81763	0.00483796	0.0449264	FALSE
ENSG00000013503	15.1638	0.54643	0.364179	1.50044	0.133499	0.410028	FALSE
ENSG00000013523	6.60441	0.0875836	0.504835	0.17349	0.862267	0.955218	FALSE
ENSG00000013561	25.5126	0.00141981	0.239759	0.00592181	0.995275	0.998555	FALSE
ENSG00000013563	100.171	-0.832455	0.210997	-3.94534	7.96866e-05	0.00186639	FALSE
ENSG00000013573	7.74944	-0.0681173	0.591626	-0.115136	0.908338	0.971212	FALSE
ENSG00000013583	9.75597	-0.497463	0.436252	-1.14031	0.254157	0.574835	FALSE
ENSG00000013588	3.28715	1.12993	0.648881	1.74135	0.0816218	0.312305	FALSE
ENSG00000013619	13.9852	1.07427	0.458487	2.34308	0.0191254	0.12045	FALSE
ENSG00000013725	28.9166	0.556221	0.44172	1.25922	0.207952	0.520719	FALSE
ENSG00000013810	801.892	0.250353	0.17208	1.45486	0.145707	0.429847	FALSE
ENSG00000014123	18.4688	-0.718026	0.344999	-2.08124	0.0374117	0.189488	FALSE
ENSG00000014138	21.5461	-0.503487	0.283859	-1.77372	0.0761088	0.299941	FALSE
ENSG00000014164	367.512	0.527838	0.156234	3.37851	0.000728797	0.0106843	FALSE
ENSG00000014216	222.617	-0.0806173	0.185341	-0.434968	0.663586	0.870274	FALSE
ENSG00000014257	171.591	-0.114848	0.143535	-0.80014	0.42363	0.726295	FALSE
ENSG00000014641	15.6539	-0.288445	0.340229	-0.847796	0.396551	0.704466	FALSE
ENSG00000014824	87.7235	-0.0207692	0.160591	-0.12933	0.897097	0.968061	FALSE
ENSG00000014914	7.82194	0.0686111	0.588942	0.116499	0.907257	0.970899	FALSE
ENSG00000014919	41.599	-0.220882	0.299227	-0.738174	0.460409	0.755482	FALSE
ENSG00000015133	118.447	0.317408	0.186758	1.69957	0.089212	0.328222	FALSE
ENSG00000015153	150.635	-0.316156	0.148587	-2.12775	0.0333578	0.175993	FALSE
ENSG00000015171	27.8995	-0.166766	0.361118	-0.461806	0.644221	0.861744	FALSE
ENSG00000015285	1007.29	-0.0186563	0.161181	-0.115747	0.907853	0.971124	FALSE
ENSG00000015475	1985.88	0.211946	0.145834	1.45334	0.146129	0.430688	FALSE
ENSG00000015479	433.623	-0.168587	0.125104	-1.34757	0.177797	0.478913	FALSE
ENSG00000015532	11.6218	-0.00593392	0.463786	-0.0127945	0.989792	0.996922	FALSE
ENSG00000015568	13.7996	0.321421	0.466295	0.689309	0.490629	0.775282	FALSE
ENSG00000015676	69.0462	0.231748	0.192711	1.20257	0.229144	0.545242	FALSE
ENSG00000016391	5.52112	0.0652247	0.942129	0.0692312	0.944806	0.981757	FALSE
ENSG00000016864	11.915	-0.230418	0.380862	-0.604992	0.545184	0.81104	FALSE
ENSG00000017260	121.766	0.0668128	0.128412	0.520301	0.602854	0.842097	FALSE
ENSG00000017797	408.906	-0.116717	0.183683	-0.635425	0.525151	0.799245	FALSE
ENSG00000018189	17.8304	-0.391956	0.418041	-0.937601	0.34845	0.665714	FALSE
ENSG00000018280	13647.2	0.691977	0.189579	3.65006	0.000262175	0.00482677	FALSE
ENSG00000018510	44.3436	-0.123886	0.225772	-0.548721	0.583197	0.832531	FALSE
ENSG00000018610	23.2362	-0.165414	0.26377	-0.627115	0.530584	0.802362	FALSE
ENSG00000018699	6.08965	0.543422	0.515925	1.0533	0.292205	0.614969	FALSE
ENSG00000018869	1.84993	-0.699991	1.00875	-0.693917	0.487734	0.773855	FALSE
ENSG00000019144	23.2672	1.12626	0.493654	2.28148	0.02252	0.134805	FALSE
ENSG00000019169	2.19639	0.543251	0.876099	0.620079	0.535206	0.805429	FALSE
ENSG00000019485	9.40653	-0.204935	0.393975	-0.520172	0.602944	0.842097	FALSE
ENSG00000019582	1206.8	0.114442	0.18347	0.623768	0.53278	0.803846	FALSE
ENSG00000019991	7.3116	-0.524355	0.549184	-0.954789	0.339684	0.65651	FALSE
ENSG00000019995	406.25	-0.19313	0.148558	-1.30003	0.193591	0.500587	FALSE
ENSG00000020129	7.58622	0.555987	0.493823	1.12588	0.260215	0.580937	FALSE
ENSG00000020181	2.54014	0.468697	0.817926	0.573031	0.566623	0.823829	FALSE
ENSG00000020256	1.87216	0.0436657	0.855319	0.0510519	0.959284	0.985424	FALSE
ENSG00000020426	8.28241	0.172711	0.463533	0.372597	0.709448	0.890636	FALSE
ENSG00000020577	2.5971	-0.433843	0.814596	-0.532587	0.59432	0.83905	FALSE
ENSG00000020633	157.839	0.302853	0.274211	1.10445	0.269397	0.589546	FALSE
ENSG00000020922	74.313	-0.22297	0.211267	-1.05539	0.291245	0.614102	FALSE
ENSG00000021355	2119.41	0.155148	0.170566	0.909607	0.36303	0.677549	FALSE
ENSG00000021574	243.721	-0.382563	0.116177	-3.29292	0.000991509	0.0136272	FALSE
ENSG00000021762	30.8758	0.40545	0.29818	1.35975	0.173909	0.472857	FALSE
ENSG00000021776	148.21	-0.0495929	0.17976	-0.275884	0.782637	0.923267	FALSE
ENSG00000022267	3.31002	-0.0582365	0.703926	-0.082731	0.934065	0.978242	FALSE
ENSG00000022277	924.497	0.232675	0.127639	1.82292	0.068316	0.282193	FALSE
ENSG00000022556	7.42721	0.619884	0.459074	1.35029	0.176922	0.4774	FALSE
ENSG00000022567	2881.79	0.419174	0.182054	2.30247	0.021309	0.130516	FALSE
ENSG00000022840	830.769	-0.164657	0.131862	-1.24871	0.211772	0.52466	FALSE
ENSG00000022976	44.8624	0.348757	0.1926	1.81079	0.070174	0.286284	FALSE
ENSG00000023041	74.4468	0.175764	0.183113	0.959868	0.337122	0.653897	FALSE
ENSG00000023171	63.3801	0.380932	0.202634	1.8799	0.0601216	0.259516	FALSE
ENSG00000023191	121.159	0.590228	0.26958	2.18944	0.0285651	0.158987	FALSE
ENSG00000023228	95.8908	-0.413873	0.165562	-2.4998	0.0124262	0.0887721	FALSE
ENSG00000023287	1229.84	0.0431801	0.157724	0.273771	0.784261	0.923555	FALSE
ENSG00000023318	218.946	-0.116785	0.161146	-0.724715	0.468627	0.761705	FALSE
ENSG00000023330	86.7038	-0.313503	0.279763	-1.1206	0.262458	0.583239	FALSE
ENSG00000023445	784.939	-0.197519	0.34702	-0.569186	0.56923	0.824774	FALSE
ENSG00000023516	74.9745	-0.444572	0.201981	-2.20106	0.0277319	0.155868	FALSE
ENSG00000023572	11.2248	-0.484045	0.348113	-1.39048	0.164383	0.457775	FALSE
ENSG00000023608	40.5778	0.698007	0.301535	2.31485	0.0206214	0.127489	FALSE
ENSG00000023697	22.8437	-0.269831	0.307112	-0.878609	0.379613	0.691647	FALSE
ENSG00000023734	324.622	-0.0958352	0.170453	-0.562238	0.573954	0.827934	FALSE
ENSG00000023839	37.1517	0.163847	0.211391	0.775089	0.438287	0.738487	FALSE
ENSG00000023892	507.93	0.0712145	0.154737	0.460229	0.645352	0.861744	FALSE
ENSG00000023902	434.863	-0.719228	0.173629	-4.14231	3.4382e-05	0.00093857	FALSE
ENSG00000023909	104.845	-0.488012	0.369349	-1.32128	0.186409	0.490188	FALSE
ENSG00000024048	2296.59	-0.118248	0.130967	-0.902882	0.366589	0.680854	FALSE
ENSG00000024862	56.2957	-0.167205	0.206036	-0.811537	0.417057	0.722595	FALSE
ENSG00000025039	166.715	-0.311589	0.145303	-2.1444	0.0320005	0.17112	FALSE
ENSG00000025156	5.43136	-0.651093	0.535688	-1.21543	0.224201	0.53928	FALSE
ENSG00000025293	773.091	-0.0951315	0.176227	-0.539825	0.589318	0.83604	FALSE
ENSG00000025434	3.18602	-0.896506	0.781173	-1.14764	0.251117	0.571995	FALSE
ENSG00000025708	1621.39	-0.23327	0.177417	-1.31481	0.188572	0.493743	FALSE
ENSG00000025770	240.439	0.514955	0.198527	2.59387	0.00949012	0.0737277	FALSE
ENSG00000025772	5.5151	-0.16066	0.522727	-0.30735	0.758577	0.913687	FALSE
ENSG00000025796	110.074	0.0648013	0.198743	0.326055	0.744382	0.908137	FALSE
ENSG00000025800	184.163	-0.236588	0.115003	-2.05724	0.0396635	0.19742	FALSE
ENSG00000026025	5057.79	0.354628	0.140565	2.52288	0.0116399	0.0852821	FALSE
ENSG00000026036	3.96471	0.712285	0.62594	1.13794	0.255144	0.575782	FALSE
ENSG00000026103	460.658	-0.334035	0.175689	-1.90129	0.0572642	0.252553	FALSE
ENSG00000026297	1090.6	0.174205	0.251093	0.69379	0.487814	0.773892	FALSE
ENSG00000026508	6113.1	1.12911	0.288698	3.91106	9.1892e-05	0.00209041	TRUE
ENSG00000026652	75.8886	-0.307377	0.319108	-0.963239	0.335428	0.652356	FALSE
ENSG00000026751	100.906	3.08674	0.550855	5.60354	2.10022e-08	1.57858e-06	TRUE
ENSG00000026950	563.053	0.0841372	0.12071	0.697017	0.485792	0.773089	FALSE
ENSG00000027001	1.81482	0.990381	0.939744	1.05388	0.291936	0.614821	FALSE
ENSG00000027075	397.282	1.83062	0.252052	7.26286	3.7899e-13	9.06399e-11	TRUE
ENSG00000027697	2305.32	-0.266062	0.135494	-1.96365	0.0495709	0.229759	FALSE
ENSG00000027847	8.45506	0.817408	0.480967	1.69951	0.0892231	0.328222	FALSE
ENSG00000027869	17.7176	1.03528	0.45258	2.28752	0.0221657	0.133644	FALSE
ENSG00000028116	50.5464	-0.397491	0.214262	-1.85516	0.0635732	0.268845	FALSE
ENSG00000028137	5577.89	0.144602	0.180553	0.800884	0.423199	0.726089	FALSE
ENSG00000028203	20.8898	0.0555218	0.332112	0.167178	0.86723	0.956074	FALSE
ENSG00000028277	127.597	0.299035	0.149794	1.99631	0.0459004	0.218352	FALSE
ENSG00000028310	81.703	-0.0423793	0.182578	-0.232117	0.816447	0.936861	FALSE
ENSG00000028528	210.8	-0.143782	0.132135	-1.08814	0.276534	0.596832	FALSE
ENSG00000028839	35.3441	-0.0338729	0.220743	-0.15345	0.878044	0.959386	FALSE
ENSG00000029153	3.28774	-0.30567	0.803917	-0.380226	0.703778	0.887669	FALSE
ENSG00000029363	1432.3	-0.280771	0.207526	-1.35294	0.176075	0.476139	FALSE
ENSG00000029364	114.297	0.0532964	0.153565	0.347062	0.728545	0.900543	FALSE
ENSG00000029534	2.09006	-0.833369	0.818101	-1.01866	0.308363	0.62884	FALSE
ENSG00000029639	6.16649	-0.738048	0.562404	-1.31231	0.189416	0.495051	FALSE
ENSG00000029725	201.055	-0.0714723	0.121084	-0.590272	0.555008	0.817854	FALSE
ENSG00000029993	1.8329	-0.0463655	0.991682	-0.0467544	0.962709	0.986458	FALSE
ENSG00000030066	91.5782	0.033602	0.140069	0.239896	0.810411	0.934618	FALSE
ENSG00000030110	49.6221	-0.351063	0.18104	-1.93914	0.0524839	0.238924	FALSE
ENSG00000030419	60.105	-0.387828	0.343938	-1.12761	0.259484	0.580365	FALSE
ENSG00000030582	748.108	-0.110064	0.24054	-0.457572	0.64726	0.86261	FALSE
ENSG00000031003	581.948	-0.092477	0.125853	-0.734803	0.46246	0.756887	FALSE
ENSG00000031081	22.6011	-0.483185	0.360124	-1.34172	0.179687	0.481304	FALSE
ENSG00000031691	2.39446	-1.47443	0.903548	-1.63183	0.102716	0.354242	FALSE
ENSG00000031698	75.0316	0.170154	0.161788	1.05171	0.292933	0.615719	FALSE
ENSG00000031823	125.877	0.405473	0.17052	2.37786	0.0174135	0.11246	FALSE
ENSG00000032219	498.64	-0.128354	0.118079	-1.08702	0.277026	0.597244	FALSE
ENSG00000032389	17.9406	-0.274995	0.325416	-0.845059	0.398078	0.705876	FALSE
ENSG00000032444	598.963	0.150386	0.227301	0.661616	0.508217	0.787031	FALSE
ENSG00000032742	80.7404	0.0638162	0.224562	0.28418	0.776272	0.920461	FALSE
ENSG00000033011	2.63905	-0.132819	0.806688	-0.164647	0.869221	0.956452	FALSE
ENSG00000033030	55.8601	-0.0429305	0.183102	-0.234463	0.814626	0.936184	FALSE
ENSG00000033050	13.7475	-0.675512	0.369012	-1.8306	0.0671606	0.278988	FALSE
ENSG00000033100	249.022	-0.256515	0.205412	-1.24878	0.211746	0.52466	FALSE
ENSG00000033170	8.32107	0.346787	0.42571	0.814608	0.415297	0.721461	FALSE
ENSG00000033178	280.592	-0.0972992	0.221334	-0.439604	0.660224	0.868794	FALSE
ENSG00000033327	2145.82	0.117486	0.11617	1.01133	0.311857	0.632083	FALSE
ENSG00000033627	378.945	-0.244835	0.147464	-1.6603	0.0968536	0.342754	FALSE
ENSG00000033800	1027.2	-0.422714	0.148543	-2.84574	0.00443081	0.0422608	FALSE
ENSG00000033867	43.8418	0.220454	0.258886	0.851546	0.394466	0.703252	FALSE
ENSG00000034053	9.46124	-0.112023	0.593407	-0.188779	0.850266	0.950648	FALSE
ENSG00000034152	3276.7	0.35755	0.221153	1.61675	0.105931	0.359994	FALSE
ENSG00000034239	2.97483	0.0388327	0.715392	0.0542816	0.956711	0.984698	FALSE
ENSG00000034510	442.759	0.12234	0.259974	0.470585	0.637937	0.859686	FALSE
ENSG00000034533	14.2894	0.395266	0.351501	1.12451	0.260796	0.581657	FALSE
ENSG00000034677	341.224	-0.408045	0.128741	-3.16951	0.00152695	0.0191419	FALSE
ENSG00000034693	3.05788	0.172034	0.632066	0.272177	0.785486	0.923761	FALSE
ENSG00000034713	487.014	1.33215	0.211283	6.30507	2.88061e-10	3.71154e-08	TRUE
ENSG00000035115	14.1912	0.237847	0.335138	0.709699	0.477891	0.768641	FALSE
ENSG00000035141	11.596	0.225329	0.441885	0.509927	0.610103	0.844863	FALSE
ENSG00000035403	579.436	-0.227724	0.10705	-2.12726	0.0333986	0.17609	FALSE
ENSG00000035499	2.2802	-0.151325	0.812114	-0.186335	0.852182	0.951657	FALSE
ENSG00000035664	531.474	-0.138321	0.122234	-1.1316	0.257801	0.578235	FALSE
ENSG00000035681	737.87	1.53945	0.280357	5.49101	3.99632e-08	2.76305e-06	TRUE
ENSG00000035687	165.96	-1.07702	0.237091	-4.54265	5.55519e-06	0.000202196	TRUE
ENSG00000035720	7.15469	-0.932187	0.526965	-1.76898	0.076898	0.301442	FALSE
ENSG00000035862	513.497	0.0467806	0.122966	0.380434	0.703623	0.887669	FALSE
ENSG00000035928	60.5732	-0.0749582	0.228217	-0.328452	0.74257	0.907243	FALSE
ENSG00000036054	290.627	-0.168804	0.164073	-1.02884	0.303557	0.624175	FALSE
ENSG00000036257	653.595	-0.0591098	0.105512	-0.560219	0.57533	0.828931	FALSE
ENSG00000036448	7.80742	0.632279	0.520422	1.21494	0.224391	0.539341	FALSE
ENSG00000036549	23.9855	-0.3288	0.294503	-1.11646	0.264227	0.584789	FALSE
ENSG00000036672	2.63807	1.24871	0.771373	1.61882	0.105486	0.359251	FALSE
ENSG00000037241	8.77351	1.49321	0.473387	3.15431	0.00160878	0.0198844	TRUE
ENSG00000037474	47.78	0.139288	0.207978	0.669725	0.503033	0.783662	FALSE
ENSG00000037637	177.27	0.00467727	0.11285	0.0414467	0.96694	0.988351	FALSE
ENSG00000037749	51.8027	-0.516904	0.180252	-2.86767	0.00413505	0.0401166	FALSE
ENSG00000037757	14.3746	-0.195999	0.434406	-0.451188	0.651854	0.865404	FALSE
ENSG00000038002	5.71354	0.443574	0.564154	0.786263	0.431713	0.733246	FALSE
ENSG00000038210	34.2262	0.0790372	0.280923	0.281348	0.778443	0.921709	FALSE
ENSG00000038219	3719.15	-0.0345657	0.123085	-0.280829	0.778842	0.921826	FALSE
ENSG00000038274	157.884	-0.209094	0.156015	-1.34022	0.180174	0.482118	FALSE
ENSG00000038358	96.6134	0.384405	0.16186	2.37492	0.0175527	0.112837	FALSE
ENSG00000038382	75.703	0.091211	0.199915	0.456249	0.648211	0.863173	FALSE
ENSG00000038427	1077.1	0.0570845	0.348197	0.163943	0.869776	0.956729	FALSE
ENSG00000038532	181.672	0.179501	0.130289	1.37772	0.16829	0.464505	FALSE
ENSG00000038945	4.84263	0.301667	0.543423	0.555124	0.57881	0.830951	FALSE
ENSG00000039123	56.5085	-0.2766	0.194185	-1.42441	0.154327	0.444035	FALSE
ENSG00000039319	1617.29	0.625119	0.2315	2.70029	0.00692788	0.0586886	FALSE
ENSG00000039523	301.875	-0.269698	0.214486	-1.25742	0.208603	0.52146	FALSE
ENSG00000039650	164.194	0.288619	0.19306	1.49497	0.134921	0.412235	FALSE
ENSG00000040199	10.6774	-0.631678	0.389619	-1.62127	0.104959	0.35869	FALSE
ENSG00000040275	1.84292	-0.310005	0.927668	-0.334176	0.738247	0.904688	FALSE
ENSG00000040341	82.9225	-0.224417	0.20298	-1.10561	0.268895	0.589066	FALSE
ENSG00000040487	27.8729	0.430036	0.269339	1.59663	0.110348	0.36775	FALSE
ENSG00000040531	34.1256	0.11593	0.296078	0.391552	0.69539	0.884122	FALSE
ENSG00000040633	64.1663	-0.31711	0.267127	-1.18712	0.235182	0.553125	FALSE
ENSG00000040933	685.258	-0.558094	0.149927	-3.72243	0.000197316	0.00384269	FALSE
ENSG00000041353	15.952	-0.368601	0.454412	-0.811161	0.417273	0.722595	FALSE
ENSG00000041357	87.5074	-0.593149	0.213439	-2.77901	0.00545254	0.0489955	FALSE
ENSG00000041802	71.2421	0.13686	0.139417	0.981656	0.326269	0.643636	FALSE
ENSG00000041988	8.11289	0.964776	0.450326	2.14239	0.0321619	0.171685	FALSE
ENSG00000042062	3.56813	-0.466074	0.721918	-0.645606	0.518535	0.794846	FALSE
ENSG00000042088	32.0439	-0.701445	0.262438	-2.6728	0.00752212	0.0622245	FALSE
ENSG00000042286	4.00409	-0.631541	0.578154	-1.09234	0.274683	0.594865	FALSE
ENSG00000042317	3.76537	-0.136549	0.699911	-0.195095	0.845319	0.948617	FALSE
ENSG00000042429	65.7199	-1.03271	0.216818	-4.76303	1.9071e-06	8.0952e-05	TRUE
ENSG00000042445	25.496	-0.0274816	0.330604	-0.0831254	0.933752	0.978107	FALSE
ENSG00000042493	93.308	-0.470308	0.202963	-2.31721	0.0204922	0.126888	FALSE
ENSG00000042753	17.818	0.0205012	0.372372	0.0550556	0.956094	0.984463	FALSE
ENSG00000042832	185.078	-1.39982	0.323043	-4.33324	1.46933e-05	0.000467147	TRUE
ENSG00000042980	137.974	-0.194178	0.192057	-1.01104	0.311996	0.632083	FALSE
ENSG00000043093	160.219	-0.406699	0.183007	-2.22231	0.0262621	0.149542	FALSE
ENSG00000043143	111.793	-0.170385	0.234491	-0.726617	0.467461	0.760512	FALSE
ENSG00000043462	11406.2	0.758325	0.213775	3.5473	0.000389205	0.0065696	FALSE
ENSG00000043514	4.3984	-0.0351709	0.70836	-0.0496512	0.9604	0.985809	FALSE
ENSG00000044090	24.54	0.0849078	0.266192	0.318972	0.749748	0.910374	FALSE
ENSG00000044115	328.911	0.125579	0.0939694	1.33638	0.181425	0.483757	FALSE
ENSG00000044446	273.933	0.00733371	0.106137	0.0690968	0.944913	0.981757	FALSE
ENSG00000044459	19.1764	-0.393163	0.313086	-1.25577	0.209201	0.522441	FALSE
ENSG00000044574	1150.43	0.621354	0.257435	2.41364	0.0157942	0.10471	FALSE
ENSG00000046647	5.65954	0.416224	0.599998	0.69371	0.487864	0.773892	FALSE
ENSG00000046651	83.3483	0.2653	0.178241	1.48843	0.136637	0.414783	FALSE
ENSG00000047056	180.094	-0.35882	0.146977	-2.44134	0.0146328	0.0992211	FALSE
ENSG00000047188	250.74	0.254436	0.233629	1.08906	0.276127	0.596355	FALSE
ENSG00000047230	6.91632	0.376311	0.475021	0.792199	0.428245	0.730568	FALSE
ENSG00000047249	78.9019	0.119663	0.204575	0.584935	0.558592	0.819567	FALSE
ENSG00000047315	225.469	-0.14776	0.119726	-1.23416	0.217145	0.530809	FALSE
ENSG00000047346	422.166	-0.218861	0.156454	-1.39888	0.161849	0.454271	FALSE
ENSG00000047365	234.098	-0.403184	0.237468	-1.69785	0.0895369	0.328766	FALSE
ENSG00000047410	1434.18	-0.0274702	0.121847	-0.225448	0.821631	0.938863	FALSE
ENSG00000047578	377.358	0.390286	0.115191	3.38817	0.000703613	0.0103824	FALSE
ENSG00000047579	48.8839	0.638871	0.226472	2.82097	0.00478782	0.044644	FALSE
ENSG00000047597	8.22762	0.245689	0.517488	0.474773	0.634948	0.858418	FALSE
ENSG00000047621	20.5731	0.119653	0.359725	0.332625	0.739417	0.905289	FALSE
ENSG00000047634	27.4789	0.170711	0.296286	0.576172	0.564499	0.822544	FALSE
ENSG00000047644	877.535	0.223692	0.118372	1.88974	0.0587928	0.256746	FALSE
ENSG00000047648	3.70548	-0.468999	0.666176	-0.704017	0.481422	0.771182	FALSE
ENSG00000047849	56.7397	0.186419	0.204179	0.913019	0.361233	0.676132	FALSE
ENSG00000047932	29.8882	-0.463209	0.283139	-1.63597	0.101845	0.352847	FALSE
ENSG00000048028	18.0027	-0.308801	0.441834	-0.698908	0.48461	0.772925	FALSE
ENSG00000048052	39.6207	-0.407272	0.224129	-1.81713	0.069197	0.284349	FALSE
ENSG00000048140	9.06882	-0.0571363	0.521109	-0.109644	0.912692	0.972524	FALSE
ENSG00000048162	4.87982	1.07354	0.72339	1.48404	0.137798	0.417003	FALSE
ENSG00000048392	531.186	-0.63956	0.139092	-4.59811	4.2634e-06	0.000162499	FALSE
ENSG00000048405	166.085	-0.203282	0.140113	-1.45084	0.146824	0.431853	FALSE
ENSG00000048471	144.42	0.165074	0.118813	1.38936	0.164725	0.458352	FALSE
ENSG00000048544	19.2582	-0.333703	0.313471	-1.06454	0.287084	0.608894	FALSE
ENSG00000048649	282.789	-0.0474998	0.121139	-0.392111	0.694976	0.884033	FALSE
ENSG00000048707	1066.37	0.0914859	0.155135	0.589718	0.55538	0.817911	FALSE
ENSG00000048740	2641.8	0.0930223	0.169676	0.548236	0.58353	0.832531	FALSE
ENSG00000048828	773.265	0.111041	0.09483	1.17095	0.241619	0.560604	FALSE
ENSG00000048991	37.4311	-0.263655	0.21666	-1.2169	0.223641	0.538726	FALSE
ENSG00000049089	52.3156	0.369004	0.286583	1.2876	0.197885	0.506239	FALSE
ENSG00000049167	31.4105	-0.742227	0.372204	-1.99414	0.0461366	0.219035	FALSE
ENSG00000049239	171.806	0.0208753	0.162857	0.128182	0.898005	0.968525	FALSE
ENSG00000049245	289.4	-0.184124	0.120549	-1.52738	0.126667	0.397979	FALSE
ENSG00000049246	4.12194	0.506339	0.570357	0.887758	0.374671	0.68723	FALSE
ENSG00000049249	94.3646	-0.486495	0.169744	-2.86606	0.00415619	0.0402723	FALSE
ENSG00000049323	9.56622	-0.267808	0.446366	-0.599974	0.548523	0.813628	FALSE
ENSG00000049449	4.53405	0.162956	0.669983	0.243224	0.807832	0.933197	FALSE
ENSG00000049541	29.8977	-0.0649221	0.255748	-0.253852	0.79961	0.929941	FALSE
ENSG00000049618	199.549	0.291087	0.113034	2.57521	0.0100178	0.0765503	FALSE
ENSG00000049656	262.526	0.847576	0.140505	6.03234	1.61604e-09	1.63354e-07	FALSE
ENSG00000049759	5.09499	1.25864	0.526146	2.39219	0.016748	0.109332	FALSE
ENSG00000049769	7.28027	0.293557	0.636142	0.461465	0.644465	0.861744	FALSE
ENSG00000049860	161.327	-0.0837941	0.171581	-0.488365	0.625291	0.853068	FALSE
ENSG00000050130	54.2093	-0.191113	0.196357	-0.973294	0.330407	0.647035	FALSE
ENSG00000050327	3.90183	0.605164	0.522223	1.15882	0.246528	0.566343	FALSE
ENSG00000050344	4.61163	-0.924756	0.650596	-1.4214	0.155201	0.445337	FALSE
ENSG00000050393	5.25524	-0.255209	0.589016	-0.433281	0.664811	0.870377	FALSE
ENSG00000050426	18.9955	-0.360314	0.320034	-1.12586	0.260223	0.580937	FALSE
ENSG00000050438	35.7152	0.309115	0.359308	0.860307	0.38962	0.699366	FALSE
ENSG00000050628	4.58338	-0.191415	0.64517	-0.296689	0.766704	0.917068	FALSE
ENSG00000050748	43.1654	0.0349216	0.175638	0.198828	0.842398	0.94701	FALSE
ENSG00000050767	1.8481	-0.0388638	0.851827	-0.0456241	0.96361	0.986893	FALSE
ENSG00000051009	271.361	0.23159	0.173377	1.33576	0.181628	0.483964	FALSE
ENSG00000051108	507.167	-0.479716	0.121218	-3.95746	7.5752e-05	0.00178214	FALSE
ENSG00000051128	16.3937	0.495463	0.422876	1.17165	0.241337	0.560255	FALSE
ENSG00000051341	2.34487	-1.05861	0.856854	-1.23546	0.216658	0.530064	FALSE
ENSG00000051382	299.134	-0.0130573	0.138012	-0.0946102	0.924624	0.975277	FALSE
ENSG00000051523	1378.83	0.0740141	0.172261	0.429662	0.667441	0.870996	FALSE
ENSG00000051596	3.42879	-1.05852	0.812766	-1.30237	0.19279	0.499774	FALSE
ENSG00000051620	291.34	-0.218031	0.1253	-1.74008	0.0818454	0.313009	FALSE
ENSG00000051825	25.8976	-0.106218	0.256889	-0.41348	0.679255	0.876642	FALSE
ENSG00000052126	2.30754	-0.368945	0.825356	-0.447013	0.654866	0.866113	FALSE
ENSG00000052344	1.89045	1.46204	0.952925	1.53426	0.124965	0.396215	FALSE
ENSG00000052723	61.5524	-0.447677	0.170953	-2.61872	0.00882605	0.0698016	FALSE
ENSG00000052749	3725.39	0.506716	0.232796	2.17666	0.0295062	0.161988	FALSE
ENSG00000052795	56.8777	0.369538	0.241184	1.53218	0.125477	0.396542	FALSE
ENSG00000052802	6.11238	-1.04795	0.471573	-2.22225	0.0262664	0.149542	FALSE
ENSG00000052841	178.381	-0.298801	0.173733	-1.71989	0.0854531	0.320459	FALSE
ENSG00000053254	805.29	0.0429472	0.120117	0.357543	0.720685	0.896162	FALSE
ENSG00000053371	5.59113	0.445471	0.508077	0.876779	0.380607	0.692024	FALSE
ENSG00000053372	3.22692	-0.687987	0.825883	-0.833031	0.404827	0.712656	FALSE
ENSG00000053501	21.6738	1.31067	0.341188	3.84148	0.000122294	0.00263798	TRUE
ENSG00000053524	17.6459	3.09216	0.457104	6.76466	1.33618e-11	2.48892e-09	TRUE
ENSG00000053770	60.8258	-0.623452	0.221268	-2.81764	0.00483785	0.0449264	FALSE
ENSG00000053900	51.675	-0.183132	0.241435	-0.758512	0.448145	0.746499	FALSE
ENSG00000053918	175.335	0.551974	0.200389	2.75451	0.00587795	0.0519049	FALSE
ENSG00000054116	45.756	-0.149712	0.262818	-0.569643	0.56892	0.824655	FALSE
ENSG00000054118	605.954	-0.393346	0.14789	-2.65972	0.00782056	0.0638262	FALSE
ENSG00000054179	13.8759	0.0812848	0.389312	0.208791	0.834612	0.944103	FALSE
ENSG00000054219	70.6806	-0.462318	0.182119	-2.53855	0.0111314	0.0828214	FALSE
ENSG00000054267	1129.95	-0.0365797	0.118306	-0.309197	0.757172	0.913361	FALSE
ENSG00000054277	7.33043	0.342248	0.508827	0.672621	0.501189	0.782639	FALSE
ENSG00000054282	74.5941	-0.423485	0.207632	-2.03959	0.041391	0.202821	FALSE
ENSG00000054392	2.0261	1.16295	0.93484	1.24402	0.213494	0.526869	FALSE
ENSG00000054523	1424.87	-0.00986084	0.17642	-0.0558943	0.955426	0.98436	FALSE
ENSG00000054598	2.7558	1.03475	0.99524	1.0397	0.298481	0.620365	FALSE
ENSG00000054611	347.308	0.175924	0.126551	1.39014	0.164485	0.457939	FALSE
ENSG00000054654	3989.49	0.0125214	0.140093	0.0893792	0.928781	0.977008	FALSE
ENSG00000054793	21.6019	-0.332171	0.28532	-1.16421	0.244341	0.563696	FALSE
ENSG00000054965	160.944	-0.142431	0.120319	-1.18378	0.2365	0.554728	FALSE
ENSG00000054967	4902.38	0.52862	0.245615	2.15223	0.0313791	0.168922	FALSE
ENSG00000054983	826.622	-0.0236657	0.227157	-0.104182	0.917025	0.974038	FALSE
ENSG00000055044	30.3895	-0.118581	0.293637	-0.403836	0.686333	0.880014	FALSE
ENSG00000055070	314.073	0.142735	0.16204	0.880864	0.378391	0.690454	FALSE
ENSG00000055118	49.0983	-0.150387	0.491407	-0.306035	0.759578	0.91386	FALSE
ENSG00000055130	44.254	0.177165	0.189968	0.932606	0.351023	0.66816	FALSE
ENSG00000055147	30.3684	-0.481959	0.257412	-1.87232	0.0611617	0.261864	FALSE
ENSG00000055163	2140.17	-0.303866	0.163227	-1.86162	0.0626572	0.266282	FALSE
ENSG00000055208	1047.1	0.104273	0.180838	0.57661	0.564203	0.822391	FALSE
ENSG00000055211	86.6402	0.0844579	0.179297	0.471052	0.637604	0.859582	FALSE
ENSG00000055332	368.605	-0.452076	0.200904	-2.25021	0.0244358	0.141528	FALSE
ENSG00000055483	844.41	1.38827	0.247762	5.60325	2.10371e-08	1.57858e-06	TRUE
ENSG00000055609	4458.15	0.0552543	0.12515	0.441505	0.658847	0.867992	FALSE
ENSG00000055917	792.833	-0.0539954	0.116935	-0.461756	0.644257	0.861744	FALSE
ENSG00000055950	8.83968	0.643395	0.461225	1.39497	0.163025	0.455515	FALSE
ENSG00000056050	2.95027	0.343785	0.697281	0.493036	0.621987	0.851333	FALSE
ENSG00000056097	149.185	-0.0761847	0.161033	-0.473101	0.636141	0.85863	FALSE
ENSG00000056277	4.71608	-0.773615	0.660585	-1.17111	0.241556	0.560539	FALSE
ENSG00000056558	1045.55	1.85769	0.360252	5.15664	2.51418e-07	1.40661e-05	TRUE
ENSG00000056586	230.733	-0.311995	0.107257	-2.90886	0.00362751	0.0366758	FALSE
ENSG00000056972	32.971	-0.196603	0.290345	-0.677136	0.49832	0.781254	FALSE
ENSG00000057252	240.277	-0.385314	0.164082	-2.34831	0.0188589	0.119516	FALSE
ENSG00000057294	5.64904	0.384507	0.666906	0.576553	0.564242	0.822391	FALSE
ENSG00000057468	1.83856	-0.752461	0.99991	-0.752529	0.451733	0.748345	FALSE
ENSG00000057608	349.438	-0.31129	0.147975	-2.10367	0.0354069	0.182605	FALSE
ENSG00000057657	158.668	0.82392	0.21544	3.82435	0.000131117	0.0027894	FALSE
ENSG00000057663	58.463	-0.0950592	0.166424	-0.571187	0.567873	0.824345	FALSE
ENSG00000057704	2143.4	-0.131321	0.152265	-0.862454	0.388438	0.698256	FALSE
ENSG00000057757	59.4175	-0.0667642	0.208431	-0.320318	0.748727	0.910351	FALSE
ENSG00000057935	3.92756	0.131588	0.77692	0.169372	0.865504	0.955749	FALSE
ENSG00000058056	2.97497	-0.368284	0.830322	-0.443543	0.657373	0.867207	FALSE
ENSG00000058063	1623.91	-0.212085	0.189481	-1.11929	0.263014	0.583783	FALSE
ENSG00000058091	244.436	-0.143227	0.147438	-0.971445	0.331327	0.647647	FALSE
ENSG00000058262	148.144	-0.136758	0.168699	-0.810663	0.417559	0.722807	FALSE
ENSG00000058272	1299.66	-0.102028	0.151647	-0.672797	0.501077	0.782639	FALSE
ENSG00000058453	32.062	0.181371	0.322076	0.563132	0.573345	0.827477	FALSE
ENSG00000058600	171.673	0.220414	0.191371	1.15176	0.249418	0.570158	FALSE
ENSG00000058668	653.937	0.0806312	0.129268	0.623753	0.53279	0.803846	FALSE
ENSG00000058673	976.084	-0.177976	0.116123	-1.53264	0.125364	0.396343	FALSE
ENSG00000058729	9.84501	-0.545948	0.411633	-1.3263	0.184741	0.488234	FALSE
ENSG00000058799	77.5704	0.0940868	0.191579	0.491113	0.623347	0.852431	FALSE
ENSG00000058804	13.6417	0.460724	0.352103	1.30849	0.190707	0.496867	FALSE
ENSG00000058866	127.106	0.074531	0.178634	0.417228	0.676512	0.875146	FALSE
ENSG00000059122	16.6227	0.207287	0.347902	0.59582	0.551295	0.815239	FALSE
ENSG00000059145	331.846	-0.00807569	0.210145	-0.0384291	0.969346	0.989341	FALSE
ENSG00000059377	1308.55	-0.0912426	0.0979528	-0.931495	0.351598	0.668565	FALSE
ENSG00000059378	154.797	-0.0607938	0.161735	-0.375886	0.707002	0.889053	FALSE
ENSG00000059573	2.89009	-0.857446	0.773223	-1.10892	0.267463	0.587957	FALSE
ENSG00000059588	17.9982	0.244568	0.351426	0.695931	0.486472	0.77317	FALSE
ENSG00000059691	1.91744	0.317328	0.837285	0.378997	0.70469	0.888193	FALSE
ENSG00000059728	10894.5	-0.192269	0.181716	-1.05807	0.290021	0.612824	FALSE
ENSG00000059758	627.661	-0.138514	0.137723	-1.00574	0.314539	0.634274	FALSE
ENSG00000059769	23.2579	-0.279186	0.37987	-0.734953	0.462368	0.756815	FALSE
ENSG00000059804	6702.11	-0.166943	0.145491	-1.14745	0.251196	0.572082	FALSE
ENSG00000059915	1.90473	-0.0703081	0.826055	-0.0851131	0.932171	0.977667	FALSE
ENSG00000060069	687.989	0.115716	0.162405	0.712512	0.476148	0.767469	FALSE
ENSG00000060138	261.029	0.77547	0.209292	3.7052	0.000211225	0.00404883	FALSE
ENSG00000060237	1669.94	0.204106	0.0867301	2.35334	0.0186055	0.11821	FALSE
ENSG00000060339	77.3671	0.241246	0.171184	1.40928	0.158752	0.450473	FALSE
ENSG00000060491	315.168	-0.075778	0.217286	-0.348747	0.727279	0.899821	FALSE
ENSG00000060558	115.587	0.651971	0.250274	2.60502	0.00918678	0.0719003	FALSE
ENSG00000060642	27.0777	-0.714719	0.283427	-2.52171	0.0116787	0.0854085	FALSE
ENSG00000060688	18.9288	0.0282036	0.291425	0.0967781	0.922903	0.975277	FALSE
ENSG00000060749	22.7256	-0.277005	0.295828	-0.936373	0.349081	0.666201	FALSE
ENSG00000060762	78.5278	-0.17558	0.283939	-0.618372	0.53633	0.806127	FALSE
ENSG00000060971	630.47	-0.0773507	0.204401	-0.378426	0.705114	0.888208	FALSE
ENSG00000060982	32.0103	-1.05019	0.376584	-2.78873	0.00529152	0.0479844	TRUE
ENSG00000061273	442.42	0.0213412	0.161497	0.132146	0.894869	0.967093	FALSE
ENSG00000061656	58.2694	0.390268	0.250036	1.56085	0.11856	0.383719	FALSE
ENSG00000061676	4.95416	-1.57725	0.576651	-2.7352	0.00623428	0.0540975	FALSE
ENSG00000061794	5.23305	-0.278002	0.568503	-0.489008	0.624836	0.852878	FALSE
ENSG00000061918	2.86169	0.128404	0.702396	0.182809	0.854948	0.95286	FALSE
ENSG00000061936	190.101	0.265635	0.146009	1.81931	0.0688649	0.283352	FALSE
ENSG00000061938	430.668	0.383783	0.240237	1.59751	0.110151	0.367391	FALSE
ENSG00000061987	535.679	0.00286179	0.125381	0.0228247	0.98179	0.993651	FALSE
ENSG00000062194	912.88	-0.0554705	0.191545	-0.289594	0.772126	0.919537	FALSE
ENSG00000062282	3143.54	0.331004	0.148533	2.22849	0.0258477	0.14769	FALSE
ENSG00000062485	141.711	-0.113633	0.15567	-0.729956	0.465417	0.759216	FALSE
ENSG00000062582	5.15964	1.52013	0.664812	2.28656	0.0222217	0.133778	FALSE
ENSG00000062598	140.55	0.137681	0.134699	1.02213	0.306717	0.627747	FALSE
ENSG00000062650	625.553	-0.0390467	0.116675	-0.334663	0.737879	0.904552	FALSE
ENSG00000062716	3617.41	0.243478	0.148518	1.63939	0.101133	0.351149	FALSE
ENSG00000062725	103.966	-0.446161	0.151187	-2.95105	0.00316698	0.0331451	FALSE
ENSG00000062822	19.9694	0.707915	0.377822	1.87368	0.0609752	0.261447	FALSE
ENSG00000063015	34.1901	1.07793	0.330395	3.26255	0.00110413	0.0149035	TRUE
ENSG00000063046	455.224	-0.114927	0.149748	-0.767471	0.442801	0.742049	FALSE
ENSG00000063127	11.5769	-0.0357504	0.426284	-0.0838653	0.933164	0.977815	FALSE
ENSG00000063169	65.4846	0.69875	0.215112	3.24831	0.00116092	0.0154721	FALSE
ENSG00000063176	11.8805	-0.13515	0.430541	-0.313908	0.753591	0.91129	FALSE
ENSG00000063177	110.371	0.209827	0.285445	0.735086	0.462287	0.756815	FALSE
ENSG00000063244	241.558	0.362088	0.170728	2.12085	0.0339348	0.17791	FALSE
ENSG00000063245	363.222	0.410639	0.179144	2.29223	0.0218923	0.132856	FALSE
ENSG00000063322	275.479	1.09394	0.125729	8.70073	3.2976e-18	1.80038e-15	TRUE
ENSG00000063438	8.48522	0.519806	0.414853	1.25299	0.21021	0.523723	FALSE
ENSG00000063587	17.2514	0.264096	0.334452	0.789638	0.429739	0.731895	FALSE
ENSG00000063601	157.576	0.160488	0.144064	1.11401	0.265276	0.584974	FALSE
ENSG00000063761	3.44522	-0.0911564	0.727737	-0.12526	0.900318	0.969182	FALSE
ENSG00000063854	34.3804	0.200682	0.31961	0.627896	0.530072	0.80213	FALSE
ENSG00000063978	155.319	-0.0837386	0.129948	-0.644399	0.519316	0.795245	FALSE
ENSG00000064012	1176.14	-0.640677	0.140571	-4.55768	5.17224e-06	0.000191785	FALSE
ENSG00000064102	8.31811	0.0364375	0.398876	0.0913507	0.927214	0.976525	FALSE
ENSG00000064115	33.2318	-0.309631	0.217682	-1.4224	0.15491	0.444812	FALSE
ENSG00000064201	94.4705	-0.127937	0.253568	-0.504546	0.613878	0.847044	FALSE
ENSG00000064225	108.008	0.0420813	0.204891	0.205384	0.837272	0.944738	FALSE
ENSG00000064270	248.83	0.129171	0.335892	0.384561	0.700562	0.886445	FALSE
ENSG00000064313	176.215	-0.126425	0.157261	-0.80392	0.421443	0.725079	FALSE
ENSG00000064393	213.964	-0.145227	0.129755	-1.11924	0.263038	0.583783	FALSE
ENSG00000064419	273.056	-0.359042	0.111036	-3.23357	0.00122252	0.0160898	FALSE
ENSG00000064490	59.2382	0.182388	0.198753	0.917662	0.358796	0.67443	FALSE
ENSG00000064545	2.46948	0.637226	0.738863	0.862442	0.388444	0.698256	FALSE
ENSG00000064547	808.602	0.26714	0.197931	1.34966	0.177124	0.477833	FALSE
ENSG00000064601	253.9	0.110776	0.145476	0.761473	0.446375	0.744962	FALSE
ENSG00000064607	129.266	-0.10334	0.145398	-0.710741	0.477245	0.768354	FALSE
ENSG00000064651	28.2072	-0.129805	0.223883	-0.579787	0.562058	0.821705	FALSE
ENSG00000064666	2806.22	0.216779	0.144139	1.50395	0.132594	0.408866	FALSE
ENSG00000064687	1502.75	0.507855	0.203441	2.49633	0.0125487	0.0894168	FALSE
ENSG00000064703	31.2071	-0.538083	0.240396	-2.23831	0.0252006	0.14525	FALSE
ENSG00000064726	60.3146	-0.19236	0.187325	-1.02688	0.304477	0.625425	FALSE
ENSG00000064763	160.829	0.00330159	0.153569	0.0214991	0.982848	0.993896	FALSE
ENSG00000064886	4.38219	-0.716159	0.603541	-1.1866	0.235387	0.553361	FALSE
ENSG00000064932	3224.86	0.189195	0.18476	1.02401	0.305833	0.626714	FALSE
ENSG00000064933	8.02488	-0.0141021	0.478982	-0.0294418	0.976512	0.991266	FALSE
ENSG00000064961	112.528	0.978083	0.222975	4.38651	1.15182e-05	0.000377572	FALSE
ENSG00000064989	2.32888	-0.355822	0.750129	-0.474348	0.635252	0.858418	FALSE
ENSG00000064995	52.3455	0.110728	0.214851	0.51537	0.606294	0.84339	FALSE
ENSG00000064999	247.387	0.0581123	0.150961	0.384948	0.700276	0.886411	FALSE
ENSG00000065000	329.776	0.348529	0.179972	1.93657	0.0527977	0.240007	FALSE
ENSG00000065029	43.1985	-0.0116297	0.255334	-0.045547	0.963671	0.986893	FALSE
ENSG00000065060	41.5118	-0.279925	0.219045	-1.27793	0.201275	0.511029	FALSE
ENSG00000065135	4826.03	-0.129164	0.188773	-0.68423	0.49383	0.778146	FALSE
ENSG00000065150	43.9308	1.06039	0.255053	4.15752	3.21716e-05	0.000884329	TRUE
ENSG00000065154	154.067	-0.211324	0.131228	-1.61036	0.10732	0.362118	FALSE
ENSG00000065183	16.4048	-0.11324	0.336748	-0.336275	0.736663	0.904063	FALSE
ENSG00000065243	1281.08	0.0401818	0.217947	0.184365	0.853727	0.952375	FALSE
ENSG00000065268	6.3221	0.622294	0.550772	1.12986	0.258535	0.578981	FALSE
ENSG00000065308	32.7585	-0.177345	0.277177	-0.639826	0.522286	0.797046	FALSE
ENSG00000065357	235.667	-0.510659	0.113447	-4.50129	6.75419e-06	0.000238703	FALSE
ENSG00000065413	2541.78	0.0912397	0.138121	0.66058	0.508882	0.78752	FALSE
ENSG00000065427	44.2409	-0.206201	0.257512	-0.800743	0.42328	0.726089	FALSE
ENSG00000065457	105.865	0.530846	0.195879	2.71007	0.0067269	0.0573704	FALSE
ENSG00000065491	18.5246	-0.0541787	0.296984	-0.182429	0.855246	0.952895	FALSE
ENSG00000065518	18.2518	-0.451752	0.37739	-1.19704	0.23129	0.547795	FALSE
ENSG00000065526	1170.07	0.054698	0.115529	0.473456	0.635888	0.858517	FALSE
ENSG00000065534	4.46463	-0.32532	0.551189	-0.590215	0.555046	0.817854	FALSE
ENSG00000065548	92.3643	-0.320959	0.158587	-2.02387	0.0429833	0.208887	FALSE
ENSG00000065559	543.447	-0.1688	0.163275	-1.03384	0.301209	0.622266	FALSE
ENSG00000065600	8.40956	-0.189709	0.427876	-0.443374	0.657495	0.867293	FALSE
ENSG00000065613	661.923	-0.0356343	0.10675	-0.33381	0.738523	0.904688	FALSE
ENSG00000065615	806.324	-0.237525	0.133917	-1.77367	0.0761172	0.299941	FALSE
ENSG00000065618	5.57451	1.34073	0.556005	2.41136	0.015893	0.104954	FALSE
ENSG00000065621	9.63315	1.01524	0.455513	2.22878	0.0258282	0.147684	FALSE
ENSG00000065665	131.201	0.0588186	0.223705	0.262929	0.792605	0.926833	FALSE
ENSG00000065675	9.32304	-0.38421	0.637427	-0.602752	0.546674	0.812233	FALSE
ENSG00000065802	14.9474	-0.131721	0.329089	-0.400258	0.688966	0.880937	FALSE
ENSG00000065809	1650.97	0.328	0.245317	1.33705	0.181207	0.483495	FALSE
ENSG00000065882	894.017	0.166745	0.121156	1.37628	0.168734	0.465176	FALSE
ENSG00000065883	372.162	-0.109127	0.116346	-0.937952	0.348269	0.665477	FALSE
ENSG00000065911	102.825	-0.233066	0.169042	-1.37874	0.167974	0.464061	FALSE
ENSG00000065923	24.8118	-0.0911173	0.296523	-0.307285	0.758626	0.913687	FALSE
ENSG00000065970	191.45	-0.191296	0.155912	-1.22694	0.219844	0.533756	FALSE
ENSG00000065978	130.709	0.18388	0.279977	0.656767	0.511331	0.789074	FALSE
ENSG00000065989	89.5324	0.333645	0.322261	1.03532	0.300518	0.621784	FALSE
ENSG00000066027	547.694	-0.282668	0.173718	-1.62716	0.103702	0.356165	FALSE
ENSG00000066044	40.6339	0.201699	0.239951	0.840587	0.400579	0.708724	FALSE
ENSG00000066084	1608.52	0.113906	0.103714	1.09826	0.272089	0.591551	FALSE
ENSG00000066117	68.8945	0.083611	0.167093	0.500387	0.616802	0.848686	FALSE
ENSG00000066135	152.354	0.0691212	0.125428	0.551082	0.581578	0.831953	FALSE
ENSG00000066136	300.601	0.33303	0.145216	2.29334	0.0218283	0.132722	FALSE
ENSG00000066279	2.96179	0.689753	0.669388	1.03042	0.302811	0.62356	FALSE
ENSG00000066294	82.7804	0.0908122	0.200195	0.453619	0.650103	0.864063	FALSE
ENSG00000066322	80.4371	-0.220864	0.201851	-1.09419	0.273872	0.594001	FALSE
ENSG00000066336	2314.82	0.161067	0.187294	0.859967	0.389807	0.699408	FALSE
ENSG00000066379	39.5116	-0.471807	0.229744	-2.05362	0.0400124	0.198657	FALSE
ENSG00000066422	256.943	-0.46608	0.137453	-3.39084	0.000696775	0.0103103	FALSE
ENSG00000066427	75.704	0.144796	0.179458	0.806853	0.419751	0.724015	FALSE
ENSG00000066455	52.9087	-0.0895097	0.179468	-0.498751	0.617955	0.849491	FALSE
ENSG00000066468	15.7002	-0.165185	0.50989	-0.323961	0.745967	0.90916	FALSE
ENSG00000066557	12.6721	0.0887075	0.414669	0.213924	0.830607	0.942964	FALSE
ENSG00000066583	11.3637	0.498841	0.372686	1.3385	0.180733	0.483078	FALSE
ENSG00000066651	6.79551	-0.0640681	0.494514	-0.129558	0.896916	0.968022	FALSE
ENSG00000066654	104.743	-0.408264	0.162666	-2.50983	0.0120788	0.0873739	FALSE
ENSG00000066697	2.91055	1.39345	0.703993	1.97935	0.0477762	0.224396	FALSE
ENSG00000066739	283.054	0.0381501	0.157349	0.242455	0.808428	0.933545	FALSE
ENSG00000066777	842.996	-0.0100305	0.141217	-0.071029	0.943375	0.981293	FALSE
ENSG00000066827	122.227	0.0727055	0.13861	0.524534	0.599907	0.840709	FALSE
ENSG00000066855	13.3258	-0.110298	0.379261	-0.290824	0.771186	0.919165	FALSE
ENSG00000066923	2.70026	-0.781047	0.749224	-1.04247	0.297192	0.619596	FALSE
ENSG00000066926	8.2765	-0.394791	0.500439	-0.788888	0.430177	0.731992	FALSE
ENSG00000066933	41.2558	-0.343582	0.25154	-1.36591	0.171966	0.470224	FALSE
ENSG00000067048	451.237	1.56879	0.472325	3.32141	0.000895635	0.0125938	TRUE
ENSG00000067057	9.42087	-0.348434	0.445759	-0.781666	0.434411	0.73499	FALSE
ENSG00000067064	542.201	-0.085197	0.129289	-0.658964	0.509919	0.788278	FALSE
ENSG00000067066	945.447	-0.426875	0.146758	-2.90871	0.00362925	0.0366758	FALSE
ENSG00000067082	2687.75	0.526699	0.138594	3.80029	0.000144526	0.003003	FALSE
ENSG00000067141	2.94736	-0.140338	0.744868	-0.188407	0.850558	0.950648	FALSE
ENSG00000067167	109.13	-0.476245	0.212502	-2.24113	0.0250176	0.144353	FALSE
ENSG00000067182	2366.44	0.00531495	0.181882	0.029222	0.976688	0.991266	FALSE
ENSG00000067191	2.60425	0.473846	0.895238	0.529297	0.5966	0.839821	FALSE
ENSG00000067208	215.294	-0.081727	0.145797	-0.560554	0.575102	0.82883	FALSE
ENSG00000067221	6.67814	-0.500919	0.470446	-1.06478	0.286978	0.608756	FALSE
ENSG00000067225	382.358	-0.321559	0.18234	-1.76351	0.0778145	0.303907	FALSE
ENSG00000067248	37.9461	-0.206608	0.253363	-0.815463	0.414807	0.721164	FALSE
ENSG00000067334	809.616	0.745887	0.219809	3.39334	0.000690452	0.0102359	FALSE
ENSG00000067365	365.678	-0.230557	0.181761	-1.26846	0.204632	0.515179	FALSE
ENSG00000067369	728.095	0.085009	0.184267	0.461337	0.644557	0.861744	FALSE
ENSG00000067533	3.04508	-0.67169	0.681079	-0.986214	0.324028	0.641132	FALSE
ENSG00000067560	1571.97	0.162826	0.0947832	1.71788	0.085819	0.321071	FALSE
ENSG00000067596	334.12	0.0214953	0.125447	0.171349	0.863949	0.955494	FALSE
ENSG00000067601	5.63388	1.21818	0.480466	2.5354	0.0112318	0.0832939	FALSE
ENSG00000067606	202.658	0.310615	0.260442	1.19265	0.233008	0.550423	FALSE
ENSG00000067646	6.18119	0.782985	0.752197	1.04093	0.297908	0.620057	FALSE
ENSG00000067704	26.8139	-0.22904	0.267426	-0.856462	0.391742	0.700655	FALSE
ENSG00000067798	11.5684	-0.319533	0.437102	-0.731026	0.464763	0.758618	FALSE
ENSG00000067829	57.1317	0.217622	0.216847	1.00357	0.315585	0.635223	FALSE
ENSG00000067836	9.89756	-0.205415	0.442348	-0.464375	0.642379	0.861744	FALSE
ENSG00000067840	5.99884	0.367221	0.629942	0.582944	0.559931	0.820186	FALSE
ENSG00000067900	1477.82	0.0571853	0.120247	0.475563	0.634386	0.858114	FALSE
ENSG00000067955	72.853	-0.222268	0.180122	-1.23399	0.217207	0.530879	FALSE
ENSG00000067992	124.596	-0.16187	0.170197	-0.951075	0.341566	0.65791	FALSE
ENSG00000068001	21.177	-0.481991	0.319975	-1.50634	0.13198	0.407815	FALSE
ENSG00000068024	867.293	0.269563	0.15295	1.76243	0.0779973	0.304159	FALSE
ENSG00000068028	140.541	0.0225925	0.226851	0.0995919	0.920668	0.975099	FALSE
ENSG00000068079	42.7888	0.291483	0.266565	1.09348	0.274184	0.59433	FALSE
ENSG00000068097	12.3397	-0.302578	0.468877	-0.645324	0.518717	0.794946	FALSE
ENSG00000068120	37.5101	-0.943329	0.261309	-3.61001	0.000306182	0.00546537	FALSE
ENSG00000068137	2.58951	0.0834198	0.86577	0.0963533	0.92324	0.975277	FALSE
ENSG00000068305	220.453	-0.0670614	0.211811	-0.31661	0.75154	0.910814	FALSE
ENSG00000068308	823.726	0.22497	0.115837	1.94214	0.0521206	0.237817	FALSE
ENSG00000068323	738.841	-0.10604	0.167598	-0.632701	0.526929	0.800275	FALSE
ENSG00000068354	113.571	0.485987	0.1633	2.97604	0.00291996	0.0312072	FALSE
ENSG00000068366	794.805	-0.244702	0.114072	-2.14517	0.0319396	0.17096	FALSE
ENSG00000068383	313.137	0.382493	0.117514	3.25486	0.00113449	0.0152223	FALSE
ENSG00000068394	22.1534	0.0998185	0.271478	0.367685	0.713108	0.892188	FALSE
ENSG00000068400	263.834	-0.169533	0.120142	-1.4111	0.158214	0.449731	FALSE
ENSG00000068438	16.0394	0.691039	0.278939	2.47738	0.0132351	0.092558	FALSE
ENSG00000068489	6.79839	-0.58092	0.539924	-1.07593	0.281959	0.603209	FALSE
ENSG00000068650	1221.56	0.363356	0.0988259	3.67673	0.000236244	0.00445293	FALSE
ENSG00000068654	16.0208	0.186145	0.368785	0.504752	0.613733	0.846989	FALSE
ENSG00000068697	198.021	0.150156	0.194654	0.771402	0.440469	0.740412	FALSE
ENSG00000068724	104.906	0.0544647	0.217715	0.250165	0.80246	0.931204	FALSE
ENSG00000068745	134.809	-0.0471842	0.148369	-0.318019	0.75047	0.910374	FALSE
ENSG00000068784	126.155	-0.0963273	0.164596	-0.585236	0.558389	0.819567	FALSE
ENSG00000068796	60.9772	-0.530176	0.222969	-2.3778	0.0174163	0.11246	FALSE
ENSG00000068831	419.921	0.0537207	0.168883	0.318094	0.750413	0.910374	FALSE
ENSG00000068878	920.608	0.0655155	0.162342	0.403564	0.686533	0.880014	FALSE
ENSG00000068885	8.99234	0.0690327	0.414506	0.166542	0.86773	0.956074	FALSE
ENSG00000068903	261.169	0.540848	0.17052	3.17176	0.0015152	0.019031	FALSE
ENSG00000068912	23.4588	0.590547	0.270266	2.18505	0.0288849	0.159778	FALSE
ENSG00000068971	54.5105	-0.368011	0.203587	-1.80763	0.0706638	0.28726	FALSE
ENSG00000068976	245.337	0.0371884	0.276506	0.134494	0.893012	0.966567	FALSE
ENSG00000069020	28.5006	-0.399382	0.293386	-1.36128	0.173424	0.47244	FALSE
ENSG00000069188	3.59356	0.10375	0.630432	0.164569	0.869283	0.956453	FALSE
ENSG00000069248	101.107	-0.0598607	0.177787	-0.336698	0.736345	0.903913	FALSE
ENSG00000069275	36.7005	-1.11533	0.294974	-3.78113	0.000156119	0.00319358	TRUE
ENSG00000069329	534.693	-0.2201	0.169635	-1.29749	0.194464	0.501947	FALSE
ENSG00000069345	179.968	-0.811549	0.210466	-3.85596	0.000115278	0.00252099	FALSE
ENSG00000069399	1718.31	0.527736	0.233107	2.26392	0.023579	0.138783	FALSE
ENSG00000069424	571.782	0.199138	0.153396	1.29819	0.19422	0.501483	FALSE
ENSG00000069493	96.2605	-0.123242	0.201194	-0.612555	0.54017	0.808384	FALSE
ENSG00000069509	4.35453	-0.175371	0.547666	-0.320215	0.748806	0.910374	FALSE
ENSG00000069667	39.0009	-0.225548	0.395769	-0.569899	0.568746	0.824655	FALSE
ENSG00000069696	3.07306	0.209304	0.725982	0.288305	0.773113	0.919723	FALSE
ENSG00000069702	23.7365	0.0528791	0.384101	0.13767	0.890501	0.965309	FALSE
ENSG00000069712	8.6589	-0.252179	0.46861	-0.538142	0.590479	0.836649	FALSE
ENSG00000069849	142.507	0.108356	0.284516	0.380844	0.703319	0.887542	FALSE
ENSG00000069869	20.1598	-0.306751	0.3086	-0.994008	0.320219	0.638384	FALSE
ENSG00000069943	349.409	0.23548	0.270083	0.871882	0.383273	0.694257	FALSE
ENSG00000069956	462.219	1.07277	0.314682	3.40905	0.000651893	0.00984868	TRUE
ENSG00000069966	15.3709	-0.0947582	0.305511	-0.310164	0.756437	0.913361	FALSE
ENSG00000069974	509.727	-0.543404	0.156111	-3.48089	0.000499749	0.00799245	FALSE
ENSG00000069998	10.8964	0.59235	0.538214	1.10058	0.271077	0.591109	FALSE
ENSG00000070010	158.363	-0.128055	0.173635	-0.737493	0.460823	0.755848	FALSE
ENSG00000070018	7.66276	0.445327	0.561857	0.792598	0.428012	0.730431	FALSE
ENSG00000070047	184.879	0.204537	0.199429	1.02561	0.305075	0.626085	FALSE
ENSG00000070061	80.1196	-0.0428572	0.170814	-0.2509	0.801892	0.930749	FALSE
ENSG00000070081	32.5265	0.0567397	0.263064	0.215688	0.829231	0.942307	FALSE
ENSG00000070182	2.42583	-0.799852	0.852556	-0.938181	0.348151	0.665477	FALSE
ENSG00000070190	467.889	-0.622815	0.126281	-4.93199	8.13978e-07	3.82425e-05	FALSE
ENSG00000070214	62.2837	-0.110076	0.205246	-0.536314	0.591741	0.837172	FALSE
ENSG00000070269	93.4291	-0.44451	0.207415	-2.1431	0.0321053	0.171551	FALSE
ENSG00000070366	118.853	0.419619	0.145457	2.88483	0.00391623	0.038664	FALSE
ENSG00000070367	78.4641	-0.32665	0.192872	-1.69361	0.0903387	0.330471	FALSE
ENSG00000070371	50.3208	-0.103305	0.237702	-0.434601	0.663852	0.870377	FALSE
ENSG00000070404	4.79642	0.683693	0.648862	1.05368	0.292029	0.6149	FALSE
ENSG00000070413	902.101	0.0696549	0.166124	0.419294	0.675001	0.874726	FALSE
ENSG00000070423	38.0213	0.152315	0.295383	0.51565	0.606099	0.84334	FALSE
ENSG00000070444	432.784	0.0978858	0.205418	0.47652	0.633704	0.857706	FALSE
ENSG00000070476	384.325	-0.299429	0.177321	-1.68862	0.0912914	0.332509	FALSE
ENSG00000070495	1770.33	0.936762	0.145415	6.44199	1.1792e-10	1.6973e-08	FALSE
ENSG00000070501	161.399	-0.52073	0.186485	-2.79234	0.00523286	0.0476678	FALSE
ENSG00000070540	119.836	-0.376622	0.146008	-2.57946	0.00989541	0.0758345	FALSE
ENSG00000070610	326.582	-0.622221	0.17061	-3.64704	0.000265275	0.00486686	FALSE
ENSG00000070614	1138.22	-0.058595	0.134051	-0.437111	0.662031	0.869466	FALSE
ENSG00000070669	19.0308	-0.0687046	0.288828	-0.237873	0.811979	0.935098	FALSE
ENSG00000070718	63.2109	-0.279218	0.222919	-1.25255	0.210369	0.523872	FALSE
ENSG00000070731	298.725	0.131815	0.147044	0.896432	0.370022	0.683396	FALSE
ENSG00000070756	2075.08	0.341799	0.100553	3.3992	0.000675826	0.0101042	FALSE
ENSG00000070759	103.717	0.546214	0.142399	3.83579	0.000125159	0.00268879	FALSE
ENSG00000070761	18.6926	0.127382	0.304115	0.41886	0.675318	0.874726	FALSE
ENSG00000070770	43.4789	-0.201236	0.197231	-1.02031	0.307584	0.628059	FALSE
ENSG00000070785	3.08945	0.712129	0.743126	0.958288	0.337918	0.654742	FALSE
ENSG00000070814	31.1273	0.0453503	0.232986	0.194648	0.845669	0.948666	FALSE
ENSG00000070831	1755.85	-0.00491182	0.126101	-0.0389514	0.968929	0.989291	FALSE
ENSG00000070882	12.4383	-0.406189	0.363085	-1.11871	0.263262	0.583948	FALSE
ENSG00000070950	36.1315	0.361475	0.318274	1.13574	0.256067	0.576712	FALSE
ENSG00000070961	6383.96	0.360622	0.259114	1.39175	0.163998	0.457312	FALSE
ENSG00000071051	108.623	-0.0391614	0.219551	-0.17837	0.858432	0.954204	FALSE
ENSG00000071054	1968.05	0.27618	0.191893	1.43924	0.150084	0.436232	FALSE
ENSG00000071073	183.015	-0.304113	0.152986	-1.98785	0.0468279	0.221335	FALSE
ENSG00000071082	110.382	-0.0943494	0.344504	-0.27387	0.784184	0.923534	FALSE
ENSG00000071127	4327.44	0.724936	0.147307	4.92124	8.59965e-07	4.00465e-05	FALSE
ENSG00000071189	567.959	-0.326729	0.155741	-2.0979	0.0359142	0.18468	FALSE
ENSG00000071205	35.1617	-0.0194149	0.378702	-0.0512668	0.959113	0.985341	FALSE
ENSG00000071242	77.1487	0.130583	0.281547	0.463805	0.642787	0.861744	FALSE
ENSG00000071243	116.128	-0.266975	0.191889	-1.3913	0.164136	0.457528	FALSE
ENSG00000071246	8.42575	0.363171	0.589227	0.616351	0.537663	0.806824	FALSE
ENSG00000071462	26.5311	0.259952	0.25693	1.01176	0.311651	0.632083	FALSE
ENSG00000071537	652.51	-0.242675	0.126915	-1.9121	0.0558632	0.24901	FALSE
ENSG00000071553	293.465	0.227019	0.162987	1.39287	0.16366	0.456604	FALSE
ENSG00000071564	13.8424	0.110046	0.437939	0.251282	0.801596	0.930748	FALSE
ENSG00000071575	9.66586	-0.0399195	0.538034	-0.0741952	0.940855	0.980359	FALSE
ENSG00000071626	131.301	0.274502	0.171292	1.60254	0.109037	0.365392	FALSE
ENSG00000071655	16.0265	0.486672	0.384868	1.26452	0.206045	0.517581	FALSE
ENSG00000071794	5.75602	-0.484432	0.607437	-0.797502	0.42516	0.727735	FALSE
ENSG00000071859	92.7849	0.797792	0.237688	3.35646	0.000789459	0.0114047	FALSE
ENSG00000071889	24.0024	0.310595	0.27024	1.14933	0.250419	0.570979	FALSE
ENSG00000071894	40.8694	0.702999	0.213432	3.29379	0.000988477	0.0136092	FALSE
ENSG00000071967	139.102	0.0612243	0.182384	0.335689	0.737105	0.904063	FALSE
ENSG00000071994	21.7455	-0.367794	0.341173	-1.07803	0.281022	0.602169	FALSE
ENSG00000072042	13.5723	0.0435792	0.363255	0.119969	0.904508	0.97017	FALSE
ENSG00000072062	284.01	0.0647771	0.157608	0.411002	0.681071	0.87731	FALSE
ENSG00000072071	5.17009	0.676446	0.502754	1.34548	0.17847	0.47983	FALSE
ENSG00000072110	2944.42	0.477001	0.122252	3.90177	9.54909e-05	0.00216064	FALSE
ENSG00000072121	146.315	0.058455	0.119587	0.488807	0.624978	0.852968	FALSE
ENSG00000072134	123.166	0.221207	0.2283	0.968932	0.332579	0.648808	FALSE
ENSG00000072135	142.733	0.230065	0.173574	1.32546	0.185019	0.488469	FALSE
ENSG00000072163	1.9269	0.611275	0.919619	0.664705	0.506239	0.785916	FALSE
ENSG00000072210	15.5653	-0.0690568	0.388822	-0.177605	0.859033	0.954394	FALSE
ENSG00000072274	483.723	0.298186	0.215247	1.38532	0.165955	0.460169	FALSE
ENSG00000072310	592.433	0.0616863	0.233664	0.263995	0.791784	0.926665	FALSE
ENSG00000072364	1092.28	0.0202037	0.143851	0.140449	0.888305	0.964514	FALSE
ENSG00000072401	602.446	-0.480496	0.185762	-2.58663	0.00969207	0.074929	FALSE
ENSG00000072415	17.2285	-0.210688	0.279066	-0.754977	0.450263	0.74779	FALSE
ENSG00000072422	2.2705	-0.0851856	0.854216	-0.0997237	0.920564	0.975099	FALSE
ENSG00000072501	132.401	0.054582	0.135353	0.403257	0.686759	0.880014	FALSE
ENSG00000072506	7.58675	-0.555958	0.531421	-1.04617	0.295481	0.618175	FALSE
ENSG00000072518	595.179	0.124316	0.187826	0.661868	0.508056	0.787006	FALSE
ENSG00000072609	467.833	0.0938766	0.151754	0.618609	0.536174	0.806119	FALSE
ENSG00000072682	50.2421	-0.339143	0.229682	-1.47658	0.139789	0.42032	FALSE
ENSG00000072694	58.712	0.155543	0.178402	0.871865	0.383282	0.694257	FALSE
ENSG00000072736	277.245	0.224394	0.122592	1.83042	0.0671875	0.278988	FALSE
ENSG00000072756	68.9474	0.0848823	0.188977	0.449168	0.653311	0.865701	FALSE
ENSG00000072778	343.609	0.327737	0.15887	2.06293	0.0391191	0.195262	FALSE
ENSG00000072786	3660.76	0.454255	0.122401	3.71121	0.000206271	0.00398049	FALSE
ENSG00000072803	134.922	-0.232651	0.123059	-1.89057	0.058682	0.256378	FALSE
ENSG00000072818	536.103	0.161519	0.166393	0.970707	0.331694	0.64772	FALSE
ENSG00000072849	56.1732	-0.399348	0.189264	-2.11001	0.0348576	0.180537	FALSE
ENSG00000072858	14.8956	-0.596218	0.411484	-1.44895	0.147353	0.432756	FALSE
ENSG00000072864	893.152	0.321411	0.145481	2.2093	0.0271541	0.153437	FALSE
ENSG00000072952	492.561	-0.560873	0.187343	-2.99383	0.00275503	0.0299105	FALSE
ENSG00000072954	6.27719	-0.478151	0.443751	-1.07752	0.281247	0.602488	FALSE
ENSG00000072958	221.046	0.1396	0.162512	0.859018	0.39033	0.699819	FALSE
ENSG00000073008	30.1192	0.27601	0.289021	0.954982	0.339587	0.656413	FALSE
ENSG00000073050	49.0675	-0.0235739	0.212759	-0.110801	0.911774	0.972524	FALSE
ENSG00000073060	14.7192	-0.765741	0.393321	-1.94686	0.0515517	0.236448	FALSE
ENSG00000073111	7.01129	0.383724	0.451788	0.849346	0.395689	0.704163	FALSE
ENSG00000073150	159.168	0.235666	0.233393	1.00974	0.31262	0.632445	FALSE
ENSG00000073169	128.973	0.249982	0.217549	1.14908	0.250522	0.571053	FALSE
ENSG00000073331	1551.99	0.162153	0.174498	0.929255	0.352757	0.669448	FALSE
ENSG00000073350	29.9344	0.212714	0.309422	0.687457	0.491795	0.776252	FALSE
ENSG00000073417	55.2016	0.115963	0.197511	0.587124	0.55712	0.818784	FALSE
ENSG00000073464	21.5993	-0.611823	0.358145	-1.70831	0.0875788	0.324927	FALSE
ENSG00000073578	53.0227	-0.121736	0.240565	-0.506041	0.612828	0.846306	FALSE
ENSG00000073584	17.6685	-0.918813	0.358595	-2.56226	0.0103994	0.0786314	FALSE
ENSG00000073605	28.2829	-0.614443	0.349024	-1.76046	0.0783297	0.305014	FALSE
ENSG00000073614	1231.01	-0.106681	0.0781174	-1.36565	0.172049	0.470269	FALSE
ENSG00000073737	62.3359	0.18655	0.275482	0.677175	0.498295	0.781254	FALSE
ENSG00000073756	37150.7	2.08058	0.291818	7.12973	1.00569e-12	2.27472e-10	TRUE
ENSG00000073792	6.34305	0.278542	0.451703	0.616648	0.537467	0.806723	FALSE
ENSG00000073803	84.8953	0.420284	0.298657	1.40724	0.159355	0.450959	FALSE
ENSG00000073849	87.1148	0.0533815	0.236408	0.225802	0.821355	0.938732	FALSE
ENSG00000073861	7.03714	0.0524684	0.629954	0.0832892	0.933622	0.9781	FALSE
ENSG00000073910	2649.06	0.0579771	0.151722	0.382127	0.702367	0.88702	FALSE
ENSG00000073921	3840.47	-0.0560782	0.181834	-0.308403	0.757775	0.913496	FALSE
ENSG00000073969	44.9768	-0.241713	0.294159	-0.821706	0.411244	0.718807	FALSE
ENSG00000074054	527.186	0.145968	0.127461	1.14519	0.252129	0.572735	FALSE
ENSG00000074071	10.7256	-0.136141	0.394152	-0.345403	0.729791	0.901028	FALSE
ENSG00000074181	3.4327	-0.148414	0.630151	-0.235521	0.813805	0.935944	FALSE
ENSG00000074201	27.2886	-0.289273	0.260862	-1.10891	0.267468	0.587957	FALSE
ENSG00000074266	28.5196	-0.411277	0.293562	-1.40099	0.161218	0.453305	FALSE
ENSG00000074276	21.3347	-0.238489	0.372453	-0.640318	0.521966	0.7968	FALSE
ENSG00000074319	467.042	0.116466	0.145672	0.799511	0.423994	0.726719	FALSE
ENSG00000074356	119.76	0.157063	0.12673	1.23935	0.215216	0.528891	FALSE
ENSG00000074370	1676	0.220735	0.195385	1.12974	0.258585	0.57901	FALSE
ENSG00000074410	2.1885	0.116741	0.996427	0.11716	0.906733	0.970677	FALSE
ENSG00000074416	14.7347	1.29849	0.491356	2.64267	0.00822561	0.0663454	FALSE
ENSG00000074582	2.53177	-0.834542	0.80259	-1.03981	0.298428	0.620365	FALSE
ENSG00000074603	181.695	-0.502514	0.131309	-3.82696	0.000129737	0.00276464	FALSE
ENSG00000074621	2.07079	1.18879	1.0297	1.15451	0.248293	0.568588	FALSE
ENSG00000074657	6.09772	0.725715	0.510703	1.42101	0.155313	0.445374	FALSE
ENSG00000074660	1369.43	0.261744	0.231507	1.13061	0.258218	0.578434	FALSE
ENSG00000074695	11.3123	-0.149853	0.46525	-0.322092	0.747383	0.909689	FALSE
ENSG00000074696	5.00137	0.166553	0.676027	0.24637	0.805395	0.932287	FALSE
ENSG00000074706	244.883	-0.126493	0.154692	-0.817711	0.413522	0.719878	FALSE
ENSG00000074755	1873.67	0.276358	0.0928646	2.97593	0.00292106	0.0312072	FALSE
ENSG00000074800	429.223	-1.1827	0.236651	-4.99767	5.80276e-07	2.91667e-05	TRUE
ENSG00000074842	7.73093	0.553377	0.499963	1.10683	0.268365	0.588508	FALSE
ENSG00000074855	6.1632	0.284123	0.582923	0.48741	0.625968	0.853068	FALSE
ENSG00000074935	3.4389	-1.0027	0.771193	-1.30019	0.193536	0.500587	FALSE
ENSG00000074964	14.0254	0.172949	0.514367	0.336237	0.736692	0.904063	FALSE
ENSG00000074966	18.1826	-0.0719744	0.348706	-0.206404	0.836475	0.94466	FALSE
ENSG00000075089	10.6264	-0.0221912	0.424513	-0.0522745	0.95831	0.985063	FALSE
ENSG00000075131	2.75723	0.441942	0.871083	0.507347	0.611911	0.845639	FALSE
ENSG00000075142	51.8217	-0.390147	0.263811	-1.47889	0.13917	0.419201	FALSE
ENSG00000075151	405.806	-0.0639715	0.142675	-0.448371	0.653886	0.865767	FALSE
ENSG00000075188	5.03288	-0.614364	0.651683	-0.942734	0.345817	0.662791	FALSE
ENSG00000075218	1.85604	0.702312	0.930386	0.754861	0.450332	0.74779	FALSE
ENSG00000075223	25.8319	-0.329777	0.262747	-1.25511	0.209438	0.522681	FALSE
ENSG00000075234	35.3628	-0.522616	0.273847	-1.90842	0.0563372	0.250136	FALSE
ENSG00000075239	4.48282	-0.183754	0.58054	-0.316523	0.751606	0.910814	FALSE
ENSG00000075240	52.8736	0.201204	0.226579	0.888005	0.374538	0.68723	FALSE
ENSG00000075275	3.24656	0.003446	0.730666	0.00471625	0.996237	0.998823	FALSE
ENSG00000075292	548.564	-0.493331	0.144389	-3.41667	0.00063392	0.00966941	FALSE
ENSG00000075303	41.2382	-0.656999	0.269275	-2.43988	0.0146921	0.0994955	FALSE
ENSG00000075340	1.88403	0.965349	0.940672	1.02623	0.304782	0.625727	FALSE
ENSG00000075391	3.20691	-0.114084	0.709396	-0.160819	0.872236	0.958237	FALSE
ENSG00000075399	700.283	0.526676	0.252949	2.08214	0.0373293	0.189192	FALSE
ENSG00000075407	16.9449	0.0702183	0.353877	0.198426	0.842712	0.947296	FALSE
ENSG00000075413	532	-0.0173781	0.090195	-0.192672	0.847216	0.949393	FALSE
ENSG00000075415	494.726	-0.0737244	0.105396	-0.699499	0.48424	0.772786	FALSE
ENSG00000075420	2321.69	0.384829	0.154133	2.49673	0.0125345	0.0893559	FALSE
ENSG00000075426	9681.1	0.621102	0.154179	4.02844	5.61488e-05	0.00138474	FALSE
ENSG00000075539	724.403	0.0770011	0.151858	0.50706	0.612113	0.845639	FALSE
ENSG00000075568	297.762	-0.0202014	0.110814	-0.1823	0.855347	0.952895	FALSE
ENSG00000075618	19.0629	0.0466853	0.372262	0.12541	0.900199	0.96912	FALSE
ENSG00000075624	19490.8	0.666305	0.195897	3.4013	0.000670665	0.0100746	FALSE
ENSG00000075651	119.622	0.198648	0.246219	0.806793	0.419786	0.724015	FALSE
ENSG00000075702	4.90674	0.282255	0.601978	0.468879	0.639156	0.860504	FALSE
ENSG00000075711	54.9791	-0.496152	0.222426	-2.23064	0.0257051	0.147247	FALSE
ENSG00000075785	678.391	0.508767	0.15202	3.34671	0.000817774	0.0116752	FALSE
ENSG00000075790	19.1585	-0.166691	0.327322	-0.509258	0.610572	0.845095	FALSE
ENSG00000075826	18.7359	-0.2081	0.347914	-0.598137	0.549749	0.814314	FALSE
ENSG00000075856	77.9818	-0.421634	0.174583	-2.41509	0.0157312	0.104398	FALSE
ENSG00000075884	1646.05	-0.0016811	0.176849	-0.00950587	0.992416	0.997645	FALSE
ENSG00000075914	6.08346	-0.396599	0.497224	-0.797627	0.425087	0.72769	FALSE
ENSG00000075945	18.1159	-0.350158	0.294602	-1.18858	0.234604	0.552168	FALSE
ENSG00000075975	51.6686	0.20728	0.208883	0.992327	0.321038	0.638808	FALSE
ENSG00000076003	19.5252	-0.194248	0.359671	-0.54007	0.589149	0.83604	FALSE
ENSG00000076043	10.0413	-0.724427	0.41729	-1.73603	0.0825586	0.314445	FALSE
ENSG00000076053	107.063	-0.473906	0.194493	-2.43662	0.0148252	0.100214	FALSE
ENSG00000076067	12.5579	-0.529808	0.36785	-1.44028	0.149788	0.435847	FALSE
ENSG00000076108	1199.62	-0.0711552	0.116469	-0.610935	0.541243	0.809079	FALSE
ENSG00000076201	178.72	0.44687	0.195918	2.28091	0.0225538	0.134956	FALSE
ENSG00000076242	86.5249	0.244187	0.186964	1.30606	0.191531	0.497944	FALSE
ENSG00000076248	2.83511	-0.376684	0.784346	-0.480253	0.631048	0.856086	FALSE
ENSG00000076321	16.1333	-0.174277	0.373693	-0.466364	0.640955	0.861541	FALSE
ENSG00000076356	93.2615	0.260174	0.161416	1.61182	0.107	0.361455	FALSE
ENSG00000076382	95.1301	1.70222	0.259164	6.56811	5.09577e-11	8.27932e-09	TRUE
ENSG00000076513	1883.47	-0.237505	0.117761	-2.01685	0.0437114	0.211452	FALSE
ENSG00000076554	3.87316	-0.809962	0.715381	-1.13221	0.257546	0.578045	FALSE
ENSG00000076555	56.376	-0.132898	0.315352	-0.421427	0.673443	0.873828	FALSE
ENSG00000076604	35.1433	0.479124	0.330141	1.45127	0.146704	0.431759	FALSE
ENSG00000076641	445.909	-0.149678	0.119549	-1.25202	0.210562	0.523933	FALSE
ENSG00000076650	13.9452	-0.343552	0.423456	-0.811304	0.417191	0.722595	FALSE
ENSG00000076662	2701.53	0.00951217	0.202208	0.0470415	0.96248	0.986458	FALSE
ENSG00000076685	808.731	-0.172509	0.115678	-1.49129	0.135886	0.413826	FALSE
ENSG00000076706	19.5711	0.291218	0.413535	0.704216	0.481299	0.771118	FALSE
ENSG00000076770	23.925	-0.471161	0.376268	-1.2522	0.210498	0.523933	FALSE
ENSG00000076864	4.9942	0.405847	0.560419	0.724184	0.468953	0.761895	FALSE
ENSG00000076924	139.566	-0.0487015	0.182673	-0.266604	0.789774	0.925765	FALSE
ENSG00000076928	1268.57	0.406525	0.185339	2.19341	0.0282778	0.158094	FALSE
ENSG00000076944	458.338	0.339821	0.156527	2.171	0.0299313	0.16381	FALSE
ENSG00000076984	106.346	0.321845	0.191574	1.68	0.0929565	0.334879	FALSE
ENSG00000077044	930.097	-0.0672673	0.139245	-0.483085	0.629035	0.854601	FALSE
ENSG00000077097	322.377	-0.183433	0.14582	-1.25794	0.208413	0.521318	FALSE
ENSG00000077147	394.567	0.0284303	0.171793	0.165492	0.868557	0.956074	FALSE
ENSG00000077150	3524.45	0.573513	0.180021	3.18581	0.00144349	0.0183278	FALSE
ENSG00000077157	1287.57	-0.343198	0.198864	-1.72579	0.0843851	0.318002	FALSE
ENSG00000077232	49.6002	-0.23084	0.313963	-0.735244	0.462191	0.756815	FALSE
ENSG00000077235	216.133	0.279014	0.110676	2.521	0.0117021	0.0855396	FALSE
ENSG00000077238	2343.29	-0.145653	0.158091	-0.921322	0.356882	0.672921	FALSE
ENSG00000077254	196.05	-0.268184	0.152943	-1.75349	0.0795174	0.307278	FALSE
ENSG00000077312	11.3335	0.458055	0.409086	1.1197	0.26284	0.583748	FALSE
ENSG00000077327	6.34811	-0.281561	0.44035	-0.639403	0.522561	0.797235	FALSE
ENSG00000077380	11.645	0.42268	0.421724	1.00227	0.316215	0.635844	FALSE
ENSG00000077420	986.319	-0.00792352	0.128341	-0.0617379	0.950772	0.983251	FALSE
ENSG00000077454	221.243	0.35677	0.218064	1.63608	0.101823	0.352847	FALSE
ENSG00000077458	117.62	-0.283599	0.201916	-1.40454	0.160158	0.451957	FALSE
ENSG00000077463	38.2019	0.173384	0.220222	0.787312	0.431099	0.732439	FALSE
ENSG00000077514	58.7935	-0.544853	0.224412	-2.42791	0.0151861	0.101644	FALSE
ENSG00000077549	708.601	0.308598	0.104386	2.95632	0.00311333	0.0327748	FALSE
ENSG00000077585	24.3638	0.826946	0.355813	2.3241	0.02012	0.125322	FALSE
ENSG00000077684	336.949	-0.331829	0.145585	-2.27929	0.02265	0.135276	FALSE
ENSG00000077713	2.1046	-0.283229	0.957919	-0.295672	0.767481	0.917581	FALSE
ENSG00000077721	194.629	-0.163381	0.180322	-0.906051	0.364909	0.678926	FALSE
ENSG00000077782	8.63407	0.576798	0.481621	1.19762	0.231065	0.547346	FALSE
ENSG00000077984	234.109	-0.125865	0.219456	-0.57353	0.566286	0.823829	FALSE
ENSG00000078043	30.7071	-0.26445	0.272795	-0.969409	0.332341	0.648515	FALSE
ENSG00000078061	180.885	0.20319	0.134763	1.50776	0.131616	0.407086	FALSE
ENSG00000078070	16.1113	-0.21173	0.317216	-0.667464	0.504476	0.784228	FALSE
ENSG00000078081	7.8499	1.07745	0.471711	2.28413	0.022364	0.134277	FALSE
ENSG00000078098	3.08997	-1.24532	0.975257	-1.27691	0.201633	0.51161	FALSE
ENSG00000078114	249.032	0.627028	0.286398	2.18936	0.0285708	0.158987	FALSE
ENSG00000078124	64.1182	-0.150274	0.202411	-0.74242	0.457833	0.753371	FALSE
ENSG00000078140	80.2247	-0.219665	0.176738	-1.24289	0.213909	0.527403	FALSE
ENSG00000078142	358.803	-0.251902	0.170707	-1.47564	0.140041	0.420494	FALSE
ENSG00000078177	43.8887	0.262534	0.216286	1.21383	0.224813	0.539566	FALSE
ENSG00000078237	22.0833	0.536871	0.30969	1.73358	0.0829933	0.315191	FALSE
ENSG00000078246	2.55971	-0.953997	0.76581	-1.24574	0.212861	0.526188	FALSE
ENSG00000078269	51.4458	0.716634	0.331451	2.16211	0.0306096	0.166305	FALSE
ENSG00000078304	896.612	-0.269865	0.105599	-2.55557	0.0106014	0.0798156	FALSE
ENSG00000078319	4.94912	-0.271843	0.534627	-0.508472	0.611122	0.845148	FALSE
ENSG00000078369	1042.92	-0.129631	0.139322	-0.930444	0.352141	0.669081	FALSE
ENSG00000078401	187.989	4.58354	0.429071	10.6825	1.22956e-26	3.24459e-23	TRUE
ENSG00000078403	68.9233	0.00183068	0.194344	0.00941979	0.992484	0.997648	FALSE
ENSG00000078487	25.8719	0.13492	0.253768	0.531668	0.594956	0.839064	FALSE
ENSG00000078589	101.707	-0.216633	0.283885	-0.763103	0.445402	0.744358	FALSE
ENSG00000078596	9.26922	0.0833242	0.539109	0.154559	0.877169	0.95933	FALSE
ENSG00000078618	1021.22	-0.0844621	0.108678	-0.77718	0.437053	0.737646	FALSE
ENSG00000078668	63.6198	-0.254771	0.172058	-1.48073	0.138679	0.418388	FALSE
ENSG00000078674	370.574	-0.0973217	0.1484	-0.655807	0.511948	0.789719	FALSE
ENSG00000078687	198.85	-0.444712	0.216254	-2.05644	0.0397405	0.197679	FALSE
ENSG00000078699	62.1801	0.278956	0.184528	1.51172	0.130604	0.405621	FALSE
ENSG00000078747	689.282	-0.0691782	0.122838	-0.563166	0.573322	0.827477	FALSE
ENSG00000078804	2146.97	0.601899	0.146318	4.11364	3.89475e-05	0.0010312	FALSE
ENSG00000078808	178.029	0.690311	0.217674	3.17131	0.00151753	0.0190388	FALSE
ENSG00000078902	140.391	0.371041	0.194204	1.91057	0.0560599	0.249421	FALSE
ENSG00000078967	8.69895	-0.244223	0.431087	-0.566528	0.571035	0.825982	FALSE
ENSG00000079134	32.2212	0.0865337	0.293546	0.294787	0.768156	0.917791	FALSE
ENSG00000079156	2.59927	0.412343	0.758973	0.543291	0.58693	0.834324	FALSE
ENSG00000079215	2.4803	1.65889	0.826897	2.00616	0.0448395	0.214939	FALSE
ENSG00000079246	652.655	-0.268248	0.111064	-2.41526	0.0157241	0.104398	FALSE
ENSG00000079257	18.867	-0.0847143	0.311834	-0.271665	0.78588	0.924087	FALSE
ENSG00000079263	628.126	-0.0490471	0.204914	-0.239355	0.810831	0.934618	FALSE
ENSG00000079277	480.442	-0.29239	0.142819	-2.04728	0.0406308	0.200491	FALSE
ENSG00000079308	11.441	-0.235913	0.586691	-0.402107	0.687605	0.880714	FALSE
ENSG00000079313	225.377	0.794791	0.222253	3.57606	0.000348813	0.0060424	FALSE
ENSG00000079332	500.989	0.0885905	0.141794	0.624783	0.532113	0.803447	FALSE
ENSG00000079335	128.112	-0.0182802	0.128311	-0.142468	0.886711	0.963244	FALSE
ENSG00000079337	30.7354	-0.906462	0.461587	-1.96379	0.049554	0.229759	FALSE
ENSG00000079385	167.022	0.209886	0.146445	1.43321	0.151798	0.439297	FALSE
ENSG00000079387	59.7368	-0.268646	0.179123	-1.49978	0.133671	0.410194	FALSE
ENSG00000079393	9.93756	-0.966711	0.379944	-2.54435	0.0109482	0.0817269	FALSE
ENSG00000079432	978.761	0.33602	0.169961	1.97704	0.0480369	0.225087	FALSE
ENSG00000079435	8.529	-0.454244	0.466801	-0.9731	0.330504	0.647035	FALSE
ENSG00000079459	95.8712	0.0272358	0.160366	0.169835	0.86514	0.955547	FALSE
ENSG00000079482	2.57247	0.462437	0.797341	0.579974	0.561932	0.821597	FALSE
ENSG00000079616	27.9452	0.54653	0.261455	2.09034	0.0365873	0.186446	FALSE
ENSG00000079691	2.42041	0.913201	0.955856	0.955376	0.339388	0.656188	FALSE
ENSG00000079739	54.5158	-0.767259	0.190753	-4.02225	5.76438e-05	0.00141281	FALSE
ENSG00000079785	12.8287	-0.0211534	0.32864	-0.0643665	0.948678	0.982565	FALSE
ENSG00000079805	2216.26	0.277558	0.13984	1.98482	0.0471643	0.22248	FALSE
ENSG00000079819	6.504	0.211453	0.501645	0.421519	0.673376	0.873827	FALSE
ENSG00000079950	482.154	-0.988642	0.208277	-4.74677	2.06687e-06	8.70338e-05	FALSE
ENSG00000079974	10.9855	-0.537427	0.371427	-1.44692	0.147918	0.433701	FALSE
ENSG00000079999	26.1583	-0.113507	0.295244	-0.384451	0.700644	0.886445	FALSE
ENSG00000080007	3.4317	0.225803	0.746345	0.302545	0.762237	0.914904	FALSE
ENSG00000080189	177.722	0.188566	0.140607	1.34109	0.179892	0.481497	FALSE
ENSG00000080200	16.8993	-0.0312933	0.404816	-0.0773024	0.938383	0.979872	FALSE
ENSG00000080298	102.346	-0.310529	0.191392	-1.62248	0.104701	0.358195	FALSE
ENSG00000080345	273.422	-0.387821	0.219975	-1.76303	0.077896	0.30415	FALSE
ENSG00000080371	913.888	0.278981	0.233462	1.19498	0.232096	0.549048	FALSE
ENSG00000080503	497.651	0.0271507	0.0981837	0.27653	0.782141	0.922925	FALSE
ENSG00000080546	33.1336	-0.600501	0.256994	-2.33664	0.0194579	0.122059	FALSE
ENSG00000080603	599.396	0.0356511	0.155332	0.229516	0.818468	0.937748	FALSE
ENSG00000080608	5.65465	-0.116675	0.576699	-0.202315	0.839671	0.945916	FALSE
ENSG00000080618	4.47531	0.2406	0.651099	0.369529	0.711733	0.891736	FALSE
ENSG00000080802	85.5208	-0.311371	0.219088	-1.42121	0.155255	0.445374	FALSE
ENSG00000080815	1824.84	0.219652	0.14936	1.47061	0.141396	0.423038	FALSE
ENSG00000080819	4.34875	0.0562456	0.604922	0.09298	0.925919	0.975908	FALSE
ENSG00000080822	139.014	-0.453278	0.198615	-2.2822	0.0224776	0.134795	FALSE
ENSG00000080823	32.9333	0.328543	0.296363	1.10859	0.267609	0.587957	FALSE
ENSG00000080824	499.068	0.043426	0.185442	0.234176	0.814849	0.936184	FALSE
ENSG00000080839	27.3077	-0.187175	0.233477	-0.801687	0.422734	0.725938	FALSE
ENSG00000080845	138.263	0.32612	0.172814	1.88712	0.0591444	0.257403	FALSE
ENSG00000080854	3.10965	0.371052	0.839205	0.442146	0.658383	0.867742	FALSE
ENSG00000080947	11.6614	-0.584522	0.536196	-1.09013	0.275657	0.595979	FALSE
ENSG00000080986	8.0756	-0.659912	0.517742	-1.2746	0.202452	0.512294	FALSE
ENSG00000081014	33.1734	-0.360292	0.277212	-1.2997	0.193703	0.500587	FALSE
ENSG00000081019	159.497	-0.484654	0.154178	-3.14348	0.00166951	0.0204751	FALSE
ENSG00000081041	940.558	3.75137	0.446544	8.4009	4.43072e-17	2.00433e-14	TRUE
ENSG00000081059	40.098	0.0769071	0.371065	0.20726	0.835807	0.944315	FALSE
ENSG00000081087	227.639	-0.0621121	0.101822	-0.610004	0.541859	0.809212	FALSE
ENSG00000081148	10.2351	-0.528989	0.444409	-1.19032	0.23392	0.551467	FALSE
ENSG00000081154	85.8275	-0.447821	0.217932	-2.05486	0.0398923	0.198309	FALSE
ENSG00000081177	4.04624	0.0166552	0.718279	0.0231876	0.981501	0.993566	FALSE
ENSG00000081181	14.1603	-0.629283	0.393929	-1.59745	0.110165	0.367391	FALSE
ENSG00000081189	113.532	-0.902941	0.25504	-3.54039	0.000399539	0.006687	FALSE
ENSG00000081237	13543	-0.166348	0.141557	-1.17513	0.239941	0.559334	FALSE
ENSG00000081307	6.57294	-0.212711	0.494833	-0.429863	0.667295	0.870996	FALSE
ENSG00000081320	6068.02	0.125478	0.170965	0.733941	0.462985	0.756972	FALSE
ENSG00000081377	11.583	-0.0757401	0.429499	-0.176345	0.860023	0.954475	FALSE
ENSG00000081386	9.87838	0.614972	0.419541	1.46582	0.142697	0.424525	FALSE
ENSG00000081665	123.534	-0.296647	0.173769	-1.70714	0.0877969	0.325243	FALSE
ENSG00000081692	6.81885	0.315418	0.558537	0.564722	0.572263	0.826808	FALSE
ENSG00000081721	5.60925	0.118993	0.580684	0.204919	0.837636	0.944738	FALSE
ENSG00000081760	21.25	0.158324	0.288364	0.549043	0.582976	0.832531	FALSE
ENSG00000081791	195.214	-0.184514	0.126191	-1.46219	0.14369	0.426197	FALSE
ENSG00000081870	10.4812	-0.451335	0.435895	-1.03542	0.300472	0.621784	FALSE
ENSG00000081913	98.103	0.41882	0.238371	1.75701	0.0789154	0.306092	FALSE
ENSG00000081985	4.13574	-0.155855	0.561474	-0.277582	0.781333	0.922883	FALSE
ENSG00000082014	52.7725	0.408817	0.229128	1.78423	0.0743871	0.295774	FALSE
ENSG00000082068	28.1796	0.450894	0.265001	1.70148	0.0888525	0.327606	FALSE
ENSG00000082074	3722.91	-0.0481683	0.123545	-0.389884	0.696622	0.884512	FALSE
ENSG00000082146	4.49143	0.94309	0.631542	1.49331	0.135355	0.412769	FALSE
ENSG00000082153	662.62	0.23836	0.154957	1.53823	0.123992	0.39413	FALSE
ENSG00000082212	163.59	-0.255355	0.133361	-1.91477	0.0555223	0.24788	FALSE
ENSG00000082213	14.4722	-0.172145	0.368565	-0.467069	0.64045	0.861168	FALSE
ENSG00000082258	214.974	-0.749131	0.167459	-4.47351	7.69467e-06	0.000267171	FALSE
ENSG00000082269	10.4431	-0.247456	0.490927	-0.504059	0.61422	0.847191	FALSE
ENSG00000082293	7.29884	-1.1884	0.566802	-2.09667	0.0360225	0.184936	FALSE
ENSG00000082397	30.8013	0.341208	0.413813	0.824545	0.40963	0.717362	FALSE
ENSG00000082438	8.0142	-0.362176	0.515077	-0.70315	0.481962	0.7715	FALSE
ENSG00000082458	2.04613	-1.38502	0.981346	-1.41135	0.158141	0.449606	FALSE
ENSG00000082512	15.796	-0.0925793	0.371978	-0.248884	0.803451	0.931507	FALSE
ENSG00000082515	3.80399	-0.307781	0.718551	-0.428335	0.668407	0.871332	FALSE
ENSG00000082516	6.82208	-0.223642	0.510315	-0.438243	0.66121	0.869153	FALSE
ENSG00000082641	96.4098	0.0906672	0.201902	0.449066	0.653384	0.865701	FALSE
ENSG00000082701	539.958	0.116768	0.0949815	1.22938	0.218929	0.532786	FALSE
ENSG00000082781	2.96195	-1.35483	0.747263	-1.81305	0.0698241	0.285961	FALSE
ENSG00000082805	75.7627	0.117202	0.166886	0.702288	0.4825	0.771877	FALSE
ENSG00000082898	184.286	-0.292551	0.177049	-1.65237	0.0984591	0.346321	FALSE
ENSG00000082996	1237.9	-0.263183	0.149198	-1.76398	0.0777348	0.303786	FALSE
ENSG00000083093	3.30208	-0.0652619	0.760469	-0.085818	0.931611	0.977667	FALSE
ENSG00000083097	76.2626	-0.134116	0.187131	-0.716694	0.473563	0.765236	FALSE
ENSG00000083099	12.0594	0.352777	0.355131	0.993371	0.320529	0.638647	FALSE
ENSG00000083123	2.82004	-0.232296	0.721583	-0.321925	0.747509	0.909689	FALSE
ENSG00000083168	1357.85	-0.27544	0.111397	-2.47259	0.0134137	0.0932716	FALSE
ENSG00000083223	2784.98	-0.192199	0.144164	-1.33319	0.182469	0.484736	FALSE
ENSG00000083290	10.7175	-0.150786	0.379861	-0.396951	0.691404	0.882169	FALSE
ENSG00000083312	399.898	-0.469253	0.125302	-3.74499	0.000180405	0.00359855	FALSE
ENSG00000083444	112.943	-0.00383278	0.161122	-0.0237881	0.981022	0.993318	FALSE
ENSG00000083454	4.71565	-0.743584	0.619869	-1.19958	0.230301	0.546353	FALSE
ENSG00000083457	9.82662	-0.739004	0.412473	-1.79164	0.0731901	0.293504	FALSE
ENSG00000083520	92.2896	-0.800369	0.165866	-4.8254	1.39723e-06	6.07759e-05	FALSE
ENSG00000083535	40.6931	-0.368053	0.258641	-1.42303	0.154729	0.444703	FALSE
ENSG00000083544	10.622	-0.461795	0.407674	-1.13275	0.257318	0.577806	FALSE
ENSG00000083635	11.4054	-0.464701	0.390181	-1.19099	0.233658	0.551259	FALSE
ENSG00000083642	291.966	-0.0241329	0.152703	-0.158038	0.874427	0.958914	FALSE
ENSG00000083720	10.7326	0.0153868	0.390482	0.0394048	0.968568	0.989239	FALSE
ENSG00000083750	9.69721	-0.285917	0.411003	-0.695655	0.486645	0.773228	FALSE
ENSG00000083799	1771.15	0.144984	0.154743	0.936935	0.348792	0.666201	FALSE
ENSG00000083807	2.80331	1.06243	0.828408	1.2825	0.199667	0.50899	FALSE
ENSG00000083812	72.7894	-0.0759971	0.281758	-0.269725	0.787372	0.924949	FALSE
ENSG00000083814	12.7987	-1.40537	0.457693	-3.07056	0.00213661	0.024765	TRUE
ENSG00000083817	3.25693	-0.486047	0.756032	-0.642892	0.520294	0.79567	FALSE
ENSG00000083828	219.783	-0.318251	0.1492	-2.13304	0.0329214	0.174329	FALSE
ENSG00000083838	20.5321	-0.108351	0.374275	-0.289496	0.772202	0.919537	FALSE
ENSG00000083844	130.852	-0.242857	0.148267	-1.63797	0.101428	0.351865	FALSE
ENSG00000083845	59.8083	0.02555	0.351426	0.0727038	0.942042	0.980878	FALSE
ENSG00000083896	775.895	-0.0549763	0.136994	-0.401305	0.688196	0.880714	FALSE
ENSG00000083937	240.943	0.20897	0.177229	1.17909	0.238361	0.557266	FALSE
ENSG00000084070	3070.91	0.0497572	0.152333	0.326635	0.743944	0.908023	FALSE
ENSG00000084072	6.94179	0.243468	0.486016	0.500947	0.616408	0.848574	FALSE
ENSG00000084073	86.6976	-0.109028	0.166553	-0.654615	0.512716	0.790544	FALSE
ENSG00000084090	80.5665	-0.392004	0.187793	-2.08743	0.0368497	0.187481	FALSE
ENSG00000084092	18.0562	-0.0600149	0.347404	-0.172752	0.862846	0.955231	FALSE
ENSG00000084093	223.163	-0.755968	0.14475	-5.22259	1.76441e-07	1.03351e-05	FALSE
ENSG00000084110	903.868	-0.153332	0.178183	-0.860533	0.389495	0.699351	FALSE
ENSG00000084112	494.662	-0.0585588	0.144003	-0.40665	0.684265	0.879523	FALSE
ENSG00000084207	30.6034	-0.233257	0.324495	-0.718832	0.472245	0.764212	FALSE
ENSG00000084234	2438.77	0.625314	0.166051	3.7658	0.000166019	0.00337863	FALSE
ENSG00000084444	7.88263	-0.261155	0.404499	-0.645627	0.518521	0.794846	FALSE
ENSG00000084463	156.92	0.141772	0.183596	0.772199	0.439997	0.740172	FALSE
ENSG00000084623	189.197	0.547954	0.101136	5.41801	6.02647e-08	3.93455e-06	FALSE
ENSG00000084652	101.248	-0.125654	0.169386	-0.74182	0.458197	0.75343	FALSE
ENSG00000084676	2120.46	0.199604	0.134006	1.48951	0.136354	0.414692	FALSE
ENSG00000084693	6.43951	-0.54486	0.528914	-1.03015	0.30294	0.623642	FALSE
ENSG00000084731	41.434	-0.871186	0.327903	-2.65684	0.0078876	0.0642389	FALSE
ENSG00000084733	338.761	-0.709981	0.16568	-4.28525	1.82536e-05	0.000549625	FALSE
ENSG00000084754	129.847	-0.434153	0.183634	-2.36423	0.0180677	0.115514	FALSE
ENSG00000084764	20.2099	0.33377	0.326895	1.02103	0.30724	0.628005	FALSE
ENSG00000084774	20.5042	-0.0125177	0.355148	-0.0352464	0.971883	0.990084	FALSE
ENSG00000085063	142.549	0.0775495	0.145913	0.531476	0.595089	0.839107	FALSE
ENSG00000085117	1349.95	0.0856852	0.206975	0.413988	0.678883	0.876546	FALSE
ENSG00000085185	80.6492	0.497822	0.24529	2.02952	0.0424049	0.206647	FALSE
ENSG00000085224	527.353	0.00148881	0.142393	0.0104556	0.991658	0.997389	FALSE
ENSG00000085231	2.80095	1.12834	0.695008	1.62349	0.104484	0.35761	FALSE
ENSG00000085265	693.787	-0.0351801	0.209798	-0.167686	0.866831	0.956074	FALSE
ENSG00000085274	153.808	-0.291074	0.191472	-1.52019	0.128464	0.40197	FALSE
ENSG00000085365	56.8055	-0.158542	0.244848	-0.647511	0.517302	0.794376	FALSE
ENSG00000085377	13.4186	-0.12275	0.348784	-0.351938	0.724885	0.89872	FALSE
ENSG00000085382	11.4964	0.183779	0.389647	0.471655	0.637173	0.859401	FALSE
ENSG00000085415	23.3793	-0.0813491	0.280318	-0.290203	0.771661	0.919454	FALSE
ENSG00000085433	214.273	0.0376275	0.138828	0.271037	0.786362	0.924315	FALSE
ENSG00000085449	158.728	-0.15153	0.15284	-0.991428	0.321477	0.638869	FALSE
ENSG00000085465	1.82776	-1.28285	0.804529	-1.59454	0.110815	0.368755	FALSE
ENSG00000085491	29.0522	-0.209869	0.282644	-0.742519	0.457773	0.753371	FALSE
ENSG00000085511	20.9974	-0.313705	0.367577	-0.853439	0.393416	0.702487	FALSE
ENSG00000085514	1420.51	0.0510905	0.123544	0.41354	0.679211	0.876642	FALSE
ENSG00000085563	5.58663	-0.684918	0.666566	-1.02753	0.304169	0.624956	FALSE
ENSG00000085644	38.8426	0.323698	0.330697	0.978836	0.327661	0.644854	FALSE
ENSG00000085662	6.00631	0.52708	0.687133	0.767071	0.443039	0.742133	FALSE
ENSG00000085719	163.956	-0.294612	0.185189	-1.59087	0.111638	0.370482	FALSE
ENSG00000085721	24.3097	-0.149011	0.270434	-0.551006	0.58163	0.831953	FALSE
ENSG00000085733	5.3243	-0.151643	0.610252	-0.248493	0.803753	0.93168	FALSE
ENSG00000085760	14.1972	-0.190159	0.459272	-0.414045	0.678841	0.876546	FALSE
ENSG00000085788	10.697	-0.119484	0.419245	-0.284998	0.775646	0.920298	FALSE
ENSG00000085831	1.83669	-0.958468	1.13166	-0.846957	0.397019	0.704551	FALSE
ENSG00000085832	408.017	0.0468755	0.138358	0.338799	0.734761	0.902869	FALSE
ENSG00000085840	19.6269	-0.0544429	0.346322	-0.157203	0.875085	0.959082	FALSE
ENSG00000085871	14.4195	-1.04235	0.394557	-2.64183	0.00824596	0.0664419	FALSE
ENSG00000085872	102.576	0.6267	0.18199	3.4436	0.00057402	0.00896298	FALSE
ENSG00000085978	149.212	-0.255136	0.172363	-1.48023	0.138812	0.418631	FALSE
ENSG00000085982	4.71668	-0.378434	0.602706	-0.627891	0.530075	0.80213	FALSE
ENSG00000085998	5.62324	0.686341	0.536712	1.27879	0.200972	0.510506	FALSE
ENSG00000086015	20.8397	0.110049	0.365025	0.301484	0.763045	0.915596	FALSE
ENSG00000086061	766.273	0.211143	0.18836	1.12095	0.262308	0.583204	FALSE
ENSG00000086062	1142.1	0.634091	0.140591	4.51019	6.4771e-06	0.000229937	FALSE
ENSG00000086065	120.896	-0.120427	0.174399	-0.690525	0.489864	0.774985	FALSE
ENSG00000086102	146.568	0.462335	0.151668	3.04833	0.00230119	0.0261744	FALSE
ENSG00000086189	5.25743	-0.619465	0.633243	-0.978242	0.327955	0.645148	FALSE
ENSG00000086200	15.7213	0.278688	0.32977	0.845099	0.398056	0.705876	FALSE
ENSG00000086232	53.5796	-0.122034	0.183617	-0.66461	0.5063	0.785916	FALSE
ENSG00000086288	52.3806	0.0658602	0.326556	0.201681	0.840166	0.946145	FALSE
ENSG00000086300	554.852	-0.316881	0.129318	-2.45041	0.0142695	0.097636	FALSE
ENSG00000086475	5.4727	0.16047	0.538313	0.298098	0.765629	0.916603	FALSE
ENSG00000086504	30.9222	0.652626	0.224374	2.90866	0.00362982	0.0366758	FALSE
ENSG00000086544	106.249	1.49002	0.297536	5.00787	5.5037e-07	2.80895e-05	TRUE
ENSG00000086548	9.52323	-0.283692	0.47377	-0.598796	0.549309	0.81409	FALSE
ENSG00000086589	312.038	0.213214	0.152475	1.39836	0.162006	0.454316	FALSE
ENSG00000086598	170.9	0.0775407	0.183023	0.423666	0.671809	0.87301	FALSE
ENSG00000086619	115.76	-0.09686	0.183762	-0.527097	0.598127	0.840102	FALSE
ENSG00000086666	590.444	0.191817	0.192029	0.998897	0.317844	0.636453	FALSE
ENSG00000086712	37.296	-0.104896	0.282929	-0.37075	0.710824	0.89095	FALSE
ENSG00000086717	4.21661	0.0953455	0.585955	0.162718	0.87074	0.957242	FALSE
ENSG00000086730	829.678	-0.436873	0.128533	-3.39893	0.000676498	0.0101047	FALSE
ENSG00000086758	895.824	0.0307982	0.121969	0.252508	0.800648	0.930268	FALSE
ENSG00000086827	5.94592	-0.397009	0.487729	-0.813995	0.415648	0.721754	FALSE
ENSG00000086848	2.34789	-0.604137	0.827763	-0.729843	0.465486	0.759228	FALSE
ENSG00000087008	70.0024	1.3725	0.209121	6.56319	5.2668e-11	8.40845e-09	TRUE
ENSG00000087053	6.2505	0.301755	0.50044	0.602978	0.546523	0.812233	FALSE
ENSG00000087074	9672.02	2.19542	0.197746	11.1022	1.22396e-28	4.84474e-25	TRUE
ENSG00000087077	20.2475	0.204821	0.37486	0.546393	0.584796	0.833325	FALSE
ENSG00000087086	9288.07	0.186758	0.170469	1.09555	0.273274	0.593356	FALSE
ENSG00000087087	269.653	0.766189	0.15602	4.91084	9.06882e-07	4.19844e-05	FALSE
ENSG00000087088	49.4751	-0.451988	0.262915	-1.71914	0.0855882	0.320638	FALSE
ENSG00000087095	56.105	0.116976	0.202005	0.579075	0.562539	0.822028	FALSE
ENSG00000087111	57.0333	-0.128267	0.206822	-0.620179	0.53514	0.805406	FALSE
ENSG00000087152	494.971	0.15916	0.137252	1.15962	0.246203	0.566261	FALSE
ENSG00000087157	1819.73	0.192573	0.156303	1.23205	0.217932	0.531263	FALSE
ENSG00000087191	15.0671	-0.0652576	0.37099	-0.175902	0.860371	0.954582	FALSE
ENSG00000087206	366.075	-0.301969	0.128708	-2.34615	0.0189685	0.119988	FALSE
ENSG00000087237	8.49747	0.330666	0.625863	0.528336	0.597266	0.840102	FALSE
ENSG00000087253	674.597	-0.308975	0.134971	-2.28919	0.0220682	0.133412	FALSE
ENSG00000087263	8.6076	-0.486752	0.533975	-0.911564	0.361998	0.677164	FALSE
ENSG00000087266	2522.26	-0.146668	0.189565	-0.773708	0.439103	0.739277	FALSE
ENSG00000087269	10.7647	0.507346	0.417889	1.21407	0.224722	0.539509	FALSE
ENSG00000087274	586.226	-0.134933	0.141034	-0.956745	0.338696	0.655336	FALSE
ENSG00000087299	7.74101	-0.772059	0.445183	-1.73425	0.0828733	0.315112	FALSE
ENSG00000087301	71.4545	-0.144256	0.236118	-0.610947	0.541234	0.809079	FALSE
ENSG00000087302	67.0526	0.220721	0.263128	0.838833	0.401563	0.709672	FALSE
ENSG00000087338	149.62	-0.354864	0.189044	-1.87715	0.0604981	0.260449	FALSE
ENSG00000087365	269.816	-0.0247198	0.173014	-0.142878	0.886387	0.963176	FALSE
ENSG00000087448	10.2883	-0.976136	0.396326	-2.46296	0.0137794	0.0951045	FALSE
ENSG00000087460	791.181	0.270075	0.158112	1.70812	0.0876143	0.324927	FALSE
ENSG00000087470	59.6337	0.128521	0.216763	0.592913	0.55324	0.816579	FALSE
ENSG00000087502	134.556	-0.630807	0.213129	-2.95975	0.0030789	0.0324556	FALSE
ENSG00000087586	84.2841	-0.355802	0.292425	-1.21673	0.223708	0.538726	FALSE
ENSG00000087589	2029.18	0.0253593	0.201459	0.125878	0.899828	0.96912	FALSE
ENSG00000087884	2.46231	0.315148	0.686897	0.4588	0.646378	0.862255	FALSE
ENSG00000087903	471.988	0.349095	0.176659	1.97609	0.0481444	0.22539	FALSE
ENSG00000087995	2.26846	0.0743537	0.82402	0.0902329	0.928102	0.976583	FALSE
ENSG00000088035	23.8152	-0.401564	0.26921	-1.49164	0.135794	0.413706	FALSE
ENSG00000088038	90.7221	0.177269	0.227744	0.778368	0.436352	0.737249	FALSE
ENSG00000088179	68.1789	0.28323	0.215994	1.31129	0.189761	0.495626	FALSE
ENSG00000088205	528.612	0.969373	0.146443	6.61947	3.60483e-11	6.07184e-09	FALSE
ENSG00000088247	76.5602	0.514477	0.18764	2.74184	0.00610969	0.0534446	FALSE
ENSG00000088256	5.53526	0.965508	0.533191	1.81081	0.0701701	0.286284	FALSE
ENSG00000088298	135.473	0.250819	0.15881	1.57937	0.114252	0.374757	FALSE
ENSG00000088325	3.1363	-1.09275	0.642473	-1.70085	0.0889702	0.327673	FALSE
ENSG00000088356	5.14903	-0.290321	0.602395	-0.481946	0.629845	0.855275	FALSE
ENSG00000088387	22.9621	-0.123701	0.376865	-0.328237	0.742732	0.907243	FALSE
ENSG00000088448	244.415	-0.0280653	0.146835	-0.191135	0.84842	0.950298	FALSE
ENSG00000088451	3.04049	-0.718195	0.704768	-1.01905	0.308178	0.628706	FALSE
ENSG00000088682	11.9576	-0.569761	0.448617	-1.27004	0.204071	0.514243	FALSE
ENSG00000088727	42.2743	0.296412	0.289239	1.0248	0.305458	0.626304	FALSE
ENSG00000088766	9.84535	0.132918	0.397361	0.334502	0.738001	0.904604	FALSE
ENSG00000088808	10.9189	-0.0993026	0.312864	-0.317399	0.750941	0.910665	FALSE
ENSG00000088812	16.2349	-0.800773	0.391174	-2.0471	0.0406478	0.200491	FALSE
ENSG00000088826	3.55787	-1.4556	0.723653	-2.01146	0.0442774	0.213169	FALSE
ENSG00000088827	4.79861	0.595939	0.796534	0.748165	0.454361	0.750561	FALSE
ENSG00000088832	345.027	-0.421848	0.148434	-2.84199	0.00448325	0.0425815	FALSE
ENSG00000088833	471.868	-0.647966	0.211253	-3.06725	0.0021604	0.0250041	FALSE
ENSG00000088854	12.6676	0.202649	0.479935	0.422242	0.672848	0.873428	FALSE
ENSG00000088876	2.0133	-0.498339	0.892447	-0.558396	0.576574	0.829532	FALSE
ENSG00000088888	170.958	0.0548883	0.169077	0.324635	0.745457	0.908879	FALSE
ENSG00000088899	4.89866	0.989889	0.53787	1.84039	0.0657115	0.275359	FALSE
ENSG00000088930	642.61	0.0332887	0.135049	0.246493	0.805301	0.932287	FALSE
ENSG00000088970	66.0562	0.0723335	0.201403	0.359148	0.719485	0.895594	FALSE
ENSG00000088986	20.9963	0.0752779	0.328845	0.228916	0.818934	0.937781	FALSE
ENSG00000088992	19.5854	0.222062	0.318769	0.696622	0.48604	0.773089	FALSE
ENSG00000089006	56.1554	-0.320391	0.280128	-1.14373	0.252735	0.573296	FALSE
ENSG00000089009	128.581	-0.548705	0.272218	-2.01568	0.0438338	0.211914	FALSE
ENSG00000089022	29.9603	-0.272392	0.28915	-0.942044	0.34617	0.662978	FALSE
ENSG00000089041	10.2278	-0.292787	0.448815	-0.652355	0.514172	0.791387	FALSE
ENSG00000089048	4.75285	0.727272	0.650169	1.11859	0.263316	0.583987	FALSE
ENSG00000089050	9.68775	-0.089331	0.4275	-0.208962	0.834478	0.944103	FALSE
ENSG00000089053	132.206	0.0616261	0.142013	0.433947	0.664327	0.870377	FALSE
ENSG00000089057	292.2	0.0336322	0.126395	0.266088	0.790171	0.925903	FALSE
ENSG00000089060	245.986	-0.084863	0.16622	-0.510547	0.609668	0.844863	FALSE
ENSG00000089063	65.7289	0.070923	0.1783	0.397772	0.690798	0.881751	FALSE
ENSG00000089091	13.1352	0.130921	0.341404	0.383477	0.701366	0.886605	FALSE
ENSG00000089094	37.0431	0.429159	0.294402	1.45773	0.144916	0.428281	FALSE
ENSG00000089123	7.08389	0.103343	0.436044	0.237	0.812657	0.935359	FALSE
ENSG00000089127	15.0898	-0.338026	0.361709	-0.934524	0.350034	0.66711	FALSE
ENSG00000089154	80.4402	0.109533	0.206741	0.529808	0.596245	0.839785	FALSE
ENSG00000089157	132.144	-0.24014	0.347781	-0.690491	0.489886	0.774985	FALSE
ENSG00000089159	2466.8	-0.0978184	0.198022	-0.493977	0.621323	0.850932	FALSE
ENSG00000089169	2.72075	-0.190132	0.74489	-0.255249	0.798531	0.929298	FALSE
ENSG00000089177	10.6266	0.0139835	0.39099	0.0357643	0.97147	0.990084	FALSE
ENSG00000089195	28.6879	-0.258649	0.259823	-0.995483	0.319502	0.637682	FALSE
ENSG00000089220	6.6692	0.247205	0.475956	0.519386	0.603491	0.842097	FALSE
ENSG00000089234	85.2805	-0.428288	0.155784	-2.74925	0.00597322	0.0525996	FALSE
ENSG00000089248	35.0951	-0.0103001	0.385784	-0.0266993	0.9787	0.992197	FALSE
ENSG00000089280	953.167	0.12024	0.150704	0.797855	0.424955	0.727542	FALSE
ENSG00000089289	83.8821	0.176092	0.217383	0.810056	0.417908	0.722944	FALSE
ENSG00000089327	75.9447	-0.0707395	0.197192	-0.358735	0.719793	0.895879	FALSE
ENSG00000089335	9.25646	-0.389805	0.49068	-0.794419	0.426952	0.729462	FALSE
ENSG00000089351	873.979	0.452608	0.262957	1.72123	0.0852096	0.319849	FALSE
ENSG00000089472	22.1695	-0.0591051	0.324152	-0.182338	0.855318	0.952895	FALSE
ENSG00000089486	97.3039	0.392256	0.243255	1.61253	0.106847	0.361455	FALSE
ENSG00000089505	34.0253	-1.56817	0.378915	-4.13858	3.49467e-05	0.000949075	TRUE
ENSG00000089558	18.8946	0.158263	0.564303	0.280457	0.779127	0.921967	FALSE
ENSG00000089597	171.591	0.256682	0.144265	1.77924	0.0752003	0.297885	FALSE
ENSG00000089639	1804.94	0.13138	0.144524	0.909056	0.363321	0.677557	FALSE
ENSG00000089682	12.2802	0.232078	0.38149	0.608347	0.542957	0.809913	FALSE
ENSG00000089693	524.988	-0.269834	0.205403	-1.31368	0.188955	0.494254	FALSE
ENSG00000089737	204.677	0.232412	0.120989	1.92094	0.0547399	0.245732	FALSE
ENSG00000089775	42.7211	0.00267391	0.267763	0.00998611	0.992032	0.99745	FALSE
ENSG00000089818	774.297	0.100937	0.225011	0.448588	0.653729	0.865767	FALSE
ENSG00000089820	919.296	0.224508	0.181622	1.23613	0.216411	0.529912	FALSE
ENSG00000089876	4.23954	-0.350551	0.763151	-0.459347	0.645985	0.861949	FALSE
ENSG00000089902	961.24	0.0105518	0.108362	0.0973759	0.922428	0.975277	FALSE
ENSG00000089916	843.137	0.0021996	0.135914	0.0161837	0.987088	0.996084	FALSE
ENSG00000090006	27.3229	0.586743	0.334491	1.75413	0.0794077	0.307099	FALSE
ENSG00000090013	22.956	0.596113	0.421513	1.41422	0.157297	0.448172	FALSE
ENSG00000090020	526.727	0.548444	0.218139	2.5142	0.0119303	0.0866665	FALSE
ENSG00000090054	112.383	-0.118699	0.144248	-0.822882	0.410575	0.718465	FALSE
ENSG00000090060	891.688	-0.454687	0.13179	-3.45008	0.000560416	0.00881138	FALSE
ENSG00000090061	438.954	0.205122	0.111952	1.83223	0.0669174	0.278231	FALSE
ENSG00000090104	193.068	0.597892	0.236317	2.53005	0.0114047	0.0842217	FALSE
ENSG00000090238	643.376	-0.392736	0.171308	-2.29257	0.0218726	0.132856	FALSE
ENSG00000090266	10.9582	-0.151105	0.397409	-0.380226	0.703778	0.887669	FALSE
ENSG00000090273	19.4413	0.408435	0.354904	1.15083	0.249801	0.570638	FALSE
ENSG00000090316	1201.29	0.279213	0.17908	1.55915	0.11896	0.384545	FALSE
ENSG00000090339	5809.41	1.14778	0.246748	4.65163	3.29318e-06	0.000131669	TRUE
ENSG00000090372	429.149	-0.935856	0.206951	-4.52212	6.12247e-06	0.000219315	FALSE
ENSG00000090376	935.329	-0.0235962	0.236214	-0.0998933	0.920429	0.975064	FALSE
ENSG00000090382	2131.64	-0.458883	0.248027	-1.85013	0.0642947	0.271389	FALSE
ENSG00000090432	60.4596	-0.19673	0.202629	-0.970889	0.331604	0.64765	FALSE
ENSG00000090470	11.1158	0.12702	0.427784	0.296926	0.766523	0.917059	FALSE
ENSG00000090487	311.227	0.0673577	0.141156	0.477185	0.63323	0.857357	FALSE
ENSG00000090520	215.244	0.220926	0.229469	0.962774	0.335661	0.652569	FALSE
ENSG00000090565	11.9661	0.32234	0.336996	0.956509	0.338815	0.655401	FALSE
ENSG00000090581	74.7447	0.238542	0.230852	1.03331	0.301459	0.622593	FALSE
ENSG00000090612	16.2761	-0.152743	0.380975	-0.400927	0.688474	0.880714	FALSE
ENSG00000090615	208.165	0.586252	0.133085	4.40508	1.05745e-05	0.000348805	FALSE
ENSG00000090621	89.5752	0.269817	0.19789	1.36347	0.172734	0.471047	FALSE
ENSG00000090661	42.5341	-0.429388	0.243181	-1.76572	0.0774436	0.302981	FALSE
ENSG00000090674	423.784	0.703326	0.203073	3.46341	0.00053337	0.008428	FALSE
ENSG00000090686	243.012	-0.433701	0.174167	-2.49015	0.0127689	0.0902142	FALSE
ENSG00000090776	6.31793	-0.292378	0.516472	-0.566107	0.571321	0.826214	FALSE
ENSG00000090857	204.972	0.379741	0.110584	3.43397	0.000594802	0.00921478	FALSE
ENSG00000090861	6.08883	0.126575	0.528985	0.239279	0.810889	0.934618	FALSE
ENSG00000090863	286.16	0.101433	0.105755	0.959133	0.337492	0.654521	FALSE
ENSG00000090905	81.7533	-0.0931908	0.164288	-0.56724	0.570551	0.825694	FALSE
ENSG00000090924	744.451	1.44082	0.45569	3.16185	0.00156772	0.0195293	TRUE
ENSG00000090971	5.12445	-0.371239	0.556177	-0.667485	0.504463	0.784228	FALSE
ENSG00000090975	7.89554	-0.473322	0.471638	-1.00357	0.315585	0.635223	FALSE
ENSG00000090989	135.542	-0.333325	0.186073	-1.79136	0.0732351	0.293504	FALSE
ENSG00000091009	55.6529	0.0488747	0.238348	0.205056	0.837528	0.944738	FALSE
ENSG00000091039	2321.46	-0.108263	0.135461	-0.79922	0.424163	0.726719	FALSE
ENSG00000091073	158.214	0.0538332	0.206132	0.261158	0.793971	0.927645	FALSE
ENSG00000091106	160.916	-1.63904	0.237545	-6.89993	5.2029e-12	1.04275e-09	TRUE
ENSG00000091127	3.72813	0.791751	0.62046	1.27607	0.20193	0.511943	FALSE
ENSG00000091140	116.682	-0.663057	0.192378	-3.44664	0.000567612	0.00889802	FALSE
ENSG00000091157	124.286	-0.0790668	0.141411	-0.559129	0.576074	0.829474	FALSE
ENSG00000091164	113.772	-0.468271	0.207469	-2.25706	0.0240042	0.14037	FALSE
ENSG00000091181	85.9652	-0.333417	0.363658	-0.916842	0.359225	0.674528	FALSE
ENSG00000091262	17.1993	0.417685	0.325847	1.28184	0.199898	0.509191	FALSE
ENSG00000091317	2196.37	-0.314029	0.153507	-2.0457	0.0407859	0.200779	FALSE
ENSG00000091409	57.93	-0.213974	0.316769	-0.675488	0.499366	0.781904	FALSE
ENSG00000091436	71.0152	0.320576	0.216634	1.47981	0.138925	0.418892	FALSE
ENSG00000091483	5.84778	0.278439	0.520744	0.534694	0.592861	0.837955	FALSE
ENSG00000091490	33.5047	-0.610495	0.294199	-2.07511	0.0379764	0.19143	FALSE
ENSG00000091527	641.758	-0.261387	0.133017	-1.96506	0.0494067	0.22941	FALSE
ENSG00000091536	2.25342	0.639744	0.808852	0.790929	0.428986	0.731359	FALSE
ENSG00000091542	190.283	0.475188	0.173682	2.73597	0.00621969	0.0540268	FALSE
ENSG00000091592	2578.38	0.0287613	0.133486	0.215463	0.829407	0.942307	FALSE
ENSG00000091622	5.27235	0.50329	0.498754	1.00909	0.31293	0.632692	FALSE
ENSG00000091640	69.5065	0.895977	0.2052	4.36635	1.26339e-05	0.000408229	FALSE
ENSG00000091651	3.42139	-0.734346	0.692783	-1.05999	0.289147	0.611681	FALSE
ENSG00000091732	7.69853	0.0668532	0.425049	0.157284	0.875021	0.959082	FALSE
ENSG00000091947	11.8141	0.0959419	0.387083	0.247859	0.804244	0.932044	FALSE
ENSG00000092010	347.071	0.281049	0.153072	1.83606	0.0663491	0.276959	FALSE
ENSG00000092020	146.243	-0.496417	0.207193	-2.39591	0.016579	0.108469	FALSE
ENSG00000092036	40.2711	0.114813	0.242767	0.472934	0.63626	0.85863	FALSE
ENSG00000092067	14.9598	-0.769712	0.554772	-1.38744	0.165308	0.459418	FALSE
ENSG00000092068	6.80135	0.181151	0.568114	0.318863	0.74983	0.910374	FALSE
ENSG00000092094	56.8026	-0.466004	0.16447	-2.83337	0.00460596	0.0434364	FALSE
ENSG00000092098	134.804	0.111027	0.19518	0.568845	0.569462	0.824817	FALSE
ENSG00000092108	135.663	-0.212713	0.220768	-0.963517	0.335288	0.652244	FALSE
ENSG00000092140	44.5517	-0.114977	0.247115	-0.465278	0.641732	0.86172	FALSE
ENSG00000092148	330.641	-0.257381	0.0822394	-3.12966	0.0017501	0.0212007	FALSE
ENSG00000092199	2016.28	0.664842	0.210375	3.16026	0.00157627	0.0195741	FALSE
ENSG00000092200	83.8172	0.149127	0.231797	0.643351	0.519996	0.795565	FALSE
ENSG00000092201	64.9071	-0.229287	0.174362	-1.315	0.188509	0.49366	FALSE
ENSG00000092203	484.774	0.0590813	0.0903287	0.65407	0.513067	0.790674	FALSE
ENSG00000092295	17.6535	1.08962	0.39805	2.73739	0.00619297	0.0539051	FALSE
ENSG00000092330	349.945	0.0494435	0.140127	0.352848	0.724203	0.898402	FALSE
ENSG00000092439	157.382	0.056194	0.136148	0.412743	0.679795	0.876815	FALSE
ENSG00000092470	3.53933	-0.296367	0.642097	-0.461561	0.644396	0.861744	FALSE
ENSG00000092529	5.17412	0.0214636	0.53192	0.0403513	0.967813	0.988871	FALSE
ENSG00000092531	482.118	-0.197652	0.140877	-1.40301	0.160615	0.452656	FALSE
ENSG00000092758	20.8386	0.201235	0.352734	0.570502	0.568338	0.824415	FALSE
ENSG00000092820	443.441	0.649936	0.210965	3.08078	0.00206459	0.0241244	FALSE
ENSG00000092841	1238.64	0.0534339	0.120063	0.44505	0.656283	0.866417	FALSE
ENSG00000092847	451.782	-0.0327268	0.119395	-0.274105	0.784004	0.923501	FALSE
ENSG00000092853	4.48376	-0.247144	0.624793	-0.395561	0.692429	0.88285	FALSE
ENSG00000092871	490.654	-0.446429	0.190556	-2.34278	0.0191409	0.1205	FALSE
ENSG00000092929	1612.02	0.238952	0.170654	1.40022	0.161448	0.453687	FALSE
ENSG00000092931	82.5478	0.153784	0.187556	0.819939	0.412251	0.719096	FALSE
ENSG00000092964	40.0486	0.122854	0.363519	0.337959	0.735394	0.903367	FALSE
ENSG00000092978	8.53305	-0.461869	0.446189	-1.03514	0.300602	0.621823	FALSE
ENSG00000093000	589.092	-0.852725	0.116944	-7.29172	3.06023e-13	7.57071e-11	FALSE
ENSG00000093010	7.98883	0.302864	0.474879	0.63777	0.523624	0.798087	FALSE
ENSG00000093072	95.66	-0.120896	0.221664	-0.545401	0.585478	0.833525	FALSE
ENSG00000093134	1357.47	-1.24874	0.241212	-5.17694	2.25555e-07	1.28e-05	TRUE
ENSG00000093144	57.7643	-0.415279	0.252376	-1.64548	0.0998718	0.348665	FALSE
ENSG00000093167	314.343	0.132645	0.181981	0.728896	0.466065	0.759433	FALSE
ENSG00000093183	72.705	0.146672	0.20663	0.709828	0.477811	0.768641	FALSE
ENSG00000094631	56.4451	0.0653178	0.184895	0.35327	0.723886	0.898361	FALSE
ENSG00000094804	13.7016	0.491759	0.391585	1.25582	0.209182	0.522441	FALSE
ENSG00000094841	8.26138	-0.198799	0.470337	-0.422672	0.672534	0.873236	FALSE
ENSG00000094880	7.18416	0.241013	0.461813	0.521884	0.601751	0.841624	FALSE
ENSG00000094914	16.671	-0.394119	0.339475	-1.16097	0.245656	0.565494	FALSE
ENSG00000094916	21.4266	-0.185682	0.35083	-0.529265	0.596621	0.839821	FALSE
ENSG00000094975	585.913	0.201959	0.178574	1.13095	0.258075	0.578308	FALSE
ENSG00000095002	9.76782	-0.395143	0.497365	-0.794472	0.426921	0.729462	FALSE
ENSG00000095015	939.93	-0.110941	0.123654	-0.89719	0.369618	0.683243	FALSE
ENSG00000095059	22.8512	0.265801	0.31353	0.847768	0.396567	0.704466	FALSE
ENSG00000095066	32.9465	0.497255	0.337631	1.47278	0.140811	0.421847	FALSE
ENSG00000095139	204.493	-0.295753	0.15298	-1.93328	0.0532023	0.241085	FALSE
ENSG00000095209	11.2594	0.22242	0.453284	0.490685	0.623649	0.85255	FALSE
ENSG00000095261	47.4195	-0.174463	0.214504	-0.813331	0.416028	0.721878	FALSE
ENSG00000095303	87.0727	-0.325424	0.165392	-1.96759	0.0491156	0.228451	FALSE
ENSG00000095319	35.2995	0.199077	0.268388	0.741751	0.458238	0.75343	FALSE
ENSG00000095321	5.4082	-0.250361	0.543456	-0.460683	0.645026	0.861744	FALSE
ENSG00000095370	739.13	-0.182289	0.185582	-0.982253	0.325975	0.643366	FALSE
ENSG00000095380	70.9238	0.190503	0.217071	0.877609	0.380156	0.692024	FALSE
ENSG00000095383	108.664	0.0650147	0.342256	0.189959	0.849341	0.95058	FALSE
ENSG00000095397	154.337	0.46256	0.289587	1.59731	0.110196	0.367391	FALSE
ENSG00000095485	130.042	0.0423664	0.167742	0.252569	0.800601	0.930268	FALSE
ENSG00000095564	549.333	0.197095	0.179894	1.09562	0.273246	0.593356	FALSE
ENSG00000095574	94.1082	-0.233117	0.213217	-1.09333	0.274248	0.59433	FALSE
ENSG00000095585	2.51407	-2.50096	1.02759	-2.43381	0.014941	0.100664	FALSE
ENSG00000095637	4.93927	-0.159808	0.650148	-0.245802	0.805836	0.93249	FALSE
ENSG00000095739	3.08223	-0.124457	0.793945	-0.156757	0.875436	0.959082	FALSE
ENSG00000095787	870.936	-0.159888	0.117935	-1.35574	0.175183	0.475292	FALSE
ENSG00000095794	1735.13	0.937234	0.186317	5.03033	4.89634e-07	2.53346e-05	FALSE
ENSG00000095906	29.9733	0.395854	0.335251	1.18077	0.237694	0.556389	FALSE
ENSG00000095951	1338.21	0.305783	0.19556	1.56363	0.117905	0.382267	FALSE
ENSG00000095970	5.11057	-0.0488373	0.716735	-0.0681385	0.945675	0.982112	FALSE
ENSG00000096006	15.3548	-0.754679	0.39814	-1.89551	0.0580249	0.254308	FALSE
ENSG00000096060	196.174	-0.0178574	0.172668	-0.10342	0.917629	0.974065	FALSE
ENSG00000096063	1733.46	0.0353178	0.219843	0.16065	0.872369	0.958317	FALSE
ENSG00000096070	300.294	-0.075694	0.243779	-0.310503	0.756179	0.913361	FALSE
ENSG00000096080	13.0061	-0.199559	0.359218	-0.555536	0.578528	0.830951	FALSE
ENSG00000096093	24.3742	0.347394	0.258124	1.34584	0.178354	0.479763	FALSE
ENSG00000096384	107.348	-0.56176	0.29331	-1.91524	0.0554615	0.24788	FALSE
ENSG00000096401	177.672	-0.254028	0.141891	-1.7903	0.0734052	0.293639	FALSE
ENSG00000096433	22.1539	-0.0236441	0.372659	-0.063447	0.949411	0.983009	FALSE
ENSG00000096654	21.136	-0.157503	0.311185	-0.50614	0.612758	0.846294	FALSE
ENSG00000096696	9.51739	1.3416	0.579075	2.31681	0.0205142	0.126925	FALSE
ENSG00000096717	223.699	0.0487143	0.146901	0.331613	0.740182	0.905804	FALSE
ENSG00000096746	140.387	-0.493831	0.195805	-2.52205	0.0116674	0.0853647	FALSE
ENSG00000096872	8.39501	0.480746	0.458108	1.04942	0.293986	0.615994	FALSE
ENSG00000096968	481.044	-0.0956508	0.149403	-0.64022	0.52203	0.796809	FALSE
ENSG00000096996	90.4575	0.0853298	0.193759	0.440391	0.659654	0.868549	FALSE
ENSG00000097007	40.1704	0.240588	0.23325	1.03146	0.302325	0.623271	FALSE
ENSG00000097021	3.84369	0.357485	0.599366	0.596439	0.550882	0.815007	FALSE
ENSG00000097033	585.617	-0.19055	0.137914	-1.38165	0.167078	0.462392	FALSE
ENSG00000099139	19.2063	0.157977	0.346571	0.45583	0.648512	0.863279	FALSE
ENSG00000099194	14.7952	-0.211865	0.48823	-0.433946	0.664328	0.870377	FALSE
ENSG00000099203	14.3322	-0.261182	0.376541	-0.693637	0.48791	0.773892	FALSE
ENSG00000099204	61.8445	0.0640524	0.305308	0.209796	0.833827	0.94401	FALSE
ENSG00000099219	25.0138	-0.212842	0.257965	-0.82508	0.409326	0.717135	FALSE
ENSG00000099246	203.361	-0.334059	0.202229	-1.65189	0.098558	0.346321	FALSE
ENSG00000099251	4.01475	-0.55187	0.629207	-0.877087	0.380439	0.692024	FALSE
ENSG00000099290	154.581	0.146423	0.147877	0.990169	0.322091	0.639356	FALSE
ENSG00000099308	2120.3	0.0352487	0.15459	0.228014	0.819636	0.938062	FALSE
ENSG00000099326	101.006	0.194914	0.180617	1.07916	0.280519	0.601575	FALSE
ENSG00000099330	10.7006	0.293951	0.437586	0.671757	0.501738	0.782887	FALSE
ENSG00000099331	3707.49	0.303485	0.137684	2.20421	0.0275095	0.155003	FALSE
ENSG00000099337	39.4829	0.222756	0.31922	0.697814	0.485293	0.773	FALSE
ENSG00000099338	16.4048	0.515185	0.371837	1.38551	0.165896	0.460169	FALSE
ENSG00000099341	58.1672	0.257885	0.194515	1.32578	0.184911	0.488411	FALSE
ENSG00000099364	27.6541	0.154742	0.353375	0.437898	0.66146	0.86931	FALSE
ENSG00000099365	7.50068	1.93631	0.546183	3.54517	0.000392357	0.00658769	TRUE
ENSG00000099377	34.4253	0.673886	0.371941	1.81181	0.0700157	0.28612	FALSE
ENSG00000099381	56.0001	0.696201	0.284436	2.44766	0.0143787	0.0980442	FALSE
ENSG00000099385	9.52162	0.589869	0.416392	1.41662	0.156595	0.447135	FALSE
ENSG00000099622	290.272	0.114531	0.194145	0.589927	0.55524	0.817854	FALSE
ENSG00000099624	12.5938	0.907913	0.366545	2.47695	0.0132512	0.0925889	FALSE
ENSG00000099625	2.29793	0.603497	0.96253	0.62699	0.530666	0.80241	FALSE
ENSG00000099725	28.0369	0.128948	0.366593	0.351748	0.725027	0.89872	FALSE
ENSG00000099783	178.739	-0.331917	0.193877	-1.712	0.0868959	0.323343	FALSE
ENSG00000099785	66.8773	0.0428555	0.228666	0.187415	0.851335	0.951315	FALSE
ENSG00000099795	17.7702	0.209627	0.3585	0.584734	0.558727	0.819567	FALSE
ENSG00000099797	14.8285	0.523847	0.298069	1.75747	0.0788376	0.306015	FALSE
ENSG00000099800	4.60386	-0.259741	0.555264	-0.467779	0.639943	0.86107	FALSE
ENSG00000099804	99.863	0.145313	0.250208	0.580769	0.561396	0.821193	FALSE
ENSG00000099810	5.8578	-0.295949	0.564173	-0.524572	0.599881	0.840709	FALSE
ENSG00000099817	65.9795	0.3569	0.215821	1.65369	0.0981911	0.34585	FALSE
ENSG00000099821	12.2155	-0.0782588	0.502902	-0.155614	0.876337	0.959082	FALSE
ENSG00000099822	3.62495	1.35154	1.13386	1.19198	0.23327	0.550754	FALSE
ENSG00000099840	8.6744	-0.912462	0.472561	-1.93089	0.0534968	0.241866	FALSE
ENSG00000099849	12.4246	0.300489	0.482947	0.6222	0.533811	0.804476	FALSE
ENSG00000099860	969.331	0.700078	0.242567	2.88612	0.00390024	0.0385955	FALSE
ENSG00000099866	6.49803	0.540789	0.494073	1.09455	0.273712	0.593972	FALSE
ENSG00000099875	2308.48	-0.0370724	0.237164	-0.156316	0.875784	0.959082	FALSE
ENSG00000099889	2.72932	-0.0198804	0.787322	-0.0252507	0.979855	0.992708	FALSE
ENSG00000099899	23.9986	0.609719	0.34715	1.75636	0.0790273	0.306151	FALSE
ENSG00000099901	7.39896	0.585368	0.575228	1.01763	0.308855	0.629356	FALSE
ENSG00000099904	13.1076	0.939918	0.393834	2.38659	0.0170056	0.11062	FALSE
ENSG00000099910	55.3771	0.111545	0.20815	0.535886	0.592037	0.837314	FALSE
ENSG00000099917	542.54	0.0740267	0.162014	0.456916	0.647732	0.862926	FALSE
ENSG00000099940	88.1795	0.275806	0.136008	2.02787	0.0425736	0.207278	FALSE
ENSG00000099942	404.455	-0.0119647	0.148611	-0.0805103	0.935831	0.978843	FALSE
ENSG00000099949	38.13	0.338084	0.260452	1.29807	0.194264	0.501513	FALSE
ENSG00000099956	35.0663	0.241041	0.279518	0.862347	0.388497	0.698271	FALSE
ENSG00000099958	3.32445	0.55432	0.616949	0.898485	0.368927	0.682845	FALSE
ENSG00000099968	91.0508	-0.22496	0.157169	-1.43133	0.152336	0.440135	FALSE
ENSG00000099974	2.45245	1.29423	1.28813	1.00473	0.315026	0.634661	FALSE
ENSG00000099977	20.8402	0.210042	0.33043	0.635661	0.524997	0.799104	FALSE
ENSG00000099985	12948	2.7334	0.207039	13.2024	8.50046e-40	1.34588e-35	TRUE
ENSG00000099991	404.927	0.281108	0.190526	1.47543	0.140096	0.420581	FALSE
ENSG00000099992	67.7372	0.219113	0.19449	1.1266	0.25991	0.580827	FALSE
ENSG00000099994	17.05	0.188197	0.426657	0.441096	0.659143	0.868165	FALSE
ENSG00000099995	935.746	0.30533	0.130287	2.34352	0.0191027	0.12045	FALSE
ENSG00000099998	14.2486	0.875351	0.435631	2.00939	0.0444961	0.213876	FALSE
ENSG00000099999	15.6155	0.417518	0.354455	1.17792	0.23883	0.557892	FALSE
ENSG00000100003	3.43486	1.29483	0.75624	1.71219	0.0868609	0.323288	FALSE
ENSG00000100014	38.9167	0.405986	0.212541	1.91016	0.056113	0.249421	FALSE
ENSG00000100023	102.877	0.0243942	0.187243	0.130281	0.896344	0.967536	FALSE
ENSG00000100024	126.737	0.487739	0.277335	1.75867	0.0786343	0.305526	FALSE
ENSG00000100027	18.7855	0.501325	0.305095	1.64318	0.100346	0.349336	FALSE
ENSG00000100028	23.1711	-0.484556	0.31878	-1.52003	0.128503	0.402012	FALSE
ENSG00000100029	7.17943	0.55112	0.540124	1.02036	0.307559	0.628059	FALSE
ENSG00000100030	1744.2	-0.293474	0.112564	-2.60719	0.00912895	0.0715538	FALSE
ENSG00000100031	297.59	0.341369	0.197534	1.72815	0.0839605	0.317191	FALSE
ENSG00000100034	1621.14	-0.491112	0.185987	-2.64057	0.00827676	0.0665884	FALSE
ENSG00000100036	8.96164	-0.505661	0.602078	-0.839858	0.400988	0.708971	FALSE
ENSG00000100038	30.2765	0.0342122	0.278655	0.122776	0.902284	0.969601	FALSE
ENSG00000100055	3995.31	0.126958	0.137673	0.922166	0.356442	0.672456	FALSE
ENSG00000100056	77.0284	0.388427	0.213265	1.82133	0.0685562	0.282805	FALSE
ENSG00000100058	12.9486	-0.367343	0.362031	-1.01467	0.310261	0.630794	FALSE
ENSG00000100060	162.006	-0.136804	0.242264	-0.56469	0.572285	0.826808	FALSE
ENSG00000100068	47.308	0.000705918	0.258176	0.00273425	0.997818	0.999225	FALSE
ENSG00000100075	20.2295	0.757224	0.376053	2.01361	0.0440505	0.212703	FALSE
ENSG00000100077	91.0197	-0.253677	0.197973	-1.28137	0.200063	0.50926	FALSE
ENSG00000100079	3.04804	0.788637	0.885172	0.890941	0.372961	0.686398	FALSE
ENSG00000100083	1065.26	0.99118	0.177037	5.59871	2.15958e-08	1.61286e-06	FALSE
ENSG00000100084	52.2418	-0.186291	0.182325	-1.02175	0.306899	0.627875	FALSE
ENSG00000100092	273.247	0.191608	0.187575	1.0215	0.307019	0.62796	FALSE
ENSG00000100097	27.2415	-0.520744	0.419364	-1.24175	0.21433	0.52776	FALSE
ENSG00000100099	39.5193	0.300419	0.204402	1.46974	0.141632	0.423331	FALSE
ENSG00000100100	131.366	0.358803	0.216031	1.66088	0.0967366	0.342493	FALSE
ENSG00000100104	7.64597	-0.701046	0.472609	-1.48335	0.137981	0.417318	FALSE
ENSG00000100105	26.6626	-0.494977	0.317496	-1.559	0.118996	0.384581	FALSE
ENSG00000100106	137.346	-0.411736	0.148315	-2.7761	0.00550153	0.0493238	FALSE
ENSG00000100109	201.819	-0.150541	0.130024	-1.15779	0.246949	0.566613	FALSE
ENSG00000100124	17.3858	1.14339	0.299515	3.81747	0.000134827	0.0028425	TRUE
ENSG00000100129	59.596	-0.312017	0.220778	-1.41326	0.157579	0.448652	FALSE
ENSG00000100138	84.2937	0.343852	0.142883	2.40653	0.0161047	0.105979	FALSE
ENSG00000100139	52.5711	0.539118	0.25212	2.13834	0.0324892	0.172886	FALSE
ENSG00000100147	68.7533	-0.222851	0.214567	-1.03861	0.298986	0.620902	FALSE
ENSG00000100150	84.8532	0.303394	0.180888	1.67725	0.0934942	0.336278	FALSE
ENSG00000100151	25.4671	0.119924	0.271151	0.442277	0.658288	0.867742	FALSE
ENSG00000100154	2.24376	1.77412	1.0931	1.62301	0.104587	0.357885	FALSE
ENSG00000100181	17.3958	0.194307	0.327418	0.593452	0.552878	0.816349	FALSE
ENSG00000100197	15.1029	0.822505	0.357031	2.30373	0.0212376	0.130317	FALSE
ENSG00000100201	4187.5	-0.337741	0.0897101	-3.7648	0.000166681	0.00338776	FALSE
ENSG00000100207	495.017	0.135017	0.113082	1.19397	0.232489	0.549566	FALSE
ENSG00000100209	2.5812	-0.235771	0.939031	-0.251079	0.801753	0.930749	FALSE
ENSG00000100211	3.66071	0.952385	0.732971	1.29935	0.193824	0.500786	FALSE
ENSG00000100216	17.2462	0.366722	0.30074	1.2194	0.222693	0.538059	FALSE
ENSG00000100218	8.15278	0.491939	0.453481	1.08481	0.278008	0.598551	FALSE
ENSG00000100219	354.187	1.10632	0.263453	4.19932	2.67716e-05	0.000758274	TRUE
ENSG00000100220	10.6982	0.222651	0.367986	0.605052	0.545145	0.81104	FALSE
ENSG00000100221	2321.09	0.400459	0.192507	2.08023	0.0375047	0.189838	FALSE
ENSG00000100225	98.4792	-0.372848	0.187579	-1.98769	0.0468463	0.221335	FALSE
ENSG00000100226	7621.68	0.534717	0.170798	3.1307	0.00174393	0.0211422	FALSE
ENSG00000100227	196.235	0.221912	0.149513	1.48424	0.137746	0.417003	FALSE
ENSG00000100228	34.1658	-0.0519137	0.245418	-0.211532	0.832473	0.943354	FALSE
ENSG00000100239	328.945	0.2538	0.160292	1.58336	0.113339	0.373132	FALSE
ENSG00000100241	587.977	0.304795	0.173288	1.75889	0.0785964	0.305453	FALSE
ENSG00000100242	1350.58	-0.00423042	0.155879	-0.0271391	0.978349	0.992071	FALSE
ENSG00000100243	110.802	0.501191	0.149392	3.35488	0.000793994	0.0114181	FALSE
ENSG00000100246	15.0066	-0.114218	0.389971	-0.292888	0.769608	0.918553	FALSE
ENSG00000100258	193.78	0.557401	0.198677	2.80557	0.00502281	0.0461022	FALSE
ENSG00000100263	5.0964	0.910637	0.603258	1.50953	0.131163	0.40662	FALSE
ENSG00000100266	1639.08	-0.0869336	0.128214	-0.678037	0.497748	0.780823	FALSE
ENSG00000100280	106.945	0.15424	0.19674	0.783977	0.433054	0.734262	FALSE
ENSG00000100281	60.0455	0.215901	0.216316	0.99808	0.318241	0.636762	FALSE
ENSG00000100284	2828.35	0.766307	0.169385	4.52405	6.06683e-06	0.000218014	FALSE
ENSG00000100288	2.09459	-0.115994	0.88097	-0.131666	0.895249	0.967093	FALSE
ENSG00000100290	7.80415	-0.0798422	0.458927	-0.173976	0.861884	0.955082	FALSE
ENSG00000100292	108.649	0.0681002	0.248941	0.27356	0.784423	0.923609	FALSE
ENSG00000100294	74.8272	0.0741135	0.190813	0.388409	0.697713	0.885168	FALSE
ENSG00000100296	364.868	0.307781	0.121961	2.52361	0.0116157	0.0852629	FALSE
ENSG00000100297	106.866	0.181325	0.181601	0.998479	0.318047	0.636617	FALSE
ENSG00000100299	224.369	0.343027	0.239784	1.43057	0.152555	0.440686	FALSE
ENSG00000100300	245.3	-0.886069	0.23906	-3.70648	0.000210161	0.0040333	FALSE
ENSG00000100304	26.3216	-0.191308	0.289985	-0.659717	0.509435	0.787881	FALSE
ENSG00000100307	247.092	0.457276	0.162408	2.81561	0.00486852	0.0451572	FALSE
ENSG00000100316	299.472	-0.0378765	0.301185	-0.125758	0.899923	0.96912	FALSE
ENSG00000100319	34.1917	-0.820284	0.209059	-3.9237	8.71996e-05	0.00200965	FALSE
ENSG00000100324	10.4726	0.336864	0.431589	0.780521	0.435084	0.735794	FALSE
ENSG00000100325	109.635	-0.0735279	0.158675	-0.463386	0.643088	0.861744	FALSE
ENSG00000100330	2214.43	0.0350637	0.124887	0.280764	0.778892	0.921826	FALSE
ENSG00000100335	20.5018	-0.446646	0.323345	-1.38133	0.167178	0.462589	FALSE
ENSG00000100336	2.28616	-0.225675	0.834861	-0.270314	0.786918	0.924697	FALSE
ENSG00000100342	129.234	-0.123258	0.206338	-0.59736	0.550267	0.814546	FALSE
ENSG00000100345	9169.54	0.323245	0.181696	1.77905	0.0752322	0.297937	FALSE
ENSG00000100346	2.00763	0.702948	1.0811	0.650217	0.515552	0.792807	FALSE
ENSG00000100347	6.94428	0.848514	0.609751	1.39157	0.164051	0.457373	FALSE
ENSG00000100348	36.1093	0.668615	0.230484	2.90092	0.00372064	0.0374025	FALSE
ENSG00000100350	1.92211	-0.578594	0.881143	-0.656641	0.511412	0.789123	FALSE
ENSG00000100351	18.4817	0.388736	0.413609	0.939863	0.347288	0.664404	FALSE
ENSG00000100353	145.94	-0.123038	0.182493	-0.674205	0.500181	0.782314	FALSE
ENSG00000100354	1673.88	-0.18346	0.101796	-1.80223	0.0715085	0.288973	FALSE
ENSG00000100359	49.9557	-0.0393046	0.274	-0.143447	0.885937	0.963156	FALSE
ENSG00000100360	10.818	0.716998	0.464335	1.54414	0.122554	0.390895	FALSE
ENSG00000100364	94.9309	-0.065785	0.183825	-0.357868	0.720442	0.896162	FALSE
ENSG00000100365	1472.96	0.0849592	0.147909	0.574403	0.565695	0.823524	FALSE
ENSG00000100368	6249.18	0.200603	0.109656	1.82939	0.0673409	0.279478	FALSE
ENSG00000100372	7.64172	-0.544176	0.484297	-1.12364	0.261165	0.58212	FALSE
ENSG00000100376	151.571	0.0258902	0.180309	0.143588	0.885826	0.963156	FALSE
ENSG00000100379	1.90694	-0.68083	1.0183	-0.668592	0.503756	0.783978	FALSE
ENSG00000100380	41.8374	-0.361624	0.292022	-1.23834	0.215588	0.529211	FALSE
ENSG00000100385	32.5238	0.59507	0.343501	1.73237	0.0832078	0.31573	FALSE
ENSG00000100387	23.9464	-0.340536	0.27939	-1.21886	0.222899	0.53831	FALSE
ENSG00000100393	2458.94	0.126738	0.0948669	1.33595	0.181564	0.483934	FALSE
ENSG00000100395	19.6569	0.14355	0.282314	0.508476	0.61112	0.845148	FALSE
ENSG00000100401	31.1127	0.41269	0.285255	1.44674	0.147969	0.43377	FALSE
ENSG00000100403	20.7283	0.0388875	0.318707	0.122016	0.902886	0.969769	FALSE
ENSG00000100410	37.9844	-0.140972	0.264245	-0.533489	0.593695	0.838684	FALSE
ENSG00000100412	101.741	0.158722	0.176938	0.89705	0.369692	0.683243	FALSE
ENSG00000100413	7.09898	1.0259	0.583005	1.75967	0.0784635	0.305161	FALSE
ENSG00000100416	31.4281	0.179297	0.316874	0.565831	0.571509	0.826214	FALSE
ENSG00000100417	27.6893	0.559446	0.294499	1.89965	0.0574787	0.252878	FALSE
ENSG00000100418	129.195	-0.207302	0.203212	-1.02013	0.307669	0.628152	FALSE
ENSG00000100422	662.386	-0.432925	0.215103	-2.01264	0.0441524	0.212935	FALSE
ENSG00000100425	204.732	0.276129	0.180402	1.53063	0.125861	0.396865	FALSE
ENSG00000100426	54.0435	0.0383507	0.227966	0.16823	0.866403	0.956074	FALSE
ENSG00000100427	5.39839	0.428867	0.502649	0.853213	0.393541	0.702586	FALSE
ENSG00000100439	135.71	-0.0495845	0.157433	-0.314956	0.752795	0.911032	FALSE
ENSG00000100441	622.625	-0.0672703	0.114942	-0.585254	0.558377	0.819567	FALSE
ENSG00000100442	19.6394	-0.227833	0.32473	-0.70161	0.482923	0.772179	FALSE
ENSG00000100445	12.5033	0.0333393	0.429123	0.0776918	0.938073	0.979872	FALSE
ENSG00000100448	4.1704	0.0516383	0.636912	0.0810761	0.935381	0.978631	FALSE
ENSG00000100450	6.47057	-0.408162	0.610161	-0.668941	0.503533	0.783917	FALSE
ENSG00000100453	12.5589	0.360549	0.534479	0.67458	0.499943	0.782205	FALSE
ENSG00000100461	1171.65	0.130012	0.0850605	1.52847	0.126397	0.397811	FALSE
ENSG00000100462	60.3332	-0.286224	0.203604	-1.40579	0.159787	0.451622	FALSE
ENSG00000100478	13.9347	-0.253596	0.318083	-0.797263	0.425298	0.727737	FALSE
ENSG00000100479	2.52112	0.124176	0.738688	0.168104	0.866501	0.956074	FALSE
ENSG00000100483	174.218	-0.236315	0.210454	-1.12288	0.261488	0.582463	FALSE
ENSG00000100485	1401.14	-0.291154	0.128994	-2.25711	0.024001	0.14037	FALSE
ENSG00000100490	3.8439	-0.963699	0.757943	-1.27147	0.203563	0.51371	FALSE
ENSG00000100503	2801.3	-0.278312	0.107656	-2.58519	0.00973254	0.0752052	FALSE
ENSG00000100504	1542.78	-0.0465205	0.121789	-0.381975	0.70248	0.887092	FALSE
ENSG00000100505	23.953	0.0650031	0.325888	0.199465	0.841899	0.946651	FALSE
ENSG00000100519	70.7834	-0.395081	0.166944	-2.36655	0.0179548	0.114907	FALSE
ENSG00000100522	2.19475	-0.391047	0.966641	-0.404542	0.685814	0.880014	FALSE
ENSG00000100523	91.7524	-0.289882	0.189118	-1.53281	0.125323	0.396343	FALSE
ENSG00000100528	25.616	-0.870027	0.271209	-3.20796	0.00133681	0.0172781	FALSE
ENSG00000100532	24.0659	-0.00321547	0.300048	-0.0107165	0.99145	0.997244	FALSE
ENSG00000100554	353.723	0.333722	0.198537	1.68091	0.0927811	0.334754	FALSE
ENSG00000100564	12.6497	-0.114903	0.347393	-0.330759	0.740827	0.906194	FALSE
ENSG00000100567	36.5468	-0.110307	0.253668	-0.434848	0.663673	0.870274	FALSE
ENSG00000100568	49.8225	-0.619815	0.181876	-3.40789	0.000654666	0.00988115	FALSE
ENSG00000100575	2.14061	0.909382	0.779137	1.16717	0.243143	0.562845	FALSE
ENSG00000100577	5.57411	0.0804656	0.537413	0.149728	0.880979	0.960445	FALSE
ENSG00000100578	58.0511	-0.211587	0.226578	-0.933835	0.350389	0.667273	FALSE
ENSG00000100580	121.291	-0.0898046	0.165247	-0.543456	0.586816	0.834324	FALSE
ENSG00000100591	19.1806	-0.334051	0.293259	-1.1391	0.254661	0.575266	FALSE
ENSG00000100592	11.6715	0.137401	0.410247	0.334923	0.737683	0.904494	FALSE
ENSG00000100596	307.011	-0.317695	0.132739	-2.39337	0.0166942	0.109088	FALSE
ENSG00000100599	1231.98	-0.212797	0.156483	-1.35987	0.17387	0.472841	FALSE
ENSG00000100600	3.14987	-0.792164	0.575947	-1.37541	0.169004	0.465525	FALSE
ENSG00000100601	11.5843	-0.434829	0.375302	-1.15861	0.246614	0.566343	FALSE
ENSG00000100603	119.793	-0.351769	0.15005	-2.34435	0.0190604	0.120369	FALSE
ENSG00000100605	1468.69	0.324951	0.167887	1.93554	0.0529243	0.240376	FALSE
ENSG00000100612	298.124	-0.996388	0.219958	-4.5299	5.90126e-06	0.000213321	FALSE
ENSG00000100614	756.261	-0.286168	0.138869	-2.0607	0.0393317	0.195898	FALSE
ENSG00000100628	56.1972	0.488248	0.294435	1.65826	0.097266	0.343753	FALSE
ENSG00000100629	11.8581	-0.0841034	0.363749	-0.231213	0.81715	0.937056	FALSE
ENSG00000100632	15.2014	0.206233	0.417683	0.493756	0.621478	0.850932	FALSE
ENSG00000100644	4001.49	0.350584	0.191561	1.83014	0.0672289	0.279086	FALSE
ENSG00000100647	3688.79	0.378886	0.139595	2.71419	0.00664378	0.05686	FALSE
ENSG00000100650	1612.69	0.121816	0.176134	0.691613	0.489181	0.774824	FALSE
ENSG00000100664	1433.89	-0.0982956	0.121443	-0.809397	0.418287	0.723085	FALSE
ENSG00000100697	953.465	-0.239283	0.104226	-2.2958	0.0216875	0.132237	FALSE
ENSG00000100711	16.9004	-0.191835	0.392909	-0.488243	0.625377	0.853068	FALSE
ENSG00000100714	3.52382	-0.776761	0.670863	-1.15785	0.246923	0.566613	FALSE
ENSG00000100721	4.15997	-0.0317968	0.661056	-0.0481	0.961637	0.986245	FALSE
ENSG00000100722	31.6107	-0.454558	0.228498	-1.98933	0.0466652	0.22078	FALSE
ENSG00000100726	24.949	0.29623	0.39054	0.758513	0.448144	0.746499	FALSE
ENSG00000100731	3924.66	-0.128675	0.158572	-0.811463	0.4171	0.722595	FALSE
ENSG00000100744	44.6117	-0.255629	0.206931	-1.23533	0.216706	0.530064	FALSE
ENSG00000100749	36.9106	-0.146698	0.248577	-0.590152	0.555089	0.817854	FALSE
ENSG00000100764	84.9838	-0.371175	0.201691	-1.84032	0.0657215	0.275359	FALSE
ENSG00000100767	6.92282	0.318443	0.465252	0.684453	0.493689	0.778002	FALSE
ENSG00000100784	748.948	-0.294129	0.159715	-1.84159	0.0655358	0.27516	FALSE
ENSG00000100796	542.362	-0.0174164	0.10044	-0.173401	0.862336	0.955218	FALSE
ENSG00000100802	23.4617	-0.0645988	0.261342	-0.247181	0.804768	0.932174	FALSE
ENSG00000100804	2.89585	-0.66658	0.772397	-0.863002	0.388136	0.698178	FALSE
ENSG00000100811	314.618	-0.118792	0.118053	-1.00626	0.314291	0.634068	FALSE
ENSG00000100813	622.966	0.0368756	0.0908504	0.405893	0.684821	0.879688	FALSE
ENSG00000100814	4.70187	0.868499	0.601767	1.44325	0.148951	0.435163	FALSE
ENSG00000100815	65.8857	-0.213812	0.200203	-1.06797	0.285532	0.607148	FALSE
ENSG00000100823	5.69045	0.41745	0.531883	0.784854	0.432539	0.733648	FALSE
ENSG00000100836	44.4124	-0.115507	0.28232	-0.409135	0.682441	0.877859	FALSE
ENSG00000100852	30.7449	-0.0701278	0.260971	-0.268718	0.788146	0.924985	FALSE
ENSG00000100865	78.6905	0.12042	0.165019	0.729733	0.465553	0.759228	FALSE
ENSG00000100883	209.063	0.521713	0.212847	2.45112	0.0142412	0.0975261	FALSE
ENSG00000100888	465.737	-0.0281185	0.108259	-0.259734	0.795069	0.927645	FALSE
ENSG00000100889	8.52488	-0.168845	0.459887	-0.367144	0.713511	0.892288	FALSE
ENSG00000100890	7.76925	0.161633	0.538577	0.300111	0.764092	0.916159	FALSE
ENSG00000100897	458.015	0.128275	0.138795	0.924208	0.355378	0.671765	FALSE
ENSG00000100902	51.0371	-0.70642	0.388438	-1.81862	0.0689696	0.283635	FALSE
ENSG00000100906	14243.9	1.47602	0.287378	5.13617	2.80388e-07	1.54682e-05	TRUE
ENSG00000100908	1.88783	0.178284	0.841183	0.211945	0.83215	0.943354	FALSE
ENSG00000100911	65.5251	-0.262408	0.206244	-1.27232	0.20326	0.513354	FALSE
ENSG00000100916	7.31808	0.213928	0.431563	0.495704	0.620103	0.850435	FALSE
ENSG00000100918	559.521	0.569834	0.205417	2.77404	0.00553651	0.0495252	FALSE
ENSG00000100926	8.88906	0.200575	0.486621	0.412179	0.680209	0.877015	FALSE
ENSG00000100934	107.798	-0.445652	0.154727	-2.88026	0.00397352	0.039052	FALSE
ENSG00000100938	368.79	-0.257997	0.112202	-2.29939	0.0214826	0.131174	FALSE
ENSG00000100941	83.2456	-0.314523	0.20618	-1.52548	0.127139	0.398929	FALSE
ENSG00000100949	44.9611	0.880782	0.280296	3.14233	0.00167612	0.0205402	FALSE
ENSG00000100979	3.07496	-0.0536986	0.639531	-0.0839656	0.933084	0.977796	FALSE
ENSG00000100982	169.026	0.125461	0.142042	0.883269	0.377091	0.689114	FALSE
ENSG00000100983	8.02653	-0.107784	0.447866	-0.240663	0.809817	0.934569	FALSE
ENSG00000100985	931.253	-0.0564154	0.216294	-0.260828	0.794225	0.927645	FALSE
ENSG00000100991	595.519	0.0563199	0.109831	0.512784	0.608102	0.843905	FALSE
ENSG00000100994	56.4407	-0.200167	0.222599	-0.899227	0.368532	0.682452	FALSE
ENSG00000100997	17.4062	0.386664	0.327959	1.179	0.238399	0.557266	FALSE
ENSG00000101017	6.64142	0.512693	0.493883	1.03809	0.29923	0.62103	FALSE
ENSG00000101019	5.92354	-0.265907	0.527732	-0.503867	0.614355	0.847233	FALSE
ENSG00000101040	135.763	-0.0245108	0.168707	-0.145286	0.884485	0.962551	FALSE
ENSG00000101052	14.826	-0.189955	0.325139	-0.584225	0.559069	0.819605	FALSE
ENSG00000101079	64.6416	-0.0648227	0.203705	-0.318218	0.75032	0.910374	FALSE
ENSG00000101082	35.0988	0.13321	0.284754	0.467806	0.639923	0.86107	FALSE
ENSG00000101084	51.8506	-0.147167	0.334348	-0.440163	0.659819	0.86857	FALSE
ENSG00000101096	58.1115	-0.130723	0.283574	-0.460983	0.644811	0.861744	FALSE
ENSG00000101104	137.489	-0.324619	0.177565	-1.82817	0.0675248	0.279948	FALSE
ENSG00000101109	4567.98	0.128782	0.117676	1.09438	0.273787	0.593972	FALSE
ENSG00000101126	447.071	-0.243163	0.112106	-2.16905	0.0300791	0.164391	FALSE
ENSG00000101132	2.49869	0.178568	0.817081	0.218544	0.827005	0.941403	FALSE
ENSG00000101138	185.313	-0.526209	0.191828	-2.74313	0.00608558	0.0533516	FALSE
ENSG00000101146	44.8494	-0.343623	0.216952	-1.58387	0.113224	0.373054	FALSE
ENSG00000101150	3100.04	0.306224	0.15599	1.9631	0.0496343	0.229986	FALSE
ENSG00000101152	1332.74	-0.145544	0.181737	-0.800848	0.42322	0.726089	FALSE
ENSG00000101158	14.2167	0.140573	0.350897	0.40061	0.688707	0.8808	FALSE
ENSG00000101160	270.742	-0.244429	0.184393	-1.32558	0.184978	0.488451	FALSE
ENSG00000101161	170.805	0.196458	0.190966	1.02876	0.303592	0.624175	FALSE
ENSG00000101162	49.5357	-0.613632	0.375995	-1.63202	0.102675	0.354242	FALSE
ENSG00000101166	43.9623	-0.648423	0.236543	-2.74125	0.00612058	0.0534808	FALSE
ENSG00000101181	102.398	-0.73139	0.1957	-3.7373	0.000186009	0.00367676	FALSE
ENSG00000101182	151.986	0.110569	0.150491	0.734721	0.462509	0.75689	FALSE
ENSG00000101187	15.7578	0.790561	0.441386	1.79109	0.0732788	0.293504	FALSE
ENSG00000101189	20.6965	0.435326	0.276217	1.57603	0.115019	0.376805	FALSE
ENSG00000101190	18.9082	-0.423918	0.29282	-1.44771	0.147699	0.43338	FALSE
ENSG00000101191	241.943	-0.203325	0.177823	-1.14341	0.252868	0.573296	FALSE
ENSG00000101193	88.3137	-0.374939	0.174083	-2.15379	0.0312567	0.168616	FALSE
ENSG00000101194	11.0231	0.088242	0.416014	0.212113	0.832019	0.943354	FALSE
ENSG00000101199	169.432	0.0732726	0.171164	0.428085	0.66859	0.871473	FALSE
ENSG00000101203	5.98549	0.782879	0.691602	1.13198	0.257643	0.578045	FALSE
ENSG00000101213	2.21382	-0.581668	1.05388	-0.551927	0.580998	0.831928	FALSE
ENSG00000101216	172.95	0.167577	0.158172	1.05946	0.289391	0.611984	FALSE
ENSG00000101220	6.12591	0.187454	0.499896	0.374985	0.707672	0.889351	FALSE
ENSG00000101224	15.8882	0.16855	0.462752	0.364233	0.715684	0.893701	FALSE
ENSG00000101236	2388.38	-0.0240675	0.166845	-0.144251	0.885302	0.963029	FALSE
ENSG00000101246	80.3809	-0.354771	0.246306	-1.44037	0.149763	0.435847	FALSE
ENSG00000101247	9.55366	-0.66365	0.41191	-1.61115	0.107146	0.361871	FALSE
ENSG00000101255	96.6961	1.02941	0.322841	3.18861	0.0014296	0.0182245	TRUE
ENSG00000101265	7752.33	-0.308014	0.112391	-2.74056	0.00613355	0.0535645	FALSE
ENSG00000101266	50.4079	-0.753043	0.283995	-2.65161	0.00801095	0.064954	FALSE
ENSG00000101290	609.514	-0.111692	0.124096	-0.900045	0.368096	0.682204	FALSE
ENSG00000101292	2.78294	-1.83291	0.669787	-2.73656	0.00620855	0.054011	FALSE
ENSG00000101294	391.243	-0.0171429	0.172123	-0.0995966	0.920665	0.975099	FALSE
ENSG00000101298	1.8719	1.01615	1.09682	0.926454	0.35421	0.670651	FALSE
ENSG00000101307	809.436	-0.251419	0.156901	-1.60241	0.109066	0.365392	FALSE
ENSG00000101310	351.776	0.459813	0.179217	2.56567	0.0102977	0.0781232	FALSE
ENSG00000101331	2.41824	-0.752846	0.692127	-1.08773	0.276715	0.596979	FALSE
ENSG00000101335	3.17522	-0.348869	0.743003	-0.469539	0.638684	0.860181	FALSE
ENSG00000101336	3190.8	-0.022837	0.112465	-0.203059	0.839089	0.945775	FALSE
ENSG00000101337	297.411	0.21368	0.14099	1.51558	0.129627	0.404114	FALSE
ENSG00000101343	176.23	-0.307676	0.174572	-1.76247	0.0779905	0.304159	FALSE
ENSG00000101346	19.579	-0.143473	0.281779	-0.509166	0.610636	0.845095	FALSE
ENSG00000101347	263.445	0.0179267	0.212328	0.0844293	0.932715	0.977667	FALSE
ENSG00000101350	110.993	0.103799	0.133486	0.777599	0.436805	0.737464	FALSE
ENSG00000101361	27.8786	-0.0651345	0.243481	-0.267514	0.789073	0.925505	FALSE
ENSG00000101363	22.9075	-0.294021	0.290517	-1.01206	0.311509	0.631999	FALSE
ENSG00000101365	49.5175	-0.356551	0.231161	-1.54243	0.122968	0.39182	FALSE
ENSG00000101367	463.846	-0.146174	0.179708	-0.813398	0.41599	0.721878	FALSE
ENSG00000101384	142.227	0.0691	0.197701	0.349517	0.726701	0.899528	FALSE
ENSG00000101391	13.3558	0.225425	0.334656	0.673602	0.500564	0.782527	FALSE
ENSG00000101407	56.3246	-0.109783	0.170608	-0.643479	0.519913	0.795565	FALSE
ENSG00000101412	1.96601	0.356254	0.891419	0.399649	0.689415	0.881023	FALSE
ENSG00000101413	133.244	0.19582	0.129807	1.50855	0.131415	0.40677	FALSE
ENSG00000101417	3.20182	0.786779	0.761458	1.03325	0.301486	0.622593	FALSE
ENSG00000101421	331.418	0.633281	0.186435	3.39679	0.000681821	0.0101652	FALSE
ENSG00000101425	40.1662	-0.0417625	0.299916	-0.139248	0.889255	0.964862	FALSE
ENSG00000101439	170.049	0.482345	0.301207	1.60137	0.109294	0.365691	FALSE
ENSG00000101442	6.2152	-0.0956839	0.524164	-0.182546	0.855155	0.952895	FALSE
ENSG00000101444	8.46993	-0.149108	0.491312	-0.303489	0.761517	0.914695	FALSE
ENSG00000101445	112.286	0.391557	0.30655	1.2773	0.201495	0.511507	FALSE
ENSG00000101452	12.1056	0.700892	0.426138	1.64475	0.100021	0.348831	FALSE
ENSG00000101457	205.163	-0.276281	0.122135	-2.2621	0.023691	0.139257	FALSE
ENSG00000101460	246.805	1.18261	0.255203	4.63401	3.58645e-06	0.000139863	TRUE
ENSG00000101464	4.71279	0.313616	0.591223	0.530454	0.595797	0.839585	FALSE
ENSG00000101473	32.6235	-0.0670212	0.286014	-0.234328	0.81473	0.936184	FALSE
ENSG00000101474	605.075	-0.323786	0.139621	-2.31904	0.0203929	0.12652	FALSE
ENSG00000101493	1079.85	0.0754637	0.175652	0.429621	0.667471	0.870996	FALSE
ENSG00000101544	221.304	0.42798	0.166468	2.57094	0.0101421	0.0773137	FALSE
ENSG00000101546	2.01974	-0.379454	0.776018	-0.488976	0.624858	0.852878	FALSE
ENSG00000101557	26.6413	0.300821	0.26286	1.14442	0.252451	0.573136	FALSE
ENSG00000101558	580.61	-0.176832	0.105233	-1.68038	0.0928834	0.334841	FALSE
ENSG00000101574	37.841	-0.78643	0.24446	-3.21702	0.00129531	0.0168518	FALSE
ENSG00000101577	1092.64	0.0129367	0.0813854	0.158956	0.873703	0.958591	FALSE
ENSG00000101596	14236	-0.110643	0.147108	-0.75212	0.451979	0.748546	FALSE
ENSG00000101605	20.2958	-0.28545	0.271594	-1.05101	0.293252	0.615719	FALSE
ENSG00000101608	761.371	-0.364931	0.134928	-2.70464	0.00683787	0.0581439	FALSE
ENSG00000101624	2.25287	-1.90855	0.985622	-1.93639	0.0528194	0.240037	FALSE
ENSG00000101639	245.772	-0.0316459	0.144156	-0.219525	0.826241	0.941069	FALSE
ENSG00000101654	150.063	0.448894	0.178958	2.50838	0.0121287	0.0875648	FALSE
ENSG00000101665	81.9317	-0.128256	0.393217	-0.32617	0.744295	0.908101	FALSE
ENSG00000101695	45.8555	0.48115	0.299931	1.6042	0.10867	0.364837	FALSE
ENSG00000101745	1023.11	-0.171339	0.157566	-1.08741	0.276853	0.597084	FALSE
ENSG00000101751	57.4707	-0.473904	0.210609	-2.25016	0.0244387	0.141528	FALSE
ENSG00000101752	211.145	-0.0877634	0.132966	-0.660044	0.509226	0.787822	FALSE
ENSG00000101773	55.8682	0.679082	0.264226	2.57007	0.0101677	0.0773592	FALSE
ENSG00000101782	326.592	-0.453967	0.103584	-4.38259	1.17277e-05	0.000383363	FALSE
ENSG00000101811	2.97088	0.935606	0.748323	1.25027	0.211201	0.524458	FALSE
ENSG00000101843	15.3525	-0.297864	0.351435	-0.847565	0.39668	0.704466	FALSE
ENSG00000101844	11.0406	0.126725	0.35864	0.353347	0.723828	0.89836	FALSE
ENSG00000101846	24.3918	-0.437116	0.257595	-1.69691	0.0897138	0.32911	FALSE
ENSG00000101849	772.315	0.0348973	0.113082	0.308603	0.757623	0.913454	FALSE
ENSG00000101856	11.6068	-0.671095	0.397639	-1.6877	0.0914692	0.332774	FALSE
ENSG00000101868	27.1057	0.462482	0.270888	1.70728	0.0877693	0.325217	FALSE
ENSG00000101882	42.4145	-0.0565933	0.207212	-0.273117	0.784763	0.923689	FALSE
ENSG00000101888	8.16057	-0.627175	0.455051	-1.37825	0.168126	0.464319	FALSE
ENSG00000101898	6.8227	-0.559317	0.533297	-1.04879	0.294274	0.616389	FALSE
ENSG00000101901	144.539	-0.253353	0.219437	-1.15456	0.248272	0.568588	FALSE
ENSG00000101911	9.37197	0.00433452	0.382532	0.0113311	0.990959	0.997171	FALSE
ENSG00000101916	808.034	-0.0645632	0.198914	-0.324579	0.7455	0.908879	FALSE
ENSG00000101928	19.7297	-0.342258	0.289795	-1.18103	0.23759	0.556227	FALSE
ENSG00000101935	10.0882	0.104243	0.435594	0.239311	0.810864	0.934618	FALSE
ENSG00000101940	140.139	0.227523	0.164456	1.38348	0.166516	0.461258	FALSE
ENSG00000101945	10.1251	0.434105	0.359125	1.20879	0.226745	0.541939	FALSE
ENSG00000101966	236.168	-0.200441	0.132319	-1.51483	0.129814	0.404215	FALSE
ENSG00000101972	1452.04	0.00724923	0.135668	0.0534336	0.957386	0.984753	FALSE
ENSG00000101974	114.394	-0.050613	0.143152	-0.353561	0.723668	0.898231	FALSE
ENSG00000101977	2.87082	0.246244	0.659667	0.373285	0.708936	0.890178	FALSE
ENSG00000101986	75.7111	0.181803	0.18238	0.996837	0.318843	0.636762	FALSE
ENSG00000101997	18.3657	0.807784	0.30298	2.66613	0.00767304	0.0629794	FALSE
ENSG00000102003	3.00447	-0.808918	0.626884	-1.29038	0.196919	0.504777	FALSE
ENSG00000102007	203.011	-0.418054	0.192489	-2.17184	0.0298681	0.163577	FALSE
ENSG00000102010	50.1642	-0.662278	0.312839	-2.117	0.0342602	0.178879	FALSE
ENSG00000102030	33.31	-0.512577	0.331519	-1.54615	0.122069	0.390212	FALSE
ENSG00000102032	91.0407	0.25035	0.26107	0.958939	0.337589	0.65463	FALSE
ENSG00000102034	657.424	-0.515015	0.193271	-2.66472	0.00770519	0.0631444	FALSE
ENSG00000102043	1.86305	-0.264973	0.8211	-0.322704	0.746919	0.909565	FALSE
ENSG00000102054	75.3941	-0.147851	0.172093	-0.859137	0.390265	0.699805	FALSE
ENSG00000102057	27.3024	0.70317	0.274937	2.55757	0.0105406	0.0795087	FALSE
ENSG00000102078	20.0847	0.50124	0.28925	1.73289	0.0831145	0.3155	FALSE
ENSG00000102081	293.089	-0.202342	0.151687	-1.33395	0.182221	0.4844	FALSE
ENSG00000102096	1264.25	-0.437149	0.181222	-2.41222	0.0158555	0.104819	FALSE
ENSG00000102100	167.311	-0.0375469	0.309536	-0.1213	0.903453	0.96978	FALSE
ENSG00000102103	41.5256	0.603554	0.225404	2.67766	0.00741389	0.0616837	FALSE
ENSG00000102119	474.929	1.31758	0.158435	8.3162	9.08252e-17	3.88658e-14	TRUE
ENSG00000102125	96.9961	-0.0382496	0.174865	-0.218739	0.826854	0.941366	FALSE
ENSG00000102144	1912.99	0.0234975	0.078842	0.298032	0.765679	0.916603	FALSE
ENSG00000102145	16.7415	0.15724	0.424512	0.370402	0.711083	0.891065	FALSE
ENSG00000102158	272.091	0.170392	0.154391	1.10364	0.26975	0.590132	FALSE
ENSG00000102172	61.0772	0.630984	0.22954	2.74891	0.00597939	0.0526246	FALSE
ENSG00000102174	7.10337	-0.170636	0.561246	-0.30403	0.761105	0.914624	FALSE
ENSG00000102178	17.4905	-0.371771	0.280429	-1.32572	0.184932	0.488411	FALSE
ENSG00000102181	19.0008	0.265436	0.270762	0.98033	0.326923	0.644284	FALSE
ENSG00000102189	42.0208	-0.103004	0.250822	-0.410666	0.681318	0.877445	FALSE
ENSG00000102218	587.267	-0.260657	0.138483	-1.88223	0.0598052	0.258915	FALSE
ENSG00000102221	2.00569	-1.30356	0.894341	-1.45756	0.14496	0.428281	FALSE
ENSG00000102225	408.766	0.385034	0.136533	2.82008	0.00480114	0.0447155	FALSE
ENSG00000102226	58.2559	0.150916	0.207911	0.725865	0.467921	0.761184	FALSE
ENSG00000102241	18.9958	0.201171	0.319523	0.629597	0.528958	0.801851	FALSE
ENSG00000102265	265.23	0.0356699	0.256154	0.139252	0.889251	0.964862	FALSE
ENSG00000102312	7.17059	0.586821	0.428179	1.3705	0.17053	0.467681	FALSE
ENSG00000102316	25.865	0.109095	0.285767	0.381761	0.702639	0.887145	FALSE
ENSG00000102317	230.886	0.310429	0.140928	2.20276	0.0276119	0.155359	FALSE
ENSG00000102349	1.91512	-0.698018	1.13955	-0.612538	0.540182	0.808384	FALSE
ENSG00000102390	3.13244	-1.85739	0.803779	-2.31082	0.0208426	0.128455	FALSE
ENSG00000102393	481.527	0.421981	0.223566	1.8875	0.0590929	0.257321	FALSE
ENSG00000102401	84.4234	0.170427	0.216372	0.787656	0.430898	0.732439	FALSE
ENSG00000102409	5.49274	-0.113557	0.525062	-0.216273	0.828775	0.942146	FALSE
ENSG00000102445	4675.8	0.556295	0.246964	2.25253	0.0242886	0.141124	FALSE
ENSG00000102471	8.70721	-0.108635	0.451417	-0.240653	0.809824	0.934569	FALSE
ENSG00000102524	336.005	-0.172265	0.154118	-1.11775	0.263673	0.584287	FALSE
ENSG00000102531	334.117	0.0412724	0.218836	0.1886	0.850406	0.950648	FALSE
ENSG00000102543	252.016	-0.159922	0.258681	-0.618221	0.53643	0.806198	FALSE
ENSG00000102547	15.5772	-0.420748	0.300888	-1.39835	0.162008	0.454316	FALSE
ENSG00000102554	51.1632	0.210959	0.26244	0.803838	0.42149	0.725079	FALSE
ENSG00000102572	509.178	0.0804373	0.198528	0.405167	0.685354	0.880014	FALSE
ENSG00000102575	15.1841	0.369039	0.341157	1.08173	0.279374	0.60009	FALSE
ENSG00000102580	989.276	-0.173627	0.127643	-1.36026	0.173749	0.472804	FALSE
ENSG00000102595	10.1252	-0.722341	0.437359	-1.6516	0.0986167	0.346438	FALSE
ENSG00000102606	155.545	0.116567	0.11591	1.00567	0.314576	0.634274	FALSE
ENSG00000102699	708.834	-0.585399	0.162977	-3.59191	0.000328261	0.00576843	FALSE
ENSG00000102710	225.567	-0.389567	0.149079	-2.61316	0.00897094	0.0707355	FALSE
ENSG00000102738	7.82477	-1.269	0.526324	-2.41106	0.0159061	0.104977	FALSE
ENSG00000102753	51.725	-0.0170079	0.187738	-0.0905934	0.927816	0.976525	FALSE
ENSG00000102755	180.341	0.304975	0.313688	0.972225	0.330938	0.647202	FALSE
ENSG00000102760	62.0033	1.00773	0.296705	3.39641	0.000682761	0.0101652	TRUE
ENSG00000102763	22.2786	0.147512	0.294496	0.500896	0.616445	0.848574	FALSE
ENSG00000102780	11.4911	-0.106747	0.409185	-0.260878	0.794187	0.927645	FALSE
ENSG00000102781	4.59001	-0.543787	0.645608	-0.842287	0.399627	0.707524	FALSE
ENSG00000102786	1073.35	-0.169691	0.297376	-0.570626	0.568253	0.824415	FALSE
ENSG00000102794	16.055	0.928366	0.752508	1.2337	0.217316	0.530936	FALSE
ENSG00000102796	118.592	0.639995	0.234597	2.72806	0.00637075	0.0549092	FALSE
ENSG00000102804	37.7365	0.358406	0.229781	1.55977	0.118814	0.384151	FALSE
ENSG00000102805	15.195	-0.23078	0.313117	-0.737041	0.461097	0.756108	FALSE
ENSG00000102837	10.1438	-0.411683	0.457761	-0.899341	0.368471	0.682452	FALSE
ENSG00000102854	2.72556	0.633628	0.95355	0.664494	0.506374	0.785916	FALSE
ENSG00000102858	976.527	0.52364	0.146001	3.58656	0.000335071	0.00587506	FALSE
ENSG00000102870	4.12572	-1.39226	0.724519	-1.92164	0.0546517	0.245406	FALSE
ENSG00000102871	63.8034	0.150342	0.343383	0.437827	0.661512	0.86931	FALSE
ENSG00000102878	3.38407	0.621671	0.724491	0.85808	0.390848	0.700113	FALSE
ENSG00000102879	3542.24	-0.0861231	0.174325	-0.494038	0.621279	0.850932	FALSE
ENSG00000102882	159.976	0.500683	0.193496	2.58756	0.00966582	0.0748356	FALSE
ENSG00000102886	27.8449	-0.14642	0.318334	-0.459958	0.645547	0.861744	FALSE
ENSG00000102890	14.9385	-0.878528	0.374944	-2.34309	0.0191247	0.12045	FALSE
ENSG00000102893	159.324	-0.340141	0.157327	-2.162	0.0306183	0.166305	FALSE
ENSG00000102897	158.038	0.670628	0.152577	4.39533	1.10606e-05	0.00036408	FALSE
ENSG00000102898	10.1895	0.0721595	0.456339	0.158127	0.874357	0.958904	FALSE
ENSG00000102900	56.4095	0.116022	0.217683	0.532987	0.594043	0.838991	FALSE
ENSG00000102901	23.9765	0.348943	0.328085	1.06357	0.287522	0.609497	FALSE
ENSG00000102908	1110.66	-0.0304627	0.148643	-0.204938	0.83762	0.944738	FALSE
[truncated: 13,834 more rows]

## Sheet: H041+PMN_1h_vs_PMN_1h_unfiltere
ID	baseMean	log2FoldChange	lfcSE	stat	pvalue	padj	Significant
ENSG00000000419	72.0346	-0.225871	0.217759	-1.03725	0.299619	0.645275	FALSE
ENSG00000000457	47.9145	-0.363221	0.210612	-1.7246	0.0846001	0.346364	FALSE
ENSG00000000460	13.9343	0.352572	0.340513	1.03541	0.300475	0.646094	FALSE
ENSG00000000938	3650.34	-0.157705	0.13911	-1.13367	0.256933	0.604574	FALSE
ENSG00000001036	13.0012	-0.392505	0.392994	-0.998756	0.317913	0.663079	FALSE
ENSG00000001084	17.8229	0.0985187	0.286346	0.344054	0.730805	0.912075	FALSE
ENSG00000001167	445.276	0.0187493	0.114756	0.163384	0.870216	0.962027	FALSE
ENSG00000001461	15.605	-0.637992	0.345481	-1.84668	0.0647939	0.298334	FALSE
ENSG00000001497	11.1088	-0.0449419	0.389338	-0.115432	0.908103	0.974483	FALSE
ENSG00000001561	6.82905	-0.478375	0.451897	-1.05859	0.289786	0.637351	FALSE
ENSG00000001617	6.45953	0.365477	0.431991	0.846029	0.397537	0.729456	FALSE
ENSG00000001629	88.8416	-0.0828679	0.133323	-0.621558	0.534232	0.818776	FALSE
ENSG00000001630	4.36698	0.630439	0.787852	0.8002	0.423595	0.748556	FALSE
ENSG00000001631	42.5057	0.103759	0.229239	0.452622	0.650821	0.877951	FALSE
ENSG00000002016	5.47988	0.130653	0.550509	0.237331	0.8124	0.94342	FALSE
ENSG00000002330	30.6637	-0.153833	0.233056	-0.66007	0.509209	0.803942	FALSE
ENSG00000002549	75.4597	-0.528117	0.227196	-2.3245	0.0200988	0.143059	FALSE
ENSG00000002586	28.9698	-0.163866	0.339287	-0.482971	0.629116	0.867298	FALSE
ENSG00000002726	3.78807	0.282258	0.849302	0.332341	0.739631	0.915711	FALSE
ENSG00000002822	59.8767	0.169706	0.275063	0.616973	0.537252	0.820513	FALSE
ENSG00000002834	2050.4	-0.00818719	0.100846	-0.0811854	0.935295	0.983892	FALSE
ENSG00000002919	145.183	0.074714	0.195702	0.381774	0.702629	0.900971	FALSE
ENSG00000002933	5.4969	0.148891	0.57724	0.257936	0.796456	0.937824	FALSE
ENSG00000003056	101.287	0.455912	0.223583	2.03912	0.0414382	0.227798	FALSE
ENSG00000003137	7.08205	0.149644	0.61375	0.243819	0.807371	0.941603	FALSE
ENSG00000003147	8.65296	0.26428	0.350844	0.75327	0.451288	0.768108	FALSE
ENSG00000003393	73.0733	0.259594	0.155694	1.66734	0.0954474	0.371396	FALSE
ENSG00000003400	91.1681	-0.0201067	0.184636	-0.108899	0.913282	0.97592	FALSE
ENSG00000003402	6226.15	0.123295	0.113375	1.0875	0.276816	0.624795	FALSE
ENSG00000003436	2.32119	-1.81488	0.797934	-2.27447	0.0229379	0.156996	FALSE
ENSG00000003509	31.7101	-0.821089	0.241922	-3.39403	0.000688731	0.0126505	FALSE
ENSG00000003756	868.074	-0.351087	0.121936	-2.87928	0.00398584	0.0469237	FALSE
ENSG00000004059	156.396	0.14535	0.199219	0.729596	0.465637	0.776722	FALSE
ENSG00000004139	20.1534	0.501464	0.256521	1.95486	0.050599	0.25845	FALSE
ENSG00000004142	47.0382	0.0388218	0.231006	0.168056	0.86654	0.961169	FALSE
ENSG00000004399	41.0878	0.348107	0.353021	0.98608	0.324094	0.668443	FALSE
ENSG00000004455	258.996	-0.235377	0.20168	-1.16708	0.243177	0.59094	FALSE
ENSG00000004468	24.7737	-0.278978	0.263365	-1.05928	0.289471	0.637351	FALSE
ENSG00000004478	12.9483	0.143202	0.321828	0.444965	0.656345	0.881447	FALSE
ENSG00000004487	21.8074	-0.430766	0.337259	-1.27726	0.201512	0.540513	FALSE
ENSG00000004534	151.032	0.0468245	0.108237	0.432609	0.665299	0.88447	FALSE
ENSG00000004660	251.176	-0.0149303	0.231249	-0.0645637	0.948521	0.987522	FALSE
ENSG00000004700	56.3296	-0.438135	0.235837	-1.85779	0.0631994	0.294106	FALSE
ENSG00000004766	16.0311	-0.126031	0.348578	-0.361558	0.717683	0.907682	FALSE
ENSG00000004777	15.2247	0.180539	0.376984	0.478903	0.632008	0.868818	FALSE
ENSG00000004779	6.98029	0.343698	0.525381	0.654188	0.51299	0.805534	FALSE
ENSG00000004799	29.4306	-0.0801455	0.508352	-0.157658	0.874727	0.963884	FALSE
ENSG00000004838	4.55115	0.552789	0.597468	0.925219	0.354852	0.696004	FALSE
ENSG00000004864	124.012	0.834253	0.239053	3.48983	0.00048333	0.0097447	FALSE
ENSG00000004866	3.24337	0.520272	0.5547	0.937934	0.348278	0.691388	FALSE
ENSG00000004897	97.9752	-0.570785	0.192969	-2.95791	0.00309735	0.0388688	FALSE
ENSG00000004961	11.0958	-0.203015	0.368887	-0.550344	0.582083	0.845078	FALSE
ENSG00000004975	38.373	0.206973	0.275781	0.7505	0.452954	0.769258	FALSE
ENSG00000005007	643.802	-0.252897	0.192515	-1.31365	0.188965	0.524224	FALSE
ENSG00000005020	838.016	-0.332807	0.130396	-2.55229	0.0107019	0.0944371	FALSE
ENSG00000005022	41.7655	0.786095	0.306185	2.56739	0.0102469	0.0914438	FALSE
ENSG00000005059	15.2231	0.105009	0.51191	0.205132	0.837469	0.952092	FALSE
ENSG00000005075	38.1947	0.147837	0.244424	0.604838	0.545287	0.823938	FALSE
ENSG00000005100	11.7611	-0.183326	0.411347	-0.445672	0.655834	0.88116	FALSE
ENSG00000005156	47.1573	-0.125887	0.200948	-0.626467	0.531009	0.81691	FALSE
ENSG00000005175	80.7486	-0.0758434	0.172164	-0.440531	0.659553	0.882051	FALSE
ENSG00000005187	43.8286	-0.215634	0.461409	-0.467339	0.640258	0.872828	FALSE
ENSG00000005189	2.40881	-0.141971	0.831606	-0.17072	0.864444	0.960603	FALSE
ENSG00000005194	14.9016	-0.250211	0.390041	-0.641498	0.521199	0.809824	FALSE
ENSG00000005206	53.1299	0.435649	0.249043	1.74929	0.0802402	0.336201	FALSE
ENSG00000005238	520.672	-0.320484	0.172595	-1.85686	0.0633315	0.294435	FALSE
ENSG00000005249	20.2773	-0.469731	0.419285	-1.12032	0.262579	0.611306	FALSE
ENSG00000005302	246.762	-0.42439	0.165987	-2.55677	0.0105649	0.0935538	FALSE
ENSG00000005339	2637.01	0.511745	0.115857	4.41704	1.00062e-05	0.000453318	FALSE
ENSG00000005379	669.695	0.863895	0.34299	2.51872	0.0117783	0.100442	FALSE
ENSG00000005381	32.3947	-0.394138	0.373015	-1.05663	0.290681	0.637923	FALSE
ENSG00000005436	4.30505	-0.407092	0.569215	-0.715182	0.474497	0.781589	FALSE
ENSG00000005469	4.25333	-0.375055	0.570435	-0.65749	0.510866	0.804829	FALSE
ENSG00000005483	1573.68	0.162566	0.195622	0.831018	0.405963	0.735839	FALSE
ENSG00000005486	146.789	0.21382	0.171843	1.24428	0.213397	0.554133	FALSE
ENSG00000005700	24.8773	-0.351211	0.349022	-1.00627	0.314285	0.659966	FALSE
ENSG00000005801	11.7405	0.0525125	0.301459	0.174195	0.861712	0.95919	FALSE
ENSG00000005810	846.276	0.0636594	0.108757	0.585337	0.558321	0.832233	FALSE
ENSG00000005812	259.763	-0.759455	0.185087	-4.10324	4.0741e-05	0.00143888	FALSE
ENSG00000005844	1144.77	0.102744	0.104216	0.985875	0.324195	0.668503	FALSE
ENSG00000005882	3.88042	0.500322	0.630264	0.79383	0.427294	0.751733	FALSE
ENSG00000005889	409.076	-0.220681	0.0910529	-2.42366	0.0153651	0.119392	FALSE
ENSG00000005893	1252.48	-0.0619258	0.154782	-0.400083	0.689096	0.89411	FALSE
ENSG00000005961	22.8497	-0.595367	0.329906	-1.80466	0.0711284	0.315021	FALSE
ENSG00000006007	163.072	-0.176917	0.147948	-1.1958	0.231774	0.577112	FALSE
ENSG00000006015	38.0215	0.119923	0.30663	0.3911	0.695724	0.898294	FALSE
ENSG00000006025	13.6464	0.535766	0.352141	1.52146	0.128146	0.431079	FALSE
ENSG00000006062	109.286	-0.162199	0.21936	-0.739422	0.459651	0.772928	FALSE
ENSG00000006125	680.679	-0.0287267	0.157799	-0.182046	0.855546	0.957763	FALSE
ENSG00000006194	287.974	0.258966	0.153797	1.68382	0.0922173	0.363661	FALSE
ENSG00000006282	7.73296	0.131175	0.430025	0.305041	0.760335	0.924778	FALSE
ENSG00000006327	100.247	-1.1049	0.387846	-2.84882	0.00438813	0.049885	TRUE
ENSG00000006432	10.3274	0.104874	0.429727	0.244049	0.807193	0.941467	FALSE
ENSG00000006451	16.7254	-0.209448	0.319282	-0.655995	0.511827	0.804942	FALSE
ENSG00000006459	923.616	0.0442711	0.151839	0.291566	0.770618	0.928356	FALSE
ENSG00000006530	5.83982	-0.288388	0.489693	-0.588916	0.555918	0.830449	FALSE
ENSG00000006534	83.7821	0.0789724	0.225807	0.349734	0.726538	0.910887	FALSE
ENSG00000006555	11.8582	-0.464869	0.442364	-1.05087	0.293317	0.638701	FALSE
ENSG00000006576	70.9747	0.044444	0.210461	0.211174	0.832751	0.950378	FALSE
ENSG00000006607	52.7294	0.0804906	0.163042	0.49368	0.621532	0.864029	FALSE
ENSG00000006625	3.38001	0.451191	0.737776	0.611556	0.540832	0.822798	FALSE
ENSG00000006634	26.9971	0.333028	0.250085	1.33166	0.182972	0.51537	FALSE
ENSG00000006652	7784.19	0.288385	0.222958	1.29345	0.195855	0.533617	FALSE
ENSG00000006695	2.5643	0.11884	0.697439	0.170395	0.864699	0.960612	FALSE
ENSG00000006712	192.603	0.910054	0.162379	5.6045	2.08854e-08	2.30375e-06	FALSE
ENSG00000006715	251.183	-0.450415	0.147565	-3.05231	0.00227089	0.0310022	FALSE
ENSG00000006744	21.3427	0.0607759	0.276468	0.219829	0.826004	0.948295	FALSE
ENSG00000006756	36.259	-0.460435	0.231172	-1.99174	0.0463992	0.244984	FALSE
ENSG00000006831	277.113	-0.181491	0.167649	-1.08257	0.279001	0.62695	FALSE
ENSG00000007047	54.9694	0.343003	0.190099	1.80434	0.0711773	0.315021	FALSE
ENSG00000007080	4.89904	0.847374	0.520601	1.62769	0.103592	0.388339	FALSE
ENSG00000007129	16.479	-0.152861	0.311302	-0.491038	0.623399	0.8652	FALSE
ENSG00000007168	830.34	-0.0754502	0.131253	-0.574844	0.565397	0.835661	FALSE
ENSG00000007202	704.295	0.106562	0.0804298	1.3249	0.185204	0.518611	FALSE
ENSG00000007237	1042.89	-0.0265895	0.117685	-0.225937	0.82125	0.945992	FALSE
ENSG00000007255	3.01835	0.469916	0.623277	0.753944	0.450883	0.767797	FALSE
ENSG00000007264	12.3607	0.434202	0.385687	1.12579	0.260256	0.608265	FALSE
ENSG00000007312	7.29261	-0.785655	0.53707	-1.46285	0.143508	0.458367	FALSE
ENSG00000007314	2.26031	-0.047078	0.862651	-0.0545737	0.956478	0.989852	FALSE
ENSG00000007341	168.289	0.812999	0.215519	3.77228	0.000161761	0.00429727	FALSE
ENSG00000007350	56.0361	0.483403	0.287086	1.68383	0.0922144	0.363661	FALSE
ENSG00000007376	18.115	-0.0827879	0.298132	-0.277689	0.781251	0.931553	FALSE
ENSG00000007392	124.894	0.0406562	0.179907	0.225985	0.821213	0.945992	FALSE
ENSG00000007402	2.98021	0.305471	0.627888	0.486505	0.626609	0.866648	FALSE
ENSG00000007516	166.37	0.268104	0.230056	1.16538	0.243864	0.591768	FALSE
ENSG00000007520	32.0941	-0.173179	0.41997	-0.412361	0.680075	0.891495	FALSE
ENSG00000007541	59.7583	0.49118	0.213762	2.29779	0.0215737	0.149952	FALSE
ENSG00000007545	30.4238	0.0777598	0.259261	0.299929	0.764232	0.925927	FALSE
ENSG00000007923	8.62252	0.157364	0.431272	0.364884	0.715198	0.906967	FALSE
ENSG00000007944	987.158	-0.116733	0.146848	-0.794925	0.426657	0.751507	FALSE
ENSG00000007968	8.19869	0.912728	0.377677	2.41669	0.0156624	0.121329	FALSE
ENSG00000008018	133.875	-0.438918	0.158099	-2.77623	0.00549933	0.0591826	FALSE
ENSG00000008056	3.54835	-0.212843	0.613093	-0.347163	0.728469	0.91108	FALSE
ENSG00000008083	1183.28	0.0369307	0.127461	0.28974	0.772015	0.928908	FALSE
ENSG00000008086	192.451	-0.00686594	0.126137	-0.0544325	0.956591	0.989886	FALSE
ENSG00000008118	50.0368	1.09966	0.514541	2.13716	0.0325846	0.196437	FALSE
ENSG00000008128	21.1526	0.514831	0.362877	1.41875	0.155972	0.478095	FALSE
ENSG00000008130	2980.15	-0.237595	0.132357	-1.79511	0.0726358	0.318085	FALSE
ENSG00000008226	29.7968	-0.716501	0.285784	-2.50714	0.0121712	0.102985	FALSE
ENSG00000008256	80.5915	0.546819	0.232173	2.35522	0.0185117	0.135408	FALSE
ENSG00000008282	34.1549	-0.627954	0.213921	-2.93545	0.00333067	0.0408537	FALSE
ENSG00000008283	31.8005	0.0448607	0.262707	0.170763	0.86441	0.960603	FALSE
ENSG00000008294	3591.22	0.264952	0.18607	1.42394	0.154465	0.475771	FALSE
ENSG00000008300	3.783	-0.0163353	0.5407	-0.0302114	0.975898	0.9945	FALSE
ENSG00000008324	14.5486	-0.201995	0.32756	-0.616666	0.537455	0.820594	FALSE
ENSG00000008382	14.4526	0.146239	0.293924	0.49754	0.618808	0.862433	FALSE
ENSG00000008394	3.60309	-1.59782	0.571521	-2.79574	0.00517816	0.0565437	FALSE
ENSG00000008405	62.2026	0.103668	0.208174	0.497987	0.618493	0.86231	FALSE
ENSG00000008438	91.8211	-0.170086	0.215953	-0.787605	0.430928	0.754149	FALSE
ENSG00000008441	3.00008	0.162225	0.681553	0.238022	0.811864	0.943229	FALSE
ENSG00000008513	871.063	0.0689408	0.120595	0.571672	0.567545	0.836642	FALSE
ENSG00000008516	4054.83	0.221005	0.172956	1.27781	0.201318	0.540132	FALSE
ENSG00000008517	28.6877	-0.0726678	0.30466	-0.238521	0.811477	0.943068	FALSE
ENSG00000008710	53.0162	0.424048	0.324059	1.30855	0.190687	0.526794	FALSE
ENSG00000008838	14.1607	-0.0452303	0.338234	-0.133725	0.89362	0.969786	FALSE
ENSG00000008853	8.18053	0.524887	0.502706	1.04412	0.296429	0.642129	FALSE
ENSG00000008869	146.763	0.232345	0.167599	1.38631	0.165651	0.490664	FALSE
ENSG00000008952	326.448	-0.0749889	0.243281	-0.308239	0.7579	0.924049	FALSE
ENSG00000008988	139.139	-0.33731	0.303604	-1.11102	0.266561	0.615301	FALSE
ENSG00000009307	1186.55	-0.259571	0.0871905	-2.97706	0.00291029	0.03729	FALSE
ENSG00000009335	111.843	0.0128068	0.126123	0.101543	0.91912	0.978038	FALSE
ENSG00000009413	370.901	0.0623324	0.168823	0.369217	0.711966	0.905616	FALSE
ENSG00000009694	28.8017	-0.322704	0.421317	-0.76594	0.443712	0.763185	FALSE
ENSG00000009780	18.8144	-0.187405	0.288877	-0.648737	0.516508	0.807971	FALSE
ENSG00000009790	1462.35	-0.703467	0.199416	-3.52763	0.000419294	0.00879131	FALSE
ENSG00000009830	18.0857	0.555948	0.309511	1.79621	0.072461	0.317959	FALSE
ENSG00000009844	46.9651	-0.0435042	0.217418	-0.200095	0.841406	0.953961	FALSE
ENSG00000009954	75.681	0.180926	0.19109	0.946812	0.343735	0.687646	FALSE
ENSG00000010017	179.413	0.00171953	0.135336	0.0127056	0.989863	0.99786	FALSE
ENSG00000010030	24.1386	-0.122546	0.394166	-0.310898	0.755878	0.923093	FALSE
ENSG00000010072	52.6015	-0.341468	0.194049	-1.7597	0.0784594	0.332637	FALSE
ENSG00000010165	7.94741	-0.0959858	0.50706	-0.189299	0.849859	0.956378	FALSE
ENSG00000010244	612.99	-0.736146	0.171197	-4.29999	1.70804e-05	0.000700803	FALSE
ENSG00000010256	58.9447	-0.35552	0.28735	-1.23724	0.216	0.558415	FALSE
ENSG00000010270	62.7531	-0.0847803	0.193189	-0.438845	0.660774	0.882789	FALSE
ENSG00000010278	59.6833	0.261751	0.289335	0.904663	0.365644	0.705435	FALSE
ENSG00000010292	95.0232	-0.156703	0.148682	-1.05394	0.291909	0.638008	FALSE
ENSG00000010295	67.9722	-0.0891172	0.252952	-0.352309	0.724606	0.910363	FALSE
ENSG00000010310	23.6021	0.672144	0.494445	1.35939	0.174023	0.5017	FALSE
ENSG00000010318	7.81758	0.192508	0.425258	0.452686	0.650775	0.877951	FALSE
ENSG00000010322	175.18	0.204173	0.158954	1.28448	0.198974	0.53759	FALSE
ENSG00000010327	111.375	0.179628	0.419685	0.428007	0.668646	0.88591	FALSE
ENSG00000010361	65.6621	0.100569	0.23276	0.432073	0.665689	0.884679	FALSE
ENSG00000010379	6.80199	-0.0780245	0.431742	-0.18072	0.856587	0.957883	FALSE
ENSG00000010404	1732.3	0.016483	0.105311	0.156517	0.875625	0.964106	FALSE
ENSG00000010539	317.302	-0.38176	0.1709	-2.23382	0.0254949	0.168366	FALSE
ENSG00000010610	57.2118	-0.298345	0.356812	-0.836142	0.403075	0.733981	FALSE
ENSG00000010626	6.92435	0.970436	0.685751	1.41514	0.157026	0.479632	FALSE
ENSG00000010671	163.699	0.0515744	0.158369	0.32566	0.744681	0.917758	FALSE
ENSG00000010803	23.0643	0.21212	0.283204	0.749003	0.453855	0.769764	FALSE
ENSG00000010810	79.2954	0.182589	0.357101	0.511309	0.609135	0.857668	FALSE
ENSG00000010818	628.47	0.0708918	0.259219	0.273483	0.784482	0.933036	FALSE
ENSG00000011007	41.4451	-0.192953	0.253811	-0.760222	0.447122	0.76602	FALSE
ENSG00000011009	83.7959	-0.283184	0.214146	-1.32239	0.186038	0.520248	FALSE
ENSG00000011021	47.3864	0.748687	0.227526	3.29055	0.000999924	0.0165444	FALSE
ENSG00000011028	2.76034	-0.525341	0.790223	-0.664801	0.506178	0.802786	FALSE
ENSG00000011105	2.43012	-0.00645949	0.843164	-0.00766102	0.993887	0.999178	FALSE
ENSG00000011114	124.719	-0.110748	0.122482	-0.904203	0.365888	0.705435	FALSE
ENSG00000011132	41.2078	-0.207717	0.269128	-0.771815	0.440224	0.761111	FALSE
ENSG00000011198	1323.83	-0.00818765	0.182985	-0.0447448	0.964311	0.992234	FALSE
ENSG00000011201	4.20444	-1.00237	0.570708	-1.75637	0.0790258	0.333947	FALSE
ENSG00000011243	150.198	-0.216503	0.17197	-1.25896	0.208047	0.549035	FALSE
ENSG00000011258	125.48	-0.0942223	0.164807	-0.571713	0.567516	0.836642	FALSE
ENSG00000011260	37.0732	0.144582	0.210998	0.685228	0.4932	0.795119	FALSE
ENSG00000011275	332.347	0.193097	0.0750628	2.57247	0.0100975	0.0903175	FALSE
ENSG00000011295	102.853	0.397259	0.209399	1.89714	0.0578091	0.278207	FALSE
ENSG00000011304	234.747	0.394762	0.157789	2.50184	0.0123551	0.103791	FALSE
ENSG00000011376	18.0203	0.109496	0.265346	0.412655	0.67986	0.891494	FALSE
ENSG00000011405	291.046	0.100699	0.183388	0.549103	0.582935	0.845491	FALSE
ENSG00000011422	18184.4	1.32888	0.186851	7.11196	1.14403e-12	3.4998e-10	TRUE
ENSG00000011426	4.49252	-0.668388	0.623899	-1.07131	0.284031	0.631693	FALSE
ENSG00000011451	40.8359	0.326426	0.180856	1.80489	0.0710916	0.315021	FALSE
ENSG00000011454	158.772	0.0520008	0.14317	0.36321	0.716448	0.907454	FALSE
ENSG00000011478	69.1886	1.17548	0.220464	5.33186	9.72138e-08	8.65373e-06	TRUE
ENSG00000011485	5.52728	1.62343	0.559497	2.90159	0.00371276	0.0445706	TRUE
ENSG00000011523	20.1787	-0.6168	0.274055	-2.25064	0.0244084	0.163602	FALSE
ENSG00000011566	20.4758	0.333155	0.365767	0.910839	0.36238	0.702426	FALSE
ENSG00000011600	1765.29	-0.112413	0.174382	-0.644636	0.519163	0.809123	FALSE
ENSG00000011638	5.58342	-0.319072	0.485775	-0.656831	0.51129	0.804829	FALSE
ENSG00000012048	71.9099	-0.106396	0.146763	-0.724949	0.468483	0.778423	FALSE
ENSG00000012061	86.3981	0.268031	0.161685	1.65774	0.097371	0.375046	FALSE
ENSG00000012124	16.4335	-0.469259	0.341413	-1.37446	0.169298	0.494353	FALSE
ENSG00000012171	83.7359	0.442499	0.293822	1.50601	0.132064	0.437589	FALSE
ENSG00000012174	2.87669	0.0918159	0.620475	0.147977	0.882361	0.965702	FALSE
ENSG00000012211	14.7196	-0.67986	0.315965	-2.15169	0.0314218	0.192143	FALSE
ENSG00000012223	78.652	-0.545982	0.284181	-1.92125	0.0547002	0.269692	FALSE
ENSG00000012232	607.728	-0.40391	0.147932	-2.73038	0.00632619	0.0653884	FALSE
ENSG00000012660	1574.26	-0.113211	0.137463	-0.823573	0.410182	0.737803	FALSE
ENSG00000012779	1971.22	-0.172036	0.123737	-1.39034	0.164427	0.488563	FALSE
ENSG00000012822	436.984	-0.0101261	0.126457	-0.080075	0.936178	0.984011	FALSE
ENSG00000012963	24.9881	-0.0824397	0.256312	-0.321639	0.747726	0.918784	FALSE
ENSG00000012983	53.1428	-0.0573278	0.310604	-0.184569	0.853567	0.957053	FALSE
ENSG00000013016	6.3105	-1.01506	0.5174	-1.96184	0.0497811	0.255227	FALSE
ENSG00000013275	110.305	0.438857	0.157222	2.79131	0.00524944	0.0569138	FALSE
ENSG00000013288	265.899	0.161034	0.144385	1.11531	0.264716	0.614348	FALSE
ENSG00000013297	9.48781	0.0840923	0.624211	0.134718	0.892835	0.96952	FALSE
ENSG00000013306	16.0334	0.244403	0.350837	0.69663	0.486035	0.790514	FALSE
ENSG00000013364	1178.23	-0.0775734	0.138407	-0.560472	0.575158	0.840803	FALSE
ENSG00000013374	217.618	-0.242654	0.128387	-1.89002	0.0587559	0.281518	FALSE
ENSG00000013375	16.9121	-0.373365	0.315813	-1.18224	0.237112	0.584911	FALSE
ENSG00000013441	1392.23	-0.225734	0.123355	-1.82996	0.0672561	0.304603	FALSE
ENSG00000013503	15.1638	0.465072	0.351738	1.32221	0.186098	0.520248	FALSE
ENSG00000013523	6.60441	-1.02238	0.542428	-1.88481	0.0594552	0.283264	FALSE
ENSG00000013561	25.5126	0.19239	0.220852	0.871128	0.383684	0.718382	FALSE
ENSG00000013563	100.171	-0.826095	0.206356	-4.00325	6.24786e-05	0.00200561	FALSE
ENSG00000013573	7.74944	-0.560718	0.590085	-0.950233	0.341994	0.686694	FALSE
ENSG00000013583	9.75597	-0.644201	0.418787	-1.53826	0.123986	0.42402	FALSE
ENSG00000013588	3.28715	0.414462	0.656979	0.63086	0.528132	0.815018	FALSE
ENSG00000013619	13.9852	0.482994	0.458738	1.05288	0.292398	0.638394	FALSE
ENSG00000013725	28.9166	0.538412	0.436767	1.23272	0.217679	0.560581	FALSE
ENSG00000013810	801.892	-0.00769394	0.171786	-0.044788	0.964276	0.992234	FALSE
ENSG00000014123	18.4688	-0.0222876	0.305378	-0.0729837	0.941819	0.985182	FALSE
ENSG00000014138	21.5461	-0.0469978	0.249848	-0.188106	0.850794	0.956421	FALSE
ENSG00000014164	367.512	0.38692	0.155207	2.49292	0.0126697	0.10556	FALSE
ENSG00000014216	222.617	-0.106168	0.182938	-0.580353	0.561677	0.834212	FALSE
ENSG00000014257	171.591	-0.160642	0.139451	-1.15196	0.249338	0.596863	FALSE
ENSG00000014641	15.6539	-0.407771	0.326485	-1.24897	0.211674	0.552677	FALSE
ENSG00000014824	87.7235	-0.10774	0.155822	-0.691435	0.489292	0.793454	FALSE
ENSG00000014914	7.82194	-0.629567	0.594736	-1.05856	0.289798	0.637351	FALSE
ENSG00000014919	41.599	-0.568186	0.295598	-1.92216	0.0545863	0.269427	FALSE
ENSG00000015133	118.447	0.437976	0.181538	2.41258	0.0158399	0.122331	FALSE
ENSG00000015153	150.635	-0.163446	0.143289	-1.14068	0.254004	0.601861	FALSE
ENSG00000015171	27.8995	0.223989	0.343241	0.65257	0.514034	0.805975	FALSE
ENSG00000015285	1007.29	-0.039483	0.16063	-0.245801	0.805836	0.941218	FALSE
ENSG00000015475	1985.88	0.1895	0.145605	1.30147	0.193097	0.530278	FALSE
ENSG00000015479	433.623	-0.187548	0.123305	-1.521	0.12826	0.431176	FALSE
ENSG00000015532	11.6218	0.804075	0.41532	1.93604	0.0528632	0.265309	FALSE
ENSG00000015568	13.7996	0.604407	0.449784	1.34377	0.179022	0.507968	FALSE
ENSG00000015676	69.0462	0.254545	0.184548	1.37929	0.167806	0.492545	FALSE
ENSG00000016391	5.52112	-0.00368441	0.934012	-0.00394471	0.996853	0.999613	FALSE
ENSG00000016864	11.915	-0.594614	0.374076	-1.58955	0.111936	0.402414	FALSE
ENSG00000017260	121.766	-0.060016	0.124331	-0.482712	0.6293	0.867298	FALSE
ENSG00000017797	408.906	-0.304093	0.182819	-1.66336	0.0962404	0.373146	FALSE
ENSG00000018189	17.8304	-0.325504	0.400156	-0.813444	0.415963	0.742732	FALSE
ENSG00000018280	13647.2	0.531492	0.189562	2.80379	0.00505056	0.0554687	FALSE
ENSG00000018510	44.3436	-0.060973	0.215196	-0.283337	0.776919	0.930377	FALSE
ENSG00000018610	23.2362	-0.415856	0.256634	-1.62042	0.105142	0.391503	FALSE
ENSG00000018699	6.08965	0.377416	0.500394	0.754238	0.450706	0.767797	FALSE
ENSG00000019144	23.2672	0.578904	0.493086	1.17404	0.240378	0.587985	FALSE
ENSG00000019169	2.19639	-0.061131	0.882876	-0.0692407	0.944798	0.986515	FALSE
ENSG00000019485	9.40653	0.264637	0.358123	0.738957	0.459933	0.77309	FALSE
ENSG00000019582	1206.8	0.0311844	0.183085	0.170327	0.864753	0.960612	FALSE
ENSG00000019991	7.3116	-0.025703	0.483248	-0.053188	0.957582	0.990239	FALSE
ENSG00000019995	406.25	-0.0856801	0.146836	-0.583508	0.559551	0.833045	FALSE
ENSG00000020129	7.58622	0.260677	0.485483	0.536944	0.591306	0.848716	FALSE
ENSG00000020181	2.54014	-0.60993	0.862684	-0.707015	0.479557	0.785012	FALSE
ENSG00000020426	8.28241	-0.199398	0.45791	-0.435452	0.663235	0.883964	FALSE
ENSG00000020577	2.5971	-0.813559	0.804391	-1.0114	0.311826	0.657346	FALSE
ENSG00000020633	157.839	0.291605	0.272545	1.06993	0.28465	0.631944	FALSE
ENSG00000020922	74.313	-0.145249	0.203067	-0.715276	0.474439	0.781589	FALSE
ENSG00000021355	2119.41	-0.0206839	0.170434	-0.12136	0.903406	0.973085	FALSE
ENSG00000021574	243.721	-0.318662	0.112348	-2.83638	0.00456277	0.0513184	FALSE
ENSG00000021762	30.8758	0.310822	0.289289	1.07443	0.282628	0.630648	FALSE
ENSG00000021776	148.21	-0.071516	0.175921	-0.406524	0.684358	0.89265	FALSE
ENSG00000022267	3.31002	0.182755	0.650376	0.280999	0.778711	0.930846	FALSE
ENSG00000022277	924.497	0.193621	0.126954	1.52513	0.127227	0.429782	FALSE
ENSG00000022556	7.42721	-0.0188019	0.464901	-0.0404429	0.96774	0.992716	FALSE
ENSG00000022567	2881.79	0.35439	0.181923	1.94802	0.0514124	0.261163	FALSE
ENSG00000022840	830.769	-0.0472423	0.130673	-0.361532	0.717702	0.907682	FALSE
ENSG00000022976	44.8624	-0.214177	0.193844	-1.10489	0.269207	0.617823	FALSE
ENSG00000023041	74.4468	0.0638784	0.178527	0.357809	0.720487	0.908687	FALSE
ENSG00000023171	63.3801	0.102993	0.199374	0.516585	0.605446	0.856048	FALSE
ENSG00000023191	121.159	0.121726	0.269132	0.452292	0.651059	0.878038	FALSE
ENSG00000023228	95.8908	-0.455425	0.159246	-2.85989	0.00423792	0.048797	FALSE
ENSG00000023287	1229.84	0.159539	0.157148	1.01521	0.310004	0.655084	FALSE
ENSG00000023318	218.946	-0.0228978	0.158277	-0.14467	0.884972	0.96588	FALSE
ENSG00000023330	86.7038	-0.458875	0.276804	-1.65776	0.0973662	0.375046	FALSE
ENSG00000023445	784.939	-0.0663083	0.346658	-0.191279	0.848307	0.955832	FALSE
ENSG00000023516	74.9745	-0.211607	0.191771	-1.10343	0.269839	0.618248	FALSE
ENSG00000023572	11.2248	-0.0458082	0.307608	-0.148917	0.881619	0.965607	FALSE
ENSG00000023608	40.5778	0.97434	0.293136	3.32385	0.000887841	0.0151172	FALSE
ENSG00000023697	22.8437	-0.174983	0.292482	-0.598271	0.549659	0.826307	FALSE
ENSG00000023734	324.622	-0.274935	0.169405	-1.62294	0.104601	0.390591	FALSE
ENSG00000023839	37.1517	0.179293	0.199963	0.896629	0.369917	0.707931	FALSE
ENSG00000023892	507.93	0.206015	0.153052	1.34604	0.178288	0.506942	FALSE
ENSG00000023902	434.863	-0.698732	0.17198	-4.06287	4.84723e-05	0.00165347	FALSE
ENSG00000023909	104.845	-0.745708	0.368173	-2.02543	0.0428234	0.232226	FALSE
ENSG00000024048	2296.59	-0.0394295	0.130445	-0.30227	0.762446	0.925168	FALSE
ENSG00000024862	56.2957	-0.224307	0.198019	-1.13275	0.257318	0.605019	FALSE
ENSG00000025039	166.715	-0.206647	0.140669	-1.46903	0.141825	0.456033	FALSE
ENSG00000025156	5.43136	-0.190317	0.472798	-0.402534	0.687291	0.893878	FALSE
ENSG00000025293	773.091	-0.00692003	0.175482	-0.0394345	0.968544	0.992768	FALSE
ENSG00000025434	3.18602	-1.18551	0.759715	-1.56047	0.11865	0.414335	FALSE
ENSG00000025708	1621.39	-0.272096	0.177105	-1.53636	0.124451	0.425037	FALSE
ENSG00000025770	240.439	0.327947	0.197457	1.66085	0.0967426	0.374235	FALSE
ENSG00000025772	5.5151	-0.221214	0.496615	-0.445443	0.656	0.881266	FALSE
ENSG00000025796	110.074	-0.0283564	0.195122	-0.145327	0.884453	0.965816	FALSE
ENSG00000025800	184.163	-0.153219	0.109963	-1.39337	0.163507	0.48716	FALSE
ENSG00000026025	5057.79	0.300381	0.140482	2.13821	0.0324995	0.196313	FALSE
ENSG00000026036	3.96471	0.135868	0.632783	0.214716	0.829989	0.949438	FALSE
ENSG00000026103	460.658	-0.395119	0.174682	-2.26194	0.0237014	0.160542	FALSE
ENSG00000026297	1090.6	0.042071	0.250809	0.167741	0.866787	0.961169	FALSE
ENSG00000026508	6113.1	0.945766	0.288679	3.27619	0.00105218	0.0172219	FALSE
ENSG00000026652	75.8886	-0.165777	0.314508	-0.527099	0.598125	0.852103	FALSE
ENSG00000026751	100.906	3.90433	0.549019	7.11147	1.14814e-12	3.4998e-10	TRUE
ENSG00000026950	563.053	0.00402239	0.119357	0.0337004	0.973116	0.994002	FALSE
ENSG00000027075	397.282	1.84172	0.251565	7.32103	2.46069e-13	9.37615e-11	TRUE
ENSG00000027697	2305.32	-0.166595	0.135149	-1.23267	0.217697	0.560581	FALSE
ENSG00000027847	8.45506	1.08929	0.455546	2.39117	0.0167946	0.126433	FALSE
ENSG00000027869	17.7176	0.662369	0.450095	1.47162	0.141123	0.455123	FALSE
ENSG00000028116	50.5464	-0.192249	0.203563	-0.944423	0.344954	0.68837	FALSE
ENSG00000028137	5577.89	-0.0622201	0.18051	-0.344691	0.730327	0.912075	FALSE
ENSG00000028203	20.8898	0.261063	0.315499	0.827461	0.407976	0.736249	FALSE
ENSG00000028277	127.597	0.430205	0.144606	2.97501	0.00292974	0.0373819	FALSE
ENSG00000028310	81.703	-0.141475	0.177477	-0.797146	0.425366	0.750455	FALSE
ENSG00000028528	210.8	-0.168257	0.128333	-1.3111	0.189825	0.525462	FALSE
ENSG00000028839	35.3441	-0.0734013	0.209627	-0.350152	0.726225	0.910887	FALSE
ENSG00000029153	3.28774	0.563739	0.744127	0.757585	0.4487	0.767237	FALSE
ENSG00000029363	1432.3	-0.132392	0.206971	-0.639667	0.522389	0.810831	FALSE
ENSG00000029364	114.297	-0.156838	0.150436	-1.04256	0.297154	0.642626	FALSE
ENSG00000029639	6.16649	-1.648	0.585862	-2.81295	0.004909	0.0542664	FALSE
ENSG00000029725	201.055	-0.0596615	0.117604	-0.50731	0.611937	0.859089	FALSE
ENSG00000030066	91.5782	-0.0550613	0.13475	-0.408618	0.68282	0.892178	FALSE
ENSG00000030110	49.6221	-0.661062	0.177294	-3.72861	0.000192537	0.00488228	FALSE
ENSG00000030419	60.105	-0.0199121	0.331009	-0.0601559	0.952031	0.988672	FALSE
ENSG00000030582	748.108	-0.360268	0.240281	-1.49936	0.133781	0.441141	FALSE
ENSG00000031003	581.948	0.0839721	0.124277	0.675684	0.499241	0.798765	FALSE
ENSG00000031081	22.6011	-0.512402	0.350918	-1.46018	0.144242	0.458756	FALSE
ENSG00000031691	2.39446	-1.80672	0.901138	-2.00493	0.0449707	0.239772	FALSE
ENSG00000031698	75.0316	-0.0266298	0.157115	-0.169493	0.865409	0.961131	FALSE
ENSG00000031823	125.877	0.0991893	0.168607	0.588288	0.556339	0.83079	FALSE
ENSG00000032219	498.64	-0.0889999	0.116019	-0.767114	0.443014	0.762945	FALSE
ENSG00000032389	17.9406	-0.440511	0.31488	-1.39898	0.161818	0.485371	FALSE
ENSG00000032444	598.963	0.114139	0.226768	0.503329	0.614733	0.860283	FALSE
ENSG00000032742	80.7404	0.0941621	0.220035	0.427941	0.668694	0.88591	FALSE
ENSG00000033011	2.63905	-0.356366	0.778864	-0.457545	0.647279	0.876513	FALSE
ENSG00000033030	55.8601	-0.0155866	0.173125	-0.0900309	0.928263	0.981708	FALSE
ENSG00000033050	13.7475	-0.42629	0.340761	-1.25099	0.210937	0.55242	FALSE
ENSG00000033100	249.022	-0.476336	0.204212	-2.33256	0.0196712	0.14111	FALSE
ENSG00000033170	8.32107	0.159266	0.412308	0.386278	0.699291	0.899822	FALSE
ENSG00000033178	280.592	0.0103549	0.219702	0.0471315	0.962408	0.991944	FALSE
ENSG00000033327	2145.82	0.179618	0.115811	1.55096	0.120912	0.419051	FALSE
ENSG00000033627	378.945	-0.108666	0.145251	-0.748124	0.454385	0.769977	FALSE
ENSG00000033800	1027.2	-0.11848	0.14745	-0.803524	0.421672	0.746793	FALSE
ENSG00000033867	43.8418	0.184574	0.251987	0.732473	0.46388	0.775528	FALSE
ENSG00000034053	9.46124	-0.0790581	0.577525	-0.136891	0.891117	0.968908	FALSE
ENSG00000034152	3276.7	0.253936	0.221091	1.14855	0.25074	0.598614	FALSE
ENSG00000034239	2.97483	-0.592039	0.730394	-0.810575	0.41761	0.743927	FALSE
ENSG00000034510	442.759	-0.164958	0.259502	-0.635674	0.524989	0.812545	FALSE
ENSG00000034533	14.2894	-0.200389	0.357487	-0.560549	0.575105	0.840803	FALSE
ENSG00000034677	341.224	-0.161222	0.125387	-1.2858	0.198512	0.536914	FALSE
ENSG00000034693	3.05788	-0.60776	0.658491	-0.922959	0.356028	0.696589	FALSE
ENSG00000034713	487.014	1.06113	0.211032	5.0283	4.9486e-07	3.48739e-05	TRUE
ENSG00000035115	14.1912	0.322472	0.314514	1.0253	0.305221	0.650239	FALSE
ENSG00000035141	11.596	0.258086	0.426	0.605835	0.544624	0.823806	FALSE
ENSG00000035403	579.436	-0.177098	0.105256	-1.68254	0.0924644	0.364447	FALSE
ENSG00000035499	2.2802	-0.38921	0.792906	-0.490866	0.623521	0.8652	FALSE
ENSG00000035664	531.474	-0.004645	0.119958	-0.0387218	0.969112	0.992968	FALSE
ENSG00000035681	737.87	1.92082	0.279932	6.86173	6.80335e-12	1.72601e-09	TRUE
ENSG00000035687	165.96	-0.907844	0.233571	-3.8868	0.000101575	0.00296771	FALSE
ENSG00000035720	7.15469	-0.248764	0.457009	-0.544331	0.586214	0.847294	FALSE
ENSG00000035862	513.497	0.101398	0.121351	0.835578	0.403392	0.733986	FALSE
ENSG00000035928	60.5732	-0.174437	0.222834	-0.782809	0.433739	0.756286	FALSE
ENSG00000036054	290.627	-0.183549	0.162214	-1.13152	0.257835	0.605639	FALSE
ENSG00000036257	653.595	0.00399787	0.103954	0.0384582	0.969322	0.993016	FALSE
ENSG00000036448	7.80742	0.154899	0.519267	0.298303	0.765472	0.926613	FALSE
ENSG00000036549	23.9855	-0.0472714	0.272787	-0.173291	0.862423	0.959431	FALSE
ENSG00000036672	2.63807	1.07321	0.752455	1.42628	0.153788	0.475021	FALSE
ENSG00000037241	8.77351	0.898063	0.475722	1.88779	0.0590539	0.282324	FALSE
ENSG00000037474	47.78	-0.0599758	0.203002	-0.295444	0.767655	0.9277	FALSE
ENSG00000037637	177.27	0.0666568	0.107713	0.618836	0.536024	0.820036	FALSE
ENSG00000037749	51.8027	-0.518584	0.17005	-3.0496	0.0022915	0.0311444	FALSE
ENSG00000037757	14.3746	-0.51643	0.427476	-1.20809	0.227013	0.570838	FALSE
ENSG00000038002	5.71354	-0.17627	0.57046	-0.308997	0.757324	0.923755	FALSE
ENSG00000038210	34.2262	-0.313339	0.278399	-1.1255	0.260377	0.608265	FALSE
ENSG00000038219	3719.15	0.0558482	0.122854	0.454589	0.649405	0.877299	FALSE
ENSG00000038274	157.884	-0.334188	0.152837	-2.18656	0.0287745	0.181144	FALSE
ENSG00000038358	96.6134	0.271518	0.157627	1.72253	0.0849731	0.347145	FALSE
ENSG00000038382	75.703	-0.0737676	0.19579	-0.376769	0.706346	0.902712	FALSE
ENSG00000038427	1077.1	-0.0940846	0.347844	-0.270479	0.786792	0.933771	FALSE
ENSG00000038532	181.672	0.271342	0.125942	2.15451	0.0312005	0.191506	FALSE
ENSG00000038945	4.84263	-0.310563	0.550024	-0.564635	0.572322	0.838972	FALSE
ENSG00000039123	56.5085	-0.236056	0.185273	-1.27409	0.20263	0.542271	FALSE
ENSG00000039319	1617.29	0.915562	0.231226	3.9596	7.50749e-05	0.00231803	FALSE
ENSG00000039523	301.875	-0.185613	0.212952	-0.871618	0.383417	0.718382	FALSE
ENSG00000039650	164.194	-0.0810338	0.192148	-0.421726	0.673225	0.888643	FALSE
ENSG00000040199	10.6774	0.352747	0.338774	1.04124	0.297762	0.643424	FALSE
ENSG00000040341	82.9225	-0.0903613	0.195147	-0.463042	0.643334	0.874274	FALSE
ENSG00000040487	27.8729	0.159222	0.264256	0.602528	0.546823	0.825353	FALSE
ENSG00000040531	34.1256	0.313331	0.284675	1.10066	0.271043	0.618378	FALSE
ENSG00000040633	64.1663	-0.191381	0.259233	-0.738259	0.460357	0.773477	FALSE
ENSG00000040933	685.258	-0.36175	0.148499	-2.43605	0.0148485	0.117354	FALSE
ENSG00000041353	15.952	-0.435956	0.441123	-0.988286	0.323013	0.667422	FALSE
ENSG00000041357	87.5074	-0.613017	0.20822	-2.94408	0.00323918	0.0400868	FALSE
ENSG00000041802	71.2421	0.300411	0.130386	2.30401	0.0212221	0.148185	FALSE
ENSG00000041988	8.11289	0.2831	0.457373	0.618969	0.535937	0.819985	FALSE
ENSG00000042062	3.56813	-0.49241	0.688936	-0.71474	0.47477	0.781613	FALSE
ENSG00000042088	32.0439	-0.168106	0.237582	-0.707569	0.479213	0.784744	FALSE
ENSG00000042286	4.00409	-0.957632	0.564458	-1.69655	0.0897812	0.357762	FALSE
ENSG00000042317	3.76537	0.056277	0.653239	0.0861507	0.931347	0.982743	FALSE
ENSG00000042429	65.7199	-0.716587	0.205125	-3.49342	0.000476871	0.00964001	FALSE
ENSG00000042445	25.496	0.0652586	0.31556	0.206803	0.836164	0.951633	FALSE
ENSG00000042493	93.308	-0.487622	0.19865	-2.45468	0.0141009	0.11303	FALSE
ENSG00000042753	17.818	-0.113793	0.362421	-0.313979	0.753537	0.922014	FALSE
ENSG00000042832	185.078	-0.918463	0.319937	-2.87076	0.00409487	0.0476181	FALSE
ENSG00000042980	137.974	-0.112977	0.187524	-0.602463	0.546866	0.825353	FALSE
ENSG00000043093	160.219	-0.280918	0.178397	-1.57468	0.115331	0.408749	FALSE
ENSG00000043143	111.793	-0.107836	0.229919	-0.469019	0.639056	0.872323	FALSE
ENSG00000043462	11406.2	0.667666	0.213754	3.12353	0.00178695	0.0257829	FALSE
ENSG00000043514	4.3984	-0.661541	0.716516	-0.923274	0.355864	0.696589	FALSE
ENSG00000044090	24.54	-0.00723575	0.254214	-0.0284632	0.977293	0.9945	FALSE
ENSG00000044115	328.911	0.00232502	0.0917773	0.0253333	0.979789	0.994568	FALSE
ENSG00000044446	273.933	0.117181	0.102401	1.14433	0.252485	0.600895	FALSE
ENSG00000044459	19.1764	-0.0282675	0.287785	-0.0982241	0.921754	0.979199	FALSE
ENSG00000044574	1150.43	0.444718	0.257267	1.72863	0.0838761	0.344698	FALSE
ENSG00000046647	5.65954	0.134599	0.591414	0.227588	0.819966	0.945749	FALSE
ENSG00000046651	83.3483	0.244603	0.173122	1.41289	0.157688	0.48042	FALSE
ENSG00000047056	180.094	-0.327516	0.142951	-2.29111	0.0219571	0.151954	FALSE
ENSG00000047188	250.74	0.20615	0.232662	0.886047	0.375592	0.712698	FALSE
ENSG00000047230	6.91632	0.0710508	0.46647	0.152316	0.878938	0.964811	FALSE
ENSG00000047249	78.9019	0.263833	0.199093	1.32517	0.185115	0.518497	FALSE
ENSG00000047315	225.469	-0.173697	0.116228	-1.49445	0.135058	0.443072	FALSE
ENSG00000047346	422.166	-0.0491465	0.154477	-0.318149	0.750372	0.920548	FALSE
ENSG00000047365	234.098	-0.360991	0.235423	-1.53337	0.125185	0.42611	FALSE
ENSG00000047410	1434.18	0.0857399	0.121123	0.707875	0.479023	0.784744	FALSE
ENSG00000047578	377.358	0.306555	0.113596	2.69864	0.0069624	0.0700937	FALSE
ENSG00000047579	48.8839	0.885006	0.217184	4.07491	4.60325e-05	0.00158891	FALSE
ENSG00000047597	8.22762	-0.106131	0.510303	-0.207977	0.835247	0.951633	FALSE
ENSG00000047621	20.5731	-0.392375	0.359663	-1.09095	0.275295	0.623281	FALSE
ENSG00000047634	27.4789	0.310452	0.285113	1.08887	0.27621	0.624086	FALSE
ENSG00000047644	877.535	0.193307	0.117468	1.64562	0.0998424	0.380045	FALSE
ENSG00000047648	3.70548	0.031396	0.587588	0.0534321	0.957388	0.990105	FALSE
ENSG00000047849	56.7397	0.286661	0.195135	1.46904	0.141823	0.456033	FALSE
ENSG00000047932	29.8882	-0.189963	0.259962	-0.730735	0.464941	0.776194	FALSE
ENSG00000048028	18.0027	0.156923	0.415602	0.37758	0.705742	0.90237	FALSE
ENSG00000048052	39.6207	-0.20431	0.208799	-0.978502	0.327826	0.672875	FALSE
ENSG00000048140	9.06882	0.419687	0.479242	0.875731	0.381176	0.717825	FALSE
ENSG00000048162	4.87982	1.73515	0.679529	2.55346	0.0106657	0.0942271	FALSE
ENSG00000048392	531.186	-0.722131	0.137921	-5.23583	1.64243e-07	1.32985e-05	FALSE
ENSG00000048405	166.085	-0.0150337	0.134867	-0.111471	0.911243	0.975384	FALSE
ENSG00000048471	144.42	0.0853956	0.11487	0.743409	0.457234	0.771751	FALSE
ENSG00000048544	19.2582	-0.182423	0.291337	-0.626156	0.531213	0.81696	FALSE
ENSG00000048649	282.789	0.14541	0.117355	1.23907	0.215321	0.557227	FALSE
ENSG00000048707	1066.37	0.156717	0.154617	1.01358	0.310782	0.655952	FALSE
ENSG00000048740	2641.8	0.134968	0.169421	0.796643	0.425659	0.7505	FALSE
ENSG00000048828	773.265	0.219557	0.0932935	2.3534	0.0186025	0.135747	FALSE
ENSG00000048991	37.4311	0.0228083	0.200228	0.113912	0.909308	0.974535	FALSE
ENSG00000049089	52.3156	0.373213	0.279557	1.33502	0.181871	0.513244	FALSE
ENSG00000049167	31.4105	-0.123745	0.358412	-0.34526	0.729899	0.912	FALSE
ENSG00000049239	171.806	-0.169501	0.160621	-1.05529	0.291294	0.637923	FALSE
ENSG00000049245	289.4	-0.174472	0.117758	-1.48161	0.138443	0.45001	FALSE
ENSG00000049246	4.12194	1.07111	0.51284	2.08858	0.0367455	0.211603	FALSE
ENSG00000049249	94.3646	-0.171441	0.161561	-1.06115	0.28862	0.636629	FALSE
ENSG00000049323	9.56622	-0.521967	0.435347	-1.19897	0.230541	0.575293	FALSE
ENSG00000049449	4.53405	0.226097	0.637363	0.354738	0.722786	0.909694	FALSE
ENSG00000049541	29.8977	-0.353116	0.249937	-1.41282	0.15771	0.48042	FALSE
ENSG00000049618	199.549	0.329762	0.109126	3.02185	0.00251237	0.033488	FALSE
ENSG00000049656	262.526	0.652467	0.13936	4.68189	2.84244e-06	0.000156201	FALSE
ENSG00000049759	5.09499	0.428924	0.538202	0.796957	0.425476	0.750483	FALSE
ENSG00000049769	7.28027	-0.362195	0.642821	-0.563446	0.573131	0.839269	FALSE
ENSG00000049860	161.327	-0.0620868	0.168182	-0.369165	0.712005	0.905616	FALSE
ENSG00000050130	54.2093	-0.138774	0.186157	-0.745469	0.455989	0.771132	FALSE
ENSG00000050327	3.90183	0.595884	0.498224	1.19601	0.231691	0.577112	FALSE
ENSG00000050344	4.61163	0.383887	0.556446	0.689891	0.490263	0.793678	FALSE
ENSG00000050393	5.25524	0.262023	0.533299	0.491325	0.623197	0.865156	FALSE
ENSG00000050426	18.9955	-0.357088	0.303771	-1.17552	0.239787	0.58739	FALSE
ENSG00000050438	35.7152	0.141277	0.353906	0.399194	0.68975	0.894602	FALSE
ENSG00000050628	4.58338	0.209764	0.596792	0.351487	0.725223	0.910728	FALSE
ENSG00000050748	43.1654	0.0470219	0.165044	0.284905	0.775717	0.930266	FALSE
ENSG00000051009	271.361	0.226728	0.171792	1.31978	0.186908	0.520892	FALSE
ENSG00000051108	507.167	-0.061306	0.117983	-0.51962	0.603329	0.854901	FALSE
ENSG00000051128	16.3937	0.382006	0.416451	0.917288	0.358992	0.699519	FALSE
ENSG00000051341	2.34487	-0.239178	0.720849	-0.331801	0.74004	0.916068	FALSE
ENSG00000051382	299.134	0.111813	0.13521	0.826958	0.408261	0.736249	FALSE
ENSG00000051523	1378.83	-0.153551	0.172044	-0.892506	0.372122	0.709829	FALSE
ENSG00000051596	3.42879	-1.05202	0.752212	-1.39856	0.161944	0.485371	FALSE
ENSG00000051620	291.34	-0.298555	0.122839	-2.43046	0.0150795	0.118417	FALSE
ENSG00000051825	25.8976	0.131795	0.239177	0.551035	0.58161	0.844938	FALSE
ENSG00000052126	2.30754	0.605263	0.703836	0.85995	0.389817	0.724074	FALSE
ENSG00000052723	61.5524	-0.309179	0.159238	-1.94161	0.0521841	0.263481	FALSE
ENSG00000052749	3725.39	0.459001	0.2327	1.9725	0.0485524	0.251582	FALSE
ENSG00000052795	56.8777	0.318549	0.236508	1.34689	0.178017	0.50669	FALSE
ENSG00000052802	6.11238	-1.24237	0.450053	-2.76049	0.00577152	0.0613078	FALSE
ENSG00000052841	178.381	-0.132655	0.169306	-0.783519	0.433322	0.756079	FALSE
ENSG00000053254	805.29	0.0593413	0.119203	0.497819	0.618612	0.86235	FALSE
ENSG00000053371	5.59113	0.0615188	0.502261	0.122484	0.902516	0.972609	FALSE
ENSG00000053372	3.22692	0.388125	0.729421	0.5321	0.594656	0.850571	FALSE
ENSG00000053501	21.6738	1.22803	0.335017	3.66558	0.000246776	0.00589187	TRUE
ENSG00000053524	17.6459	2.83356	0.454916	6.22875	4.70174e-10	8.13294e-08	TRUE
ENSG00000053770	60.8258	-0.378315	0.208852	-1.81141	0.0700777	0.312956	FALSE
ENSG00000053900	51.675	-0.058511	0.230271	-0.254097	0.799421	0.939022	FALSE
ENSG00000053918	175.335	0.160959	0.199769	0.805728	0.4204	0.745929	FALSE
ENSG00000054116	45.756	-0.470104	0.259821	-1.80933	0.0703991	0.31398	FALSE
ENSG00000054118	605.954	-0.224842	0.146593	-1.53379	0.125082	0.426046	FALSE
ENSG00000054179	13.8759	0.497392	0.356073	1.39688	0.16245	0.48592	FALSE
ENSG00000054219	70.6806	-0.180455	0.170352	-1.05931	0.28946	0.637351	FALSE
ENSG00000054267	1129.95	-0.0518262	0.117683	-0.440389	0.659655	0.882051	FALSE
ENSG00000054277	7.33043	0.418437	0.483085	0.866178	0.386393	0.720396	FALSE
ENSG00000054282	74.5941	-0.309419	0.201438	-1.53605	0.124526	0.425103	FALSE
ENSG00000054523	1424.87	-0.0788544	0.176176	-0.44759	0.654449	0.880162	FALSE
ENSG00000054598	2.7558	-0.333866	1.03111	-0.323792	0.746096	0.918348	FALSE
ENSG00000054611	347.308	0.0534661	0.125037	0.427603	0.66894	0.885937	FALSE
ENSG00000054654	3989.49	0.0814948	0.139913	0.582466	0.560253	0.833362	FALSE
ENSG00000054793	21.6019	-0.409652	0.274685	-1.49135	0.135869	0.44487	FALSE
ENSG00000054965	160.944	0.0118697	0.11463	0.103548	0.917528	0.977643	FALSE
ENSG00000054967	4902.38	0.155552	0.245595	0.633369	0.526493	0.814045	FALSE
ENSG00000054983	826.622	0.0339483	0.226686	0.149759	0.880955	0.965311	FALSE
ENSG00000055044	30.3895	-0.0491155	0.282996	-0.173555	0.862215	0.959431	FALSE
ENSG00000055070	314.073	0.0199935	0.160763	0.124367	0.901025	0.97201	FALSE
ENSG00000055118	49.0983	-0.023599	0.485817	-0.0485759	0.961257	0.991413	FALSE
ENSG00000055130	44.254	0.268961	0.179825	1.49568	0.134736	0.442297	FALSE
ENSG00000055147	30.3684	-0.159343	0.235999	-0.675185	0.499558	0.799067	FALSE
ENSG00000055163	2140.17	-0.286263	0.163015	-1.75605	0.0790792	0.333947	FALSE
ENSG00000055208	1047.1	0.216159	0.180351	1.19855	0.230702	0.575602	FALSE
ENSG00000055211	86.6402	-0.275305	0.17744	-1.55154	0.120772	0.418862	FALSE
ENSG00000055332	368.605	-0.391664	0.199141	-1.96677	0.0492103	0.253693	FALSE
ENSG00000055483	844.41	1.12164	0.247632	4.52946	5.91334e-06	0.000296095	TRUE
ENSG00000055609	4458.15	0.119099	0.124979	0.952952	0.340615	0.685553	FALSE
ENSG00000055917	792.833	0.113671	0.115511	0.984064	0.325084	0.669702	FALSE
ENSG00000055950	8.83968	0.389524	0.450953	0.863778	0.38771	0.721481	FALSE
ENSG00000056050	2.95027	-0.95555	0.761233	-1.25527	0.209382	0.550903	FALSE
ENSG00000056097	149.185	0.00266153	0.1563	0.0170283	0.986414	0.9964	FALSE
ENSG00000056277	4.71608	-0.125855	0.580643	-0.21675	0.828403	0.948616	FALSE
ENSG00000056558	1045.55	1.42071	0.360217	3.94404	8.012e-05	0.0024343	TRUE
ENSG00000056586	230.733	-0.161733	0.102069	-1.58455	0.113068	0.403263	FALSE
ENSG00000056972	32.971	-0.361212	0.285097	-1.26698	0.205163	0.545883	FALSE
ENSG00000057252	240.277	-0.300711	0.161306	-1.86423	0.0622901	0.291031	FALSE
ENSG00000057294	5.64904	0.413646	0.640848	0.645466	0.518625	0.809123	FALSE
ENSG00000057608	349.438	-0.230716	0.145561	-1.58501	0.112964	0.403263	FALSE
ENSG00000057657	158.668	0.454876	0.214839	2.11729	0.0342351	0.202379	FALSE
ENSG00000057663	58.463	-0.229308	0.160113	-1.43217	0.152096	0.473058	FALSE
ENSG00000057704	2143.4	-0.194313	0.152073	-1.27776	0.201334	0.540132	FALSE
ENSG00000057757	59.4175	-0.308131	0.204519	-1.50661	0.13191	0.437172	FALSE
ENSG00000057935	3.92756	0.795905	0.692107	1.14997	0.250154	0.597885	FALSE
ENSG00000058056	2.97497	0.442559	0.727452	0.608368	0.542943	0.823202	FALSE
ENSG00000058063	1623.91	-0.0924104	0.189161	-0.488528	0.625176	0.865996	FALSE
ENSG00000058091	244.436	-0.119047	0.144839	-0.821926	0.411119	0.738457	FALSE
ENSG00000058262	148.144	-0.0888579	0.164163	-0.54128	0.588315	0.847302	FALSE
ENSG00000058272	1299.66	0.0599154	0.150974	0.396858	0.691472	0.895642	FALSE
ENSG00000058453	32.062	0.218215	0.313533	0.695989	0.486436	0.790829	FALSE
ENSG00000058600	171.673	0.131887	0.189402	0.69633	0.486222	0.79065	FALSE
ENSG00000058668	653.937	0.0690383	0.128178	0.538614	0.590153	0.848042	FALSE
ENSG00000058673	976.084	-0.0888057	0.115168	-0.771096	0.44065	0.761359	FALSE
ENSG00000058729	9.84501	-0.503824	0.379959	-1.326	0.184841	0.518358	FALSE
ENSG00000058799	77.5704	-0.0752746	0.186696	-0.403194	0.686805	0.893475	FALSE
ENSG00000058804	13.6417	0.266617	0.342862	0.777622	0.436792	0.758262	FALSE
ENSG00000058866	127.106	0.176568	0.173466	1.01788	0.308733	0.653894	FALSE
ENSG00000059122	16.6227	0.145505	0.334242	0.435327	0.663325	0.884006	FALSE
ENSG00000059145	331.846	-0.224939	0.209104	-1.07573	0.282048	0.630075	FALSE
ENSG00000059377	1308.55	-0.116659	0.0971465	-1.20086	0.229807	0.574628	FALSE
ENSG00000059378	154.797	-0.265585	0.159127	-1.66901	0.0951156	0.370958	FALSE
ENSG00000059573	2.89009	0.100013	0.662972	0.150856	0.880089	0.965091	FALSE
ENSG00000059588	17.9982	-0.434223	0.355591	-1.22113	0.222037	0.56549	FALSE
ENSG00000059728	10894.5	-0.247979	0.181681	-1.36491	0.17228	0.498565	FALSE
ENSG00000059758	627.661	-0.0930685	0.136727	-0.68069	0.496068	0.796702	FALSE
ENSG00000059769	23.2579	0.160154	0.355786	0.45014	0.65261	0.879039	FALSE
ENSG00000059804	6702.11	-0.083372	0.145389	-0.573441	0.566346	0.835876	FALSE
ENSG00000060069	687.989	-0.0873539	0.161804	-0.539876	0.589283	0.847548	FALSE
ENSG00000060138	261.029	0.510085	0.208488	2.44659	0.0144213	0.114866	FALSE
ENSG00000060237	1669.94	0.307456	0.0859654	3.57651	0.000348215	0.00769307	FALSE
ENSG00000060339	77.3671	0.175013	0.165454	1.05778	0.290158	0.63757	FALSE
ENSG00000060491	315.168	-0.202613	0.216081	-0.937673	0.348413	0.691444	FALSE
ENSG00000060558	115.587	0.229383	0.249691	0.918669	0.358269	0.698867	FALSE
ENSG00000060642	27.0777	-0.659193	0.2695	-2.44598	0.0144458	0.114866	FALSE
ENSG00000060688	18.9288	-0.0188672	0.276882	-0.0681416	0.945673	0.986764	FALSE
ENSG00000060749	22.7256	-0.0417386	0.276594	-0.150902	0.880053	0.965091	FALSE
ENSG00000060762	78.5278	-0.421009	0.281916	-1.49338	0.135338	0.443798	FALSE
ENSG00000060971	630.47	-0.328634	0.204055	-1.61052	0.107285	0.395948	FALSE
ENSG00000060982	32.0103	-0.927948	0.367985	-2.5217	0.011679	0.0998857	FALSE
ENSG00000061273	442.42	0.0704944	0.159731	0.441333	0.658972	0.882007	FALSE
ENSG00000061656	58.2694	0.132193	0.247029	0.53513	0.59256	0.849184	FALSE
ENSG00000061676	4.95416	-0.545264	0.469946	-1.16027	0.245939	0.593604	FALSE
ENSG00000061794	5.23305	-0.494968	0.551249	-0.897904	0.369237	0.707429	FALSE
ENSG00000061918	2.86169	0.635859	0.633392	1.00389	0.315429	0.660878	FALSE
ENSG00000061936	190.101	0.213062	0.143007	1.48987	0.136259	0.445684	FALSE
ENSG00000061938	430.668	0.178512	0.239648	0.744894	0.456336	0.77126	FALSE
ENSG00000061987	535.679	-0.0354689	0.124159	-0.285673	0.775128	0.930266	FALSE
ENSG00000062194	912.88	0.0150474	0.191069	0.0787536	0.937229	0.98412	FALSE
ENSG00000062282	3143.54	0.106252	0.148435	0.715812	0.474107	0.781589	FALSE
ENSG00000062485	141.711	-0.0387609	0.150838	-0.25697	0.797202	0.938031	FALSE
ENSG00000062582	5.15964	1.66293	0.648719	2.5634	0.0103653	0.0923772	FALSE
ENSG00000062598	140.55	0.103582	0.12968	0.798751	0.424435	0.74942	FALSE
ENSG00000062650	625.553	-0.00127776	0.115415	-0.011071	0.991167	0.998249	FALSE
ENSG00000062716	3617.41	0.0890994	0.148381	0.600479	0.548187	0.825844	FALSE
ENSG00000062725	103.966	-0.363971	0.143238	-2.54102	0.011053	0.096351	FALSE
ENSG00000062822	19.9694	0.546843	0.371584	1.47165	0.141115	0.455123	FALSE
ENSG00000063015	34.1901	1.47843	0.322111	4.5898	4.43663e-06	0.000232077	TRUE
ENSG00000063046	455.224	-0.121467	0.14835	-0.818788	0.412907	0.74014	FALSE
ENSG00000063127	11.5769	0.36401	0.394059	0.923746	0.355619	0.696589	FALSE
ENSG00000063169	65.4846	0.519271	0.211183	2.45887	0.0139375	0.112198	FALSE
ENSG00000063176	11.8805	-0.47177	0.423416	-1.1142	0.265194	0.614426	FALSE
ENSG00000063177	110.371	-0.143388	0.284332	-0.504297	0.614053	0.859967	FALSE
ENSG00000063244	241.558	0.517822	0.167958	3.08305	0.00204888	0.0286392	FALSE
ENSG00000063245	363.222	0.258705	0.178056	1.45294	0.146241	0.462034	FALSE
ENSG00000063322	275.479	1.08208	0.12409	8.72011	2.77939e-18	2.64424e-15	TRUE
ENSG00000063438	8.48522	0.758613	0.387267	1.95889	0.0501256	0.256647	FALSE
ENSG00000063587	17.2514	0.183904	0.324729	0.566333	0.571168	0.838075	FALSE
ENSG00000063601	157.576	0.15266	0.139864	1.09149	0.275059	0.623004	FALSE
ENSG00000063761	3.44522	-0.135817	0.68929	-0.19704	0.843797	0.954333	FALSE
ENSG00000063854	34.3804	-0.0390997	0.314792	-0.124208	0.901151	0.97201	FALSE
ENSG00000063978	155.319	-0.139656	0.12546	-1.11316	0.265641	0.614712	FALSE
ENSG00000064012	1176.14	-0.557015	0.139776	-3.98504	6.74675e-05	0.00212877	FALSE
ENSG00000064102	8.31811	-0.109331	0.383236	-0.285283	0.775428	0.930266	FALSE
ENSG00000064115	33.2318	-0.408385	0.206685	-1.97588	0.0481683	0.250502	FALSE
ENSG00000064201	94.4705	-0.392224	0.250909	-1.56321	0.118002	0.413498	FALSE
ENSG00000064225	108.008	0.35047	0.198646	1.76429	0.0776832	0.33087	FALSE
ENSG00000064270	248.83	0.0431983	0.335196	0.128875	0.897457	0.970806	FALSE
ENSG00000064313	176.215	-0.103754	0.15413	-0.67316	0.500846	0.799887	FALSE
ENSG00000064393	213.964	0.0883387	0.124847	0.707575	0.479209	0.784744	FALSE
ENSG00000064419	273.056	-0.340517	0.107243	-3.17518	0.00149742	0.0227255	FALSE
ENSG00000064490	59.2382	0.0624106	0.193047	0.323291	0.746475	0.918402	FALSE
ENSG00000064545	2.46948	-0.498052	0.810714	-0.614337	0.538992	0.821687	FALSE
ENSG00000064547	808.602	0.480916	0.197126	2.43964	0.0147019	0.116437	FALSE
ENSG00000064601	253.9	0.309906	0.142434	2.17579	0.0295713	0.184613	FALSE
ENSG00000064607	129.266	-0.101358	0.140262	-0.722636	0.469903	0.77955	FALSE
ENSG00000064651	28.2072	-0.0847804	0.212868	-0.398277	0.690426	0.894897	FALSE
ENSG00000064666	2806.22	0.108185	0.143976	0.751409	0.452407	0.768968	FALSE
ENSG00000064687	1502.75	0.354686	0.203229	1.74525	0.0809411	0.338021	FALSE
ENSG00000064703	31.2071	-0.812304	0.234997	-3.45666	0.000546915	0.0106324	FALSE
ENSG00000064726	60.3146	-0.27438	0.180641	-1.51892	0.128783	0.432554	FALSE
ENSG00000064763	160.829	0.16226	0.147993	1.09641	0.272901	0.620436	FALSE
ENSG00000064886	4.38219	-0.0232119	0.535164	-0.0433733	0.965404	0.992249	FALSE
ENSG00000064932	3224.86	0.0267132	0.18466	0.144662	0.884978	0.96588	FALSE
ENSG00000064933	8.02488	-0.209408	0.464026	-0.451284	0.651785	0.878395	FALSE
ENSG00000064961	112.528	0.615554	0.221995	2.77282	0.00555722	0.0596138	FALSE
ENSG00000064989	2.32888	-0.101064	0.681612	-0.148272	0.882128	0.965702	FALSE
ENSG00000064995	52.3455	0.0908055	0.207117	0.438426	0.661077	0.882974	FALSE
ENSG00000064999	247.387	0.0929373	0.148595	0.625439	0.531683	0.817471	FALSE
ENSG00000065000	329.776	0.3103	0.178569	1.7377	0.0822633	0.341481	FALSE
ENSG00000065029	43.1985	0.119744	0.247527	0.483763	0.628554	0.866889	FALSE
ENSG00000065060	41.5118	-0.178053	0.208114	-0.855554	0.392244	0.726103	FALSE
ENSG00000065135	4826.03	0.074055	0.188631	0.392592	0.694621	0.897658	FALSE
ENSG00000065150	43.9308	0.488175	0.255038	1.91412	0.0556042	0.271915	FALSE
ENSG00000065154	154.067	-0.108161	0.126564	-0.854595	0.392776	0.726514	FALSE
ENSG00000065183	16.4048	0.11938	0.310022	0.385071	0.700185	0.899822	FALSE
ENSG00000065243	1281.08	0.13587	0.217524	0.624618	0.532222	0.817918	FALSE
ENSG00000065268	6.3221	0.906926	0.522944	1.73427	0.0828704	0.343066	FALSE
ENSG00000065308	32.7585	-0.056741	0.263633	-0.215227	0.82959	0.949333	FALSE
ENSG00000065357	235.667	-0.501569	0.109729	-4.57096	4.85499e-06	0.000249671	FALSE
ENSG00000065413	2541.78	0.120065	0.137815	0.871203	0.383643	0.718382	FALSE
ENSG00000065427	44.2409	-0.190485	0.248203	-0.767457	0.44281	0.762906	FALSE
ENSG00000065457	105.865	0.300506	0.193999	1.54901	0.12138	0.419868	FALSE
ENSG00000065491	18.5246	-0.105903	0.283051	-0.37415	0.708292	0.903589	FALSE
ENSG00000065518	18.2518	-0.35953	0.360297	-0.997871	0.318342	0.663502	FALSE
ENSG00000065526	1170.07	0.19101	0.114633	1.66628	0.0956581	0.371835	FALSE
ENSG00000065534	4.46463	-0.134785	0.502295	-0.268338	0.788439	0.934852	FALSE
ENSG00000065548	92.3643	-0.316953	0.152234	-2.08202	0.0373409	0.213214	FALSE
ENSG00000065559	543.447	-0.0504117	0.161971	-0.311238	0.755619	0.923093	FALSE
ENSG00000065600	8.40956	0.0741014	0.394123	0.188016	0.850864	0.956421	FALSE
ENSG00000065613	661.923	-0.124684	0.105603	-1.18069	0.237725	0.585799	FALSE
ENSG00000065615	806.324	-0.167178	0.132948	-1.25747	0.208582	0.549401	FALSE
ENSG00000065618	5.57451	1.09966	0.548534	2.00472	0.0449929	0.239804	FALSE
ENSG00000065621	9.63315	1.02825	0.44216	2.32551	0.0200445	0.142778	FALSE
ENSG00000065665	131.201	0.158157	0.218758	0.722977	0.469694	0.77955	FALSE
ENSG00000065675	9.32304	0.212103	0.600702	0.353091	0.72402	0.910083	FALSE
ENSG00000065802	14.9474	-0.212177	0.314547	-0.674549	0.499962	0.799415	FALSE
ENSG00000065809	1650.97	0.164762	0.245195	0.671961	0.501608	0.800442	FALSE
ENSG00000065882	894.017	0.189078	0.120168	1.57344	0.115616	0.409282	FALSE
ENSG00000065883	372.162	-0.00327826	0.113674	-0.0288391	0.976993	0.9945	FALSE
ENSG00000065911	102.825	-0.19877	0.163554	-1.21532	0.224245	0.56798	FALSE
ENSG00000065923	24.8118	-0.287962	0.289028	-0.996308	0.3191	0.664025	FALSE
ENSG00000065970	191.45	-0.177605	0.152883	-1.16171	0.245354	0.593121	FALSE
ENSG00000065978	130.709	0.170362	0.277652	0.613581	0.539492	0.821857	FALSE
ENSG00000065989	89.5324	0.0980935	0.320716	0.305858	0.759713	0.924532	FALSE
ENSG00000066027	547.694	-0.300323	0.172479	-1.74122	0.0816455	0.339658	FALSE
ENSG00000066044	40.6339	0.308334	0.22888	1.34714	0.177935	0.50655	FALSE
ENSG00000066084	1608.52	0.0840611	0.103197	0.814566	0.415321	0.74202	FALSE
ENSG00000066117	68.8945	0.18385	0.156899	1.17177	0.241288	0.58936	FALSE
ENSG00000066135	152.354	-0.00449823	0.120635	-0.037288	0.970255	0.993119	FALSE
ENSG00000066136	300.601	0.299281	0.143355	2.08769	0.0368254	0.211851	FALSE
ENSG00000066279	2.96179	0.551253	0.646618	0.852516	0.393928	0.726911	FALSE
ENSG00000066294	82.7804	0.189633	0.192928	0.98292	0.325647	0.670538	FALSE
ENSG00000066322	80.4371	-0.242219	0.196205	-1.23452	0.21701	0.559893	FALSE
ENSG00000066336	2314.82	-0.0249243	0.187172	-0.133163	0.894065	0.969786	FALSE
ENSG00000066379	39.5116	-0.491342	0.221152	-2.22174	0.0263009	0.171531	FALSE
ENSG00000066422	256.943	-0.338734	0.133952	-2.52877	0.0114464	0.0987322	FALSE
ENSG00000066427	75.704	-0.166887	0.176534	-0.945353	0.344478	0.688232	FALSE
ENSG00000066455	52.9087	-0.329197	0.174049	-1.8914	0.0585703	0.281022	FALSE
ENSG00000066468	15.7002	0.175274	0.490919	0.357031	0.721068	0.908768	FALSE
ENSG00000066557	12.6721	0.222314	0.393609	0.564809	0.572204	0.838879	FALSE
ENSG00000066583	11.3637	0.191367	0.366101	0.522717	0.601172	0.853721	FALSE
ENSG00000066651	6.79551	0.316329	0.444452	0.711727	0.476634	0.78292	FALSE
ENSG00000066654	104.743	-0.234968	0.154088	-1.52489	0.127287	0.429782	FALSE
ENSG00000066697	2.91055	1.59981	0.670416	2.38629	0.0170194	0.127432	FALSE
ENSG00000066739	283.054	-0.0433821	0.155503	-0.278979	0.780261	0.931101	FALSE
ENSG00000066777	842.996	-0.00101366	0.14048	-0.00721567	0.994243	0.999178	FALSE
ENSG00000066827	122.227	0.0770593	0.133715	0.576293	0.564417	0.83543	FALSE
ENSG00000066855	13.3258	-0.352075	0.371271	-0.948297	0.342978	0.68695	FALSE
ENSG00000066923	2.70026	-0.431853	0.678438	-0.63654	0.524425	0.812333	FALSE
ENSG00000066926	8.2765	-0.0776938	0.459694	-0.169012	0.865787	0.961169	FALSE
ENSG00000066933	41.2558	-0.278611	0.240865	-1.15671	0.247392	0.595071	FALSE
ENSG00000067048	451.237	0.88566	0.478321	1.8516	0.0640832	0.296587	FALSE
ENSG00000067057	9.42087	-0.0821117	0.418452	-0.196227	0.844432	0.954563	FALSE
ENSG00000067064	542.201	-0.226159	0.128296	-1.7628	0.0779346	0.331467	FALSE
ENSG00000067066	945.447	-0.343043	0.145814	-2.3526	0.0186428	0.13591	FALSE
ENSG00000067082	2687.75	0.485568	0.138401	3.50841	0.000450786	0.00924781	FALSE
ENSG00000067141	2.94736	-0.309382	0.716805	-0.431613	0.666023	0.884758	FALSE
ENSG00000067167	109.13	-0.440259	0.207817	-2.1185	0.0341328	0.202089	FALSE
ENSG00000067182	2366.44	-0.0781319	0.181724	-0.429947	0.667234	0.885239	FALSE
ENSG00000067191	2.60425	1.14552	0.8145	1.40642	0.159601	0.482033	FALSE
ENSG00000067208	215.294	0.12564	0.141896	0.885438	0.37592	0.712877	FALSE
ENSG00000067221	6.67814	-0.703779	0.45188	-1.55745	0.119364	0.415781	FALSE
ENSG00000067225	382.358	-0.312873	0.181324	-1.7255	0.0844379	0.345979	FALSE
ENSG00000067248	37.9461	-0.240787	0.242991	-0.990932	0.321719	0.666608	FALSE
ENSG00000067334	809.616	0.657764	0.21951	2.99651	0.00273089	0.03556	FALSE
ENSG00000067365	365.678	-0.347397	0.180691	-1.92261	0.0545292	0.269406	FALSE
ENSG00000067369	728.095	0.0934674	0.183753	0.508658	0.610992	0.858536	FALSE
ENSG00000067533	3.04508	-0.312655	0.607579	-0.514591	0.606839	0.856329	FALSE
ENSG00000067560	1571.97	0.0643302	0.0943176	0.682059	0.495202	0.796265	FALSE
ENSG00000067596	334.12	-0.0777456	0.123288	-0.630603	0.5283	0.815018	FALSE
ENSG00000067601	5.63388	0.532086	0.492799	1.07972	0.280266	0.628454	FALSE
ENSG00000067606	202.658	0.292981	0.259097	1.13078	0.258149	0.605756	FALSE
ENSG00000067646	6.18119	0.0264947	0.754885	0.0350977	0.972002	0.993674	FALSE
ENSG00000067704	26.8139	-0.402146	0.258111	-1.55803	0.119225	0.415486	FALSE
ENSG00000067798	11.5684	-0.201397	0.410288	-0.490868	0.62352	0.8652	FALSE
ENSG00000067829	57.1317	0.447986	0.206175	2.17284	0.029792	0.185402	FALSE
ENSG00000067836	9.89756	-0.942967	0.451977	-2.08632	0.0369499	0.212006	FALSE
ENSG00000067840	5.99884	0.265717	0.611847	0.434286	0.66408	0.884241	FALSE
ENSG00000067900	1477.82	0.126054	0.119665	1.05339	0.292164	0.638159	FALSE
ENSG00000067955	72.853	-0.350996	0.175357	-2.0016	0.0453275	0.240997	FALSE
ENSG00000067992	124.596	-0.156459	0.16521	-0.947034	0.343621	0.687513	FALSE
ENSG00000068001	21.177	-0.212572	0.299303	-0.710223	0.477566	0.783605	FALSE
ENSG00000068024	867.293	0.210518	0.152386	1.38148	0.167132	0.49223	FALSE
ENSG00000068028	140.541	0.0150136	0.223542	0.0671624	0.946452	0.98718	FALSE
ENSG00000068079	42.7888	-0.00960977	0.262933	-0.0365483	0.970845	0.993119	FALSE
ENSG00000068097	12.3397	-0.390944	0.451219	-0.866419	0.386261	0.720282	FALSE
ENSG00000068120	37.5101	-0.949259	0.248458	-3.8206	0.000133127	0.00366448	FALSE
ENSG00000068137	2.58951	-0.401821	0.864183	-0.464973	0.641951	0.873885	FALSE
ENSG00000068305	220.453	0.0304801	0.209329	0.145608	0.884231	0.965816	FALSE
ENSG00000068308	823.726	0.247263	0.114917	2.15166	0.0314238	0.192143	FALSE
ENSG00000068323	738.841	0.0251084	0.166803	0.150527	0.880349	0.965188	FALSE
ENSG00000068354	113.571	0.505263	0.15927	3.17238	0.00151197	0.0229007	FALSE
ENSG00000068366	794.805	-0.19938	0.112789	-1.76772	0.0771076	0.3297	FALSE
ENSG00000068383	313.137	0.31095	0.115715	2.68721	0.00720512	0.0717991	FALSE
ENSG00000068394	22.1534	0.0351247	0.259063	0.135584	0.89215	0.969323	FALSE
ENSG00000068400	263.834	-0.0462466	0.116796	-0.395958	0.692136	0.895892	FALSE
ENSG00000068438	16.0394	0.354621	0.274621	1.29131	0.196595	0.534549	FALSE
ENSG00000068489	6.79839	0.306072	0.446047	0.686187	0.492595	0.794932	FALSE
ENSG00000068650	1221.56	0.256193	0.098271	2.607	0.00913386	0.0842877	FALSE
ENSG00000068654	16.0208	0.176674	0.355581	0.496861	0.619287	0.862634	FALSE
ENSG00000068697	198.021	0.0596792	0.192756	0.30961	0.756858	0.92374	FALSE
ENSG00000068724	104.906	0.0226972	0.213696	0.106213	0.915414	0.976621	FALSE
ENSG00000068745	134.809	-0.121328	0.144149	-0.841685	0.399964	0.731204	FALSE
ENSG00000068784	126.155	-0.276774	0.161557	-1.71316	0.0866828	0.351114	FALSE
ENSG00000068796	60.9772	-0.494933	0.214272	-2.30984	0.020897	0.147062	FALSE
ENSG00000068831	419.921	0.0878045	0.167415	0.524471	0.599951	0.853075	FALSE
ENSG00000068878	920.608	0.128462	0.161727	0.794317	0.427011	0.751733	FALSE
ENSG00000068885	8.99234	0.218703	0.383975	0.569576	0.568965	0.837115	FALSE
ENSG00000068903	261.169	0.531316	0.168822	3.1472	0.00164842	0.0244089	FALSE
ENSG00000068912	23.4588	-0.0597543	0.273363	-0.21859	0.82697	0.948309	FALSE
ENSG00000068971	54.5105	-0.0343473	0.18905	-0.181684	0.855831	0.957883	FALSE
ENSG00000068976	245.337	0.191289	0.274388	0.697149	0.485709	0.790154	FALSE
ENSG00000069020	28.5006	0.0620479	0.270333	0.229524	0.818462	0.945554	FALSE
ENSG00000069188	3.59356	-0.0161429	0.60394	-0.0267293	0.978676	0.994568	FALSE
ENSG00000069248	101.107	-0.0804082	0.173361	-0.463819	0.642778	0.874228	FALSE
ENSG00000069275	36.7005	-0.625349	0.272518	-2.29471	0.0217499	0.150901	FALSE
ENSG00000069329	534.693	-0.172701	0.168481	-1.02505	0.305342	0.650239	FALSE
ENSG00000069345	179.968	-0.885391	0.208216	-4.25228	2.11606e-05	0.000841011	FALSE
ENSG00000069399	1718.31	0.234358	0.23303	1.0057	0.31456	0.660008	FALSE
ENSG00000069424	571.782	0.275344	0.152363	1.80716	0.0707375	0.314476	FALSE
ENSG00000069493	96.2605	-0.212598	0.196603	-1.08136	0.279539	0.627787	FALSE
ENSG00000069509	4.35453	0.0249895	0.497901	0.0501898	0.959971	0.990959	FALSE
ENSG00000069667	39.0009	-0.119043	0.388429	-0.306473	0.759244	0.924208	FALSE
ENSG00000069696	3.07306	0.372186	0.674871	0.551492	0.581296	0.844725	FALSE
ENSG00000069702	23.7365	-0.00178937	0.374867	-0.00477335	0.996191	0.999606	FALSE
ENSG00000069712	8.6589	0.110828	0.412047	0.268968	0.787954	0.934479	FALSE
ENSG00000069849	142.507	0.0127915	0.282818	0.0452287	0.963925	0.992234	FALSE
ENSG00000069869	20.1598	-0.233149	0.292056	-0.798303	0.424695	0.749704	FALSE
ENSG00000069943	349.409	0.417518	0.268325	1.55602	0.119704	0.416568	FALSE
ENSG00000069956	462.219	1.38841	0.314174	4.41925	9.90461e-06	0.000450053	TRUE
ENSG00000069966	15.3709	-0.425631	0.300502	-1.4164	0.156659	0.479136	FALSE
ENSG00000069974	509.727	-0.483502	0.154773	-3.12395	0.00178439	0.0257704	FALSE
ENSG00000069998	10.8964	0.229724	0.533844	0.430321	0.666962	0.885058	FALSE
ENSG00000070010	158.363	0.0311535	0.16887	0.184482	0.853635	0.957053	FALSE
ENSG00000070018	7.66276	0.667419	0.533744	1.25045	0.211136	0.55242	FALSE
ENSG00000070047	184.879	0.0681816	0.197498	0.345228	0.729923	0.912	FALSE
ENSG00000070061	80.1196	-0.261366	0.167184	-1.56334	0.117972	0.413498	FALSE
ENSG00000070081	32.5265	-0.0286991	0.255268	-0.112427	0.910485	0.974778	FALSE
ENSG00000070182	2.42583	-0.416564	0.76726	-0.542925	0.587182	0.847294	FALSE
ENSG00000070190	467.889	-0.62874	0.124057	-5.06818	4.01645e-07	2.92528e-05	FALSE
ENSG00000070214	62.2837	-0.336118	0.201023	-1.67204	0.0945169	0.36938	FALSE
ENSG00000070269	93.4291	-0.179369	0.197581	-0.907823	0.363972	0.703914	FALSE
ENSG00000070366	118.853	0.317758	0.142177	2.23495	0.025421	0.16795	FALSE
ENSG00000070367	78.4641	-0.223657	0.184639	-1.21132	0.225773	0.569548	FALSE
ENSG00000070371	50.3208	-0.356084	0.233719	-1.52356	0.127619	0.430354	FALSE
ENSG00000070404	4.79642	-0.360175	0.672043	-0.53594	0.592	0.848962	FALSE
ENSG00000070413	902.101	0.0369982	0.165354	0.223751	0.822951	0.946881	FALSE
ENSG00000070423	38.0213	0.194324	0.286478	0.678323	0.497567	0.798015	FALSE
ENSG00000070444	432.784	0.127479	0.204377	0.623744	0.532795	0.818243	FALSE
ENSG00000070476	384.325	-0.341204	0.175979	-1.93889	0.0525144	0.264185	FALSE
ENSG00000070495	1770.33	0.742638	0.145226	5.11366	3.15978e-07	2.41699e-05	FALSE
ENSG00000070501	161.399	-0.482623	0.182604	-2.643	0.00821743	0.0787198	FALSE
ENSG00000070540	119.836	-0.380549	0.140699	-2.70471	0.0068364	0.0690536	FALSE
ENSG00000070610	326.582	-0.517987	0.168367	-3.07654	0.00209421	0.0291124	FALSE
ENSG00000070614	1138.22	0.0341461	0.133365	0.256036	0.797923	0.938319	FALSE
ENSG00000070669	19.0308	0.0492121	0.270201	0.182132	0.855479	0.957763	FALSE
ENSG00000070718	63.2109	0.0164776	0.213522	0.0771706	0.938488	0.984398	FALSE
ENSG00000070731	298.725	0.156059	0.144842	1.07744	0.281282	0.629247	FALSE
ENSG00000070756	2075.08	0.349466	0.100158	3.48916	0.000484547	0.00975631	FALSE
ENSG00000070759	103.717	0.290143	0.139708	2.07679	0.037821	0.214898	FALSE
ENSG00000070761	18.6926	0.272823	0.286887	0.950979	0.341615	0.686377	FALSE
ENSG00000070770	43.4789	-0.196678	0.187151	-1.05091	0.293302	0.638701	FALSE
ENSG00000070785	3.08945	0.698034	0.711022	0.981732	0.326232	0.670943	FALSE
ENSG00000070814	31.1273	0.00834799	0.221303	0.037722	0.969909	0.993016	FALSE
ENSG00000070831	1755.85	-0.0182928	0.12569	-0.14554	0.884285	0.965816	FALSE
ENSG00000070882	12.4383	-0.486747	0.347079	-1.40241	0.160793	0.483821	FALSE
ENSG00000070950	36.1315	0.0513888	0.315102	0.163086	0.87045	0.962027	FALSE
ENSG00000070961	6383.96	0.195954	0.259087	0.756323	0.449456	0.767429	FALSE
ENSG00000071051	108.623	0.0354602	0.215009	0.164924	0.869004	0.961522	FALSE
ENSG00000071054	1968.05	0.292278	0.191679	1.52483	0.127301	0.429782	FALSE
ENSG00000071073	183.015	-0.220745	0.148476	-1.48674	0.137083	0.447595	FALSE
ENSG00000071082	110.382	-0.328151	0.342862	-0.957094	0.33852	0.683869	FALSE
ENSG00000071127	4327.44	0.401139	0.147258	2.72405	0.0064487	0.0663706	FALSE
ENSG00000071189	567.959	-0.102496	0.153886	-0.666051	0.505378	0.802433	FALSE
ENSG00000071205	35.1617	-0.144552	0.372841	-0.387703	0.698236	0.899504	FALSE
ENSG00000071242	77.1487	0.227732	0.275882	0.825469	0.409105	0.736866	FALSE
ENSG00000071243	116.128	-0.0229163	0.185678	-0.12342	0.901775	0.972361	FALSE
ENSG00000071246	8.42575	0.164507	0.5796	0.283828	0.776542	0.930376	FALSE
ENSG00000071462	26.5311	0.155776	0.24867	0.626436	0.531029	0.81691	FALSE
ENSG00000071537	652.51	-0.147457	0.125304	-1.17679	0.239281	0.587297	FALSE
ENSG00000071553	293.465	0.309188	0.161079	1.91948	0.0549234	0.270167	FALSE
ENSG00000071564	13.8424	0.44138	0.414412	1.06507	0.286842	0.634718	FALSE
ENSG00000071575	9.66586	-0.350665	0.530143	-0.661454	0.508321	0.803764	FALSE
ENSG00000071626	131.301	0.0584161	0.168977	0.345704	0.729565	0.911926	FALSE
ENSG00000071655	16.0265	0.496998	0.372224	1.33521	0.181807	0.51316	FALSE
ENSG00000071794	5.75602	-0.90894	0.60234	-1.50902	0.131295	0.4368	FALSE
ENSG00000071859	92.7849	0.711162	0.235583	3.01874	0.00253831	0.0337038	FALSE
ENSG00000071889	24.0024	0.288247	0.258561	1.11481	0.264931	0.614426	FALSE
ENSG00000071894	40.8694	0.604095	0.206401	2.9268	0.0034247	0.0417046	FALSE
ENSG00000071967	139.102	-0.0677859	0.179599	-0.377429	0.705855	0.90237	FALSE
ENSG00000071994	21.7455	-0.331391	0.325936	-1.01674	0.309279	0.654686	FALSE
ENSG00000072042	13.5723	0.171363	0.342022	0.501029	0.616351	0.861411	FALSE
ENSG00000072062	284.01	0.112158	0.15531	0.722155	0.470199	0.77964	FALSE
ENSG00000072071	5.17009	0.507043	0.48685	1.04148	0.297654	0.643318	FALSE
ENSG00000072110	2944.42	0.376014	0.122064	3.08047	0.00206673	0.0288358	FALSE
ENSG00000072121	146.315	0.0361254	0.114548	0.315372	0.752479	0.921454	FALSE
ENSG00000072134	123.166	0.228101	0.224518	1.01596	0.30965	0.655084	FALSE
ENSG00000072135	142.733	0.160726	0.170128	0.944735	0.344794	0.688232	FALSE
ENSG00000072210	15.5653	-0.39101	0.382249	-1.02292	0.306346	0.651205	FALSE
ENSG00000072274	483.723	0.216294	0.214581	1.00798	0.313464	0.659235	FALSE
ENSG00000072310	592.433	-0.117404	0.233287	-0.503261	0.614781	0.860283	FALSE
ENSG00000072364	1092.28	0.160835	0.143217	1.12302	0.26143	0.609324	FALSE
ENSG00000072401	602.446	-0.386326	0.184535	-2.09351	0.0363039	0.210121	FALSE
ENSG00000072415	17.2285	-0.0326571	0.255485	-0.127824	0.898288	0.970806	FALSE
ENSG00000072422	2.2705	0.00788314	0.807816	0.00975858	0.992214	0.998709	FALSE
ENSG00000072501	132.401	0.119549	0.129608	0.922384	0.356328	0.697035	FALSE
ENSG00000072506	7.58675	-0.298551	0.489205	-0.610279	0.541677	0.822932	FALSE
ENSG00000072518	595.179	0.0973409	0.18697	0.520623	0.60263	0.854518	FALSE
ENSG00000072609	467.833	0.0110516	0.150611	0.0733785	0.941505	0.985182	FALSE
ENSG00000072682	50.2421	-0.0462706	0.217774	-0.212471	0.83174	0.950078	FALSE
ENSG00000072694	58.712	-0.0547477	0.173474	-0.315596	0.752309	0.921431	FALSE
ENSG00000072736	277.245	0.128557	0.120244	1.06914	0.285006	0.632138	FALSE
ENSG00000072756	68.9474	0.00377216	0.182956	0.0206179	0.98355	0.995715	FALSE
ENSG00000072778	343.609	0.227778	0.157488	1.44632	0.148089	0.465745	FALSE
ENSG00000072786	3660.76	0.370496	0.122257	3.03048	0.00244167	0.0327743	FALSE
ENSG00000072803	134.922	-0.211993	0.11705	-1.81113	0.0701204	0.313013	FALSE
ENSG00000072818	536.103	0.156165	0.165229	0.945146	0.344584	0.688232	FALSE
ENSG00000072849	56.1732	-0.338437	0.178441	-1.89664	0.0578758	0.27844	FALSE
ENSG00000072858	14.8956	-0.012164	0.377166	-0.032251	0.974272	0.994392	FALSE
ENSG00000072864	893.152	0.167467	0.144943	1.1554	0.247926	0.595767	FALSE
ENSG00000072952	492.561	-0.591171	0.185977	-3.17874	0.00147917	0.0225396	FALSE
ENSG00000072954	6.27719	-0.665276	0.424929	-1.56562	0.117438	0.412543	FALSE
ENSG00000072958	221.046	0.165827	0.159822	1.03757	0.29947	0.645189	FALSE
ENSG00000073008	30.1192	0.431496	0.275621	1.56554	0.117456	0.412543	FALSE
ENSG00000073050	49.0675	-0.0105619	0.204133	-0.0517405	0.958735	0.990552	FALSE
ENSG00000073060	14.7192	-0.602189	0.3651	-1.64938	0.0990695	0.378535	FALSE
ENSG00000073111	7.01129	1.1279	0.411146	2.7433	0.00608258	0.0638105	FALSE
ENSG00000073150	159.168	0.178051	0.231569	0.768892	0.441957	0.762752	FALSE
ENSG00000073169	128.973	0.192786	0.214839	0.897354	0.36953	0.707705	FALSE
ENSG00000073331	1551.99	0.169744	0.174103	0.97496	0.32958	0.675258	FALSE
ENSG00000073350	29.9344	0.190126	0.301627	0.630334	0.528476	0.815119	FALSE
ENSG00000073417	55.2016	-0.0458388	0.192714	-0.237859	0.81199	0.943232	FALSE
ENSG00000073464	21.5993	-0.539288	0.339338	-1.58923	0.112008	0.402414	FALSE
ENSG00000073578	53.0227	-0.292305	0.235462	-1.24141	0.214454	0.55574	FALSE
ENSG00000073584	17.6685	-0.486268	0.323189	-1.50459	0.132429	0.438606	FALSE
ENSG00000073605	28.2829	0.470534	0.309104	1.52225	0.127946	0.430768	FALSE
ENSG00000073614	1231.01	-0.105505	0.0771372	-1.36775	0.171389	0.497309	FALSE
ENSG00000073737	62.3359	-0.16619	0.272743	-0.609327	0.542308	0.822932	FALSE
ENSG00000073756	37150.7	1.73867	0.291816	5.9581	2.55188e-09	3.49952e-07	TRUE
ENSG00000073792	6.34305	0.589434	0.416729	1.41443	0.157236	0.479632	FALSE
ENSG00000073803	84.8953	0.299449	0.296632	1.0095	0.312736	0.658615	FALSE
ENSG00000073849	87.1148	0.0100953	0.231615	0.0435865	0.965234	0.992249	FALSE
ENSG00000073861	7.03714	0.0925965	0.607017	0.152544	0.878758	0.964811	FALSE
ENSG00000073910	2649.06	0.203744	0.15141	1.34564	0.178418	0.507072	FALSE
ENSG00000073921	3840.47	-0.0118237	0.181686	-0.0650777	0.948112	0.987522	FALSE
ENSG00000073969	44.9768	-0.0498806	0.282686	-0.176453	0.859938	0.959112	FALSE
ENSG00000074054	527.186	0.130311	0.126219	1.03242	0.301875	0.647287	FALSE
ENSG00000074071	10.7256	-0.115795	0.368328	-0.314381	0.753232	0.921869	FALSE
ENSG00000074181	3.4327	-0.458525	0.620226	-0.739286	0.459733	0.772928	FALSE
ENSG00000074201	27.2886	-0.701263	0.258392	-2.71395	0.00664857	0.0675147	FALSE
ENSG00000074266	28.5196	-0.0130594	0.272086	-0.0479973	0.961718	0.991485	FALSE
ENSG00000074276	21.3347	-0.581454	0.368713	-1.57699	0.114799	0.407335	FALSE
ENSG00000074319	467.042	0.121956	0.144478	0.844119	0.398603	0.730499	FALSE
ENSG00000074356	119.76	0.0889866	0.121439	0.732769	0.463699	0.775481	FALSE
ENSG00000074370	1676	-0.0450868	0.195255	-0.230913	0.817383	0.94537	FALSE
ENSG00000074410	2.1885	1.39878	0.884597	1.58127	0.113817	0.404512	FALSE
ENSG00000074416	14.7347	1.46854	0.481554	3.04959	0.00229153	0.0311444	TRUE
ENSG00000074582	2.53177	-0.716437	0.744004	-0.962949	0.335573	0.680989	FALSE
ENSG00000074603	181.695	-0.417867	0.125835	-3.32075	0.000897753	0.0152009	FALSE
ENSG00000074657	6.09772	0.361533	0.504961	0.715961	0.474015	0.781589	FALSE
ENSG00000074660	1369.43	0.0472835	0.23137	0.204363	0.83807	0.952307	FALSE
ENSG00000074695	11.3123	0.0768316	0.438552	0.175194	0.860927	0.95919	FALSE
ENSG00000074696	5.00137	1.12885	0.599883	1.88179	0.0598649	0.284229	FALSE
ENSG00000074706	244.883	0.059139	0.150926	0.391842	0.695175	0.898145	FALSE
ENSG00000074755	1873.67	0.268754	0.0923935	2.9088	0.00362821	0.0436936	FALSE
ENSG00000074800	429.223	-1.10447	0.23548	-4.69028	2.72837e-06	0.000151574	TRUE
ENSG00000074842	7.73093	-0.538346	0.525796	-1.02387	0.305897	0.650951	FALSE
ENSG00000074855	6.1632	0.318711	0.55625	0.572964	0.566669	0.836123	FALSE
ENSG00000074935	3.4389	0.199334	0.614204	0.324541	0.745529	0.918154	FALSE
ENSG00000074964	14.0254	-0.490697	0.517196	-0.948764	0.342741	0.686797	FALSE
ENSG00000074966	18.1826	-0.145101	0.334667	-0.433568	0.664602	0.884373	FALSE
ENSG00000075089	10.6264	-0.194154	0.409629	-0.473975	0.635518	0.870812	FALSE
ENSG00000075131	2.75723	0.0874941	0.861225	0.101593	0.91908	0.978038	FALSE
ENSG00000075142	51.8217	-0.359105	0.255681	-1.4045	0.16017	0.482697	FALSE
ENSG00000075151	405.806	-0.0138224	0.141038	-0.0980051	0.921928	0.979316	FALSE
ENSG00000075188	5.03288	-0.0628275	0.570096	-0.110205	0.912247	0.975761	FALSE
ENSG00000075223	25.8319	-0.256289	0.246262	-1.04072	0.298008	0.64356	FALSE
ENSG00000075234	35.3628	-0.171649	0.255922	-0.670707	0.502407	0.800442	FALSE
ENSG00000075239	4.48282	-0.961742	0.597382	-1.60993	0.107414	0.396183	FALSE
ENSG00000075240	52.8736	0.16035	0.220536	0.727091	0.46717	0.77765	FALSE
ENSG00000075275	3.24656	-0.966102	0.768066	-1.25784	0.208451	0.549401	FALSE
ENSG00000075292	548.564	-0.291148	0.142455	-2.0438	0.0409738	0.225816	FALSE
ENSG00000075303	41.2382	-0.591111	0.257107	-2.29908	0.0215002	0.149559	FALSE
ENSG00000075391	3.20691	0.0712823	0.653116	0.109142	0.91309	0.975783	FALSE
ENSG00000075399	700.283	0.190848	0.252795	0.75495	0.450279	0.767713	FALSE
ENSG00000075407	16.9449	0.125319	0.337311	0.371523	0.710248	0.904719	FALSE
ENSG00000075413	532	0.0833379	0.0877695	0.949508	0.342362	0.6867	FALSE
ENSG00000075415	494.726	-0.0997613	0.103424	-0.964586	0.334752	0.680411	FALSE
ENSG00000075420	2321.69	0.152663	0.154011	0.991246	0.321565	0.666513	FALSE
ENSG00000075426	9681.1	0.484814	0.154149	3.14511	0.00166026	0.0244603	FALSE
ENSG00000075539	724.403	0.125567	0.150944	0.831876	0.405479	0.735224	FALSE
ENSG00000075568	297.762	-0.0381614	0.108153	-0.352848	0.724202	0.910231	FALSE
ENSG00000075618	19.0629	-0.436045	0.37128	-1.17444	0.24022	0.587978	FALSE
ENSG00000075624	19490.8	0.466183	0.195884	2.37989	0.0173179	0.129285	FALSE
ENSG00000075651	119.622	0.113126	0.243962	0.463701	0.642862	0.874265	FALSE
ENSG00000075702	4.90674	0.33738	0.574199	0.587566	0.556824	0.830896	FALSE
ENSG00000075711	54.9791	-0.181798	0.209425	-0.868082	0.38535	0.719376	FALSE
ENSG00000075785	678.391	0.576095	0.151227	3.80946	0.000139269	0.00380603	FALSE
ENSG00000075790	19.1585	-0.471612	0.321349	-1.4676	0.142213	0.456403	FALSE
ENSG00000075826	18.7359	0.465878	0.309111	1.50716	0.131771	0.437102	FALSE
ENSG00000075856	77.9818	-0.361769	0.16628	-2.17567	0.0295803	0.184613	FALSE
ENSG00000075884	1646.05	0.114065	0.17646	0.646409	0.518014	0.808906	FALSE
ENSG00000075914	6.08346	-1.06955	0.508578	-2.10303	0.0354633	0.206988	FALSE
ENSG00000075945	18.1159	0.13282	0.262331	0.506308	0.612641	0.859512	FALSE
ENSG00000075975	51.6686	0.0591862	0.202059	0.292915	0.769587	0.92804	FALSE
ENSG00000076003	19.5252	-0.0812659	0.346421	-0.234587	0.814529	0.944505	FALSE
ENSG00000076043	10.0413	-0.340977	0.379728	-0.897951	0.369212	0.707429	FALSE
ENSG00000076053	107.063	-0.170312	0.185741	-0.916929	0.35918	0.699519	FALSE
ENSG00000076067	12.5579	-0.262838	0.340321	-0.772325	0.439922	0.761018	FALSE
ENSG00000076108	1199.62	-0.0324142	0.115684	-0.280195	0.779328	0.930846	FALSE
ENSG00000076201	178.72	0.404031	0.194088	2.08168	0.0373714	0.213219	FALSE
ENSG00000076242	86.5249	-0.0318369	0.184644	-0.172424	0.863105	0.959621	FALSE
ENSG00000076248	2.83511	-0.049365	0.720416	-0.0685229	0.945369	0.9867	FALSE
ENSG00000076321	16.1333	0.153376	0.346406	0.442765	0.657936	0.881553	FALSE
ENSG00000076356	93.2615	-0.0612411	0.1595	-0.383957	0.70101	0.900077	FALSE
ENSG00000076382	95.1301	1.67619	0.257274	6.51519	7.2597e-11	1.57867e-08	TRUE
ENSG00000076513	1883.47	-0.183508	0.117234	-1.56531	0.117511	0.412543	FALSE
ENSG00000076554	3.87316	-0.00382326	0.607996	-0.0062883	0.994983	0.999363	FALSE
ENSG00000076555	56.376	0.0207375	0.308268	0.0672712	0.946366	0.987157	FALSE
ENSG00000076604	35.1433	0.446927	0.325131	1.37461	0.169253	0.494315	FALSE
ENSG00000076641	445.909	0.0258269	0.117565	0.219682	0.826119	0.948295	FALSE
ENSG00000076650	13.9452	-0.22285	0.394841	-0.564405	0.572479	0.83904	FALSE
ENSG00000076662	2701.53	-0.184404	0.202103	-0.912424	0.361545	0.701612	FALSE
ENSG00000076685	808.731	-0.238462	0.114633	-2.08023	0.0375042	0.213603	FALSE
ENSG00000076706	19.5711	0.0758198	0.409041	0.18536	0.852947	0.956995	FALSE
ENSG00000076770	23.925	-0.206069	0.359081	-0.573878	0.56605	0.835876	FALSE
ENSG00000076864	4.9942	0.596119	0.521908	1.14219	0.253374	0.601695	FALSE
ENSG00000076924	139.566	-0.0584056	0.179008	-0.326274	0.744217	0.917758	FALSE
ENSG00000076928	1268.57	0.278868	0.185052	1.50697	0.131817	0.437102	FALSE
ENSG00000076944	458.338	0.185359	0.155731	1.19025	0.233947	0.580677	FALSE
ENSG00000076984	106.346	0.485941	0.185402	2.62101	0.0087669	0.0820724	FALSE
ENSG00000077044	930.097	-0.0587378	0.13861	-0.423762	0.671739	0.887689	FALSE
ENSG00000077097	322.377	-0.212865	0.14399	-1.47833	0.139318	0.452054	FALSE
ENSG00000077147	394.567	-0.0211759	0.170793	-0.123986	0.901327	0.97201	FALSE
ENSG00000077150	3524.45	0.483483	0.179941	2.68689	0.00721199	0.0717991	FALSE
ENSG00000077157	1287.57	-0.213458	0.198248	-1.07672	0.281606	0.629513	FALSE
ENSG00000077232	49.6002	-0.0558473	0.304827	-0.18321	0.854633	0.957547	FALSE
ENSG00000077235	216.133	0.195718	0.107766	1.81614	0.0693492	0.310663	FALSE
ENSG00000077238	2343.29	-0.218789	0.157922	-1.38542	0.165923	0.490801	FALSE
ENSG00000077254	196.05	-0.21794	0.148682	-1.46581	0.142701	0.456918	FALSE
ENSG00000077312	11.3335	0.643984	0.38609	1.66796	0.0953232	0.371396	FALSE
ENSG00000077327	6.34811	-0.324863	0.417878	-0.777411	0.436916	0.758351	FALSE
ENSG00000077380	11.645	-0.390735	0.433914	-0.90049	0.36786	0.706982	FALSE
ENSG00000077420	986.319	0.0415345	0.127429	0.325942	0.744468	0.917758	FALSE
ENSG00000077454	221.243	0.230293	0.216493	1.06374	0.287444	0.635189	FALSE
ENSG00000077458	117.62	-0.194681	0.196637	-0.990053	0.322148	0.666703	FALSE
ENSG00000077463	38.2019	-0.176111	0.217144	-0.811031	0.417348	0.743927	FALSE
ENSG00000077514	58.7935	-0.463208	0.213606	-2.16852	0.0301194	0.186524	FALSE
ENSG00000077549	708.601	0.191148	0.103578	1.84545	0.0649721	0.298533	FALSE
ENSG00000077585	24.3638	0.544008	0.351572	1.54736	0.121777	0.420813	FALSE
ENSG00000077684	336.949	-0.248811	0.143131	-1.73835	0.0821499	0.341136	FALSE
ENSG00000077721	194.629	-0.0134735	0.176915	-0.0761581	0.939293	0.984427	FALSE
ENSG00000077782	8.63407	0.188331	0.477953	0.394037	0.693554	0.896798	FALSE
ENSG00000077984	234.109	-0.175743	0.217678	-0.807351	0.419464	0.744888	FALSE
ENSG00000078043	30.7071	0.0325564	0.252102	0.12914	0.897247	0.970806	FALSE
ENSG00000078061	180.885	0.247456	0.130993	1.88908	0.0588811	0.281733	FALSE
ENSG00000078070	16.1113	-0.252687	0.300029	-0.842208	0.399672	0.731067	FALSE
ENSG00000078081	7.8499	0.670887	0.468823	1.431	0.15243	0.473472	FALSE
ENSG00000078098	3.08997	-0.0779301	0.897552	-0.0868251	0.930811	0.982511	FALSE
ENSG00000078114	249.032	0.147412	0.286275	0.514933	0.6066	0.856329	FALSE
ENSG00000078124	64.1182	-0.135027	0.195376	-0.691112	0.489495	0.793454	FALSE
ENSG00000078140	80.2247	-0.173287	0.169436	-1.02273	0.306437	0.651205	FALSE
ENSG00000078142	358.803	-0.218029	0.168804	-1.29161	0.196494	0.534549	FALSE
ENSG00000078177	43.8887	0.128342	0.21078	0.608889	0.542598	0.823062	FALSE
ENSG00000078237	22.0833	0.331988	0.302866	1.09615	0.273012	0.620436	FALSE
ENSG00000078246	2.55971	-0.92768	0.7016	-1.32224	0.18609	0.520248	FALSE
ENSG00000078269	51.4458	0.468277	0.329851	1.41966	0.155706	0.477757	FALSE
ENSG00000078304	896.612	-0.166571	0.104487	-1.59417	0.110897	0.401733	FALSE
ENSG00000078319	4.94912	-0.724026	0.531915	-1.36117	0.173461	0.500737	FALSE
ENSG00000078369	1042.92	-0.21459	0.138874	-1.54522	0.122294	0.421947	FALSE
ENSG00000078401	187.989	4.19192	0.428929	9.77298	1.47065e-22	3.19803e-19	TRUE
ENSG00000078403	68.9233	0.173166	0.185382	0.934101	0.350252	0.692327	FALSE
ENSG00000078487	25.8719	0.428735	0.235545	1.82018	0.068731	0.30831	FALSE
ENSG00000078589	101.707	0.111371	0.277755	0.400968	0.688444	0.894002	FALSE
ENSG00000078596	9.26922	-0.198359	0.530744	-0.373738	0.708599	0.903617	FALSE
ENSG00000078618	1021.22	0.00395028	0.107742	0.0366641	0.970753	0.993119	FALSE
ENSG00000078668	63.6198	-0.379664	0.165715	-2.29107	0.0219596	0.151954	FALSE
ENSG00000078674	370.574	0.0408988	0.146091	0.279954	0.779513	0.930866	FALSE
ENSG00000078687	198.85	-0.195089	0.213649	-0.913129	0.361175	0.701519	FALSE
ENSG00000078699	62.1801	0.0840479	0.179889	0.467221	0.640342	0.872865	FALSE
ENSG00000078747	689.282	-0.0080864	0.121483	-0.066564	0.946929	0.987338	FALSE
ENSG00000078804	2146.97	0.418498	0.146159	2.86331	0.00419244	0.0484566	FALSE
ENSG00000078808	178.029	0.466966	0.216379	2.15809	0.0309207	0.190248	FALSE
ENSG00000078902	140.391	0.172179	0.192287	0.895424	0.370561	0.708226	FALSE
ENSG00000078967	8.69895	-0.401066	0.417222	-0.961279	0.336412	0.681308	FALSE
ENSG00000079134	32.2212	0.239629	0.282372	0.848627	0.396089	0.728117	FALSE
ENSG00000079156	2.59927	-0.99247	0.858833	-1.1556	0.247843	0.595716	FALSE
ENSG00000079215	2.4803	1.73337	0.804327	2.15506	0.0311569	0.191325	FALSE
ENSG00000079246	652.655	-0.276699	0.109578	-2.52512	0.0115657	0.099353	FALSE
ENSG00000079257	18.867	-0.138894	0.296458	-0.468511	0.639419	0.872388	FALSE
ENSG00000079263	628.126	-0.113111	0.204342	-0.553536	0.579897	0.843699	FALSE
ENSG00000079277	480.442	-0.322985	0.141451	-2.28337	0.0224087	0.154318	FALSE
ENSG00000079308	11.441	-0.526362	0.580223	-0.907172	0.364316	0.704116	FALSE
ENSG00000079313	225.377	0.625794	0.221166	2.82952	0.00466176	0.0521008	FALSE
ENSG00000079332	500.989	0.12277	0.140457	0.874077	0.382076	0.717981	FALSE
ENSG00000079335	128.112	0.102198	0.122025	0.837515	0.402303	0.733133	FALSE
ENSG00000079337	30.7354	-0.640223	0.440308	-1.45404	0.145937	0.461455	FALSE
ENSG00000079385	167.022	0.282319	0.142374	1.98293	0.0473753	0.248158	FALSE
ENSG00000079387	59.7368	-0.0271786	0.166486	-0.163249	0.870322	0.962027	FALSE
ENSG00000079393	9.93756	-0.983536	0.359924	-2.73262	0.00628322	0.065154	FALSE
ENSG00000079432	978.761	0.289469	0.169524	1.70754	0.0877215	0.353534	FALSE
ENSG00000079435	8.529	-0.252126	0.439731	-0.573365	0.566398	0.835876	FALSE
ENSG00000079459	95.8712	-0.0631623	0.155064	-0.40733	0.683765	0.892618	FALSE
ENSG00000079482	2.57247	-0.75996	0.857483	-0.886269	0.375473	0.712698	FALSE
ENSG00000079616	27.9452	0.465547	0.252006	1.84737	0.0646939	0.298067	FALSE
ENSG00000079691	2.42041	0.146194	0.969294	0.150825	0.880114	0.965091	FALSE
ENSG00000079739	54.5158	-0.585102	0.178121	-3.28485	0.00102037	0.0168278	FALSE
ENSG00000079785	12.8287	-0.417042	0.325317	-1.28196	0.199858	0.53853	FALSE
ENSG00000079805	2216.26	0.164575	0.139647	1.1785	0.238597	0.58674	FALSE
ENSG00000079819	6.504	-0.523759	0.513048	-1.02088	0.307312	0.651883	FALSE
ENSG00000079950	482.154	-0.741149	0.206139	-3.59538	0.000323919	0.00725103	FALSE
ENSG00000079974	10.9855	-0.450367	0.342689	-1.31422	0.188774	0.524119	FALSE
ENSG00000079999	26.1583	-0.475431	0.291815	-1.62922	0.103266	0.387792	FALSE
ENSG00000080007	3.4317	-0.0556581	0.730039	-0.0762399	0.939228	0.984427	FALSE
ENSG00000080189	177.722	-0.0432807	0.138844	-0.311721	0.755253	0.923093	FALSE
ENSG00000080200	16.8993	-0.388784	0.399448	-0.973304	0.330402	0.676174	FALSE
ENSG00000080298	102.346	-0.252972	0.185897	-1.36082	0.173572	0.500779	FALSE
ENSG00000080345	273.422	-0.249144	0.217814	-1.14384	0.252691	0.601019	FALSE
ENSG00000080371	913.888	0.212582	0.233181	0.911661	0.361947	0.702123	FALSE
ENSG00000080503	497.651	0.144215	0.0959759	1.50261	0.132939	0.439625	FALSE
ENSG00000080546	33.1336	-0.365355	0.238374	-1.53269	0.125351	0.426391	FALSE
ENSG00000080603	599.396	0.150224	0.154064	0.975075	0.329523	0.675258	FALSE
ENSG00000080608	5.65465	-0.085689	0.549809	-0.155852	0.876149	0.964404	FALSE
ENSG00000080618	4.47531	1.08487	0.593504	1.82791	0.0675627	0.305275	FALSE
ENSG00000080802	85.5208	0.0768361	0.210675	0.364714	0.715325	0.906967	FALSE
ENSG00000080815	1824.84	0.167945	0.149132	1.12615	0.260101	0.608257	FALSE
ENSG00000080819	4.34875	-0.265072	0.594255	-0.446057	0.655556	0.880903	FALSE
ENSG00000080822	139.014	-0.254399	0.192901	-1.3188	0.187234	0.521515	FALSE
ENSG00000080823	32.9333	0.109624	0.291688	0.375824	0.707048	0.902909	FALSE
ENSG00000080824	499.068	-0.0147633	0.184636	-0.079959	0.93627	0.984011	FALSE
ENSG00000080839	27.3077	-0.226929	0.222558	-1.01964	0.3079	0.652583	FALSE
ENSG00000080845	138.263	0.0752606	0.171027	0.440051	0.6599	0.882143	FALSE
ENSG00000080854	3.10965	1.09659	0.787126	1.39316	0.163571	0.487256	FALSE
ENSG00000080947	11.6614	0.125647	0.484748	0.259201	0.79548	0.937824	FALSE
ENSG00000080986	8.0756	0.0960569	0.429022	0.223898	0.822837	0.946881	FALSE
ENSG00000081014	33.1734	-0.348099	0.264641	-1.31536	0.188389	0.523677	FALSE
ENSG00000081019	159.497	-0.40069	0.14912	-2.68702	0.00720916	0.0717991	FALSE
ENSG00000081041	940.558	3.73554	0.446457	8.36708	5.90643e-17	4.28132e-14	TRUE
ENSG00000081059	40.098	0.326243	0.362649	0.89961	0.368328	0.706982	FALSE
ENSG00000081087	227.639	-0.206024	0.0992346	-2.07613	0.037882	0.21502	FALSE
ENSG00000081148	10.2351	-0.390618	0.416054	-0.938864	0.347801	0.690971	FALSE
ENSG00000081154	85.8275	-0.379734	0.212154	-1.7899	0.0734707	0.320542	FALSE
ENSG00000081177	4.04624	0.172824	0.673428	0.256634	0.797462	0.938109	FALSE
ENSG00000081181	14.1603	-0.273359	0.36637	-0.74613	0.455589	0.770882	FALSE
ENSG00000081189	113.532	-0.476161	0.248411	-1.91683	0.0552599	0.270732	FALSE
ENSG00000081237	13543	-0.108667	0.1415	-0.767961	0.44251	0.762906	FALSE
ENSG00000081307	6.57294	-0.23549	0.469757	-0.501303	0.616158	0.861375	FALSE
ENSG00000081320	6068.02	0.0608871	0.170879	0.356317	0.721603	0.908962	FALSE
ENSG00000081377	11.583	-0.243751	0.41721	-0.584241	0.559058	0.832666	FALSE
ENSG00000081386	9.87838	0.633814	0.398593	1.59013	0.111806	0.402324	FALSE
ENSG00000081665	123.534	-0.381891	0.169953	-2.24704	0.0246377	0.164561	FALSE
ENSG00000081692	6.81885	0.166666	0.53945	0.308956	0.757355	0.923755	FALSE
ENSG00000081721	5.60925	-0.461846	0.585137	-0.789296	0.429939	0.753718	FALSE
ENSG00000081760	21.25	0.0560656	0.278417	0.201373	0.840407	0.953397	FALSE
ENSG00000081791	195.214	-0.164453	0.122447	-1.34305	0.179255	0.508036	FALSE
ENSG00000081870	10.4812	-0.388016	0.406429	-0.954696	0.339731	0.684701	FALSE
ENSG00000081913	98.103	-0.0605108	0.238055	-0.254188	0.79935	0.939012	FALSE
ENSG00000081985	4.13574	0.0544096	0.51884	0.104868	0.916481	0.977294	FALSE
ENSG00000082014	52.7725	0.239578	0.224238	1.06841	0.285336	0.632408	FALSE
ENSG00000082068	28.1796	0.368607	0.256591	1.43655	0.150845	0.471104	FALSE
ENSG00000082074	3722.91	-0.0284918	0.123296	-0.231086	0.817248	0.94537	FALSE
ENSG00000082146	4.49143	0.0873208	0.656689	0.132971	0.894216	0.969786	FALSE
ENSG00000082153	662.62	-0.00519455	0.154535	-0.0336141	0.973185	0.994002	FALSE
ENSG00000082212	163.59	-0.306699	0.129225	-2.37337	0.0176264	0.130819	FALSE
ENSG00000082213	14.4722	0.260765	0.333618	0.781628	0.434433	0.756889	FALSE
ENSG00000082258	214.974	-0.479377	0.162904	-2.9427	0.00325362	0.0401864	FALSE
ENSG00000082269	10.4431	0.222683	0.448161	0.496882	0.619272	0.862634	FALSE
ENSG00000082293	7.29884	-0.799227	0.510537	-1.56546	0.117475	0.412543	FALSE
ENSG00000082397	30.8013	-0.0503934	0.411215	-0.122548	0.902465	0.972609	FALSE
ENSG00000082438	8.0142	-0.523498	0.497595	-1.05206	0.292773	0.638663	FALSE
ENSG00000082512	15.796	-0.27644	0.362729	-0.762111	0.445994	0.765055	FALSE
ENSG00000082515	3.80399	0.625313	0.617204	1.01314	0.310994	0.656217	FALSE
ENSG00000082516	6.82208	-0.862191	0.519121	-1.66087	0.0967401	0.374235	FALSE
ENSG00000082641	96.4098	0.25931	0.195265	1.32799	0.184183	0.517657	FALSE
ENSG00000082701	539.958	0.144201	0.0931231	1.5485	0.121502	0.420054	FALSE
ENSG00000082781	2.96195	-1.21919	0.681392	-1.78927	0.0735713	0.32073	FALSE
ENSG00000082805	75.7627	-0.129248	0.163882	-0.788661	0.43031	0.753761	FALSE
ENSG00000082898	184.286	-0.356127	0.173985	-2.04688	0.0406695	0.224953	FALSE
ENSG00000082996	1237.9	-0.191358	0.148592	-1.2878	0.197814	0.536073	FALSE
ENSG00000083093	3.30208	0.32226	0.69801	0.461685	0.644307	0.87459	FALSE
ENSG00000083097	76.2626	-0.301078	0.182695	-1.64798	0.0993563	0.378763	FALSE
ENSG00000083099	12.0594	-0.142803	0.355126	-0.40212	0.687596	0.893907	FALSE
ENSG00000083123	2.82004	-1.13848	0.767219	-1.4839	0.137834	0.44889	FALSE
ENSG00000083168	1357.85	-0.0880413	0.110533	-0.796514	0.425733	0.7505	FALSE
ENSG00000083223	2784.98	-0.0198581	0.143864	-0.138034	0.890213	0.968555	FALSE
ENSG00000083290	10.7175	0.0620368	0.345256	0.179683	0.857401	0.95802	FALSE
ENSG00000083312	399.898	-0.273797	0.122601	-2.23324	0.0255334	0.168547	FALSE
ENSG00000083444	112.943	0.0397129	0.155256	0.255789	0.798114	0.938355	FALSE
ENSG00000083454	4.71565	-0.919446	0.595077	-1.54509	0.122325	0.421947	FALSE
ENSG00000083457	9.82662	-0.339163	0.36701	-0.924126	0.355421	0.696385	FALSE
ENSG00000083520	92.2896	-0.498441	0.154822	-3.21944	0.0012844	0.0201975	FALSE
ENSG00000083535	40.6931	0.065114	0.240846	0.270355	0.786887	0.933811	FALSE
ENSG00000083544	10.622	-0.664573	0.394037	-1.68657	0.0916855	0.362786	FALSE
ENSG00000083635	11.4054	0.0791423	0.353567	0.22384	0.822882	0.946881	FALSE
ENSG00000083642	291.966	-0.048044	0.150608	-0.319001	0.749726	0.92027	FALSE
ENSG00000083720	10.7326	0.000621585	0.375056	0.00165731	0.998678	0.999613	FALSE
ENSG00000083750	9.69721	-0.389626	0.391465	-0.9953	0.31959	0.664318	FALSE
ENSG00000083799	1771.15	0.0797424	0.154481	0.516196	0.605718	0.856183	FALSE
ENSG00000083807	2.80331	0.500309	0.831038	0.602029	0.547155	0.825524	FALSE
ENSG00000083812	72.7894	-0.130307	0.275672	-0.472687	0.636436	0.871052	FALSE
ENSG00000083814	12.7987	-0.601282	0.380182	-1.58157	0.113749	0.404453	FALSE
ENSG00000083817	3.25693	-0.528268	0.713295	-0.740602	0.458935	0.772436	FALSE
ENSG00000083828	219.783	-0.0666116	0.14413	-0.462164	0.643964	0.874475	FALSE
ENSG00000083838	20.5321	0.191176	0.346868	0.551149	0.581532	0.844906	FALSE
ENSG00000083844	130.852	-0.0734273	0.140825	-0.521409	0.602082	0.853977	FALSE
ENSG00000083845	59.8083	-0.20944	0.349094	-0.599953	0.548537	0.825844	FALSE
ENSG00000083896	775.895	0.0581181	0.135952	0.427491	0.669022	0.885937	FALSE
ENSG00000083937	240.943	0.228631	0.175332	1.30398	0.192239	0.529258	FALSE
ENSG00000084070	3070.91	0.0403222	0.152095	0.265112	0.790923	0.93612	FALSE
ENSG00000084072	6.94179	-0.390009	0.493097	-0.790937	0.428981	0.753545	FALSE
ENSG00000084073	86.6976	-0.245053	0.162025	-1.51244	0.130422	0.43557	FALSE
ENSG00000084090	80.5665	-0.834772	0.186692	-4.47139	7.77121e-06	0.000371992	FALSE
ENSG00000084092	18.0562	-0.189941	0.334973	-0.567035	0.57069	0.83779	FALSE
ENSG00000084093	223.163	-0.659541	0.141002	-4.67752	2.90363e-06	0.000158989	FALSE
ENSG00000084110	903.868	0.0449161	0.177354	0.253257	0.80007	0.939047	FALSE
ENSG00000084112	494.662	0.037356	0.142741	0.261705	0.793549	0.937405	FALSE
ENSG00000084207	30.6034	-0.931544	0.32767	-2.84294	0.00446997	0.0505512	FALSE
ENSG00000084234	2438.77	0.30786	0.165988	1.85472	0.0636364	0.295147	FALSE
ENSG00000084444	7.88263	0.151663	0.363714	0.416984	0.67669	0.890402	FALSE
ENSG00000084463	156.92	0.175461	0.180337	0.972959	0.330574	0.676221	FALSE
ENSG00000084623	189.197	0.272073	0.0993014	2.73987	0.00614639	0.0642585	FALSE
ENSG00000084652	101.248	-0.123477	0.163684	-0.754359	0.450633	0.767797	FALSE
ENSG00000084676	2120.46	0.312187	0.133624	2.33632	0.0194748	0.139965	FALSE
ENSG00000084693	6.43951	-0.173546	0.476718	-0.364044	0.715825	0.907363	FALSE
ENSG00000084731	41.434	-0.607171	0.317186	-1.91424	0.0555895	0.271915	FALSE
ENSG00000084733	338.761	-0.591475	0.163478	-3.61807	0.000296813	0.00674341	FALSE
ENSG00000084754	129.847	-0.443561	0.178961	-2.47854	0.0131922	0.108664	FALSE
ENSG00000084764	20.2099	0.110133	0.319534	0.344667	0.730345	0.912075	FALSE
ENSG00000084774	20.5042	0.258827	0.334667	0.773387	0.439294	0.760387	FALSE
ENSG00000085063	142.549	-0.131481	0.143626	-0.915443	0.359959	0.700064	FALSE
ENSG00000085117	1349.95	-0.215247	0.206876	-1.04046	0.298125	0.64356	FALSE
ENSG00000085185	80.6492	0.534476	0.240167	2.22543	0.0260522	0.1709	FALSE
ENSG00000085224	527.353	-0.00228166	0.14112	-0.0161682	0.9871	0.996655	FALSE
ENSG00000085231	2.80095	0.992638	0.672855	1.47526	0.140142	0.453398	FALSE
ENSG00000085265	693.787	-0.227318	0.209243	-1.08638	0.277309	0.625271	FALSE
ENSG00000085274	153.808	-0.221597	0.187265	-1.18333	0.236678	0.584286	FALSE
ENSG00000085365	56.8055	-0.314881	0.239552	-1.31446	0.188693	0.524119	FALSE
ENSG00000085377	13.4186	0.0142445	0.327126	0.0435443	0.965268	0.992249	FALSE
ENSG00000085382	11.4964	-0.124572	0.381837	-0.326244	0.74424	0.917758	FALSE
ENSG00000085415	23.3793	-0.390652	0.274841	-1.42137	0.155208	0.476903	FALSE
ENSG00000085433	214.273	0.0331935	0.136261	0.243603	0.807538	0.941654	FALSE
ENSG00000085449	158.728	-0.0923373	0.148124	-0.623378	0.533036	0.818508	FALSE
ENSG00000085491	29.0522	-0.536446	0.278525	-1.92602	0.0541013	0.268601	FALSE
ENSG00000085511	20.9974	0.143487	0.343669	0.417515	0.676302	0.890388	FALSE
ENSG00000085514	1420.51	0.168601	0.123043	1.37026	0.170607	0.496365	FALSE
ENSG00000085563	5.58663	-0.267644	0.620462	-0.431361	0.666206	0.884758	FALSE
ENSG00000085644	38.8426	-0.016156	0.328127	-0.0492371	0.96073	0.991407	FALSE
ENSG00000085662	6.00631	0.522495	0.6663	0.784173	0.432938	0.756051	FALSE
ENSG00000085719	163.956	-0.187479	0.181116	-1.03513	0.300609	0.646127	FALSE
ENSG00000085721	24.3097	-0.275453	0.260805	-1.05617	0.290892	0.637923	FALSE
ENSG00000085733	5.3243	-0.486622	0.600199	-0.810768	0.417499	0.743927	FALSE
ENSG00000085760	14.1972	0.353539	0.424545	0.832747	0.404987	0.734919	FALSE
ENSG00000085788	10.697	0.120499	0.390696	0.308422	0.757761	0.924028	FALSE
ENSG00000085832	408.017	0.0127429	0.136859	0.0931099	0.925816	0.980231	FALSE
ENSG00000085840	19.6269	0.456966	0.325088	1.40567	0.159822	0.482271	FALSE
ENSG00000085871	14.4195	-0.423188	0.351439	-1.20416	0.228528	0.572669	FALSE
ENSG00000085872	102.576	0.665537	0.177186	3.75615	0.000172544	0.00450509	FALSE
ENSG00000085978	149.212	-0.206036	0.168195	-1.22499	0.22058	0.564297	FALSE
ENSG00000085982	4.71668	0.197084	0.530457	0.371536	0.710239	0.904719	FALSE
ENSG00000085998	5.62324	0.16498	0.539495	0.305804	0.759754	0.924532	FALSE
ENSG00000086015	20.8397	0.254589	0.351048	0.725226	0.468313	0.778409	FALSE
ENSG00000086061	766.273	0.195986	0.187822	1.04347	0.296731	0.642293	FALSE
ENSG00000086062	1142.1	0.395447	0.140361	2.81736	0.00484209	0.0537218	FALSE
ENSG00000086065	120.896	-0.203751	0.170312	-1.19634	0.231565	0.577112	FALSE
ENSG00000086102	146.568	0.321356	0.149429	2.15056	0.0315106	0.192555	FALSE
ENSG00000086189	5.25743	-0.345469	0.582836	-0.592738	0.553357	0.828484	FALSE
ENSG00000086200	15.7213	0.0504803	0.321909	0.156816	0.87539	0.964106	FALSE
ENSG00000086232	53.5796	-0.119816	0.174491	-0.686659	0.492298	0.794932	FALSE
ENSG00000086288	52.3806	-0.109782	0.322423	-0.34049	0.733488	0.913583	FALSE
ENSG00000086300	554.852	-0.455084	0.128188	-3.55014	0.000385032	0.00828991	FALSE
ENSG00000086475	5.4727	-0.160131	0.527562	-0.303531	0.761486	0.924834	FALSE
ENSG00000086504	30.9222	0.336247	0.220465	1.52517	0.127216	0.429782	FALSE
ENSG00000086544	106.249	0.695693	0.298347	2.33183	0.0197098	0.141253	FALSE
ENSG00000086548	9.52323	-0.543976	0.464738	-1.1705	0.2418	0.589569	FALSE
ENSG00000086589	312.038	0.212485	0.150752	1.4095	0.158687	0.480989	FALSE
ENSG00000086598	170.9	0.0570975	0.18032	0.316644	0.751513	0.921429	FALSE
ENSG00000086619	115.76	-0.0198819	0.178818	-0.111185	0.911469	0.975489	FALSE
ENSG00000086666	590.444	0.143247	0.191335	0.748671	0.454055	0.769841	FALSE
ENSG00000086712	37.296	-0.0119641	0.273999	-0.0436649	0.965172	0.992249	FALSE
ENSG00000086717	4.21661	0.0651036	0.557652	0.116746	0.907061	0.974483	FALSE
ENSG00000086730	829.678	-0.511225	0.127794	-4.00039	6.32395e-05	0.00201387	FALSE
ENSG00000086758	895.824	0.0077544	0.121326	0.0639138	0.949039	0.987522	FALSE
ENSG00000086827	5.94592	-0.260244	0.448963	-0.579656	0.562147	0.83469	FALSE
ENSG00000086848	2.34789	-0.152568	0.752281	-0.202807	0.839286	0.952925	FALSE
ENSG00000087008	70.0024	1.19428	0.206687	5.7782	7.55038e-09	9.26871e-07	TRUE
ENSG00000087053	6.2505	-0.0936587	0.495527	-0.189008	0.850086	0.956378	FALSE
ENSG00000087074	9672.02	1.95526	0.197733	9.88837	4.67561e-23	1.1862e-19	TRUE
ENSG00000087077	20.2475	0.385699	0.356325	1.08244	0.279058	0.626984	FALSE
ENSG00000087086	9288.07	0.000301725	0.170435	0.00177032	0.998587	0.999613	FALSE
ENSG00000087087	269.653	0.787881	0.154169	5.11051	3.21287e-07	2.4211e-05	FALSE
ENSG00000087088	49.4751	-0.306888	0.254151	-1.2075	0.227239	0.570838	FALSE
ENSG00000087095	56.105	0.151796	0.194241	0.781487	0.434516	0.756947	FALSE
ENSG00000087111	57.0333	0.0380382	0.196048	0.194025	0.846157	0.955338	FALSE
ENSG00000087152	494.971	0.132856	0.136025	0.976705	0.328715	0.673899	FALSE
ENSG00000087157	1819.73	0.233507	0.155994	1.4969	0.13442	0.441741	FALSE
ENSG00000087191	15.0671	0.0561067	0.352119	0.15934	0.873401	0.963469	FALSE
ENSG00000087206	366.075	-0.122385	0.125179	-0.977674	0.328236	0.673279	FALSE
ENSG00000087237	8.49747	-0.0956628	0.624119	-0.153277	0.87818	0.964811	FALSE
ENSG00000087253	674.597	-0.350258	0.133897	-2.61588	0.00889984	0.0828767	FALSE
ENSG00000087263	8.6076	-0.36353	0.504486	-0.720595	0.471158	0.779927	FALSE
ENSG00000087266	2522.26	-0.15475	0.189389	-0.817099	0.413872	0.740876	FALSE
ENSG00000087269	10.7647	0.486654	0.40151	1.21206	0.225489	0.56941	FALSE
ENSG00000087274	586.226	-0.0138427	0.139612	-0.099151	0.921018	0.978759	FALSE
ENSG00000087299	7.74101	-0.344193	0.404287	-0.851357	0.394571	0.727138	FALSE
ENSG00000087301	71.4545	-0.263981	0.232235	-1.1367	0.255665	0.603463	FALSE
ENSG00000087302	67.0526	0.172211	0.259691	0.663136	0.507243	0.803377	FALSE
ENSG00000087338	149.62	-0.271558	0.18459	-1.47114	0.141252	0.455167	FALSE
ENSG00000087365	269.816	-0.190266	0.171548	-1.10911	0.267383	0.615977	FALSE
ENSG00000087448	10.2883	-0.865462	0.366327	-2.36254	0.0181503	0.133516	FALSE
ENSG00000087460	791.181	0.191719	0.157558	1.21682	0.223672	0.567457	FALSE
ENSG00000087470	59.6337	0.214788	0.209966	1.02296	0.306325	0.651205	FALSE
ENSG00000087502	134.556	-0.579253	0.208679	-2.77581	0.00550649	0.0591826	FALSE
ENSG00000087586	84.2841	-0.0605733	0.287785	-0.210481	0.833292	0.950567	FALSE
ENSG00000087589	2029.18	-0.00144356	0.201251	-0.00717291	0.994277	0.999178	FALSE
ENSG00000087884	2.46231	0.247103	0.652296	0.37882	0.704821	0.901579	FALSE
ENSG00000087903	471.988	0.393508	0.175551	2.24156	0.0249899	0.166039	FALSE
ENSG00000087995	2.26846	-0.095856	0.79729	-0.120227	0.904303	0.973528	FALSE
ENSG00000088035	23.8152	-0.220961	0.247895	-0.891349	0.372742	0.710264	FALSE
ENSG00000088038	90.7221	0.180065	0.22251	0.809245	0.418374	0.744431	FALSE
ENSG00000088179	68.1789	0.0176087	0.212771	0.0827588	0.934043	0.983741	FALSE
ENSG00000088205	528.612	0.944365	0.145589	6.4865	8.78552e-11	1.88357e-08	FALSE
ENSG00000088247	76.5602	0.473533	0.182474	2.59507	0.00945709	0.0865119	FALSE
ENSG00000088256	5.53526	0.845751	0.519868	1.62686	0.103767	0.388763	FALSE
ENSG00000088298	135.473	0.104344	0.155498	0.67103	0.502202	0.800442	FALSE
ENSG00000088325	3.1363	-0.867505	0.574796	-1.50924	0.131237	0.4368	FALSE
ENSG00000088356	5.14903	-0.81101	0.603294	-1.3443	0.17885	0.507827	FALSE
ENSG00000088387	22.9621	0.122452	0.36069	0.339493	0.734239	0.913583	FALSE
ENSG00000088448	244.415	0.0530321	0.143904	0.368525	0.712482	0.905897	FALSE
ENSG00000088451	3.04049	-1.35894	0.724478	-1.87575	0.0606893	0.286454	FALSE
ENSG00000088682	11.9576	-0.326617	0.413429	-0.790019	0.429517	0.753718	FALSE
ENSG00000088727	42.2743	0.335403	0.282673	1.18654	0.235409	0.582477	FALSE
ENSG00000088766	9.84535	-0.629049	0.407364	-1.54419	0.122541	0.421976	FALSE
ENSG00000088808	10.9189	-0.124341	0.297116	-0.418492	0.675587	0.889909	FALSE
ENSG00000088812	16.2349	-0.43139	0.360933	-1.19521	0.232007	0.577248	FALSE
ENSG00000088826	3.55787	-0.814216	0.628904	-1.29466	0.195438	0.533275	FALSE
ENSG00000088827	4.79861	-0.176503	0.809207	-0.218119	0.827337	0.948309	FALSE
ENSG00000088832	345.027	-0.457467	0.146811	-3.11604	0.001833	0.0262977	FALSE
ENSG00000088833	471.868	-0.482359	0.209714	-2.30008	0.0214434	0.149319	FALSE
ENSG00000088854	12.6676	-0.251747	0.476759	-0.528039	0.597473	0.851629	FALSE
ENSG00000088888	170.958	0.10109	0.165032	0.612551	0.540173	0.82239	FALSE
ENSG00000088899	4.89866	1.09713	0.514251	2.13345	0.0328877	0.197052	FALSE
ENSG00000088930	642.61	0.0195602	0.133727	0.14627	0.883708	0.965816	FALSE
ENSG00000088970	66.0562	-0.025854	0.195159	-0.132476	0.894608	0.969786	FALSE
ENSG00000088986	20.9963	0.092517	0.315798	0.292963	0.769551	0.92804	FALSE
ENSG00000088992	19.5854	-0.477136	0.324292	-1.47132	0.141206	0.455167	FALSE
ENSG00000089006	56.1554	0.109299	0.269614	0.40539	0.685191	0.892702	FALSE
ENSG00000089009	128.581	-0.583415	0.269182	-2.16736	0.0302076	0.186843	FALSE
ENSG00000089022	29.9603	-0.0319693	0.271072	-0.117937	0.906118	0.973939	FALSE
ENSG00000089041	10.2278	-0.0109532	0.416195	-0.0263176	0.979004	0.994568	FALSE
ENSG00000089048	4.75285	-0.0466618	0.664486	-0.0702224	0.944017	0.986304	FALSE
ENSG00000089050	9.68775	-0.685327	0.430477	-1.59202	0.111381	0.402022	FALSE
ENSG00000089053	132.206	0.0482182	0.137067	0.351786	0.724999	0.910706	FALSE
ENSG00000089057	292.2	-0.00512455	0.124535	-0.0411495	0.967177	0.99267	FALSE
ENSG00000089060	245.986	-0.0705646	0.163701	-0.431059	0.666426	0.884809	FALSE
ENSG00000089063	65.7289	0.151584	0.1705	0.889058	0.373972	0.711275	FALSE
ENSG00000089091	13.1352	-0.0950692	0.333109	-0.285399	0.775338	0.930266	FALSE
ENSG00000089094	37.0431	-0.190206	0.295169	-0.644398	0.519318	0.809204	FALSE
ENSG00000089123	7.08389	-0.192908	0.426481	-0.452326	0.651034	0.878038	FALSE
ENSG00000089127	15.0898	-0.901337	0.365264	-2.46763	0.013601	0.110714	FALSE
ENSG00000089154	80.4402	-0.00471529	0.202318	-0.0233063	0.981406	0.994751	FALSE
ENSG00000089157	132.144	-0.336312	0.345852	-0.972416	0.330844	0.67635	FALSE
ENSG00000089159	2466.8	-0.177249	0.197855	-0.895849	0.370334	0.708193	FALSE
ENSG00000089169	2.72075	-1.33174	0.808971	-1.64622	0.0997189	0.37967	FALSE
ENSG00000089177	10.6266	-0.298192	0.3837	-0.777151	0.43707	0.758445	FALSE
ENSG00000089195	28.6879	-0.207626	0.248381	-0.835915	0.403203	0.733981	FALSE
ENSG00000089220	6.6692	0.428037	0.442204	0.967964	0.333062	0.678335	FALSE
ENSG00000089234	85.2805	-0.583886	0.150125	-3.88933	0.00010052	0.00294593	FALSE
ENSG00000089248	35.0951	-0.0155626	0.378528	-0.0411135	0.967205	0.99267	FALSE
ENSG00000089280	953.167	0.360657	0.149934	2.40544	0.0161531	0.123559	FALSE
ENSG00000089289	83.8821	0.142326	0.212779	0.668892	0.503564	0.80147	FALSE
ENSG00000089327	75.9447	-0.203483	0.193357	-1.05237	0.292629	0.638532	FALSE
ENSG00000089335	9.25646	-0.547408	0.471606	-1.16073	0.245751	0.593499	FALSE
ENSG00000089351	873.979	0.140408	0.262837	0.534202	0.593202	0.849524	FALSE
ENSG00000089472	22.1695	0.298478	0.307588	0.970384	0.331855	0.677599	FALSE
ENSG00000089486	97.3039	0.493158	0.239474	2.05934	0.0394615	0.221246	FALSE
ENSG00000089505	34.0253	-1.35976	0.364753	-3.7279	0.000193085	0.00488228	TRUE
ENSG00000089558	18.8946	-0.418644	0.564438	-0.741701	0.458269	0.772293	FALSE
ENSG00000089597	171.591	0.244988	0.140935	1.7383	0.0821577	0.341136	FALSE
ENSG00000089639	1804.94	0.0617063	0.144212	0.427887	0.668734	0.88591	FALSE
ENSG00000089682	12.2802	0.223017	0.363149	0.61412	0.539136	0.82175	FALSE
ENSG00000089693	524.988	-0.230209	0.204402	-1.12626	0.260057	0.608257	FALSE
ENSG00000089737	204.677	0.0625108	0.118794	0.526211	0.598742	0.852701	FALSE
ENSG00000089775	42.7211	0.1891	0.259491	0.728736	0.466163	0.777066	FALSE
ENSG00000089818	774.297	0.147637	0.224554	0.657465	0.510882	0.804829	FALSE
ENSG00000089820	919.296	0.178004	0.181128	0.982752	0.325729	0.670538	FALSE
ENSG00000089876	4.23954	-0.921588	0.768024	-1.19995	0.23016	0.574909	FALSE
ENSG00000089902	961.24	0.00183925	0.107617	0.0170907	0.986364	0.9964	FALSE
ENSG00000089916	843.137	-0.00611424	0.135255	-0.0452053	0.963944	0.992234	FALSE
ENSG00000090006	27.3229	0.674677	0.32553	2.07255	0.0382143	0.216084	FALSE
ENSG00000090013	22.956	0.363997	0.417022	0.872847	0.382747	0.718126	FALSE
ENSG00000090020	526.727	0.265361	0.217884	1.2179	0.223263	0.566986	FALSE
ENSG00000090054	112.383	-0.0736645	0.13831	-0.532603	0.594308	0.850412	FALSE
ENSG00000090060	891.688	-0.351553	0.130757	-2.6886	0.00717528	0.0717622	FALSE
ENSG00000090061	438.954	0.267309	0.109849	2.43342	0.014957	0.117782	FALSE
ENSG00000090104	193.068	0.327027	0.235061	1.39124	0.164152	0.487983	FALSE
ENSG00000090238	643.376	-0.249035	0.170072	-1.46429	0.143114	0.457569	FALSE
ENSG00000090266	10.9582	-0.301935	0.384129	-0.786026	0.431852	0.755127	FALSE
ENSG00000090273	19.4413	0.113911	0.349485	0.325939	0.744471	0.917758	FALSE
ENSG00000090316	1201.29	0.115102	0.17886	0.643533	0.519878	0.809325	FALSE
ENSG00000090339	5809.41	0.702329	0.246741	2.84643	0.00442129	0.0501871	FALSE
ENSG00000090372	429.149	-0.772746	0.205312	-3.76376	0.000167375	0.00440032	FALSE
ENSG00000090376	935.329	-0.0507618	0.235851	-0.215228	0.829589	0.949333	FALSE
ENSG00000090382	2131.64	-0.664174	0.247858	-2.67965	0.00736984	0.0728939	FALSE
ENSG00000090432	60.4596	-0.371089	0.197665	-1.87737	0.0604676	0.286028	FALSE
ENSG00000090470	11.1158	-0.687331	0.440009	-1.56208	0.118269	0.413845	FALSE
ENSG00000090487	311.227	0.0144967	0.13943	0.103971	0.917192	0.977559	FALSE
ENSG00000090520	215.244	0.398851	0.226794	1.75865	0.0786373	0.333153	FALSE
ENSG00000090565	11.9661	0.122268	0.327161	0.373723	0.708611	0.903617	FALSE
ENSG00000090581	74.7447	0.142862	0.227191	0.628819	0.529468	0.81558	FALSE
ENSG00000090612	16.2761	0.0626856	0.358024	0.175088	0.861011	0.95919	FALSE
ENSG00000090615	208.165	0.370016	0.131419	2.81554	0.0048696	0.0539092	FALSE
ENSG00000090621	89.5752	0.235996	0.193329	1.2207	0.222201	0.565498	FALSE
ENSG00000090661	42.5341	-0.240391	0.231093	-1.04023	0.298231	0.64356	FALSE
ENSG00000090674	423.784	0.532833	0.202533	2.63085	0.00851723	0.0805275	FALSE
ENSG00000090686	243.012	-0.385149	0.17095	-2.253	0.0242594	0.162892	FALSE
ENSG00000090776	6.31793	-0.403371	0.496919	-0.811744	0.416938	0.743686	FALSE
ENSG00000090857	204.972	0.606927	0.105356	5.76073	8.37506e-09	1.01179e-06	FALSE
ENSG00000090861	6.08883	-0.0670104	0.512418	-0.130773	0.895955	0.970506	FALSE
ENSG00000090863	286.16	0.0382886	0.103197	0.371025	0.710619	0.905041	FALSE
ENSG00000090905	81.7533	0.175016	0.154138	1.13545	0.256188	0.604322	FALSE
ENSG00000090924	744.451	1.30855	0.455565	2.87237	0.0040741	0.0475582	TRUE
ENSG00000090971	5.12445	0.105026	0.485331	0.216401	0.828675	0.948713	FALSE
ENSG00000090975	7.89554	0.144422	0.410249	0.352035	0.724812	0.910546	FALSE
ENSG00000090989	135.542	-0.186033	0.180159	-1.0326	0.301789	0.647287	FALSE
ENSG00000091009	55.6529	-0.16551	0.23424	-0.706584	0.479825	0.785365	FALSE
ENSG00000091039	2321.46	-0.135628	0.135145	-1.00357	0.315586	0.660887	FALSE
ENSG00000091073	158.214	-0.030116	0.20376	-0.147801	0.882499	0.965702	FALSE
ENSG00000091106	160.916	-1.3037	0.232611	-5.60463	2.087e-08	2.30375e-06	TRUE
ENSG00000091127	3.72813	0.397926	0.614329	0.647741	0.517153	0.80839	FALSE
ENSG00000091140	116.682	-0.386183	0.185085	-2.08651	0.0369321	0.211983	FALSE
ENSG00000091157	124.286	-0.00672396	0.135432	-0.0496481	0.960403	0.991136	FALSE
ENSG00000091164	113.772	-0.197012	0.20048	-0.982702	0.325754	0.670538	FALSE
ENSG00000091181	85.9652	-0.0747577	0.354201	-0.21106	0.83284	0.950408	FALSE
ENSG00000091262	17.1993	0.375302	0.312341	1.20158	0.229527	0.574365	FALSE
ENSG00000091317	2196.37	-0.368211	0.153257	-2.40258	0.01628	0.124093	FALSE
ENSG00000091409	57.93	-0.298188	0.311424	-0.957498	0.338316	0.683547	FALSE
ENSG00000091436	71.0152	0.189095	0.213204	0.886922	0.375121	0.712317	FALSE
ENSG00000091483	5.84778	0.603386	0.479777	1.25764	0.208522	0.549401	FALSE
ENSG00000091490	33.5047	0.152601	0.2695	0.566236	0.571233	0.838075	FALSE
ENSG00000091527	641.758	-0.25526	0.131907	-1.93516	0.0529712	0.265417	FALSE
ENSG00000091536	2.25342	1.03902	0.740821	1.40252	0.160759	0.483821	FALSE
ENSG00000091542	190.283	0.225191	0.172361	1.30651	0.19138	0.527777	FALSE
ENSG00000091592	2578.38	-0.0322521	0.133203	-0.242128	0.808681	0.942133	FALSE
ENSG00000091622	5.27235	0.495203	0.476164	1.03998	0.298347	0.643719	FALSE
ENSG00000091640	69.5065	0.624553	0.203402	3.07053	0.00213677	0.0294886	FALSE
ENSG00000091651	3.42139	-1.25665	0.69596	-1.80563	0.0709756	0.314871	FALSE
ENSG00000091732	7.69853	-0.301965	0.419757	-0.71938	0.471907	0.78056	FALSE
ENSG00000091947	11.8141	-0.3616	0.385238	-0.938641	0.347915	0.691018	FALSE
ENSG00000092010	347.071	0.0627401	0.152058	0.412607	0.679894	0.891494	FALSE
ENSG00000092020	146.243	-0.486767	0.203678	-2.38988	0.0168537	0.12668	FALSE
ENSG00000092036	40.2711	-0.20406	0.238725	-0.854791	0.392667	0.726443	FALSE
ENSG00000092067	14.9598	-0.412772	0.531904	-0.776026	0.437734	0.758986	FALSE
ENSG00000092068	6.80135	0.259149	0.542757	0.477469	0.633028	0.86933	FALSE
ENSG00000092094	56.8026	-0.266374	0.15261	-1.74546	0.0809051	0.338005	FALSE
ENSG00000092098	134.804	-0.0150711	0.19216	-0.0784297	0.937486	0.98412	FALSE
ENSG00000092108	135.663	-0.0478411	0.216491	-0.220984	0.825105	0.948015	FALSE
ENSG00000092140	44.5517	-0.112343	0.238044	-0.47194	0.63697	0.871241	FALSE
ENSG00000092148	330.641	-0.129985	0.0779818	-1.66686	0.0955419	0.371478	FALSE
ENSG00000092199	2016.28	0.361627	0.210301	1.71957	0.0855102	0.348404	FALSE
ENSG00000092200	83.8172	0.0339417	0.226852	0.14962	0.881064	0.965311	FALSE
ENSG00000092201	64.9071	-0.218323	0.165284	-1.32089	0.186537	0.520553	FALSE
ENSG00000092203	484.774	0.0836361	0.0881645	0.948637	0.342805	0.686797	FALSE
ENSG00000092295	17.6535	0.97021	0.392754	2.47028	0.0135009	0.110193	FALSE
ENSG00000092330	349.945	-0.118585	0.138965	-0.853342	0.39347	0.726561	FALSE
ENSG00000092439	157.382	0.271665	0.130853	2.0761	0.0378848	0.21502	FALSE
ENSG00000092470	3.53933	-0.431636	0.617151	-0.699401	0.484301	0.788875	FALSE
ENSG00000092529	5.17412	-0.197469	0.513391	-0.384636	0.700507	0.899993	FALSE
ENSG00000092531	482.118	-0.175109	0.13923	-1.2577	0.2085	0.549401	FALSE
ENSG00000092758	20.8386	0.140314	0.340687	0.411854	0.680446	0.891604	FALSE
ENSG00000092820	443.441	0.506305	0.210467	2.40562	0.0161448	0.123559	FALSE
ENSG00000092841	1238.64	-0.133722	0.11963	-1.11779	0.263655	0.612954	FALSE
ENSG00000092847	451.782	-0.00958633	0.117685	-0.0814578	0.935078	0.983892	FALSE
ENSG00000092853	4.48376	0.110514	0.570286	0.193787	0.846343	0.955338	FALSE
ENSG00000092871	490.654	-0.435609	0.189481	-2.29896	0.0215073	0.149559	FALSE
ENSG00000092929	1612.02	0.220557	0.170349	1.29474	0.19541	0.533275	FALSE
ENSG00000092931	82.5478	-0.0336297	0.184764	-0.182014	0.855571	0.957763	FALSE
ENSG00000092964	40.0486	0.0510385	0.357137	0.14291	0.886361	0.966905	FALSE
ENSG00000092978	8.53305	-0.281908	0.411659	-0.68481	0.493464	0.79514	FALSE
ENSG00000093000	589.092	-0.519337	0.113847	-4.56173	5.0735e-06	0.00026003	FALSE
ENSG00000093010	7.98883	0.46829	0.445755	1.05055	0.293464	0.638706	FALSE
ENSG00000093072	95.66	-0.323754	0.218301	-1.48306	0.138058	0.449169	FALSE
ENSG00000093134	1357.47	-0.897494	0.240274	-3.7353	0.000187494	0.004821	FALSE
ENSG00000093144	57.7643	0.0361198	0.240149	0.150405	0.880445	0.965209	FALSE
ENSG00000093167	314.343	0.310349	0.179753	1.72653	0.0842525	0.345662	FALSE
ENSG00000093183	72.705	0.324029	0.19902	1.62813	0.103498	0.388137	FALSE
ENSG00000094631	56.4451	0.0013089	0.177851	0.00735954	0.994128	0.999178	FALSE
ENSG00000094804	13.7016	0.524259	0.380569	1.37757	0.168337	0.493153	FALSE
ENSG00000094841	8.26138	-0.502109	0.46075	-1.08976	0.275817	0.623661	FALSE
ENSG00000094880	7.18416	0.187666	0.439276	0.427216	0.669222	0.885998	FALSE
ENSG00000094914	16.671	0.419982	0.292788	1.43443	0.151451	0.472075	FALSE
ENSG00000094916	21.4266	-0.201744	0.337723	-0.597366	0.550263	0.826359	FALSE
ENSG00000094975	585.913	0.174492	0.177823	0.981268	0.326461	0.671176	FALSE
ENSG00000095002	9.76782	0.253754	0.438163	0.579132	0.5625	0.834885	FALSE
ENSG00000095015	939.93	-0.0558469	0.122468	-0.456013	0.648381	0.877137	FALSE
ENSG00000095059	22.8512	0.107831	0.304896	0.353665	0.72359	0.910083	FALSE
ENSG00000095066	32.9465	0.414943	0.331521	1.25163	0.210703	0.552225	FALSE
ENSG00000095139	204.493	-0.271804	0.149712	-1.81551	0.0694449	0.310818	FALSE
ENSG00000095209	11.2594	0.82175	0.422952	1.94289	0.0520292	0.262944	FALSE
ENSG00000095261	47.4195	-0.129602	0.205547	-0.630522	0.528353	0.815018	FALSE
ENSG00000095303	87.0727	-0.165114	0.156551	-1.05469	0.291565	0.637923	FALSE
ENSG00000095319	35.2995	0.449361	0.257945	1.74208	0.0814942	0.339477	FALSE
ENSG00000095321	5.4082	-0.822809	0.548878	-1.49907	0.133854	0.441141	FALSE
ENSG00000095370	739.13	-0.0910809	0.184838	-0.492761	0.622181	0.864443	FALSE
ENSG00000095380	70.9238	0.360279	0.208652	1.7267	0.084222	0.345662	FALSE
ENSG00000095383	108.664	0.585457	0.338317	1.7305	0.0835418	0.344161	FALSE
ENSG00000095397	154.337	0.220669	0.288349	0.765286	0.444101	0.763547	FALSE
ENSG00000095485	130.042	-0.104489	0.16463	-0.634691	0.52563	0.813041	FALSE
ENSG00000095564	549.333	0.14691	0.179205	0.819788	0.412337	0.739539	FALSE
ENSG00000095574	94.1082	-0.273464	0.208377	-1.31235	0.189401	0.524869	FALSE
ENSG00000095585	2.51407	-2.1627	0.947231	-2.28318	0.0224199	0.154318	FALSE
ENSG00000095637	4.93927	0.674222	0.590924	1.14096	0.253886	0.601861	FALSE
ENSG00000095739	3.08223	0.38368	0.732783	0.523593	0.600561	0.853594	FALSE
ENSG00000095787	870.936	0.047366	0.116712	0.405836	0.684863	0.89265	FALSE
ENSG00000095794	1735.13	0.790304	0.186171	4.24505	2.18543e-05	0.000864068	FALSE
ENSG00000095906	29.9733	0.125368	0.330054	0.379841	0.704064	0.901292	FALSE
ENSG00000095951	1338.21	0.443926	0.195273	2.27336	0.0230043	0.15731	FALSE
ENSG00000095970	5.11057	0.545559	0.676682	0.806227	0.420112	0.745679	FALSE
ENSG00000096006	15.3548	-0.819155	0.384931	-2.12806	0.0333322	0.19874	FALSE
ENSG00000096060	196.174	-0.100033	0.169726	-0.589379	0.555607	0.830383	FALSE
ENSG00000096063	1733.46	0.150672	0.219612	0.686085	0.492659	0.794932	FALSE
ENSG00000096070	300.294	-0.153404	0.242967	-0.63138	0.527792	0.815018	FALSE
ENSG00000096080	13.0061	-0.328198	0.345239	-0.95064	0.341787	0.686551	FALSE
ENSG00000096093	24.3742	0.268897	0.246568	1.09056	0.275467	0.623425	FALSE
ENSG00000096384	107.348	-0.306734	0.289782	-1.0585	0.289827	0.637351	FALSE
ENSG00000096401	177.672	-0.254557	0.137987	-1.84479	0.0650676	0.298601	FALSE
ENSG00000096433	22.1539	0.311345	0.358051	0.869555	0.384544	0.718633	FALSE
ENSG00000096654	21.136	0.0398341	0.292837	0.136028	0.891799	0.969323	FALSE
ENSG00000096696	9.51739	1.36133	0.568464	2.39475	0.0166317	0.125641	FALSE
ENSG00000096717	223.699	0.283433	0.143189	1.97943	0.0477671	0.249011	FALSE
ENSG00000096746	140.387	-0.204664	0.190541	-1.07412	0.282769	0.630735	FALSE
ENSG00000096872	8.39501	0.503415	0.437476	1.15073	0.249845	0.597414	FALSE
ENSG00000096968	481.044	0.0076231	0.147634	0.0516351	0.958819	0.990552	FALSE
ENSG00000096996	90.4575	0.140776	0.188261	0.74777	0.454599	0.770188	FALSE
ENSG00000097007	40.1704	0.0397735	0.228302	0.174215	0.861697	0.95919	FALSE
ENSG00000097021	3.84369	0.295622	0.577691	0.511731	0.608839	0.857569	FALSE
ENSG00000097033	585.617	-0.0480069	0.136223	-0.352413	0.724529	0.910341	FALSE
ENSG00000099139	19.2063	0.298242	0.330247	0.903089	0.366479	0.70571	FALSE
ENSG00000099194	14.7952	-0.447355	0.483178	-0.92586	0.354519	0.695692	FALSE
ENSG00000099203	14.3322	-0.399799	0.36258	-1.10265	0.270179	0.618248	FALSE
ENSG00000099204	61.8445	0.177618	0.301014	0.590066	0.555146	0.829857	FALSE
ENSG00000099219	25.0138	-0.23149	0.243429	-0.950957	0.341626	0.686377	FALSE
ENSG00000099246	203.361	-0.160787	0.19816	-0.811398	0.417137	0.743868	FALSE
ENSG00000099251	4.01475	-0.734391	0.603963	-1.21595	0.224003	0.567914	FALSE
ENSG00000099290	154.581	0.292665	0.142952	2.04729	0.0406296	0.224953	FALSE
ENSG00000099308	2120.3	0.152831	0.154261	0.990732	0.321816	0.666608	FALSE
ENSG00000099326	101.006	0.216559	0.174946	1.23786	0.215768	0.557932	FALSE
ENSG00000099330	10.7006	0.663926	0.404379	1.64184	0.100623	0.381709	FALSE
ENSG00000099331	3707.49	0.313281	0.13753	2.27791	0.0227322	0.155869	FALSE
ENSG00000099337	39.4829	0.216732	0.312121	0.694383	0.487442	0.791196	FALSE
ENSG00000099338	16.4048	0.844545	0.347988	2.42694	0.0152268	0.119107	FALSE
ENSG00000099341	58.1672	-0.0760659	0.191904	-0.396376	0.691828	0.89585	FALSE
ENSG00000099364	27.6541	0.307446	0.340522	0.902865	0.366598	0.705781	FALSE
ENSG00000099365	7.50068	1.83009	0.536881	3.40875	0.000652623	0.0121445	TRUE
ENSG00000099377	34.4253	0.477141	0.368372	1.29527	0.195226	0.533142	FALSE
ENSG00000099381	56.0001	0.570191	0.280902	2.02986	0.0423712	0.230678	FALSE
ENSG00000099385	9.52162	0.0315154	0.419291	0.0751635	0.940085	0.984857	FALSE
ENSG00000099622	290.272	0.128867	0.192502	0.669432	0.50322	0.801213	FALSE
ENSG00000099624	12.5938	0.469784	0.364603	1.28848	0.19758	0.53582	FALSE
ENSG00000099625	2.29793	-0.886457	1.01978	-0.869267	0.384701	0.718695	FALSE
ENSG00000099725	28.0369	-0.237814	0.362701	-0.655675	0.512033	0.805013	FALSE
ENSG00000099783	178.739	-0.350045	0.191467	-1.82822	0.0675158	0.305275	FALSE
ENSG00000099785	66.8773	-0.274732	0.225995	-1.21565	0.224116	0.567914	FALSE
ENSG00000099795	17.7702	0.000667949	0.349975	0.00190856	0.998477	0.999613	FALSE
ENSG00000099797	14.8285	0.509927	0.283066	1.80145	0.0716327	0.315782	FALSE
ENSG00000099800	4.60386	-0.234374	0.523692	-0.447542	0.654484	0.880162	FALSE
ENSG00000099804	99.863	-0.169193	0.248446	-0.681003	0.49587	0.796552	FALSE
ENSG00000099810	5.8578	-0.425044	0.541107	-0.785509	0.432155	0.755458	FALSE
ENSG00000099817	65.9795	0.0778628	0.213218	0.365179	0.714978	0.906967	FALSE
ENSG00000099821	12.2155	-0.401748	0.495445	-0.810883	0.417433	0.743927	FALSE
ENSG00000099822	3.62495	-0.0938923	1.16653	-0.0804885	0.935849	0.984011	FALSE
ENSG00000099840	8.6744	-0.192919	0.412362	-0.467838	0.639901	0.872606	FALSE
ENSG00000099849	12.4246	0.460616	0.460131	1.00105	0.3168	0.661957	FALSE
ENSG00000099860	969.331	0.857485	0.242305	3.53886	0.000401851	0.00850818	FALSE
ENSG00000099866	6.49803	-0.459873	0.523522	-0.878422	0.379715	0.716269	FALSE
ENSG00000099875	2308.48	-0.217981	0.237058	-0.919527	0.35782	0.698567	FALSE
ENSG00000099889	2.72932	-0.0861288	0.748392	-0.115085	0.908378	0.974483	FALSE
ENSG00000099899	23.9986	0.817784	0.334055	2.44805	0.0143632	0.11447	FALSE
ENSG00000099901	7.39896	0.255874	0.568075	0.450422	0.652406	0.878843	FALSE
ENSG00000099904	13.1076	0.899156	0.380226	2.36479	0.0180402	0.133056	FALSE
ENSG00000099910	55.3771	-0.316712	0.206623	-1.5328	0.125325	0.426391	FALSE
ENSG00000099917	542.54	0.0151365	0.161117	0.0939471	0.925151	0.98006	FALSE
ENSG00000099940	88.1795	0.185858	0.130593	1.42319	0.154681	0.475837	FALSE
ENSG00000099942	404.455	-0.118389	0.147457	-0.802872	0.422049	0.746868	FALSE
ENSG00000099949	38.13	0.126318	0.254889	0.49558	0.62019	0.863096	FALSE
ENSG00000099956	35.0663	0.261882	0.271252	0.965455	0.334317	0.67978	FALSE
ENSG00000099958	3.32445	-0.649288	0.69684	-0.931761	0.35146	0.693184	FALSE
ENSG00000099968	91.0508	-0.215407	0.151594	-1.42094	0.155333	0.477191	FALSE
ENSG00000099974	2.45245	1.1452	1.27106	0.900978	0.3676	0.706873	FALSE
ENSG00000099977	20.8402	-0.273881	0.329457	-0.83131	0.405798	0.735648	FALSE
ENSG00000099985	12948	2.18343	0.207039	10.5459	5.30372e-26	2.69111e-22	TRUE
ENSG00000099991	404.927	0.158119	0.189355	0.835037	0.403697	0.734179	FALSE
ENSG00000099992	67.7372	0.214965	0.188763	1.13881	0.254783	0.602085	FALSE
ENSG00000099994	17.05	0.855678	0.38272	2.23578	0.0253662	0.167662	FALSE
ENSG00000099995	935.746	0.233645	0.129657	1.80203	0.0715405	0.315715	FALSE
ENSG00000099998	14.2486	0.0946972	0.443148	0.213692	0.830787	0.949631	FALSE
ENSG00000099999	15.6155	0.152839	0.348141	0.439016	0.66065	0.882789	FALSE
ENSG00000100003	3.43486	1.13203	0.741844	1.52596	0.127019	0.429472	FALSE
ENSG00000100014	38.9167	0.435576	0.202829	2.14751	0.031753	0.193337	FALSE
ENSG00000100023	102.877	0.101921	0.181062	0.562907	0.573499	0.839444	FALSE
ENSG00000100024	126.737	0.380174	0.276249	1.3762	0.16876	0.49344	FALSE
ENSG00000100027	18.7855	0.405391	0.294252	1.3777	0.168295	0.493153	FALSE
ENSG00000100028	23.1711	0.0228438	0.295301	0.0773575	0.938339	0.984398	FALSE
ENSG00000100029	7.17943	0.557222	0.518256	1.07519	0.282291	0.630249	FALSE
ENSG00000100030	1744.2	-0.173376	0.111931	-1.54895	0.121393	0.419868	FALSE
ENSG00000100031	297.59	0.343444	0.196246	1.75007	0.0801068	0.335827	FALSE
ENSG00000100034	1621.14	-0.410826	0.18561	-2.21338	0.0268713	0.173905	FALSE
ENSG00000100036	8.96164	-0.955322	0.599313	-1.59403	0.110929	0.401753	FALSE
ENSG00000100038	30.2765	0.0537109	0.265877	0.202015	0.839905	0.95339	FALSE
ENSG00000100055	3995.31	0.247938	0.137434	1.80405	0.0712235	0.315056	FALSE
ENSG00000100056	77.0284	0.588821	0.204789	2.87526	0.00403697	0.0472807	FALSE
ENSG00000100058	12.9486	-0.800877	0.35918	-2.22974	0.025765	0.169676	FALSE
ENSG00000100060	162.006	-0.155985	0.239984	-0.64998	0.515705	0.807453	FALSE
ENSG00000100068	47.308	-0.110405	0.252459	-0.437319	0.66188	0.883241	FALSE
ENSG00000100075	20.2295	0.5412	0.370128	1.4622	0.143687	0.458533	FALSE
ENSG00000100077	91.0197	-0.22694	0.191527	-1.1849	0.236058	0.583514	FALSE
ENSG00000100079	3.04804	0.0890248	0.894711	0.0995012	0.92074	0.978737	FALSE
ENSG00000100083	1065.26	0.795289	0.176821	4.4977	6.86922e-06	0.000337301	FALSE
ENSG00000100084	52.2418	-0.0405472	0.169929	-0.238613	0.811406	0.943057	FALSE
ENSG00000100092	273.247	0.172631	0.186067	0.927788	0.353517	0.694586	FALSE
ENSG00000100097	27.2415	-0.420308	0.410576	-1.0237	0.305975	0.650951	FALSE
ENSG00000100099	39.5193	0.244045	0.195799	1.24641	0.212615	0.55351	FALSE
ENSG00000100100	131.366	0.577132	0.213029	2.70917	0.0067451	0.0682672	FALSE
ENSG00000100104	7.64597	-0.742826	0.445378	-1.66786	0.0953444	0.371396	FALSE
ENSG00000100105	26.6626	-0.319324	0.300655	-1.06209	0.288193	0.63624	FALSE
ENSG00000100106	137.346	-0.0873854	0.140094	-0.623762	0.532784	0.818243	FALSE
ENSG00000100109	201.819	-0.203808	0.12677	-1.6077	0.1079	0.397015	FALSE
ENSG00000100124	17.3858	0.851299	0.294147	2.89413	0.00380217	0.045429	FALSE
ENSG00000100129	59.596	-0.501829	0.215984	-2.32346	0.0201547	0.143362	FALSE
ENSG00000100138	84.2937	0.26529	0.137277	1.93252	0.0532951	0.266004	FALSE
ENSG00000100139	52.5711	0.238827	0.24919	0.958411	0.337855	0.682979	FALSE
ENSG00000100147	68.7533	-0.281748	0.209805	-1.3429	0.179303	0.50807	FALSE
ENSG00000100150	84.8532	0.0821773	0.177407	0.463212	0.643212	0.874274	FALSE
ENSG00000100151	25.4671	0.042718	0.25975	0.164458	0.869371	0.961741	FALSE
ENSG00000100154	2.24376	1.16656	1.09721	1.0632	0.287692	0.635502	FALSE
ENSG00000100181	17.3958	0.201491	0.31317	0.643393	0.519969	0.809336	FALSE
ENSG00000100197	15.1029	0.355268	0.35564	0.998953	0.317818	0.663078	FALSE
ENSG00000100201	4187.5	-0.283377	0.0893996	-3.16978	0.00152556	0.0230459	FALSE
ENSG00000100207	495.017	0.196154	0.111342	1.76173	0.0781148	0.331932	FALSE
ENSG00000100209	2.5812	0.826141	0.805666	1.02541	0.305168	0.650239	FALSE
ENSG00000100211	3.66071	0.780723	0.709511	1.10037	0.271172	0.618517	FALSE
ENSG00000100216	17.2462	-0.0644783	0.298734	-0.215839	0.829114	0.949001	FALSE
ENSG00000100218	8.15278	-0.260521	0.468384	-0.556213	0.578065	0.842523	FALSE
ENSG00000100219	354.187	0.695395	0.263294	2.64113	0.00826289	0.0790061	FALSE
ENSG00000100220	10.6982	-0.381543	0.373512	-1.0215	0.307017	0.651529	FALSE
ENSG00000100221	2321.09	0.296197	0.192397	1.53951	0.123681	0.423833	FALSE
ENSG00000100225	98.4792	-0.443739	0.183023	-2.42449	0.0153298	0.119178	FALSE
ENSG00000100226	7621.68	0.333284	0.170766	1.9517	0.0509735	0.259939	FALSE
ENSG00000100227	196.235	0.0972714	0.147134	0.661107	0.508544	0.803764	FALSE
ENSG00000100228	34.1658	0.318334	0.225743	1.41016	0.158492	0.480989	FALSE
ENSG00000100239	328.945	0.0463803	0.159075	0.291563	0.770621	0.928356	FALSE
ENSG00000100241	587.977	0.21143	0.172561	1.22524	0.220483	0.564228	FALSE
ENSG00000100242	1350.58	-0.129208	0.155548	-0.83066	0.406166	0.735958	FALSE
ENSG00000100243	110.802	0.389385	0.145892	2.669	0.00760784	0.0745696	FALSE
ENSG00000100246	15.0066	0.0855943	0.366767	0.233375	0.81547	0.944607	FALSE
ENSG00000100258	193.78	0.496984	0.196779	2.52559	0.0115504	0.099277	FALSE
ENSG00000100263	5.0964	0.981419	0.575601	1.70503	0.0881882	0.354582	FALSE
ENSG00000100266	1639.08	-0.103237	0.12781	-0.80774	0.41924	0.744888	FALSE
ENSG00000100280	106.945	0.0961212	0.193097	0.497786	0.618635	0.86235	FALSE
ENSG00000100281	60.0455	0.0902401	0.211642	0.426381	0.66983	0.886299	FALSE
ENSG00000100284	2828.35	0.529473	0.169315	3.12716	0.00176506	0.0255155	FALSE
ENSG00000100290	7.80415	-0.0423531	0.429466	-0.0986181	0.921442	0.979123	FALSE
ENSG00000100292	108.649	0.239314	0.245412	0.975153	0.329484	0.675258	FALSE
ENSG00000100294	74.8272	0.162511	0.182659	0.889696	0.373629	0.710993	FALSE
ENSG00000100296	364.868	0.21841	0.119918	1.82133	0.0685564	0.307746	FALSE
ENSG00000100297	106.866	0.375335	0.176353	2.12832	0.0333106	0.19874	FALSE
ENSG00000100299	224.369	-0.0440064	0.239298	-0.183898	0.854094	0.957294	FALSE
ENSG00000100300	245.3	-1.15193	0.238163	-4.83674	1.31988e-06	8.23408e-05	TRUE
ENSG00000100304	26.3216	-0.440658	0.282873	-1.5578	0.119282	0.415588	FALSE
ENSG00000100307	247.092	0.502222	0.159614	3.14648	0.00165246	0.0244276	FALSE
ENSG00000100316	299.472	-0.0956884	0.300251	-0.318695	0.749958	0.920337	FALSE
ENSG00000100319	34.1917	-0.502538	0.188777	-2.66207	0.00776615	0.0757236	FALSE
ENSG00000100324	10.4726	-0.129788	0.430393	-0.301556	0.76299	0.925262	FALSE
ENSG00000100325	109.635	-0.0704	0.154487	-0.455702	0.648605	0.877137	FALSE
ENSG00000100330	2214.43	0.0316618	0.124542	0.254226	0.799321	0.939012	FALSE
ENSG00000100335	20.5018	-0.187369	0.301326	-0.621815	0.534063	0.818764	FALSE
ENSG00000100336	2.28616	-0.225134	0.791382	-0.284482	0.776041	0.930266	FALSE
ENSG00000100342	129.234	-0.461073	0.205117	-2.24785	0.0245855	0.164357	FALSE
ENSG00000100345	9169.54	0.163276	0.181667	0.898767	0.368777	0.707194	FALSE
ENSG00000100347	6.94428	0.803919	0.589609	1.36348	0.172732	0.499302	FALSE
ENSG00000100348	36.1093	0.495893	0.224504	2.20884	0.0271857	0.175188	FALSE
ENSG00000100351	18.4817	0.255608	0.405295	0.63067	0.528256	0.815018	FALSE
ENSG00000100353	145.94	-0.0432439	0.178114	-0.242788	0.80817	0.942091	FALSE
ENSG00000100354	1673.88	-0.0441766	0.101037	-0.437231	0.661944	0.883241	FALSE
ENSG00000100359	49.9557	-0.10945	0.26747	-0.409205	0.682389	0.891999	FALSE
ENSG00000100360	10.818	0.438976	0.456472	0.961673	0.336214	0.681109	FALSE
ENSG00000100364	94.9309	-0.143757	0.179107	-0.802633	0.422187	0.746952	FALSE
ENSG00000100365	1472.96	0.0434807	0.147503	0.294779	0.768163	0.9277	FALSE
ENSG00000100368	6249.18	0.195253	0.109528	1.78269	0.0746372	0.323775	FALSE
ENSG00000100372	7.64172	0.573229	0.393461	1.45689	0.145148	0.460012	FALSE
ENSG00000100376	151.571	-0.0533801	0.178061	-0.299785	0.764341	0.925927	FALSE
ENSG00000100380	41.8374	-0.284289	0.28361	-1.00239	0.316154	0.661328	FALSE
ENSG00000100385	32.5238	0.256036	0.340868	0.75113	0.452574	0.768991	FALSE
ENSG00000100387	23.9464	0.0504454	0.255504	0.197435	0.843487	0.954333	FALSE
ENSG00000100393	2458.94	0.292878	0.0944164	3.10198	0.00192229	0.0272703	FALSE
ENSG00000100395	19.6569	-0.18015	0.276939	-0.650504	0.515367	0.807048	FALSE
ENSG00000100401	31.1127	-0.213955	0.286874	-0.745816	0.455779	0.771045	FALSE
ENSG00000100403	20.7283	-0.0408381	0.307296	-0.132895	0.894276	0.969786	FALSE
ENSG00000100410	37.9844	-0.452123	0.260509	-1.73554	0.0826456	0.342512	FALSE
ENSG00000100412	101.741	0.131739	0.172101	0.765471	0.443991	0.763547	FALSE
ENSG00000100413	7.09898	1.0369	0.564817	1.83582	0.0663842	0.302817	FALSE
ENSG00000100416	31.4281	-0.294352	0.315812	-0.932047	0.351312	0.693063	FALSE
ENSG00000100417	27.6893	0.534224	0.285985	1.86802	0.06176	0.28971	FALSE
ENSG00000100418	129.195	-0.175113	0.19965	-0.877102	0.380431	0.716965	FALSE
ENSG00000100422	662.386	-0.71081	0.214821	-3.30886	0.000936782	0.015701	FALSE
ENSG00000100425	204.732	0.0534506	0.178967	0.298663	0.765197	0.926417	FALSE
ENSG00000100426	54.0435	0.300938	0.216738	1.38848	0.16499	0.489777	FALSE
ENSG00000100427	5.39839	-0.475571	0.529852	-0.897555	0.369423	0.707607	FALSE
ENSG00000100439	135.71	-0.0993901	0.153207	-0.648729	0.516514	0.807971	FALSE
ENSG00000100441	622.625	-0.123613	0.113777	-1.08645	0.277278	0.625271	FALSE
ENSG00000100442	19.6394	-0.473734	0.317766	-1.49082	0.136008	0.445132	FALSE
ENSG00000100445	12.5033	0.0984862	0.408978	0.24081	0.809702	0.942588	FALSE
ENSG00000100448	4.1704	-0.17646	0.619925	-0.284648	0.775914	0.930266	FALSE
ENSG00000100450	6.47057	-0.342011	0.581574	-0.588078	0.55648	0.83079	FALSE
ENSG00000100453	12.5589	0.0191283	0.528891	0.0361669	0.971149	0.99327	FALSE
ENSG00000100461	1171.65	0.0614139	0.0842961	0.728551	0.466277	0.777145	FALSE
ENSG00000100462	60.3332	-0.495942	0.199062	-2.49139	0.0127245	0.105901	FALSE
ENSG00000100478	13.9347	-0.344415	0.303651	-1.13425	0.256691	0.604574	FALSE
ENSG00000100479	2.52112	0.388697	0.684646	0.567735	0.570215	0.837613	FALSE
ENSG00000100483	174.218	-0.0752301	0.206799	-0.363784	0.716019	0.907363	FALSE
ENSG00000100485	1401.14	-0.252578	0.128412	-1.96694	0.04919	0.253693	FALSE
ENSG00000100490	3.8439	-0.673963	0.694506	-0.970421	0.331837	0.677599	FALSE
ENSG00000100503	2801.3	-0.0807283	0.107199	-0.75307	0.451408	0.768108	FALSE
ENSG00000100504	1542.78	-0.0276909	0.121217	-0.228441	0.819303	0.945749	FALSE
ENSG00000100505	23.953	0.440819	0.302315	1.45815	0.1448	0.45952	FALSE
ENSG00000100519	70.7834	-0.264735	0.155314	-1.70452	0.0882846	0.354676	FALSE
ENSG00000100522	2.19475	0.300961	0.856748	0.351283	0.725376	0.910728	FALSE
ENSG00000100523	91.7524	0.131034	0.180315	0.726696	0.467412	0.777675	FALSE
ENSG00000100528	25.616	-0.581152	0.248189	-2.34157	0.0192031	0.138463	FALSE
ENSG00000100532	24.0659	-0.0414086	0.287378	-0.144091	0.885428	0.966095	FALSE
ENSG00000100554	353.723	0.535754	0.196796	2.72238	0.00648133	0.0665265	FALSE
ENSG00000100564	12.6497	0.157187	0.316729	0.496281	0.619696	0.862723	FALSE
ENSG00000100567	36.5468	-0.340047	0.247891	-1.37176	0.170138	0.495593	FALSE
ENSG00000100568	49.8225	-0.443476	0.167788	-2.64307	0.0082157	0.0787198	FALSE
ENSG00000100577	5.57411	-0.00128854	0.508159	-0.00253571	0.997977	0.999613	FALSE
ENSG00000100578	58.0511	-0.135572	0.217527	-0.623243	0.533125	0.818563	FALSE
ENSG00000100580	121.291	-0.229053	0.161429	-1.41891	0.155925	0.478095	FALSE
ENSG00000100591	19.1806	-0.688854	0.287992	-2.39192	0.0167604	0.126389	FALSE
ENSG00000100592	11.6715	-0.273938	0.406712	-0.673543	0.500602	0.799838	FALSE
ENSG00000100596	307.011	-0.14833	0.128424	-1.155	0.248088	0.595815	FALSE
ENSG00000100599	1231.98	-0.0615395	0.155912	-0.394707	0.693059	0.896401	FALSE
ENSG00000100600	3.14987	-1.60542	0.605928	-2.64952	0.00806059	0.0777555	FALSE
ENSG00000100601	11.5843	-0.916697	0.374858	-2.44546	0.0144669	0.114875	FALSE
ENSG00000100603	119.793	-0.431519	0.145625	-2.96323	0.00304431	0.0384472	FALSE
ENSG00000100605	1468.69	0.234578	0.167562	1.39994	0.161531	0.485357	FALSE
ENSG00000100612	298.124	-1.22238	0.218955	-5.58279	2.3669e-08	2.55525e-06	TRUE
ENSG00000100614	756.261	-0.217386	0.137774	-1.57785	0.1146	0.406725	FALSE
ENSG00000100628	56.1972	0.193837	0.292079	0.663646	0.506917	0.803073	FALSE
ENSG00000100629	11.8581	-0.180879	0.350146	-0.516581	0.605449	0.856048	FALSE
ENSG00000100632	15.2014	0.0312531	0.408638	0.0764812	0.939036	0.984427	FALSE
ENSG00000100644	4001.49	0.225732	0.19149	1.17882	0.238469	0.58652	FALSE
ENSG00000100647	3688.79	0.239483	0.139491	1.71683	0.0860106	0.349601	FALSE
ENSG00000100650	1612.69	0.0586097	0.175821	0.333349	0.738871	0.91525	FALSE
ENSG00000100664	1433.89	0.0876105	0.120701	0.725847	0.467932	0.778115	FALSE
ENSG00000100697	953.465	-0.150902	0.102771	-1.46833	0.142015	0.456257	FALSE
ENSG00000100711	16.9004	0.10411	0.365059	0.285187	0.775501	0.930266	FALSE
ENSG00000100714	3.52382	-2.11716	0.79968	-2.6475	0.00810883	0.0779461	FALSE
ENSG00000100721	4.15997	-0.673979	0.672106	-1.00279	0.315963	0.661075	FALSE
ENSG00000100722	31.6107	-0.248323	0.210646	-1.17886	0.238454	0.58652	FALSE
ENSG00000100726	24.949	0.394646	0.380186	1.03803	0.299255	0.645038	FALSE
ENSG00000100731	3924.66	-0.0389757	0.158397	-0.246064	0.805633	0.941218	FALSE
ENSG00000100744	44.6117	-0.496113	0.201506	-2.46203	0.0138154	0.111682	FALSE
ENSG00000100749	36.9106	-0.221671	0.240644	-0.921158	0.356968	0.697757	FALSE
ENSG00000100764	84.9838	-0.670558	0.198983	-3.36993	0.000751871	0.0134331	FALSE
ENSG00000100767	6.92282	0.113364	0.45251	0.250522	0.802183	0.940091	FALSE
ENSG00000100784	748.948	-0.108416	0.158528	-0.683894	0.494042	0.795547	FALSE
ENSG00000100796	542.362	0.0431621	0.0985872	0.437806	0.661527	0.883139	FALSE
ENSG00000100802	23.4617	-0.230303	0.250705	-0.918619	0.358295	0.698867	FALSE
ENSG00000100804	2.89585	-0.672072	0.723357	-0.929101	0.352837	0.694181	FALSE
ENSG00000100811	314.618	-0.0756013	0.115136	-0.656624	0.511423	0.804829	FALSE
ENSG00000100813	622.966	0.166599	0.0887253	1.87769	0.0604232	0.285996	FALSE
ENSG00000100814	4.70187	-0.233326	0.645062	-0.361711	0.717568	0.907682	FALSE
ENSG00000100815	65.8857	-0.391204	0.194492	-2.01141	0.044282	0.23768	FALSE
ENSG00000100823	5.69045	-0.509878	0.549377	-0.928103	0.353354	0.694392	FALSE
ENSG00000100836	44.4124	-0.09019	0.274323	-0.328773	0.742327	0.917016	FALSE
ENSG00000100852	30.7449	0.0638255	0.247941	0.257423	0.796852	0.937959	FALSE
ENSG00000100865	78.6905	0.133113	0.158822	0.838126	0.40196	0.733133	FALSE
ENSG00000100883	209.063	0.791042	0.210652	3.75521	0.000173196	0.00451381	FALSE
ENSG00000100888	465.737	0.0849697	0.105737	0.803597	0.42163	0.746793	FALSE
ENSG00000100889	8.52488	-0.186225	0.436824	-0.426317	0.669877	0.886299	FALSE
ENSG00000100890	7.76925	0.105387	0.522476	0.201707	0.840146	0.95339	FALSE
ENSG00000100897	458.015	-0.0379977	0.137753	-0.275839	0.782671	0.932005	FALSE
ENSG00000100902	51.0371	-1.12713	0.387049	-2.91212	0.00358984	0.0433343	TRUE
ENSG00000100906	14243.9	0.950062	0.287377	3.30598	0.000946444	0.0158142	FALSE
ENSG00000100911	65.5251	-0.449918	0.201515	-2.23267	0.0255706	0.168646	FALSE
ENSG00000100916	7.31808	0.120998	0.41308	0.292917	0.769585	0.92804	FALSE
ENSG00000100918	559.521	0.34533	0.204952	1.68493	0.0920017	0.363371	FALSE
ENSG00000100926	8.88906	0.143565	0.471229	0.304662	0.760624	0.924778	FALSE
ENSG00000100934	107.798	-0.367066	0.147238	-2.49301	0.0126664	0.10556	FALSE
ENSG00000100938	368.79	-0.333985	0.110108	-3.03324	0.00241941	0.0325339	FALSE
ENSG00000100941	83.2456	-0.25976	0.199621	-1.30127	0.193167	0.530374	FALSE
ENSG00000100949	44.9611	0.988534	0.274535	3.60076	0.000317287	0.00714459	FALSE
ENSG00000100979	3.07496	0.171027	0.592732	0.288541	0.772933	0.929356	FALSE
ENSG00000100982	169.026	0.0195968	0.13891	0.141076	0.88781	0.967506	FALSE
ENSG00000100983	8.02653	-0.578244	0.446787	-1.29423	0.195587	0.533406	FALSE
ENSG00000100985	931.253	-0.187212	0.215972	-0.866837	0.386031	0.720207	FALSE
ENSG00000100991	595.519	0.0125486	0.108418	0.115743	0.907856	0.974483	FALSE
ENSG00000100994	56.4407	-0.0901066	0.213753	-0.421546	0.673357	0.88874	FALSE
ENSG00000100997	17.4062	-0.0467188	0.3258	-0.143397	0.885977	0.966624	FALSE
ENSG00000101017	6.64142	0.45593	0.477719	0.954388	0.339887	0.684701	FALSE
ENSG00000101019	5.92354	-0.202295	0.490141	-0.412728	0.679806	0.891494	FALSE
ENSG00000101040	135.763	0.0226586	0.163104	0.138921	0.889512	0.96833	FALSE
ENSG00000101052	14.826	-0.616641	0.322752	-1.91057	0.0560599	0.273332	FALSE
ENSG00000101079	64.6416	-0.339177	0.200488	-1.69176	0.0906916	0.360446	FALSE
ENSG00000101082	35.0988	0.121003	0.277423	0.436168	0.662715	0.883554	FALSE
ENSG00000101084	51.8506	-0.547715	0.333273	-1.64345	0.100291	0.3808	FALSE
ENSG00000101096	58.1115	0.376842	0.271871	1.38611	0.165714	0.490664	FALSE
ENSG00000101104	137.489	0.112921	0.170794	0.661156	0.508512	0.803764	FALSE
ENSG00000101109	4567.98	0.13447	0.117521	1.14422	0.252531	0.60091	FALSE
ENSG00000101126	447.071	-0.0117008	0.109571	-0.106788	0.914957	0.976575	FALSE
ENSG00000101132	2.49869	-1.52812	0.949475	-1.60944	0.107521	0.396198	FALSE
ENSG00000101138	185.313	-0.251772	0.187463	-1.34304	0.179258	0.508036	FALSE
ENSG00000101146	44.8494	-0.374047	0.207239	-1.80491	0.0710886	0.315021	FALSE
ENSG00000101150	3100.04	0.214684	0.155856	1.37745	0.168373	0.493163	FALSE
ENSG00000101152	1332.74	-0.211976	0.18147	-1.1681	0.242764	0.590596	FALSE
ENSG00000101158	14.2167	-0.081652	0.341014	-0.239439	0.810765	0.942877	FALSE
ENSG00000101160	270.742	-0.387511	0.183004	-2.1175	0.0342178	0.202379	FALSE
ENSG00000101161	170.805	0.030321	0.188903	0.160511	0.872479	0.963149	FALSE
ENSG00000101162	49.5357	-0.571787	0.368331	-1.55238	0.120572	0.418457	FALSE
ENSG00000101166	43.9623	-0.664906	0.22655	-2.93492	0.00333633	0.0408902	FALSE
ENSG00000101181	102.398	-0.609743	0.188929	-3.22737	0.00124936	0.0196727	FALSE
ENSG00000101182	151.986	0.0332033	0.147198	0.225569	0.821537	0.946123	FALSE
ENSG00000101187	15.7578	0.65593	0.436118	1.50402	0.132576	0.438999	FALSE
ENSG00000101189	20.6965	0.376931	0.265361	1.42045	0.155477	0.477512	FALSE
ENSG00000101190	18.9082	-0.298306	0.273696	-1.08992	0.275748	0.623599	FALSE
ENSG00000101191	241.943	-0.125057	0.174782	-0.715503	0.474298	0.781589	FALSE
ENSG00000101193	88.3137	-0.271289	0.166093	-1.63335	0.102395	0.386188	FALSE
ENSG00000101194	11.0231	0.253115	0.389537	0.649785	0.515831	0.807567	FALSE
ENSG00000101199	169.432	-0.107771	0.168831	-0.638341	0.523252	0.811019	FALSE
ENSG00000101203	5.98549	-0.0410718	0.703368	-0.0583931	0.953436	0.989052	FALSE
ENSG00000101213	2.21382	-0.876964	1.03609	-0.846418	0.39732	0.729369	FALSE
ENSG00000101216	172.95	0.229381	0.154644	1.48328	0.137999	0.449138	FALSE
ENSG00000101220	6.12591	-0.167079	0.492676	-0.339126	0.734515	0.913583	FALSE
ENSG00000101224	15.8882	0.100616	0.452599	0.222306	0.824076	0.94751	FALSE
ENSG00000101236	2388.38	0.0564043	0.166518	0.338727	0.734815	0.913583	FALSE
ENSG00000101246	80.3809	-0.209972	0.238922	-0.878831	0.379493	0.716269	FALSE
ENSG00000101247	9.55366	-0.470825	0.36919	-1.27529	0.202206	0.541803	FALSE
ENSG00000101255	96.6961	1.34043	0.320431	4.1832	2.87438e-05	0.00108034	TRUE
ENSG00000101265	7752.33	-0.17989	0.112263	-1.6024	0.109068	0.398518	FALSE
ENSG00000101266	50.4079	-0.504063	0.271612	-1.85582	0.0634796	0.294779	FALSE
ENSG00000101290	609.514	-0.0426782	0.122352	-0.348816	0.727227	0.910965	FALSE
ENSG00000101292	2.78294	-2.3552	0.675093	-3.4887	0.000485375	0.00976008	TRUE
ENSG00000101294	391.243	-0.0105414	0.170684	-0.0617598	0.950754	0.988213	FALSE
ENSG00000101307	809.436	-0.12557	0.155978	-0.805049	0.420792	0.746402	FALSE
ENSG00000101310	351.776	0.262449	0.178501	1.4703	0.141481	0.455504	FALSE
ENSG00000101331	2.41824	-0.530931	0.637593	-0.832712	0.405007	0.734919	FALSE
ENSG00000101335	3.17522	-0.289133	0.698616	-0.413865	0.678973	0.891358	FALSE
ENSG00000101336	3190.8	-0.061904	0.112233	-0.551569	0.581244	0.844725	FALSE
ENSG00000101337	297.411	0.388736	0.138706	2.80259	0.00506935	0.0556349	FALSE
ENSG00000101343	176.23	-0.356323	0.171059	-2.08304	0.0372475	0.213151	FALSE
ENSG00000101346	19.579	0.0528055	0.259797	0.203257	0.838934	0.952791	FALSE
ENSG00000101347	263.445	-0.232775	0.211028	-1.10305	0.270004	0.618248	FALSE
ENSG00000101350	110.993	0.090071	0.128577	0.700521	0.483602	0.788411	FALSE
ENSG00000101361	27.8786	0.456192	0.221265	2.06175	0.0392319	0.220446	FALSE
ENSG00000101363	22.9075	-0.317668	0.277558	-1.14451	0.252412	0.600816	FALSE
ENSG00000101365	49.5175	-0.12221	0.21952	-0.556715	0.577722	0.842426	FALSE
ENSG00000101367	463.846	-0.315371	0.179022	-1.76163	0.0781311	0.331932	FALSE
ENSG00000101384	142.227	-0.113343	0.196095	-0.577998	0.563265	0.834916	FALSE
ENSG00000101391	13.3558	-0.198743	0.332445	-0.59782	0.54996	0.826359	FALSE
ENSG00000101407	56.3246	-0.253653	0.163537	-1.55104	0.120892	0.419051	FALSE
ENSG00000101413	133.244	0.288596	0.124417	2.31958	0.0203634	0.144307	FALSE
ENSG00000101417	3.20182	1.08191	0.705164	1.53427	0.124964	0.425806	FALSE
ENSG00000101421	331.418	0.396622	0.185913	2.13338	0.0328938	0.197052	FALSE
ENSG00000101425	40.1662	-0.0441604	0.292412	-0.151021	0.879959	0.965091	FALSE
ENSG00000101439	170.049	0.0159252	0.300942	0.0529179	0.957797	0.990314	FALSE
ENSG00000101442	6.2152	0.774611	0.447783	1.72988	0.0836515	0.34424	FALSE
ENSG00000101444	8.46993	0.453714	0.453462	1.00056	0.317041	0.662094	FALSE
ENSG00000101445	112.286	0.212585	0.304983	0.697039	0.485778	0.790181	FALSE
ENSG00000101452	12.1056	0.189559	0.426141	0.444826	0.656445	0.881447	FALSE
ENSG00000101457	205.163	-0.117105	0.117106	-0.999991	0.317315	0.66233	FALSE
ENSG00000101460	246.805	0.880256	0.254718	3.45581	0.000548638	0.0106523	FALSE
ENSG00000101464	4.71279	-0.911472	0.636994	-1.4309	0.15246	0.473472	FALSE
ENSG00000101473	32.6235	0.00680971	0.272516	0.0249883	0.980064	0.994568	FALSE
ENSG00000101474	605.075	-0.369499	0.138473	-2.66838	0.00762185	0.0746583	FALSE
ENSG00000101493	1079.85	0.204169	0.174859	1.16762	0.24296	0.590694	FALSE
ENSG00000101544	221.304	0.435196	0.164707	2.64224	0.00823597	0.0787982	FALSE
ENSG00000101557	26.6413	-0.297516	0.264485	-1.12489	0.260635	0.608425	FALSE
ENSG00000101558	580.61	-0.120865	0.103619	-1.16643	0.243439	0.591199	FALSE
ENSG00000101574	37.841	-0.702347	0.231046	-3.03986	0.00236689	0.0319122	FALSE
ENSG00000101577	1092.64	0.0474674	0.0801278	0.592396	0.553585	0.828745	FALSE
ENSG00000101596	14236	-0.0649181	0.14706	-0.44144	0.658894	0.882007	FALSE
ENSG00000101605	20.2958	-0.00123322	0.248744	-0.00495778	0.996044	0.999535	FALSE
ENSG00000101608	761.371	-0.465123	0.134067	-3.46933	0.000521751	0.0102744	FALSE
ENSG00000101624	2.25287	0.0469761	0.718774	0.0653559	0.947891	0.987522	FALSE
ENSG00000101639	245.772	0.0631336	0.140532	0.449246	0.653254	0.879363	FALSE
ENSG00000101654	150.063	0.592642	0.175541	3.37609	0.000735242	0.0132017	FALSE
ENSG00000101665	81.9317	-0.486558	0.392271	-1.24036	0.214841	0.556459	FALSE
ENSG00000101695	45.8555	0.322763	0.296294	1.08934	0.276006	0.623902	FALSE
ENSG00000101745	1023.11	0.0617505	0.156738	0.393972	0.693602	0.896798	FALSE
ENSG00000101751	57.4707	-0.321023	0.199161	-1.61188	0.106989	0.395193	FALSE
ENSG00000101752	211.145	-0.111281	0.12963	-0.858452	0.390643	0.724725	FALSE
ENSG00000101773	55.8682	0.682599	0.260024	2.62513	0.00866149	0.0812774	FALSE
ENSG00000101782	326.592	-0.366593	0.100408	-3.65105	0.000261169	0.00614453	FALSE
ENSG00000101811	2.97088	0.38724	0.752028	0.514928	0.606604	0.856329	FALSE
ENSG00000101843	15.3525	-0.983161	0.357481	-2.75025	0.00595496	0.062818	FALSE
ENSG00000101844	11.0406	0.097669	0.340758	0.286623	0.774401	0.930014	FALSE
ENSG00000101846	24.3918	-0.717908	0.25087	-2.86167	0.00421417	0.048597	FALSE
ENSG00000101849	772.315	0.145738	0.111823	1.30329	0.192474	0.529476	FALSE
ENSG00000101856	11.6068	-0.761192	0.380226	-2.00195	0.0452905	0.240997	FALSE
ENSG00000101868	27.1057	0.712562	0.258945	2.75179	0.00592704	0.0625693	FALSE
ENSG00000101882	42.4145	-0.242684	0.200608	-1.20974	0.226377	0.570044	FALSE
ENSG00000101888	8.16057	-1.11013	0.454601	-2.44199	0.0146065	0.115742	FALSE
ENSG00000101898	6.8227	0.162578	0.480254	0.338525	0.734968	0.913592	FALSE
ENSG00000101901	144.539	0.0433484	0.21558	0.201078	0.840638	0.953446	FALSE
ENSG00000101911	9.37197	-0.894421	0.402398	-2.22273	0.0262343	0.171375	FALSE
ENSG00000101916	808.034	-0.0307927	0.198158	-0.155395	0.87651	0.964522	FALSE
ENSG00000101928	19.7297	-0.326176	0.277311	-1.17621	0.239511	0.58739	FALSE
ENSG00000101935	10.0882	0.118146	0.411349	0.287216	0.773947	0.929804	FALSE
ENSG00000101940	140.139	0.117204	0.161133	0.727377	0.466995	0.77765	FALSE
ENSG00000101945	10.1251	0.318773	0.344675	0.924851	0.355043	0.696004	FALSE
ENSG00000101966	236.168	-0.232615	0.12954	-1.7957	0.0725426	0.31801	FALSE
ENSG00000101972	1452.04	0.0882932	0.135073	0.653672	0.513323	0.805534	FALSE
ENSG00000101974	114.394	0.0426133	0.13693	0.311205	0.755645	0.923093	FALSE
ENSG00000101977	2.87082	0.940358	0.580248	1.62062	0.1051	0.391503	FALSE
ENSG00000101986	75.7111	0.0629914	0.177705	0.354471	0.722986	0.909754	FALSE
ENSG00000101997	18.3657	0.490211	0.298018	1.64491	0.0999892	0.380267	FALSE
ENSG00000102003	3.00447	-0.883802	0.596398	-1.4819	0.138367	0.449951	FALSE
ENSG00000102007	203.011	-0.349039	0.189971	-1.83732	0.0661621	0.302166	FALSE
ENSG00000102010	50.1642	-0.901774	0.308322	-2.92478	0.00344703	0.0419431	FALSE
ENSG00000102030	33.31	-0.210769	0.318493	-0.66177	0.508119	0.803764	FALSE
ENSG00000102032	91.0407	0.485604	0.256818	1.89084	0.0586452	0.281164	FALSE
ENSG00000102034	657.424	-0.500689	0.192596	-2.59968	0.00933107	0.0857197	FALSE
ENSG00000102054	75.3941	-0.0503267	0.164095	-0.306692	0.759078	0.924208	FALSE
ENSG00000102057	27.3024	0.51715	0.26945	1.91928	0.0549484	0.270167	FALSE
ENSG00000102078	20.0847	0.125847	0.28543	0.440902	0.659284	0.882051	FALSE
ENSG00000102081	293.089	-0.0521858	0.148613	-0.351151	0.725475	0.910778	FALSE
ENSG00000102096	1264.25	-0.209253	0.180598	-1.15867	0.246592	0.594115	FALSE
ENSG00000102100	167.311	0.207386	0.307484	0.674463	0.500017	0.799418	FALSE
ENSG00000102103	41.5256	0.459768	0.219801	2.09174	0.0364614	0.210872	FALSE
ENSG00000102119	474.929	1.13803	0.157868	7.20872	5.64792e-13	1.86897e-10	TRUE
ENSG00000102125	96.9961	-0.267268	0.171773	-1.55593	0.119724	0.416568	FALSE
ENSG00000102144	1912.99	-0.0668683	0.0783363	-0.853606	0.393324	0.726561	FALSE
ENSG00000102145	16.7415	0.136518	0.411749	0.331557	0.740223	0.916221	FALSE
ENSG00000102158	272.091	-0.105437	0.153468	-0.687029	0.492064	0.794717	FALSE
ENSG00000102172	61.0772	0.373183	0.226809	1.64536	0.0998951	0.380151	FALSE
ENSG00000102174	7.10337	0.429342	0.507867	0.845381	0.397898	0.729648	FALSE
ENSG00000102178	17.4905	-0.489363	0.267242	-1.83116	0.0670763	0.304422	FALSE
ENSG00000102181	19.0008	0.124165	0.260327	0.476958	0.633392	0.86933	FALSE
ENSG00000102189	42.0208	0.0632391	0.239132	0.264453	0.791431	0.93639	FALSE
ENSG00000102218	587.267	-0.260823	0.137346	-1.89902	0.057562	0.277281	FALSE
ENSG00000102225	408.766	0.487106	0.134824	3.61291	0.000302785	0.00686884	FALSE
ENSG00000102226	58.2559	0.151514	0.201583	0.751624	0.452277	0.768967	FALSE
ENSG00000102241	18.9958	-0.565003	0.326334	-1.73136	0.0833872	0.343989	FALSE
ENSG00000102265	265.23	-0.0311203	0.255164	-0.121962	0.902929	0.972848	FALSE
ENSG00000102312	7.17059	0.191801	0.424319	0.452021	0.651254	0.878068	FALSE
ENSG00000102316	25.865	-0.107233	0.279182	-0.384097	0.700907	0.900077	FALSE
ENSG00000102317	230.886	0.216006	0.13872	1.55713	0.119439	0.415946	FALSE
ENSG00000102390	3.13244	-0.438814	0.588531	-0.745609	0.455904	0.771132	FALSE
ENSG00000102393	481.527	0.65252	0.222658	2.93059	0.00338314	0.0412977	FALSE
ENSG00000102401	84.4234	0.269328	0.211701	1.27221	0.203299	0.5432	FALSE
ENSG00000102409	5.49274	-0.298087	0.508088	-0.586683	0.557417	0.831373	FALSE
ENSG00000102445	4675.8	0.358764	0.246922	1.45294	0.146239	0.462034	FALSE
ENSG00000102471	8.70721	-0.0784698	0.433454	-0.181034	0.856341	0.957883	FALSE
ENSG00000102524	336.005	-0.346173	0.152795	-2.26561	0.0234755	0.159671	FALSE
ENSG00000102531	334.117	-0.00728635	0.217796	-0.0334549	0.973312	0.994012	FALSE
ENSG00000102543	252.016	-0.104195	0.256902	-0.405581	0.68505	0.892702	FALSE
ENSG00000102547	15.5772	0.234408	0.259483	0.903366	0.366332	0.705672	FALSE
ENSG00000102554	51.1632	0.479018	0.254219	1.88427	0.0595285	0.283524	FALSE
ENSG00000102572	509.178	-0.0198491	0.197887	-0.100305	0.920102	0.978263	FALSE
ENSG00000102575	15.1841	-0.42651	0.348021	-1.22553	0.220375	0.56417	FALSE
ENSG00000102580	989.276	-0.1101	0.126769	-0.868507	0.385117	0.719118	FALSE
ENSG00000102595	10.1252	-0.38615	0.398608	-0.968748	0.332671	0.678137	FALSE
ENSG00000102606	155.545	0.156185	0.111555	1.40007	0.161491	0.485334	FALSE
ENSG00000102699	708.834	-0.358732	0.16164	-2.21933	0.0264646	0.172082	FALSE
ENSG00000102710	225.567	-0.159997	0.143704	-1.11337	0.265548	0.614712	FALSE
ENSG00000102738	7.82477	-0.380934	0.435857	-0.873988	0.382125	0.717981	FALSE
ENSG00000102753	51.725	-0.0903976	0.180615	-0.500498	0.616725	0.861571	FALSE
ENSG00000102755	180.341	0.504619	0.312376	1.61542	0.10622	0.393487	FALSE
ENSG00000102760	62.0033	0.53605	0.29594	1.81135	0.0700873	0.312956	FALSE
ENSG00000102763	22.2786	0.0215854	0.284306	0.0759231	0.93948	0.984427	FALSE
ENSG00000102780	11.4911	0.088125	0.384377	0.229267	0.818662	0.945593	FALSE
ENSG00000102781	4.59001	-1.33163	0.670867	-1.98494	0.0471514	0.247411	FALSE
ENSG00000102786	1073.35	0.183588	0.297016	0.618108	0.536504	0.820194	FALSE
ENSG00000102794	16.055	0.692758	0.750189	0.923445	0.355776	0.696589	FALSE
ENSG00000102796	118.592	0.275999	0.23346	1.18221	0.237123	0.584911	FALSE
ENSG00000102804	37.7365	0.407135	0.220383	1.8474	0.0646896	0.298067	FALSE
ENSG00000102805	15.195	-0.532605	0.306193	-1.73944	0.0819575	0.340758	FALSE
ENSG00000102837	10.1438	-1.57266	0.483927	-3.24978	0.00115493	0.0185057	TRUE
ENSG00000102854	2.72556	0.85489	0.915099	0.934205	0.350198	0.692327	FALSE
ENSG00000102858	976.527	0.315761	0.145646	2.16801	0.0301583	0.186689	FALSE
ENSG00000102870	4.12572	-1.06631	0.632379	-1.68619	0.0917587	0.362887	FALSE
ENSG00000102871	63.8034	-0.582376	0.3455	-1.68561	0.0918717	0.363239	FALSE
ENSG00000102878	3.38407	0.516471	0.69548	0.742612	0.457717	0.771751	FALSE
ENSG00000102879	3542.24	0.00409035	0.174116	0.0234921	0.981258	0.994719	FALSE
ENSG00000102882	159.976	0.516689	0.190573	2.71123	0.00670336	0.0679351	FALSE
ENSG00000102886	27.8449	0.618808	0.286354	2.16099	0.0306959	0.189018	FALSE
ENSG00000102890	14.9385	-0.688804	0.352865	-1.95203	0.0509344	0.259827	FALSE
ENSG00000102893	159.324	-0.271429	0.152211	-1.78324	0.0745473	0.323754	FALSE
ENSG00000102897	158.038	0.361171	0.151497	2.38401	0.0171253	0.128099	FALSE
ENSG00000102898	10.1895	0.0759041	0.435931	0.17412	0.861772	0.95919	FALSE
ENSG00000102900	56.4095	0.0308215	0.211017	0.146061	0.883873	0.965816	FALSE
ENSG00000102901	23.9765	0.189462	0.320324	0.591469	0.554206	0.829266	FALSE
ENSG00000102908	1110.66	0.141897	0.148001	0.958762	0.337679	0.682804	FALSE
ENSG00000102910	178.111	0.283288	0.121511	2.33137	0.0197338	0.141333	FALSE
ENSG00000102921	2068.86	-0.246273	0.252135	-0.976753	0.328692	0.673899	FALSE
ENSG00000102931	26.46	-0.0432302	0.271805	-0.159049	0.87363	0.963506	FALSE
ENSG00000102974	88.0152	-0.191942	0.218516	-0.878389	0.379733	0.716269	FALSE
ENSG00000102977	30.9002	0.394358	0.268085	1.47102	0.141286	0.455167	FALSE
ENSG00000102978	103.623	-0.277443	0.177791	-1.56051	0.11864	0.414335	FALSE
ENSG00000102981	9.82344	-0.90875	0.436457	-2.08211	0.0373328	0.213214	FALSE
ENSG00000102984	18.4436	0.141679	0.289937	0.488655	0.625086	0.865989	FALSE
ENSG00000102996	3.07807	-0.470186	0.86826	-0.541527	0.588145	0.847302	FALSE
ENSG00000103005	370.931	-0.199695	0.184909	-1.07996	0.280158	0.628454	FALSE
ENSG00000103018	19.1355	-0.346877	0.283606	-1.22309	0.221294	0.565025	FALSE
ENSG00000103024	9.9141	0.734115	0.417867	1.75682	0.0789491	0.333947	FALSE
ENSG00000103035	86.9241	-0.29589	0.171102	-1.72932	0.0837516	0.344466	FALSE
ENSG00000103037	3.81599	0.262186	0.58334	0.449456	0.653103	0.879314	FALSE
ENSG00000103042	3.98555	0.997425	0.639012	1.56089	0.118551	0.414335	FALSE
ENSG00000103043	45.0286	0.602266	0.232264	2.59302	0.00951372	0.0866987	FALSE
ENSG00000103047	13.6399	0.326484	0.35353	0.923498	0.355748	0.696589	FALSE
ENSG00000103051	49.2521	-0.0522553	0.220316	-0.237184	0.812514	0.943432	FALSE
ENSG00000103056	200.247	0.616513	0.387388	1.59146	0.111505	0.402022	FALSE
ENSG00000103061	39.1049	-0.761099	0.266434	-2.85662	0.00428184	0.0491911	FALSE
ENSG00000103064	58.5176	-0.100821	0.176209	-0.572165	0.56721	0.836438	FALSE
ENSG00000103066	16.4626	0.34397	0.323213	1.06422	0.287228	0.635189	FALSE
ENSG00000103091	50.6697	0.0536313	0.165291	0.324465	0.745586	0.918154	FALSE
ENSG00000103111	310.355	0.37767	0.123285	3.0634	0.00218837	0.0300637	FALSE
ENSG00000103121	41.3959	-0.108274	0.206395	-0.524595	0.599865	0.853075	FALSE
ENSG00000103126	266.839	0.0510225	0.165921	0.30751	0.758455	0.924208	FALSE
ENSG00000103145	2.91202	0.330397	0.778634	0.424329	0.671326	0.887445	FALSE
ENSG00000103148	4.09058	0.074488	0.573659	0.129847	0.896687	0.970613	FALSE
ENSG00000103150	32.9477	0.128162	0.30503	0.42016	0.674368	0.889381	FALSE
ENSG00000103152	18.5572	-0.0609131	0.405596	-0.150182	0.880621	0.965209	FALSE
ENSG00000103154	99.0236	-0.355115	0.248452	-1.42931	0.152916	0.473878	FALSE
ENSG00000103160	42.6617	0.0342293	0.195972	0.174664	0.861344	0.95919	FALSE
ENSG00000103168	66.1949	0.291325	0.196178	1.485	0.137544	0.448615	FALSE
ENSG00000103174	6.66653	0.207423	0.494771	0.419232	0.675047	0.889509	FALSE
ENSG00000103187	2628.36	-0.137928	0.132013	-1.04481	0.296112	0.641626	FALSE
ENSG00000103194	642.68	-0.424819	0.184071	-2.30791	0.021004	0.14712	FALSE
ENSG00000103196	880.959	-0.291315	0.1575	-1.84961	0.0643691	0.297491	FALSE
[truncated: 13,223 more rows]

## Sheet: PMN_1h_vs_PMN_0h_unfiltered_deg
ID	baseMean	log2FoldChange	lfcSE	stat	pvalue	padj	Significant
ENSG00000000419	72.0346	-0.0440073	0.21843	-0.201471	0.840331	0.924122	FALSE
ENSG00000000457	47.9145	-0.846835	0.194923	-4.34446	1.3962e-05	0.000199819	FALSE
ENSG00000000460	13.9343	-0.953756	0.321437	-2.96717	0.00300556	0.0180509	FALSE
ENSG00000000938	3650.34	0.782348	0.144735	5.4054	6.46641e-08	1.84156e-06	FALSE
ENSG00000001036	13.0012	-0.168236	0.373945	-0.449895	0.652786	0.819171	FALSE
ENSG00000001084	17.8229	0.0358529	0.281177	0.12751	0.898537	0.953568	FALSE
ENSG00000001167	445.276	-0.198337	0.117137	-1.6932	0.0904172	0.242297	FALSE
ENSG00000001461	15.605	-0.284849	0.314895	-0.904582	0.365687	0.595264	FALSE
ENSG00000001497	11.1088	-0.215935	0.373797	-0.57768	0.56348	0.759124	FALSE
ENSG00000001561	6.82905	0.208101	0.426834	0.487545	0.625873	0.802864	FALSE
ENSG00000001617	6.45953	1.50082	0.498591	3.01013	0.00261134	0.0160347	TRUE
ENSG00000001629	88.8416	-0.129636	0.127618	-1.01581	0.30972	0.541236	FALSE
ENSG00000001630	4.36698	-0.431955	0.797888	-0.541374	0.58825	0.777322	FALSE
ENSG00000001631	42.5057	-0.368238	0.225125	-1.63571	0.101901	0.262493	FALSE
ENSG00000002016	5.47988	-0.799509	0.518214	-1.54282	0.122875	0.298414	FALSE
ENSG00000002330	30.6637	0.0443987	0.226238	0.196248	0.844416	0.925952	FALSE
ENSG00000002549	75.4597	-0.440145	0.222885	-1.97476	0.0482955	0.154658	FALSE
ENSG00000002586	28.9698	0.300435	0.343161	0.875493	0.381306	0.610523	FALSE
ENSG00000002726	3.78807	-0.316795	0.824328	-0.384307	0.700751	0.849651	FALSE
ENSG00000002822	59.8767	-0.352588	0.278625	-1.26546	0.205707	0.419839	FALSE
ENSG00000002834	2050.4	0.363539	0.104669	3.47321	0.00051427	0.00417406	FALSE
ENSG00000002919	145.183	-1.04818	0.195701	-5.35605	8.50599e-08	2.3351e-06	TRUE
ENSG00000002933	5.4969	0.472353	0.568307	0.831159	0.405884	0.631689	FALSE
ENSG00000003056	101.287	0.153025	0.231133	0.662064	0.50793	0.7159	FALSE
ENSG00000003096	1.71126	-0.379107	1.17613	-0.322334	0.747199	0.874952	FALSE
ENSG00000003137	7.08205	-0.986643	0.587072	-1.68062	0.0928376	0.246627	FALSE
ENSG00000003147	8.65296	-0.507598	0.329044	-1.54265	0.122917	0.298433	FALSE
ENSG00000003393	73.0733	-0.525535	0.149836	-3.5074	0.000452514	0.00375815	FALSE
ENSG00000003400	91.1681	-0.675368	0.181074	-3.72979	0.000191643	0.00181646	FALSE
ENSG00000003402	6226.15	-0.21087	0.117851	-1.78929	0.0735681	0.209445	FALSE
ENSG00000003436	2.32119	1.6283	0.742776	2.19219	0.0283659	0.104597	FALSE
ENSG00000003509	31.7101	-0.0208794	0.224858	-0.0928562	0.926018	0.965992	FALSE
ENSG00000003756	868.074	0.0247697	0.125581	0.197241	0.843639	0.925841	FALSE
ENSG00000004059	156.396	-0.310752	0.203273	-1.52874	0.126329	0.303796	FALSE
ENSG00000004139	20.1534	-0.870381	0.238976	-3.64212	0.0002704	0.00244177	FALSE
ENSG00000004142	47.0382	-0.463041	0.227243	-2.03765	0.0415852	0.138072	FALSE
ENSG00000004399	41.0878	-0.044048	0.36198	-0.121686	0.903147	0.955661	FALSE
ENSG00000004455	258.996	1.36436	0.210571	6.47933	9.21282e-11	5.29705e-09	TRUE
ENSG00000004468	24.7737	-0.351048	0.249303	-1.40812	0.159096	0.35488	FALSE
ENSG00000004478	12.9483	0.452694	0.327188	1.38359	0.166484	0.365852	FALSE
ENSG00000004487	21.8074	0.0829922	0.330778	0.2509	0.801891	0.905451	FALSE
ENSG00000004534	151.032	-0.277771	0.105068	-2.64374	0.00819968	0.0405764	FALSE
ENSG00000004660	251.176	0.654969	0.240244	2.72626	0.00640563	0.0331552	FALSE
ENSG00000004700	56.3296	-0.123469	0.232141	-0.53187	0.594816	0.781118	FALSE
ENSG00000004766	16.0311	-0.567049	0.326308	-1.73778	0.0822504	0.226923	FALSE
ENSG00000004777	15.2247	-0.0283556	0.373839	-0.0758496	0.939539	0.972986	FALSE
ENSG00000004779	6.98029	0.227618	0.533907	0.426325	0.669871	0.830303	FALSE
ENSG00000004799	29.4306	-2.16102	0.493056	-4.38291	1.17105e-05	0.000172243	TRUE
ENSG00000004809	1.78313	-0.249065	0.915845	-0.271951	0.785659	0.895997	FALSE
ENSG00000004838	4.55115	-0.111441	0.601745	-0.185197	0.853075	0.929893	FALSE
ENSG00000004864	124.012	1.30351	0.254004	5.13184	2.86927e-07	6.73071e-06	TRUE
ENSG00000004866	3.24337	-0.332465	0.539928	-0.615758	0.538054	0.739952	FALSE
ENSG00000004897	97.9752	-0.577773	0.187551	-3.08061	0.00206576	0.013227	FALSE
ENSG00000004961	11.0958	0.258683	0.360028	0.718508	0.472444	0.686967	FALSE
ENSG00000004975	38.373	0.363138	0.283735	1.27985	0.200598	0.413176	FALSE
ENSG00000005007	643.802	-0.496215	0.198862	-2.49527	0.0125862	0.0565176	FALSE
ENSG00000005020	838.016	-0.109458	0.134313	-0.814947	0.415103	0.639254	FALSE
ENSG00000005022	41.7655	0.135083	0.318841	0.423668	0.671808	0.831493	FALSE
ENSG00000005059	15.2231	0.733946	0.532293	1.37884	0.167944	0.368076	FALSE
ENSG00000005075	38.1947	0.0391555	0.24532	0.15961	0.873189	0.940359	FALSE
ENSG00000005100	11.7611	-0.553667	0.384835	-1.43871	0.150232	0.341169	FALSE
ENSG00000005156	47.1573	0.0943972	0.196726	0.47984	0.631341	0.805725	FALSE
ENSG00000005175	80.7486	-0.733209	0.165523	-4.42966	9.43818e-06	0.000144105	FALSE
ENSG00000005187	43.8286	0.176491	0.473032	0.373106	0.709069	0.854486	FALSE
ENSG00000005189	2.40881	-0.211113	0.790432	-0.267085	0.789403	0.898087	FALSE
ENSG00000005194	14.9016	-0.264635	0.373822	-0.707917	0.478997	0.692031	FALSE
ENSG00000005206	53.1299	-0.221945	0.25249	-0.879024	0.379388	0.608828	FALSE
ENSG00000005238	520.672	0.567142	0.178867	3.17074	0.0015205	0.0102012	FALSE
ENSG00000005249	20.2773	-0.369466	0.413015	-0.894559	0.371023	0.601508	FALSE
ENSG00000005302	246.762	-0.113721	0.168529	-0.674786	0.499812	0.708954	FALSE
ENSG00000005339	2637.01	0.0215057	0.120454	0.178538	0.8583	0.932533	FALSE
ENSG00000005379	669.695	0.498695	0.357234	1.39599	0.162718	0.360097	FALSE
ENSG00000005381	32.3947	0.716908	0.382988	1.87188	0.0612233	0.184219	FALSE
ENSG00000005436	4.30505	-0.616324	0.500244	-1.23205	0.217931	0.434489	FALSE
ENSG00000005469	4.25333	-0.35931	0.50825	-0.706954	0.479595	0.692463	FALSE
ENSG00000005471	1.77214	-0.174592	0.817201	-0.213647	0.830823	0.920042	FALSE
ENSG00000005483	1573.68	0.608652	0.203566	2.98994	0.0027903	0.0169437	FALSE
ENSG00000005486	146.789	0.223132	0.176514	1.2641	0.206194	0.420458	FALSE
ENSG00000005700	24.8773	-0.154959	0.341357	-0.45395	0.649865	0.817234	FALSE
ENSG00000005801	11.7405	0.153776	0.289714	0.530785	0.595568	0.781231	FALSE
ENSG00000005810	846.276	-0.0633057	0.112107	-0.564689	0.572286	0.766324	FALSE
ENSG00000005812	259.763	0.0475048	0.188727	0.251712	0.801263	0.905451	FALSE
ENSG00000005844	1144.77	-0.305753	0.107412	-2.84655	0.00441955	0.0246977	FALSE
ENSG00000005882	3.88042	-0.892097	0.588189	-1.51668	0.129347	0.308694	FALSE
ENSG00000005889	409.076	0.141848	0.0919589	1.54252	0.122948	0.298457	FALSE
ENSG00000005893	1252.48	0.176467	0.160664	1.09836	0.272047	0.500733	FALSE
ENSG00000005961	22.8497	0.421282	0.321602	1.30995	0.190213	0.398708	FALSE
ENSG00000006007	163.072	-0.375679	0.147241	-2.55145	0.0107276	0.0501006	FALSE
ENSG00000006015	38.0215	-0.132216	0.309649	-0.426985	0.66939	0.830127	FALSE
ENSG00000006025	13.6464	-0.130121	0.353415	-0.368183	0.712737	0.855728	FALSE
ENSG00000006062	109.286	-0.458557	0.220499	-2.07964	0.037559	0.12819	FALSE
ENSG00000006125	680.679	0.812776	0.164149	4.95145	7.36641e-07	1.55899e-05	FALSE
ENSG00000006194	287.974	-0.261826	0.157576	-1.66159	0.0965945	0.253616	FALSE
ENSG00000006282	7.73296	-0.0629677	0.41112	-0.153161	0.878271	0.943324	FALSE
ENSG00000006327	100.247	3.24059	0.41014	7.90119	2.76255e-15	5.28225e-13	TRUE
ENSG00000006432	10.3274	0.985593	0.451431	2.18326	0.0290164	0.106292	FALSE
ENSG00000006451	16.7254	0.280758	0.314236	0.893463	0.371609	0.602044	FALSE
ENSG00000006459	923.616	-0.62421	0.156891	-3.97863	6.93137e-05	0.00077537	FALSE
ENSG00000006530	5.83982	-0.169797	0.458669	-0.370196	0.711237	0.855195	FALSE
ENSG00000006534	83.7821	-0.389753	0.227591	-1.71251	0.0868019	0.235384	FALSE
ENSG00000006555	11.8582	-0.905418	0.396478	-2.28365	0.0223919	0.0873577	FALSE
ENSG00000006576	70.9747	-0.312775	0.209964	-1.48966	0.136314	0.319763	FALSE
ENSG00000006607	52.7294	0.526086	0.166282	3.16381	0.0015572	0.0104049	FALSE
ENSG00000006625	3.38001	0.89519	0.796366	1.12409	0.260973	0.488552	FALSE
ENSG00000006634	26.9971	0.411149	0.256783	1.60115	0.109343	0.275307	FALSE
ENSG00000006652	7784.19	-0.434897	0.231994	-1.8746	0.0608472	0.183318	FALSE
ENSG00000006695	2.5643	0.157314	0.687045	0.228971	0.818891	0.913992	FALSE
ENSG00000006712	192.603	-0.490173	0.167367	-2.92873	0.00340347	0.0201391	FALSE
ENSG00000006715	251.183	-0.459297	0.147495	-3.11398	0.00184579	0.012035	FALSE
ENSG00000006744	21.3427	-0.941702	0.250644	-3.75713	0.00017187	0.00165084	FALSE
ENSG00000006756	36.259	0.0420587	0.221418	0.189951	0.849347	0.92805	FALSE
ENSG00000006831	277.113	1.23305	0.174943	7.04825	1.81185e-12	1.61049e-10	TRUE
ENSG00000007047	54.9694	-0.113924	0.190228	-0.598879	0.549253	0.749082	FALSE
ENSG00000007080	4.89904	0.0115503	0.538239	0.0214594	0.982879	0.992658	FALSE
ENSG00000007129	16.479	0.618615	0.315917	1.95815	0.0502119	0.159583	FALSE
ENSG00000007168	830.34	0.728278	0.136379	5.34009	9.29016e-08	2.50438e-06	FALSE
ENSG00000007202	704.295	-0.0459778	0.082028	-0.560514	0.575129	0.768069	FALSE
ENSG00000007237	1042.89	-0.203429	0.121345	-1.67645	0.0936502	0.248065	FALSE
ENSG00000007255	3.01835	0.147412	0.634901	0.232182	0.816397	0.912349	FALSE
ENSG00000007264	12.3607	0.686008	0.407349	1.68408	0.0921662	0.245399	FALSE
ENSG00000007312	7.29261	0.121156	0.506081	0.2394	0.810795	0.910145	FALSE
ENSG00000007314	2.26031	2.15343	1.0105	2.13105	0.0330851	0.117383	FALSE
ENSG00000007341	168.289	-0.549612	0.222528	-2.46985	0.0135168	0.0595419	FALSE
ENSG00000007350	56.0361	1.00198	0.308707	3.24575	0.00117142	0.00823548	TRUE
ENSG00000007376	18.115	-0.43781	0.279127	-1.5685	0.116764	0.288907	FALSE
ENSG00000007392	124.894	-0.253229	0.181513	-1.3951	0.162986	0.360379	FALSE
ENSG00000007402	2.98021	-0.111822	0.617966	-0.180952	0.856406	0.93162	FALSE
ENSG00000007516	166.37	-0.185428	0.236743	-0.783244	0.433484	0.654149	FALSE
ENSG00000007520	32.0941	-0.289858	0.423764	-0.684009	0.49397	0.704435	FALSE
ENSG00000007541	59.7583	-0.504555	0.213366	-2.36474	0.0180425	0.0743029	FALSE
ENSG00000007545	30.4238	-0.371141	0.252126	-1.47205	0.141008	0.328108	FALSE
ENSG00000007923	8.62252	0.0354008	0.426091	0.0830829	0.933786	0.970137	FALSE
ENSG00000007944	987.158	0.535674	0.152511	3.51238	0.000444119	0.00370527	FALSE
ENSG00000007968	8.19869	-0.714573	0.371008	-1.92603	0.0541005	0.168395	FALSE
ENSG00000008018	133.875	0.155379	0.157919	0.983913	0.325158	0.557666	FALSE
ENSG00000008056	3.54835	3.26371	0.825357	3.9543	7.67579e-05	0.000844153	TRUE
ENSG00000008083	1183.28	0.224297	0.132221	1.69638	0.0898138	0.241312	FALSE
ENSG00000008086	192.451	-0.09744	0.127044	-0.76698	0.443093	0.662384	FALSE
ENSG00000008118	50.0368	3.80806	0.59614	6.38786	1.68219e-10	9.03986e-09	TRUE
ENSG00000008128	21.1526	-1.00197	0.355441	-2.81895	0.00481805	0.0264534	TRUE
ENSG00000008130	2980.15	0.147971	0.137477	1.07633	0.281778	0.511996	FALSE
ENSG00000008226	29.7968	0.525967	0.281256	1.87006	0.0614751	0.184807	FALSE
ENSG00000008256	80.5915	2.14299	0.256919	8.34111	7.35989e-17	2.0171e-14	TRUE
ENSG00000008277	1.53241	-0.0765356	0.788845	-0.0970223	0.922709	0.965018	FALSE
ENSG00000008282	34.1549	0.340446	0.204474	1.66499	0.0959152	0.252236	FALSE
ENSG00000008283	31.8005	0.0263797	0.258091	0.102211	0.91859	0.962672	FALSE
ENSG00000008294	3591.22	0.952696	0.193728	4.9177	8.75666e-07	1.82041e-05	FALSE
ENSG00000008300	3.783	1.43741	0.593021	2.42387	0.015356	0.0655881	FALSE
ENSG00000008324	14.5486	0.173675	0.317094	0.54771	0.583891	0.774003	FALSE
ENSG00000008382	14.4526	-0.182053	0.280184	-0.649763	0.515845	0.721715	FALSE
ENSG00000008394	3.60309	1.32823	0.509361	2.60763	0.00911714	0.0440688	TRUE
ENSG00000008405	62.2026	1.21761	0.221596	5.49471	3.91348e-08	1.16582e-06	TRUE
ENSG00000008438	91.8211	-0.0986873	0.218288	-0.452098	0.651198	0.817927	FALSE
ENSG00000008441	3.00008	2.28061	0.806863	2.82651	0.0047058	0.0259672	TRUE
ENSG00000008513	871.063	0.648534	0.125317	5.17514	2.27737e-07	5.49108e-06	FALSE
ENSG00000008516	4054.83	-0.097124	0.179887	-0.539918	0.589254	0.778101	FALSE
ENSG00000008517	28.6877	-0.404057	0.299228	-1.35033	0.176909	0.381321	FALSE
ENSG00000008710	53.0162	-0.017261	0.333572	-0.0517459	0.958731	0.982528	FALSE
ENSG00000008838	14.1607	-0.24448	0.320865	-0.761939	0.446096	0.664714	FALSE
ENSG00000008853	8.18053	-0.481384	0.497589	-0.967433	0.333328	0.566433	FALSE
ENSG00000008869	146.763	-0.561038	0.169087	-3.31804	0.000906505	0.00665769	FALSE
ENSG00000008952	326.448	1.01838	0.253352	4.01961	5.82936e-05	0.00067002	TRUE
ENSG00000008988	139.139	0.427189	0.313602	1.3622	0.173134	0.375375	FALSE
ENSG00000009307	1186.55	0.0683826	0.0896314	0.762931	0.445504	0.664237	FALSE
ENSG00000009335	111.843	-0.302208	0.12195	-2.47813	0.0132072	0.0586623	FALSE
ENSG00000009413	370.901	0.219011	0.174652	1.25398	0.209848	0.424992	FALSE
ENSG00000009694	28.8017	-0.165541	0.410131	-0.403631	0.686484	0.840468	FALSE
ENSG00000009780	18.8144	-0.0201848	0.277281	-0.0727953	0.941969	0.974166	FALSE
ENSG00000009790	1462.35	0.988024	0.207302	4.76611	1.87816e-06	3.56633e-05	FALSE
ENSG00000009830	18.0857	-0.623727	0.301428	-2.06924	0.0385235	0.130615	FALSE
ENSG00000009844	46.9651	-0.552577	0.210344	-2.62702	0.00861362	0.0421554	FALSE
ENSG00000009954	75.681	-0.483392	0.189092	-2.55639	0.0105763	0.0494927	FALSE
ENSG00000010017	179.413	0.0471004	0.137213	0.343266	0.731398	0.866008	FALSE
ENSG00000010030	24.1386	0.0688448	0.397581	0.173159	0.862526	0.934655	FALSE
ENSG00000010072	52.6015	-0.209888	0.185624	-1.13072	0.258173	0.485633	FALSE
ENSG00000010165	7.94741	-0.976849	0.469627	-2.08005	0.0375205	0.128112	FALSE
ENSG00000010219	2.13845	1.43261	0.807876	1.77331	0.0761772	0.215086	FALSE
ENSG00000010244	612.99	0.731503	0.177221	4.12764	3.66508e-05	0.000454514	FALSE
ENSG00000010256	58.9447	0.828739	0.295988	2.79991	0.00511175	0.0276961	FALSE
ENSG00000010270	62.7531	0.630502	0.197317	3.19538	0.00139646	0.00951139	FALSE
ENSG00000010278	59.6833	0.669446	0.300865	2.22507	0.0260765	0.0981691	FALSE
ENSG00000010292	95.0232	-0.231033	0.143634	-1.60848	0.10773	0.273083	FALSE
ENSG00000010295	67.9722	0.298956	0.258313	1.15734	0.247135	0.472489	FALSE
ENSG00000010310	23.6021	1.33379	0.527108	2.5304	0.0113933	0.0524059	FALSE
ENSG00000010318	7.81758	-0.801115	0.400304	-2.00127	0.0453636	0.147715	FALSE
ENSG00000010322	175.18	-0.306391	0.161174	-1.901	0.0573021	0.175275	FALSE
ENSG00000010327	111.375	-0.154892	0.434082	-0.356827	0.721221	0.861098	FALSE
ENSG00000010361	65.6621	-0.673706	0.23025	-2.92597	0.00343386	0.0202679	FALSE
ENSG00000010379	6.80199	0.139063	0.421561	0.329875	0.741494	0.871311	FALSE
ENSG00000010404	1732.3	-0.0358545	0.109048	-0.328796	0.74231	0.872021	FALSE
ENSG00000010539	317.302	-0.0736997	0.174613	-0.422073	0.672972	0.832369	FALSE
ENSG00000010610	57.2118	0.364665	0.365275	0.99833	0.318119	0.550159	FALSE
ENSG00000010626	6.92435	-1.58656	0.678414	-2.33863	0.0193546	0.0781598	FALSE
ENSG00000010671	163.699	-0.117016	0.160851	-0.72748	0.466932	0.683024	FALSE
ENSG00000010704	1.62692	-2.10132	0.973738	-2.15799	0.0309285	0.111264	FALSE
ENSG00000010803	23.0643	0.0459136	0.283768	0.1618	0.871463	0.939815	FALSE
ENSG00000010810	79.2954	0.44095	0.370573	1.18991	0.23408	0.455627	FALSE
ENSG00000010818	628.47	0.61304	0.269644	2.27351	0.0229952	0.0891195	FALSE
ENSG00000011007	41.4451	-0.571927	0.246774	-2.31761	0.0204703	0.0814848	FALSE
ENSG00000011009	83.7959	-0.108683	0.214504	-0.50667	0.612386	0.792875	FALSE
ENSG00000011021	47.3864	-0.0768987	0.234661	-0.327701	0.743138	0.872651	FALSE
ENSG00000011028	2.76034	0.680373	0.783568	0.868301	0.38523	0.614067	FALSE
ENSG00000011105	2.43012	-0.28216	0.807526	-0.349413	0.726779	0.863211	FALSE
ENSG00000011114	124.719	-0.0552353	0.120059	-0.460069	0.645467	0.814336	FALSE
ENSG00000011132	41.2078	0.232093	0.270383	0.858385	0.39068	0.618498	FALSE
ENSG00000011143	1.52241	0.409595	1.21003	0.338499	0.734987	0.868069	FALSE
ENSG00000011198	1323.83	-0.447595	0.189841	-2.35774	0.0183867	0.0753804	FALSE
ENSG00000011201	4.20444	-0.234402	0.493485	-0.474993	0.634792	0.807747	FALSE
ENSG00000011243	150.198	-0.170741	0.172759	-0.988319	0.322996	0.555545	FALSE
ENSG00000011258	125.48	-0.525745	0.163459	-3.21637	0.00129822	0.00897725	FALSE
ENSG00000011260	37.0732	-0.676972	0.199594	-3.39175	0.000694488	0.00536662	FALSE
ENSG00000011275	332.347	-0.281687	0.0736517	-3.82458	0.000130996	0.00131588	FALSE
ENSG00000011295	102.853	0.870443	0.220379	3.94975	7.82328e-05	0.000856498	FALSE
ENSG00000011304	234.747	0.0335248	0.16274	0.206002	0.836789	0.922648	FALSE
ENSG00000011376	18.0203	-0.317191	0.250669	-1.26537	0.205737	0.419848	FALSE
ENSG00000011405	291.046	0.484423	0.190208	2.54681	0.0108712	0.0506134	FALSE
ENSG00000011422	18184.4	0.304224	0.194507	1.56408	0.1178	0.290264	FALSE
ENSG00000011426	4.49252	0.449095	0.607354	0.739427	0.459647	0.676407	FALSE
ENSG00000011451	40.8359	-0.110465	0.17825	-0.619718	0.535443	0.737979	FALSE
ENSG00000011454	158.772	-0.299103	0.143558	-2.0835	0.0372061	0.127339	FALSE
ENSG00000011478	69.1886	-0.521741	0.227247	-2.29592	0.0216803	0.085147	FALSE
ENSG00000011485	5.52728	-0.805758	0.572382	-1.40773	0.159212	0.355026	FALSE
ENSG00000011523	20.1787	-0.14246	0.244156	-0.583478	0.559572	0.756343	FALSE
ENSG00000011566	20.4758	0.94612	0.38638	2.44867	0.0143383	0.0623932	FALSE
ENSG00000011590	1.98297	2.19347	1.08342	2.02459	0.0429096	0.141432	FALSE
ENSG00000011600	1765.29	0.322172	0.181258	1.77742	0.0754992	0.213735	FALSE
ENSG00000011638	5.58342	0.592502	0.469808	1.26116	0.207252	0.421841	FALSE
ENSG00000012048	71.9099	-0.650746	0.135075	-4.81767	1.45244e-06	2.85012e-05	FALSE
ENSG00000012061	86.3981	0.219409	0.164983	1.32989	0.183555	0.390374	FALSE
ENSG00000012124	16.4335	0.0736874	0.324515	0.227069	0.82037	0.914773	FALSE
ENSG00000012171	83.7359	-0.247724	0.3026	-0.818653	0.412984	0.637606	FALSE
ENSG00000012174	2.87669	-0.268085	0.5892	-0.454998	0.649111	0.816865	FALSE
ENSG00000012211	14.7196	0.517246	0.300205	1.72298	0.0848926	0.232108	FALSE
ENSG00000012223	78.652	0.61705	0.291354	2.11787	0.0341861	0.119991	FALSE
ENSG00000012232	607.728	0.417739	0.152886	2.73236	0.00628828	0.0327333	FALSE
ENSG00000012660	1574.26	0.173648	0.142631	1.21746	0.223429	0.441485	FALSE
ENSG00000012779	1971.22	-0.00567024	0.128293	-0.0441976	0.964747	0.984504	FALSE
ENSG00000012817	2.06469	0.894049	1.02333	0.873666	0.3823	0.611115	FALSE
ENSG00000012822	436.984	-0.414317	0.128832	-3.21594	0.00130017	0.00898698	FALSE
ENSG00000012963	24.9881	-0.455482	0.239743	-1.89988	0.0574492	0.175659	FALSE
ENSG00000012983	53.1428	0.417593	0.318452	1.31132	0.189749	0.398141	FALSE
ENSG00000013016	6.3105	0.0150468	0.455015	0.0330687	0.97362	0.988223	FALSE
ENSG00000013275	110.305	0.171892	0.161753	1.06268	0.287927	0.51808	FALSE
ENSG00000013288	265.899	-0.0614846	0.1479	-0.415718	0.677616	0.834839	FALSE
ENSG00000013297	9.48781	5.15334	0.912814	5.64555	1.64653e-08	5.40429e-07	TRUE
ENSG00000013306	16.0334	0.47604	0.361285	1.31763	0.187627	0.395658	FALSE
ENSG00000013364	1178.23	-0.3424	0.143102	-2.39269	0.0167252	0.0703581	FALSE
ENSG00000013374	217.618	-0.492193	0.126558	-3.88908	0.000100624	0.00105809	FALSE
ENSG00000013375	16.9121	0.0516789	0.304135	0.169921	0.865072	0.936668	FALSE
ENSG00000013441	1392.23	-0.00717033	0.127679	-0.0561589	0.955215	0.980252	FALSE
ENSG00000013503	15.1638	-0.504155	0.345746	-1.45816	0.144795	0.333709	FALSE
ENSG00000013523	6.60441	0.114694	0.477215	0.24034	0.810067	0.909514	FALSE
ENSG00000013561	25.5126	-0.378121	0.209126	-1.8081	0.0705911	0.203578	FALSE
ENSG00000013563	100.171	1.31872	0.212424	6.20795	5.36809e-10	2.58865e-08	TRUE
ENSG00000013573	7.74944	0.113216	0.576345	0.196437	0.844268	0.925851	FALSE
ENSG00000013583	9.75597	0.00890469	0.386501	0.0230392	0.981619	0.99191	FALSE
ENSG00000013588	3.28715	2.4088	0.860676	2.79873	0.00513047	0.0277518	TRUE
ENSG00000013619	13.9852	3.41614	0.604777	5.64859	1.61773e-08	5.3204e-07	TRUE
ENSG00000013725	28.9166	1.20913	0.466877	2.58983	0.00960245	0.0458717	TRUE
ENSG00000013810	801.892	0.37807	0.178331	2.12004	0.0340023	0.119575	FALSE
ENSG00000014123	18.4688	-0.230575	0.295129	-0.78127	0.434644	0.654947	FALSE
ENSG00000014138	21.5461	-0.373981	0.230956	-1.61928	0.105388	0.268974	FALSE
ENSG00000014164	367.512	0.333771	0.161055	2.0724	0.0382278	0.129874	FALSE
ENSG00000014216	222.617	-0.340328	0.186661	-1.82324	0.0682671	0.199252	FALSE
ENSG00000014257	171.591	-0.522867	0.137288	-3.80854	0.00013979	0.00138643	FALSE
ENSG00000014641	15.6539	-0.102641	0.304547	-0.337028	0.736096	0.868879	FALSE
ENSG00000014824	87.7235	0.146479	0.155359	0.94284	0.345763	0.577524	FALSE
ENSG00000014914	7.82194	-0.132506	0.572144	-0.231596	0.816852	0.912744	FALSE
ENSG00000014919	41.599	-0.65009	0.283363	-2.2942	0.0217791	0.0854738	FALSE
ENSG00000015133	118.447	-0.570285	0.183489	-3.10801	0.00188351	0.0122276	FALSE
ENSG00000015153	150.635	0.199803	0.144712	1.3807	0.167373	0.367044	FALSE
ENSG00000015171	27.8995	-0.2053	0.345903	-0.59352	0.552833	0.751305	FALSE
ENSG00000015285	1007.29	0.0102911	0.166536	0.0617953	0.950726	0.978331	FALSE
ENSG00000015475	1985.88	1.1566	0.151759	7.62128	2.51166e-14	3.72087e-12	TRUE
ENSG00000015479	433.623	-0.0642837	0.125925	-0.51049	0.609708	0.790386	FALSE
ENSG00000015520	1.48511	3.06652	1.25678	2.43997	0.0146885	0.0633955	FALSE
ENSG00000015532	11.6218	-0.414679	0.419805	-0.98779	0.323256	0.555794	FALSE
ENSG00000015568	13.7996	0.244789	0.46595	0.525354	0.599337	0.783383	FALSE
ENSG00000015676	69.0462	-0.606753	0.179529	-3.37969	0.000725669	0.00556782	FALSE
ENSG00000016391	5.52112	3.54265	1.08946	3.25176	0.00114694	0.00808067	TRUE
ENSG00000016864	11.915	-1.18949	0.298453	-3.98551	6.73357e-05	0.000759443	TRUE
ENSG00000017260	121.766	-0.206627	0.120828	-1.71009	0.0872488	0.236323	FALSE
ENSG00000017797	408.906	-0.472183	0.187856	-2.51353	0.0119529	0.0543565	FALSE
ENSG00000018189	17.8304	0.0597922	0.392897	0.152183	0.879043	0.943768	FALSE
ENSG00000018280	13647.2	0.512282	0.19731	2.59633	0.0094226	0.0452395	FALSE
ENSG00000018510	44.3436	-0.225186	0.209412	-1.07533	0.282229	0.512532	FALSE
ENSG00000018610	23.2362	-0.0604594	0.239922	-0.251996	0.801044	0.905451	FALSE
ENSG00000018699	6.08965	-0.320016	0.488565	-0.655012	0.51246	0.719399	FALSE
ENSG00000018869	1.84993	-0.547758	0.816906	-0.670527	0.502522	0.711632	FALSE
ENSG00000019144	23.2672	2.97354	0.573336	5.18638	2.14419e-07	5.23133e-06	TRUE
ENSG00000019169	2.19639	0.747047	0.902188	0.828039	0.407648	0.633374	FALSE
ENSG00000019485	9.40653	0.639056	0.372493	1.71562	0.086232	0.234341	FALSE
ENSG00000019582	1206.8	0.161917	0.19015	0.851523	0.394479	0.622475	FALSE
ENSG00000019991	7.3116	-1.12579	0.438462	-2.56759	0.0102407	0.0482718	TRUE
ENSG00000019995	406.25	0.320707	0.151661	2.11462	0.0344621	0.120676	FALSE
ENSG00000020129	7.58622	0.254283	0.493592	0.515168	0.606435	0.788194	FALSE
ENSG00000020181	2.54014	0.425767	0.816477	0.521468	0.602041	0.785026	FALSE
ENSG00000020256	1.87216	-0.0209637	0.794157	-0.0263975	0.97894	0.99081	FALSE
ENSG00000020426	8.28241	0.0608928	0.43997	0.138402	0.889923	0.949266	FALSE
ENSG00000020577	2.5971	-0.105042	0.712318	-0.147465	0.882765	0.945257	FALSE
ENSG00000020633	157.839	1.11109	0.285202	3.8958	9.78768e-05	0.00103437	TRUE
ENSG00000020922	74.313	-0.686038	0.198424	-3.45743	0.000545362	0.0043982	FALSE
ENSG00000021355	2119.41	0.991571	0.177426	5.58864	2.28853e-08	7.26395e-07	FALSE
ENSG00000021574	243.721	-0.133396	0.111696	-1.19428	0.232369	0.45354	FALSE
ENSG00000021762	30.8758	-0.313177	0.285314	-1.09766	0.272353	0.501049	FALSE
ENSG00000021776	148.21	-0.551787	0.176548	-3.12542	0.0017755	0.0116506	FALSE
ENSG00000022267	3.31002	-0.0265487	0.634432	-0.0418464	0.966621	0.985133	FALSE
ENSG00000022277	924.497	-0.126284	0.131364	-0.961327	0.336388	0.569382	FALSE
ENSG00000022556	7.42721	-0.101888	0.446598	-0.228141	0.819536	0.914318	FALSE
ENSG00000022567	2881.79	0.342468	0.189303	1.8091	0.0704356	0.203272	FALSE
ENSG00000022840	830.769	-0.353893	0.134679	-2.62768	0.00859688	0.0421111	FALSE
ENSG00000022976	44.8624	-0.414076	0.179473	-2.30717	0.0210452	0.0833697	FALSE
ENSG00000023041	74.4468	0.124935	0.179852	0.694654	0.487272	0.698945	FALSE
ENSG00000023171	63.3801	-0.283962	0.196726	-1.44344	0.148896	0.339686	FALSE
ENSG00000023191	121.159	-0.241577	0.275949	-0.875438	0.381336	0.610523	FALSE
ENSG00000023228	95.8908	-0.492231	0.151981	-3.23876	0.00120051	0.00841123	FALSE
ENSG00000023287	1229.84	-0.213224	0.163042	-1.30778	0.190947	0.399737	FALSE
ENSG00000023318	218.946	0.254698	0.162658	1.56585	0.117385	0.289956	FALSE
ENSG00000023330	86.7038	0.171817	0.282431	0.608351	0.542955	0.743719	FALSE
ENSG00000023445	784.939	2.31399	0.361606	6.39922	1.56177e-10	8.44793e-09	TRUE
ENSG00000023516	74.9745	-0.270835	0.188982	-1.43312	0.151823	0.34388	FALSE
ENSG00000023572	11.2248	0.356856	0.302745	1.17874	0.238503	0.461616	FALSE
ENSG00000023608	40.5778	-0.329847	0.302817	-1.08926	0.276038	0.5048	FALSE
ENSG00000023697	22.8437	0.40364	0.293195	1.37669	0.168607	0.368988	FALSE
ENSG00000023734	324.622	0.270052	0.174505	1.54753	0.121735	0.296346	FALSE
ENSG00000023839	37.1517	-0.641596	0.187926	-3.41409	0.000639954	0.0050279	FALSE
ENSG00000023892	507.93	-0.424586	0.157649	-2.69324	0.00707613	0.0359357	FALSE
ENSG00000023902	434.863	0.403983	0.177012	2.28223	0.0224757	0.0876636	FALSE
ENSG00000023909	104.845	1.4797	0.38287	3.86477	0.000111195	0.00115	TRUE
ENSG00000024048	2296.59	-1.06263	0.134964	-7.87342	3.45082e-15	6.30503e-13	TRUE
ENSG00000024862	56.2957	-0.484008	0.189063	-2.56004	0.0104661	0.0491211	FALSE
ENSG00000025039	166.715	-0.230868	0.140594	-1.6421	0.10057	0.260725	FALSE
ENSG00000025156	5.43136	0.0436286	0.447638	0.0974641	0.922358	0.964777	FALSE
ENSG00000025293	773.091	0.542125	0.182326	2.97337	0.00294546	0.0177613	FALSE
ENSG00000025434	3.18602	0.0740759	0.670641	0.110455	0.912048	0.959793	FALSE
ENSG00000025708	1621.39	0.263848	0.183963	1.43425	0.151502	0.343391	FALSE
ENSG00000025770	240.439	0.0810575	0.204268	0.396818	0.691501	0.842987	FALSE
ENSG00000025772	5.5151	0.700309	0.500331	1.39969	0.161606	0.358533	FALSE
ENSG00000025796	110.074	-0.0927875	0.19745	-0.469929	0.638406	0.810465	FALSE
ENSG00000025800	184.163	-0.0100181	0.108566	-0.0922767	0.926478	0.966167	FALSE
ENSG00000026025	5057.79	0.591087	0.146225	4.04232	5.29244e-05	0.000619423	FALSE
ENSG00000026036	3.96471	-0.442989	0.58743	-0.754114	0.450781	0.66883	FALSE
ENSG00000026103	460.658	0.290697	0.180427	1.61116	0.107145	0.272139	FALSE
ENSG00000026297	1090.6	-0.28427	0.260546	-1.09106	0.275248	0.503916	FALSE
ENSG00000026508	6113.1	2.04804	0.300687	6.81118	9.68022e-12	7.30191e-10	TRUE
ENSG00000026652	75.8886	1.63854	0.330413	4.95908	7.08294e-07	1.50286e-05	TRUE
ENSG00000026751	100.906	0.328832	0.582526	0.564494	0.572418	0.766324	FALSE
ENSG00000026950	563.053	-0.536669	0.121501	-4.41698	1.00089e-05	0.000151378	FALSE
ENSG00000027001	1.81482	-0.826339	0.895151	-0.923128	0.35594	0.586834	FALSE
ENSG00000027075	397.282	0.935088	0.264467	3.53574	0.000406635	0.00343967	FALSE
ENSG00000027697	2305.32	0.402153	0.140446	2.8634	0.00419125	0.0236679	FALSE
ENSG00000027847	8.45506	-0.0401985	0.477156	-0.0842459	0.932861	0.969718	FALSE
ENSG00000027869	17.7176	0.485821	0.472954	1.02721	0.304324	0.53562	FALSE
ENSG00000028116	50.5464	0.578412	0.206342	2.80316	0.00506038	0.0275175	FALSE
ENSG00000028137	5577.89	1.02843	0.187895	5.47346	4.41328e-08	1.30057e-06	TRUE
ENSG00000028203	20.8898	0.406645	0.323158	1.25835	0.208267	0.423068	FALSE
ENSG00000028277	127.597	0.00117018	0.147532	0.00793169	0.993671	0.997001	FALSE
ENSG00000028310	81.703	-0.231111	0.174577	-1.32384	0.185557	0.393259	FALSE
ENSG00000028528	210.8	-0.535184	0.126553	-4.22895	2.34786e-05	0.000311106	FALSE
ENSG00000028839	35.3441	-0.55853	0.194754	-2.86788	0.00413231	0.0234074	FALSE
ENSG00000029153	3.28774	1.43871	0.819196	1.75625	0.0790463	0.220965	FALSE
ENSG00000029363	1432.3	-0.725032	0.214754	-3.3761	0.000735199	0.00561576	FALSE
ENSG00000029364	114.297	-0.287155	0.147741	-1.94364	0.0519392	0.163619	FALSE
ENSG00000029534	2.09006	0.878469	0.742293	1.18345	0.23663	0.458969	FALSE
ENSG00000029639	6.16649	0.340756	0.525493	0.648449	0.516694	0.722493	FALSE
ENSG00000029725	201.055	0.23068	0.118983	1.93876	0.0525303	0.164849	FALSE
ENSG00000029993	1.8329	-0.687958	0.874097	-0.78705	0.431253	0.652027	FALSE
ENSG00000030066	91.5782	-0.130946	0.130546	-1.00307	0.315827	0.547718	FALSE
ENSG00000030110	49.6221	0.0780204	0.164216	0.475108	0.63471	0.807705	FALSE
ENSG00000030419	60.105	-0.676078	0.333148	-2.02936	0.0424212	0.140357	FALSE
ENSG00000030582	748.108	0.51532	0.249613	2.06448	0.0389726	0.131703	FALSE
ENSG00000031003	581.948	0.204786	0.128451	1.59427	0.110876	0.278444	FALSE
ENSG00000031081	22.6011	2.06355	0.378209	5.45612	4.86643e-08	1.42575e-06	TRUE
ENSG00000031691	2.39446	-0.291308	0.662399	-0.439777	0.660099	0.824124	FALSE
ENSG00000031698	75.0316	-0.532953	0.148845	-3.58058	0.000342827	0.00298752	FALSE
ENSG00000031823	125.877	-0.746502	0.166691	-4.47837	7.5216e-06	0.000117908	FALSE
ENSG00000032219	498.64	-0.628275	0.117578	-5.34347	9.11827e-08	2.47427e-06	FALSE
ENSG00000032389	17.9406	0.0862346	0.30148	0.286038	0.774849	0.890089	FALSE
ENSG00000032444	598.963	0.868458	0.236118	3.67807	0.000235001	0.00217221	FALSE
ENSG00000032742	80.7404	0.51635	0.227002	2.27465	0.0229268	0.0889169	FALSE
ENSG00000033011	2.63905	0.0993967	0.727824	0.136567	0.891373	0.949972	FALSE
ENSG00000033030	55.8601	-0.820806	0.160773	-5.10538	3.3013e-07	7.63524e-06	FALSE
ENSG00000033050	13.7475	0.0997587	0.325513	0.306466	0.75925	0.881094	FALSE
ENSG00000033100	249.022	0.185818	0.209807	0.885665	0.375798	0.605905	FALSE
ENSG00000033170	8.32107	-0.429621	0.390076	-1.10138	0.270732	0.499147	FALSE
ENSG00000033178	280.592	0.505961	0.227954	2.21957	0.0264478	0.0993393	FALSE
ENSG00000033327	2145.82	0.332735	0.120378	2.76408	0.00570842	0.0303195	FALSE
ENSG00000033627	378.945	-0.0148187	0.149156	-0.0993503	0.92086	0.963823	FALSE
ENSG00000033800	1027.2	-0.0651611	0.152709	-0.426702	0.669596	0.830294	FALSE
ENSG00000033867	43.8418	0.0350538	0.254906	0.137516	0.890623	0.949643	FALSE
ENSG00000034053	9.46124	0.40691	0.590221	0.68942	0.490559	0.701529	FALSE
ENSG00000034152	3276.7	2.22272	0.230485	9.64366	5.22877e-22	5.73212e-19	TRUE
ENSG00000034239	2.97483	-0.481379	0.643838	-0.747671	0.454659	0.671916	FALSE
ENSG00000034510	442.759	0.193778	0.269122	0.72004	0.471501	0.686627	FALSE
ENSG00000034533	14.2894	-1.56726	0.291122	-5.38353	7.30396e-08	2.04611e-06	TRUE
ENSG00000034677	341.224	-0.015807	0.127825	-0.123661	0.901584	0.954891	FALSE
ENSG00000034693	3.05788	-0.367339	0.568445	-0.646217	0.518139	0.72361	FALSE
ENSG00000034713	487.014	0.944715	0.221167	4.27151	1.94156e-05	0.000265616	FALSE
ENSG00000035115	14.1912	-0.165026	0.30804	-0.535729	0.592146	0.77979	FALSE
ENSG00000035141	11.596	0.275209	0.435076	0.632554	0.527025	0.731527	FALSE
ENSG00000035403	579.436	-0.00270397	0.107572	-0.0251363	0.979946	0.991218	FALSE
ENSG00000035499	2.2802	0.823852	0.795497	1.03565	0.300368	0.531582	FALSE
ENSG00000035664	531.474	-0.733177	0.121984	-6.01044	1.85018e-09	7.72787e-08	FALSE
ENSG00000035681	737.87	0.198593	0.291997	0.68012	0.496429	0.705888	FALSE
ENSG00000035687	165.96	0.904008	0.240513	3.75867	0.00017082	0.0016417	FALSE
ENSG00000035720	7.15469	0.279751	0.43566	0.64213	0.520789	0.726367	FALSE
ENSG00000035862	513.497	-0.0318334	0.124828	-0.255017	0.79871	0.903922	FALSE
ENSG00000035928	60.5732	-0.236169	0.221154	-1.0679	0.285568	0.515752	FALSE
ENSG00000036054	290.627	0.210109	0.166831	1.25942	0.20788	0.422649	FALSE
ENSG00000036257	653.595	-0.179744	0.106476	-1.68812	0.0913881	0.243879	FALSE
ENSG00000036448	7.80742	-0.180497	0.51025	-0.353742	0.723533	0.861658	FALSE
ENSG00000036549	23.9855	-0.0701936	0.26539	-0.264492	0.7914	0.89917	FALSE
ENSG00000036672	2.63807	0.646667	0.837924	0.771749	0.440263	0.659412	FALSE
ENSG00000037241	8.77351	-0.686603	0.476069	-1.44224	0.149236	0.339847	FALSE
ENSG00000037474	47.78	-0.220892	0.198261	-1.11415	0.265215	0.4926	FALSE
ENSG00000037637	177.27	-0.417697	0.104837	-3.98425	6.7695e-05	0.000761802	FALSE
ENSG00000037749	51.8027	-0.0899066	0.157594	-0.570494	0.568343	0.763486	FALSE
ENSG00000037757	14.3746	-0.280512	0.408255	-0.6871	0.49202	0.702693	FALSE
ENSG00000038002	5.71354	0.333874	0.55996	0.596246	0.551011	0.750317	FALSE
ENSG00000038210	34.2262	-0.128864	0.272619	-0.472687	0.636437	0.808901	FALSE
ENSG00000038219	3719.15	0.274364	0.127734	2.14794	0.0317186	0.113511	FALSE
ENSG00000038274	157.884	-0.261021	0.15191	-1.71826	0.0857485	0.233425	FALSE
ENSG00000038358	96.6134	-0.363905	0.156501	-2.32526	0.0200579	0.0802708	FALSE
ENSG00000038382	75.703	0.130979	0.1965	0.666557	0.505055	0.713683	FALSE
ENSG00000038427	1077.1	-0.184906	0.361524	-0.511463	0.609027	0.790188	FALSE
ENSG00000038532	181.672	-0.296737	0.126579	-2.34428	0.0190636	0.0773839	FALSE
ENSG00000038945	4.84263	0.265304	0.526197	0.504191	0.614127	0.794317	FALSE
ENSG00000039123	56.5085	-0.170633	0.179426	-0.950993	0.341608	0.574259	FALSE
ENSG00000039319	1617.29	0.39282	0.240774	1.63149	0.102787	0.264263	FALSE
ENSG00000039523	301.875	0.538705	0.220724	2.44063	0.0146617	0.0633955	FALSE
ENSG00000039650	164.194	-0.251463	0.195285	-1.28767	0.197859	0.409515	FALSE
ENSG00000040199	10.6774	0.739991	0.356779	2.07409	0.0380711	0.129561	FALSE
ENSG00000040275	1.84292	-0.100551	0.810925	-0.123996	0.901318	0.954805	FALSE
ENSG00000040341	82.9225	-0.422046	0.193396	-2.18229	0.0290883	0.106485	FALSE
ENSG00000040487	27.8729	-0.305375	0.258644	-1.18068	0.237731	0.460617	FALSE
ENSG00000040531	34.1256	0.254875	0.291621	0.873991	0.382123	0.610951	FALSE
ENSG00000040633	64.1663	-0.364815	0.259735	-1.40457	0.160151	0.356425	FALSE
ENSG00000040933	685.258	0.555078	0.153747	3.61033	0.000305805	0.00271233	FALSE
ENSG00000041353	15.952	-0.370595	0.431529	-0.858797	0.390453	0.618436	FALSE
ENSG00000041357	87.5074	0.224567	0.20888	1.0751	0.28233	0.512658	FALSE
ENSG00000041802	71.2421	0.205308	0.130889	1.56856	0.11675	0.288907	FALSE
ENSG00000041880	1.68915	0.63658	0.812387	0.783593	0.433279	0.654002	FALSE
ENSG00000041988	8.11289	-0.519648	0.438167	-1.18596	0.235639	0.457695	FALSE
ENSG00000042062	3.56813	0.210053	0.664543	0.316087	0.751936	0.876815	FALSE
ENSG00000042088	32.0439	0.131018	0.234396	0.558961	0.576189	0.768563	FALSE
ENSG00000042286	4.00409	0.653182	0.509971	1.28082	0.200256	0.412659	FALSE
ENSG00000042317	3.76537	-0.211468	0.634687	-0.333185	0.738995	0.869813	FALSE
ENSG00000042429	65.7199	0.863253	0.206949	4.17133	3.02831e-05	0.000384537	FALSE
ENSG00000042445	25.496	-0.717365	0.305405	-2.3489	0.0188292	0.0767352	FALSE
ENSG00000042493	93.308	0.856177	0.203799	4.20109	2.65638e-05	0.00034422	FALSE
ENSG00000042753	17.818	0.154154	0.361304	0.426659	0.669627	0.830294	FALSE
ENSG00000042832	185.078	2.10188	0.333776	6.29727	3.02928e-10	1.56155e-08	TRUE
ENSG00000042980	137.974	-0.197969	0.189757	-1.04328	0.29682	0.527665	FALSE
ENSG00000043093	160.219	-0.351051	0.179918	-1.95118	0.0510359	0.161484	FALSE
ENSG00000043143	111.793	-0.364994	0.23326	-1.56475	0.117641	0.29009	FALSE
ENSG00000043462	11406.2	0.941325	0.22252	4.23029	2.3339e-05	0.000310005	FALSE
ENSG00000043514	4.3984	-0.832674	0.644601	-1.29177	0.196438	0.407754	FALSE
ENSG00000044090	24.54	-0.556839	0.236623	-2.35328	0.0186089	0.0760825	FALSE
ENSG00000044115	328.911	-0.175105	0.0914745	-1.91425	0.0555885	0.171614	FALSE
ENSG00000044446	273.933	-0.242824	0.102649	-2.36558	0.0180017	0.0741718	FALSE
ENSG00000044459	19.1764	0.267116	0.286764	0.931484	0.351603	0.583016	FALSE
ENSG00000044574	1150.43	0.0808846	0.267635	0.302219	0.762485	0.882295	FALSE
ENSG00000046647	5.65954	0.774456	0.617484	1.25421	0.209765	0.424935	FALSE
ENSG00000046651	83.3483	-0.0774601	0.17466	-0.44349	0.657412	0.822089	FALSE
ENSG00000047056	180.094	-0.0526144	0.14322	-0.367368	0.713344	0.855941	FALSE
ENSG00000047188	250.74	1.04839	0.243131	4.31205	1.61747e-05	0.000226426	TRUE
ENSG00000047230	6.91632	0.0490351	0.455252	0.10771	0.914226	0.960916	FALSE
ENSG00000047249	78.9019	0.123821	0.204126	0.606593	0.544121	0.744557	FALSE
ENSG00000047315	225.469	-0.403664	0.114794	-3.51642	0.000437407	0.00366228	FALSE
ENSG00000047346	422.166	-0.172771	0.158938	-1.08704	0.277021	0.506036	FALSE
ENSG00000047365	234.098	-0.163963	0.242239	-0.676866	0.498491	0.70763	FALSE
ENSG00000047410	1434.18	-0.544411	0.125212	-4.34791	1.37443e-05	0.000197217	FALSE
ENSG00000047578	377.358	-0.130556	0.116291	-1.12267	0.26158	0.489271	FALSE
ENSG00000047579	48.8839	-0.381342	0.221859	-1.71885	0.0856422	0.233399	FALSE
ENSG00000047597	8.22762	-0.507951	0.479932	-1.05838	0.289882	0.519997	FALSE
ENSG00000047621	20.5731	-0.767475	0.337267	-2.27557	0.0228718	0.0887667	FALSE
ENSG00000047634	27.4789	0.431689	0.294444	1.46612	0.142616	0.330191	FALSE
ENSG00000047644	877.535	-0.497662	0.120949	-4.11466	3.87756e-05	0.000476196	FALSE
ENSG00000047648	3.70548	-0.425424	0.541588	-0.785511	0.432154	0.652736	FALSE
ENSG00000047849	56.7397	-0.187619	0.194596	-0.964144	0.334974	0.568049	FALSE
ENSG00000047932	29.8882	-0.936479	0.239922	-3.90327	9.49015e-05	0.00100942	FALSE
ENSG00000048028	18.0027	-0.722165	0.412149	-1.75219	0.0797403	0.22217	FALSE
ENSG00000048052	39.6207	-0.237616	0.199858	-1.18892	0.23447	0.456232	FALSE
ENSG00000048140	9.06882	-0.321543	0.475438	-0.67631	0.498844	0.707922	FALSE
ENSG00000048162	4.87982	-0.654934	0.708782	-0.924028	0.355472	0.586184	FALSE
ENSG00000048392	531.186	0.455461	0.141712	3.21399	0.00130903	0.00901787	FALSE
ENSG00000048405	166.085	0.0788535	0.136373	0.57822	0.563116	0.759035	FALSE
ENSG00000048471	144.42	0.0886287	0.114487	0.774139	0.438848	0.658359	FALSE
ENSG00000048544	19.2582	-0.271493	0.273708	-0.991905	0.321244	0.553377	FALSE
ENSG00000048649	282.789	-0.343784	0.118577	-2.89924	0.00374067	0.0216895	FALSE
ENSG00000048707	1066.37	0.447786	0.160747	2.78566	0.00534185	0.0286969	FALSE
ENSG00000048740	2641.8	-0.532457	0.176013	-3.02511	0.00248545	0.0154171	FALSE
ENSG00000048828	773.265	-0.244725	0.0956664	-2.5581	0.0105244	0.0493341	FALSE
ENSG00000048991	37.4311	0.036974	0.196688	0.187983	0.85089	0.928988	FALSE
ENSG00000049089	52.3156	-0.105483	0.283884	-0.37157	0.710213	0.85472	FALSE
ENSG00000049167	31.4105	1.76092	0.382235	4.60691	4.08693e-06	6.92839e-05	TRUE
ENSG00000049239	171.806	-0.271322	0.161511	-1.67989	0.0929782	0.246881	FALSE
ENSG00000049245	289.4	-0.0957987	0.118807	-0.806339	0.420047	0.642655	FALSE
ENSG00000049246	4.12194	-0.396588	0.523705	-0.757273	0.448887	0.667039	FALSE
ENSG00000049249	94.3646	0.867772	0.166875	5.20012	1.99156e-07	4.92469e-06	FALSE
ENSG00000049323	9.56622	0.220205	0.414809	0.530857	0.595518	0.781228	FALSE
ENSG00000049449	4.53405	-0.454811	0.614462	-0.740177	0.459192	0.675943	FALSE
ENSG00000049541	29.8977	-0.539587	0.230407	-2.34188	0.0191867	0.0777034	FALSE
ENSG00000049618	199.549	-0.182586	0.109642	-1.66528	0.0958563	0.252121	FALSE
ENSG00000049656	262.526	0.315093	0.14518	2.17036	0.0299796	0.108587	FALSE
ENSG00000049759	5.09499	1.08875	0.589935	1.84555	0.0649582	0.192533	FALSE
ENSG00000049769	7.28027	-0.355598	0.615053	-0.578158	0.563157	0.759035	FALSE
ENSG00000049860	161.327	0.331565	0.172499	1.92213	0.0545895	0.16966	FALSE
ENSG00000050130	54.2093	-0.635709	0.175998	-3.61202	0.000303823	0.00269911	FALSE
ENSG00000050327	3.90183	0.875875	0.546561	1.60252	0.10904	0.274798	FALSE
ENSG00000050344	4.61163	0.583141	0.566564	1.02926	0.303358	0.534501	FALSE
ENSG00000050393	5.25524	0.225937	0.539162	0.419052	0.675178	0.833695	FALSE
ENSG00000050405	1.53531	-0.849076	0.893702	-0.950066	0.342079	0.574573	FALSE
ENSG00000050426	18.9955	-0.242492	0.286013	-0.847836	0.396529	0.62442	FALSE
ENSG00000050438	35.7152	0.36923	0.36292	1.01739	0.308969	0.540414	FALSE
ENSG00000050628	4.58338	0.352371	0.610149	0.577517	0.56359	0.75921	FALSE
ENSG00000050748	43.1654	-0.128629	0.156116	-0.82393	0.409979	0.635461	FALSE
ENSG00000050767	1.8481	0.634385	0.823121	0.770706	0.440881	0.660037	FALSE
ENSG00000051009	271.361	0.25327	0.177912	1.42357	0.154572	0.348524	FALSE
ENSG00000051108	507.167	-0.395196	0.120434	-3.28143	0.00103283	0.00740038	FALSE
ENSG00000051128	16.3937	1.35992	0.449941	3.02245	0.00250739	0.0155239	TRUE
ENSG00000051341	2.34487	0.075456	0.692676	0.108934	0.913255	0.960494	FALSE
ENSG00000051382	299.134	-0.12707	0.138247	-0.919151	0.358017	0.588664	FALSE
ENSG00000051523	1378.83	0.403226	0.178749	2.25582	0.0240818	0.092351	FALSE
ENSG00000051596	3.42879	-0.170832	0.641456	-0.26632	0.789993	0.898332	FALSE
ENSG00000051620	291.34	-0.159827	0.123394	-1.29525	0.195233	0.406175	FALSE
ENSG00000051825	25.8976	0.128691	0.236702	0.543685	0.586658	0.776482	FALSE
ENSG00000052126	2.30754	0.69097	0.761675	0.907172	0.364316	0.59399	FALSE
ENSG00000052344	1.89045	2.3522	1.21772	1.93164	0.0534035	0.166825	FALSE
ENSG00000052723	61.5524	-0.0729115	0.150968	-0.48296	0.629124	0.804593	FALSE
ENSG00000052749	3725.39	-0.688847	0.242038	-2.84602	0.0044269	0.0247185	FALSE
ENSG00000052795	56.8777	1.34439	0.254262	5.28742	1.24053e-07	3.24829e-06	TRUE
ENSG00000052802	6.11238	0.653304	0.395148	1.65332	0.0982668	0.256167	FALSE
ENSG00000052841	178.381	-0.0932851	0.172028	-0.542268	0.587634	0.777272	FALSE
ENSG00000053108	1.55052	-0.741668	1.25121	-0.592759	0.553342	0.751818	FALSE
ENSG00000053254	805.29	0.219941	0.123353	1.78302	0.0745823	0.211593	FALSE
ENSG00000053371	5.59113	-0.636623	0.462006	-1.37795	0.168217	0.368527	FALSE
ENSG00000053372	3.22692	0.817689	0.775101	1.05494	0.291451	0.521617	FALSE
ENSG00000053501	21.6738	0.484884	0.36218	1.33879	0.180639	0.386279	FALSE
ENSG00000053524	17.6459	1.78597	0.607732	2.93875	0.00329543	0.0195703	TRUE
ENSG00000053770	60.8258	-0.31162	0.203461	-1.53159	0.125623	0.302628	FALSE
ENSG00000053900	51.675	-0.815895	0.222919	-3.66004	0.000252172	0.00230246	FALSE
ENSG00000053918	175.335	-0.257955	0.204605	-1.26075	0.207401	0.421934	FALSE
ENSG00000054116	45.756	-0.0481359	0.256641	-0.187561	0.851221	0.929015	FALSE
ENSG00000054118	605.954	0.51008	0.15186	3.35889	0.000782564	0.00590568	FALSE
ENSG00000054148	1.61018	-0.877348	0.860028	-1.02014	0.307662	0.538928	FALSE
ENSG00000054179	13.8759	-0.339221	0.354558	-0.956742	0.338698	0.571467	FALSE
ENSG00000054219	70.6806	-0.186231	0.166396	-1.11921	0.263053	0.490307	FALSE
ENSG00000054267	1129.95	0.253132	0.121924	2.07615	0.0378803	0.129019	FALSE
ENSG00000054277	7.33043	-0.198422	0.477089	-0.415901	0.677482	0.834811	FALSE
ENSG00000054282	74.5941	0.934084	0.207754	4.49611	6.9209e-06	0.00010943	FALSE
ENSG00000054392	2.0261	-0.82823	0.898455	-0.921837	0.356613	0.587199	FALSE
ENSG00000054523	1424.87	0.951989	0.183387	5.19115	2.09003e-07	5.12253e-06	FALSE
ENSG00000054598	2.7558	1.62817	1.10645	1.47152	0.14115	0.328252	FALSE
ENSG00000054611	347.308	0.123828	0.128182	0.966032	0.334028	0.567023	FALSE
ENSG00000054654	3989.49	0.133593	0.145495	0.918192	0.358518	0.588861	FALSE
ENSG00000054793	21.6019	0.345473	0.270059	1.27925	0.20081	0.413333	FALSE
ENSG00000054965	160.944	0.0794251	0.114598	0.693075	0.488263	0.699572	FALSE
ENSG00000054967	4902.38	-0.321406	0.255516	-1.25787	0.208439	0.423365	FALSE
ENSG00000054983	826.622	1.26866	0.236207	5.37095	7.83227e-08	2.17557e-06	TRUE
ENSG00000055044	30.3895	-0.0754365	0.282405	-0.267122	0.789375	0.898087	FALSE
ENSG00000055070	314.073	0.248952	0.1659	1.50061	0.133456	0.315203	FALSE
ENSG00000055118	49.0983	1.94686	0.512655	3.7976	0.000146105	0.00143865	TRUE
ENSG00000055130	44.254	0.0466981	0.178964	0.260936	0.794142	0.900674	FALSE
ENSG00000055147	30.3684	-0.435014	0.224077	-1.94136	0.0522144	0.164234	FALSE
ENSG00000055163	2140.17	1.44119	0.169788	8.48818	2.09897e-17	6.76774e-15	TRUE
ENSG00000055208	1047.1	0.505246	0.187625	2.69285	0.00708433	0.0359663	FALSE
ENSG00000055211	86.6402	-0.158694	0.17461	-0.908852	0.363428	0.593654	FALSE
ENSG00000055332	368.605	-0.223851	0.204976	-1.09208	0.274796	0.503425	FALSE
ENSG00000055483	844.41	1.13753	0.258792	4.39553	1.10503e-05	0.000164296	TRUE
ENSG00000055609	4458.15	0.116092	0.129957	0.893309	0.371692	0.602097	FALSE
ENSG00000055917	792.833	-0.346884	0.118893	-2.91763	0.00352708	0.020714	FALSE
ENSG00000055950	8.83968	-0.338373	0.441481	-0.766448	0.44341	0.662436	FALSE
ENSG00000055955	1.48147	-1.09076	0.860945	-1.26693	0.205181	0.419077	FALSE
ENSG00000056050	2.95027	-0.186	0.661785	-0.281058	0.778666	0.891832	FALSE
ENSG00000056097	149.185	-0.303382	0.156961	-1.93285	0.0532553	0.166552	FALSE
ENSG00000056277	4.71608	-0.198257	0.556791	-0.356071	0.721787	0.861345	FALSE
ENSG00000056558	1045.55	3.32943	0.378777	8.78996	1.49614e-18	6.15064e-16	TRUE
ENSG00000056586	230.733	-0.249764	0.10013	-2.49439	0.0126173	0.0566107	FALSE
ENSG00000056972	32.971	0.997403	0.293733	3.39561	0.000684763	0.00530643	FALSE
ENSG00000057252	240.277	0.158788	0.165008	0.962306	0.335896	0.568903	FALSE
ENSG00000057294	5.64904	-0.176242	0.633047	-0.278402	0.780704	0.893101	FALSE
ENSG00000057468	1.83856	0.658337	0.887065	0.742152	0.457995	0.674962	FALSE
ENSG00000057608	349.438	-0.132068	0.148691	-0.888203	0.374431	0.604947	FALSE
ENSG00000057657	158.668	0.24998	0.222871	1.12164	0.262017	0.489615	FALSE
ENSG00000057663	58.463	-0.194637	0.150996	-1.28902	0.19739	0.409059	FALSE
ENSG00000057704	2143.4	1.80677	0.158606	11.3915	4.6091e-30	7.5792e-26	TRUE
ENSG00000057757	59.4175	-0.0930535	0.20074	-0.463553	0.642968	0.812573	FALSE
ENSG00000057935	3.92756	-1.01841	0.669718	-1.52066	0.128345	0.306984	FALSE
ENSG00000058056	2.97497	-0.227428	0.722627	-0.314723	0.752972	0.877438	FALSE
ENSG00000058063	1623.91	0.569702	0.196749	2.89558	0.00378453	0.0218821	FALSE
ENSG00000058091	244.436	0.0306344	0.147847	0.207204	0.835851	0.922465	FALSE
ENSG00000058262	148.144	-0.0865001	0.165549	-0.522504	0.601319	0.784736	FALSE
ENSG00000058272	1299.66	-0.291688	0.156518	-1.86361	0.0623767	0.186733	FALSE
ENSG00000058453	32.062	0.536972	0.325433	1.65002	0.0989383	0.257509	FALSE
ENSG00000058600	171.673	0.833467	0.197558	4.21884	2.4556e-05	0.000322266	FALSE
ENSG00000058668	653.937	-0.177713	0.132049	-1.34582	0.178362	0.383196	FALSE
ENSG00000058673	976.084	0.15708	0.119074	1.31917	0.187112	0.395117	FALSE
ENSG00000058729	9.84501	-0.8901	0.32075	-2.77506	0.00551911	0.0294568	FALSE
ENSG00000058799	77.5704	-0.904666	0.178933	-5.05588	4.28411e-07	9.58259e-06	FALSE
ENSG00000058804	13.6417	-0.0925718	0.338774	-0.273256	0.784657	0.895351	FALSE
ENSG00000058866	127.106	-0.550484	0.174281	-3.15861	0.00158526	0.0105752	FALSE
ENSG00000059122	16.6227	0.0027623	0.331072	0.00834351	0.993343	0.997001	FALSE
ENSG00000059145	331.846	-0.548664	0.214451	-2.55845	0.0105139	0.0493126	FALSE
ENSG00000059377	1308.55	-0.338454	0.0998668	-3.38906	0.000701336	0.0054119	FALSE
ENSG00000059378	154.797	-0.128903	0.158754	-0.811965	0.416811	0.640628	FALSE
ENSG00000059573	2.89009	0.714884	0.684974	1.04367	0.29664	0.52746	FALSE
ENSG00000059588	17.9982	0.0349073	0.342065	0.102049	0.918718	0.962704	FALSE
ENSG00000059691	1.91744	-0.357563	0.773388	-0.462333	0.643843	0.813035	FALSE
ENSG00000059728	10894.5	1.01403	0.189093	5.36262	8.2025e-08	2.26312e-06	TRUE
ENSG00000059758	627.661	0.757307	0.142024	5.33226	9.69955e-08	2.60195e-06	FALSE
ENSG00000059769	23.2579	-0.87929	0.349511	-2.51577	0.0118773	0.0541176	FALSE
ENSG00000059804	6702.11	0.35381	0.151258	2.33911	0.0193296	0.0780781	FALSE
ENSG00000059915	1.90473	2.02478	0.921996	2.19609	0.0280856	0.103808	FALSE
ENSG00000060069	687.989	-0.310204	0.167001	-1.85749	0.0632408	0.188804	FALSE
ENSG00000060138	261.029	-0.933207	0.214032	-4.36013	1.29986e-05	0.000188325	FALSE
ENSG00000060237	1669.94	-0.266054	0.0888108	-2.99574	0.00273782	0.0166774	FALSE
ENSG00000060339	77.3671	-0.278272	0.162966	-1.70755	0.0877202	0.237091	FALSE
ENSG00000060491	315.168	-0.0475247	0.222815	-0.213292	0.831099	0.920042	FALSE
ENSG00000060558	115.587	1.8969	0.26698	7.10504	1.20289e-12	1.09891e-10	TRUE
ENSG00000060642	27.0777	0.320065	0.26154	1.22377	0.221039	0.438135	FALSE
ENSG00000060688	18.9288	-0.219072	0.260989	-0.839392	0.401249	0.627797	FALSE
ENSG00000060749	22.7256	0.259139	0.275058	0.942126	0.346128	0.577665	FALSE
ENSG00000060762	78.5278	0.361983	0.288771	1.25353	0.210012	0.42501	FALSE
ENSG00000060971	630.47	1.19745	0.212407	5.63753	1.72507e-08	5.61723e-07	TRUE
ENSG00000060982	32.0103	3.55578	0.414782	8.57266	1.01119e-17	3.46418e-15	TRUE
ENSG00000061273	442.42	-0.765615	0.163487	-4.68304	2.82654e-06	5.04664e-05	FALSE
ENSG00000061656	58.2694	0.176298	0.251775	0.700222	0.483789	0.696047	FALSE
ENSG00000061676	4.95416	0.934225	0.469503	1.98982	0.0466112	0.150911	FALSE
ENSG00000061794	5.23305	-0.0382017	0.51374	-0.0743601	0.940724	0.973522	FALSE
ENSG00000061918	2.86169	-0.341229	0.621384	-0.549144	0.582907	0.773359	FALSE
ENSG00000061936	190.101	-0.221929	0.144846	-1.53218	0.125479	0.302548	FALSE
ENSG00000061938	430.668	-0.244037	0.248238	-0.983073	0.325571	0.557909	FALSE
ENSG00000061987	535.679	0.173366	0.127986	1.35457	0.175555	0.379346	FALSE
ENSG00000062194	912.88	0.912856	0.198904	4.58943	4.44461e-06	7.42002e-05	FALSE
ENSG00000062282	3143.54	0.646984	0.154462	4.18863	2.80645e-05	0.000361105	FALSE
ENSG00000062485	141.711	-0.0323724	0.151818	-0.213232	0.831146	0.920042	FALSE
ENSG00000062582	5.15964	2.62734	0.886077	2.96514	0.00302545	0.0181553	TRUE
ENSG00000062598	140.55	-0.733823	0.125105	-5.86566	4.47342e-09	1.68718e-07	FALSE
ENSG00000062650	625.553	0.203923	0.119095	1.71227	0.0868466	0.235467	FALSE
ENSG00000062716	3617.41	-0.62051	0.15414	-4.02562	5.68258e-05	0.000657596	FALSE
ENSG00000062725	103.966	-0.307257	0.136797	-2.24608	0.0246989	0.0940593	FALSE
ENSG00000062822	19.9694	-0.0810662	0.380287	-0.213171	0.831193	0.920042	FALSE
ENSG00000063015	34.1901	-0.344919	0.336784	-1.02415	0.305762	0.537137	FALSE
ENSG00000063046	455.224	0.154217	0.152951	1.00828	0.313322	0.545046	FALSE
ENSG00000063127	11.5769	-0.226458	0.392629	-0.576774	0.564092	0.759762	FALSE
ENSG00000063169	65.4846	-0.16968	0.214015	-0.792839	0.427872	0.649535	FALSE
ENSG00000063176	11.8805	-0.104499	0.398531	-0.262211	0.793159	0.90018	FALSE
ENSG00000063177	110.371	0.367486	0.293139	1.25363	0.209978	0.42501	FALSE
ENSG00000063241	1.58778	-0.0319795	0.850412	-0.0376047	0.970003	0.9867	FALSE
ENSG00000063244	241.558	-0.134806	0.173293	-0.777907	0.436624	0.656413	FALSE
ENSG00000063245	363.222	-0.332242	0.183229	-1.81326	0.0697912	0.202468	FALSE
ENSG00000063322	275.479	0.196012	0.130366	1.50355	0.132697	0.314193	FALSE
ENSG00000063438	8.48522	0.0667155	0.399394	0.167042	0.867337	0.937822	FALSE
ENSG00000063587	17.2514	0.641313	0.337572	1.89978	0.0574615	0.175664	FALSE
ENSG00000063601	157.576	-0.643746	0.138527	-4.64709	3.36649e-06	5.85804e-05	FALSE
ENSG00000063761	3.44522	-0.206516	0.636826	-0.32429	0.745718	0.874027	FALSE
ENSG00000063854	34.3804	-0.760362	0.310068	-2.45224	0.0141969	0.0619405	FALSE
ENSG00000063978	155.319	-0.560305	0.121225	-4.62203	3.8001e-06	6.51604e-05	FALSE
ENSG00000064012	1176.14	-0.0226638	0.144456	-0.15689	0.875331	0.941581	FALSE
ENSG00000064102	8.31811	0.284527	0.371966	0.764929	0.444314	0.663064	FALSE
ENSG00000064115	33.2318	-0.688535	0.180941	-3.80529	0.000141636	0.00140305	FALSE
ENSG00000064201	94.4705	-0.314758	0.25222	-1.24795	0.21205	0.427061	FALSE
ENSG00000064225	108.008	-0.442024	0.202221	-2.18585	0.0288267	0.105786	FALSE
ENSG00000064270	248.83	3.86037	0.360826	10.6987	1.03204e-26	5.65696e-23	TRUE
ENSG00000064313	176.215	0.276322	0.157616	1.75313	0.0795796	0.221986	FALSE
ENSG00000064393	213.964	-0.161474	0.126044	-1.28109	0.200161	0.412641	FALSE
ENSG00000064419	273.056	-0.474439	0.104974	-4.51959	6.19586e-06	9.99849e-05	FALSE
ENSG00000064490	59.2382	-0.397768	0.188882	-2.10591	0.0352125	0.122497	FALSE
ENSG00000064545	2.46948	-0.150463	0.702905	-0.214058	0.830502	0.920042	FALSE
ENSG00000064547	808.602	-0.350611	0.204625	-1.71343	0.086633	0.235007	FALSE
ENSG00000064601	253.9	0.227771	0.14709	1.54851	0.121499	0.295901	FALSE
ENSG00000064607	129.266	-0.154686	0.138491	-1.11694	0.264019	0.491011	FALSE
ENSG00000064651	28.2072	1.08722	0.223869	4.85652	1.19466e-06	2.41043e-05	TRUE
ENSG00000064652	1.71427	0.208439	0.888104	0.234701	0.814441	0.911319	FALSE
ENSG00000064666	2806.22	0.205197	0.149689	1.37082	0.170432	0.371202	FALSE
ENSG00000064687	1502.75	-0.382852	0.211157	-1.81312	0.0698137	0.202468	FALSE
ENSG00000064703	31.2071	0.745664	0.228589	3.26203	0.00110616	0.00783699	FALSE
ENSG00000064726	60.3146	-0.0230533	0.175546	-0.131324	0.895519	0.952107	FALSE
ENSG00000064763	160.829	-0.641533	0.147393	-4.35255	1.34565e-05	0.000193594	FALSE
ENSG00000064886	4.38219	1.49878	0.590628	2.53761	0.0111612	0.0516709	FALSE
ENSG00000064932	3224.86	-0.0368286	0.192018	-0.191798	0.847901	0.927445	FALSE
ENSG00000064933	8.02488	-0.329455	0.435833	-0.75592	0.449697	0.667559	FALSE
ENSG00000064961	112.528	0.658299	0.232846	2.82718	0.00469596	0.025939	FALSE
ENSG00000064989	2.32888	0.577674	0.670166	0.861987	0.388695	0.61684	FALSE
ENSG00000064995	52.3455	-0.363418	0.203351	-1.78715	0.0739137	0.21021	FALSE
ENSG00000064999	247.387	0.153512	0.152746	1.00502	0.31489	0.546842	FALSE
ENSG00000065000	329.776	-0.157046	0.184357	-0.851858	0.394293	0.622392	FALSE
ENSG00000065029	43.1985	1.04192	0.260801	3.99508	6.46733e-05	0.00073344	TRUE
ENSG00000065060	41.5118	0.622885	0.209969	2.96656	0.00301155	0.0180803	FALSE
ENSG00000065135	4826.03	0.211345	0.196258	1.07687	0.281537	0.51184	FALSE
ENSG00000065150	43.9308	1.3642	0.278315	4.90163	9.5044e-07	1.95853e-05	TRUE
ENSG00000065154	154.067	0.335409	0.128292	2.61443	0.00893772	0.0434314	FALSE
ENSG00000065183	16.4048	-0.878359	0.287215	-3.0582	0.00222675	0.0140725	FALSE
ENSG00000065243	1281.08	-0.3113	0.225981	-1.37755	0.168342	0.36875	FALSE
ENSG00000065268	6.3221	0.53696	0.559214	0.960206	0.336952	0.569986	FALSE
ENSG00000065308	32.7585	-0.0444958	0.259931	-0.171183	0.86408	0.935968	FALSE
ENSG00000065357	235.667	0.213836	0.108999	1.9618	0.0497852	0.158534	FALSE
ENSG00000065413	2541.78	-0.459337	0.143057	-3.21087	0.00132332	0.0091049	FALSE
ENSG00000065427	44.2409	-0.420252	0.242725	-1.73139	0.0833822	0.229019	FALSE
ENSG00000065457	105.865	-0.104147	0.198426	-0.524867	0.599675	0.783681	FALSE
ENSG00000065491	18.5246	0.135153	0.274264	0.492783	0.622166	0.800767	FALSE
ENSG00000065518	18.2518	0.281099	0.357237	0.786868	0.431359	0.652027	FALSE
ENSG00000065526	1170.07	-0.270334	0.118502	-2.28126	0.0225332	0.0877861	FALSE
ENSG00000065534	4.46463	-0.224307	0.461828	-0.485694	0.627184	0.803539	FALSE
ENSG00000065548	92.3643	-0.0120424	0.148892	-0.0808797	0.935538	0.971088	FALSE
ENSG00000065559	543.447	-0.0744524	0.167354	-0.44488	0.656407	0.821441	FALSE
ENSG00000065600	8.40956	0.492143	0.395099	1.24562	0.212905	0.428257	FALSE
ENSG00000065613	661.923	-0.26099	0.107866	-2.41958	0.0155383	0.066212	FALSE
ENSG00000065615	806.324	0.229671	0.137541	1.66983	0.0949523	0.250344	FALSE
ENSG00000065618	5.57451	1.48566	0.658899	2.25477	0.024148	0.0924539	FALSE
ENSG00000065621	9.63315	0.266599	0.469322	0.568051	0.570001	0.764713	FALSE
ENSG00000065665	131.201	-1.19979	0.219894	-5.45623	4.86355e-08	1.42575e-06	TRUE
ENSG00000065675	9.32304	-0.430443	0.60554	-0.710842	0.477182	0.690741	FALSE
ENSG00000065802	14.9474	-0.010823	0.298871	-0.0362129	0.971113	0.987141	FALSE
ENSG00000065809	1650.97	1.6138	0.255569	6.31453	2.7098e-10	1.40568e-08	TRUE
ENSG00000065882	894.017	-0.587869	0.123709	-4.75205	2.01366e-06	3.78907e-05	FALSE
ENSG00000065883	372.162	-0.0401298	0.115792	-0.346569	0.728915	0.864311	FALSE
ENSG00000065911	102.825	0.202548	0.163923	1.23563	0.216597	0.432825	FALSE
ENSG00000065923	24.8118	-0.065122	0.280514	-0.232152	0.81642	0.912349	FALSE
ENSG00000065970	191.45	0.235097	0.155926	1.50775	0.131619	0.312587	FALSE
ENSG00000065978	130.709	0.218762	0.287426	0.761109	0.446592	0.665135	FALSE
ENSG00000065989	89.5324	2.27246	0.34266	6.6318	3.31612e-11	2.17252e-09	TRUE
ENSG00000066027	547.694	-0.656199	0.177205	-3.70306	0.000213017	0.001988	FALSE
ENSG00000066044	40.6339	-0.470707	0.225459	-2.08778	0.0368179	0.126555	FALSE
ENSG00000066084	1608.52	-0.204444	0.106738	-1.91538	0.0554447	0.17141	FALSE
ENSG00000066117	68.8945	-0.575805	0.148945	-3.8659	0.000110682	0.0011454	FALSE
ENSG00000066135	152.354	-0.792563	0.114326	-6.9325	4.13474e-12	3.45136e-10	FALSE
ENSG00000066136	300.601	-0.0387285	0.147485	-0.262592	0.792865	0.899987	FALSE
ENSG00000066279	2.96179	-1.16304	0.601624	-1.93317	0.0532148	0.166489	FALSE
ENSG00000066294	82.7804	-0.448601	0.192139	-2.33477	0.0195556	0.0787973	FALSE
ENSG00000066322	80.4371	0.0534732	0.196206	0.272535	0.78521	0.895796	FALSE
ENSG00000066336	2314.82	0.367991	0.194667	1.89037	0.0587091	0.178681	FALSE
ENSG00000066379	39.5116	0.522048	0.219928	2.37372	0.0176097	0.073051	FALSE
ENSG00000066422	256.943	0.238393	0.136196	1.75037	0.0800548	0.222669	FALSE
ENSG00000066427	75.704	-0.711118	0.167802	-4.23783	2.25691e-05	0.000302466	FALSE
ENSG00000066455	52.9087	-0.542158	0.156857	-3.45638	0.000547483	0.00440882	FALSE
ENSG00000066468	15.7002	0.0510322	0.483927	0.105454	0.916015	0.961383	FALSE
ENSG00000066557	12.6721	-0.0407421	0.391649	-0.104027	0.917148	0.961958	FALSE
ENSG00000066583	11.3637	-0.0168735	0.36071	-0.0467785	0.96269	0.983564	FALSE
ENSG00000066651	6.79551	-0.796131	0.414871	-1.91898	0.0549864	0.170469	FALSE
ENSG00000066654	104.743	-0.430841	0.149345	-2.88487	0.00391578	0.0224437	FALSE
ENSG00000066697	2.91055	0.525332	0.764675	0.687	0.492083	0.702693	FALSE
ENSG00000066739	283.054	-0.323554	0.158702	-2.03875	0.0414748	0.137808	FALSE
ENSG00000066777	842.996	0.204294	0.145599	1.40312	0.16058	0.356786	FALSE
ENSG00000066827	122.227	-0.114606	0.133038	-0.861451	0.388989	0.616891	FALSE
ENSG00000066855	13.3258	1.51144	0.394011	3.83603	0.000125038	0.00126375	TRUE
ENSG00000066923	2.70026	0.931894	0.670009	1.39087	0.164266	0.362283	FALSE
ENSG00000066926	8.2765	0.0374223	0.441087	0.084841	0.932388	0.969348	FALSE
ENSG00000066933	41.2558	0.198738	0.238374	0.833722	0.404438	0.630326	FALSE
ENSG00000067048	451.237	-0.0124601	0.480513	-0.0259309	0.979312	0.990882	FALSE
ENSG00000067057	9.42087	0.615891	0.425581	1.44718	0.147847	0.338183	FALSE
ENSG00000067064	542.201	-0.122844	0.131573	-0.933658	0.35048	0.581844	FALSE
ENSG00000067066	945.447	-0.153972	0.150655	-1.02202	0.306773	0.538203	FALSE
ENSG00000067082	2687.75	0.219299	0.14399	1.52302	0.127754	0.306059	FALSE
ENSG00000067113	1.70513	0.872034	0.883068	0.987505	0.323395	0.555879	FALSE
ENSG00000067141	2.94736	0.370059	0.696849	0.531047	0.595386	0.781228	FALSE
ENSG00000067167	109.13	0.140353	0.21045	0.666916	0.504826	0.713481	FALSE
ENSG00000067182	2366.44	0.585563	0.189044	3.0975	0.00195162	0.0126115	FALSE
ENSG00000067191	2.60425	-0.394835	0.835975	-0.472305	0.636709	0.809123	FALSE
ENSG00000067208	215.294	-0.108543	0.144697	-0.750142	0.453169	0.670559	FALSE
ENSG00000067221	6.67814	0.192387	0.409119	0.470246	0.638179	0.810302	FALSE
ENSG00000067225	382.358	1.50457	0.189342	7.94632	1.92133e-15	3.80655e-13	TRUE
ENSG00000067248	37.9461	-0.543749	0.231341	-2.35042	0.0187521	0.076511	FALSE
ENSG00000067334	809.616	1.06804	0.229153	4.66083	3.14935e-06	5.55664e-05	TRUE
ENSG00000067365	365.678	0.772026	0.187205	4.12397	3.72404e-05	0.000460437	FALSE
ENSG00000067369	728.095	1.44246	0.191915	7.51612	5.64274e-14	7.54383e-12	TRUE
ENSG00000067533	3.04508	1.00436	0.623691	1.61035	0.107321	0.272427	FALSE
ENSG00000067560	1571.97	0.26043	0.0977305	2.66477	0.007704	0.0385059	FALSE
ENSG00000067596	334.12	-0.841209	0.123228	-6.82642	8.70599e-12	6.68978e-10	FALSE
ENSG00000067601	5.63388	-0.760147	0.453635	-1.67568	0.0938006	0.248423	FALSE
ENSG00000067606	202.658	0.8991	0.270368	3.32547	0.000882709	0.00650617	FALSE
ENSG00000067646	6.18119	0.742096	0.761577	0.974419	0.329848	0.562658	FALSE
ENSG00000067704	26.8139	-0.336586	0.23744	-1.41756	0.156319	0.350731	FALSE
ENSG00000067798	11.5684	-0.729356	0.383346	-1.90261	0.0570921	0.174919	FALSE
ENSG00000067829	57.1317	-0.452065	0.205703	-2.19766	0.0279737	0.10351	FALSE
ENSG00000067836	9.89756	0.105243	0.420246	0.250433	0.802253	0.905501	FALSE
ENSG00000067840	5.99884	-0.103974	0.612139	-0.169854	0.865125	0.936668	FALSE
ENSG00000067900	1477.82	-0.100944	0.124014	-0.813969	0.415663	0.639767	FALSE
ENSG00000067955	72.853	0.426498	0.175307	2.43286	0.0149799	0.0643327	FALSE
ENSG00000067992	124.596	-0.635665	0.163042	-3.89879	9.66738e-05	0.00102429	FALSE
ENSG00000068001	21.177	0.565169	0.30144	1.8749	0.0608068	0.183301	FALSE
ENSG00000068024	867.293	-0.0521289	0.157957	-0.33002	0.741385	0.871308	FALSE
ENSG00000068028	140.541	-0.19727	0.22842	-0.86363	0.387791	0.616358	FALSE
ENSG00000068079	42.7888	-0.379256	0.258136	-1.46921	0.141776	0.329089	FALSE
ENSG00000068097	12.3397	-0.112634	0.43065	-0.261544	0.793673	0.900204	FALSE
ENSG00000068120	37.5101	0.00357031	0.232707	0.0153425	0.987759	0.994411	FALSE
ENSG00000068137	2.58951	1.12315	0.894406	1.25575	0.209208	0.424247	FALSE
ENSG00000068305	220.453	-0.510844	0.214725	-2.37907	0.0173566	0.0721284	FALSE
ENSG00000068308	823.726	0.0711788	0.118903	0.598628	0.549421	0.749082	FALSE
ENSG00000068323	738.841	0.803196	0.17358	4.62725	3.7056e-06	6.37394e-05	FALSE
ENSG00000068354	113.571	0.197148	0.164465	1.19872	0.230637	0.45123	FALSE
ENSG00000068366	794.805	-0.337229	0.115652	-2.9159	0.00354664	0.0208141	FALSE
ENSG00000068383	313.137	0.0739681	0.118836	0.622439	0.533653	0.736528	FALSE
ENSG00000068394	22.1534	-0.33687	0.245955	-1.36964	0.170798	0.371706	FALSE
ENSG00000068400	263.834	0.359477	0.119441	3.00967	0.00261535	0.0160533	FALSE
ENSG00000068438	16.0394	-0.0659702	0.268679	-0.245536	0.806041	0.90776	FALSE
ENSG00000068489	6.79839	-0.468456	0.422708	-1.10823	0.267765	0.495345	FALSE
ENSG00000068650	1221.56	-0.115585	0.101572	-1.13796	0.255138	0.481853	FALSE
ENSG00000068654	16.0208	0.069235	0.356828	0.194029	0.846153	0.926657	FALSE
ENSG00000068697	198.021	-0.10506	0.197848	-0.531017	0.595407	0.781228	FALSE
ENSG00000068724	104.906	0.202737	0.218563	0.927591	0.35362	0.584532	FALSE
ENSG00000068745	134.809	-0.492765	0.141301	-3.48735	0.000487838	0.00399503	FALSE
ENSG00000068784	126.155	0.0615891	0.161645	0.381015	0.703192	0.851306	FALSE
ENSG00000068796	60.9772	-0.39759	0.207812	-1.91322	0.0557199	0.171906	FALSE
ENSG00000068831	419.921	-0.212082	0.172531	-1.22924	0.218982	0.435686	FALSE
ENSG00000068878	920.608	0.405618	0.168057	2.41357	0.0157973	0.0670126	FALSE
ENSG00000068885	8.99234	-0.717518	0.357168	-2.00891	0.0445466	0.14566	FALSE
ENSG00000068903	261.169	-0.038697	0.174699	-0.221507	0.824698	0.917379	FALSE
ENSG00000068912	23.4588	0.0733491	0.267948	0.273744	0.784281	0.895143	FALSE
ENSG00000068971	54.5105	-0.104552	0.185374	-0.564006	0.57275	0.766526	FALSE
ENSG00000068976	245.337	-0.786417	0.282931	-2.77954	0.00544356	0.0291291	FALSE
ENSG00000069020	28.5006	-0.529781	0.263674	-2.00923	0.0445127	0.145607	FALSE
ENSG00000069188	3.59356	-0.59251	0.565788	-1.04723	0.294994	0.525616	FALSE
ENSG00000069248	101.107	0.267174	0.17591	1.51882	0.128809	0.307868	FALSE
ENSG00000069275	36.7005	0.0790642	0.267012	0.296107	0.767148	0.885635	FALSE
ENSG00000069329	534.693	0.440562	0.174519	2.52443	0.0115885	0.0530517	FALSE
ENSG00000069345	179.968	0.957731	0.214122	4.47284	7.71885e-06	0.00012054	FALSE
ENSG00000069399	1718.31	0.689383	0.242561	2.84211	0.00448166	0.0249717	FALSE
ENSG00000069424	571.782	0.401891	0.158293	2.5389	0.01112	0.0515091	FALSE
ENSG00000069493	96.2605	-0.584852	0.194663	-3.00443	0.00266083	0.0162717	FALSE
ENSG00000069509	4.35453	-0.579683	0.454874	-1.27438	0.202528	0.415413	FALSE
ENSG00000069667	39.0009	0.401565	0.399808	1.0044	0.315188	0.547187	FALSE
ENSG00000069696	3.07306	-0.8028	0.637309	-1.25967	0.207788	0.422565	FALSE
ENSG00000069702	23.7365	0.0348371	0.378771	0.0919743	0.926718	0.966317	FALSE
ENSG00000069712	8.6589	-1.32062	0.358721	-3.68146	0.000231901	0.00214597	TRUE
ENSG00000069849	142.507	1.11452	0.295078	3.77703	0.000158712	0.00154156	TRUE
ENSG00000069869	20.1598	-0.118107	0.280996	-0.420316	0.674255	0.833335	FALSE
ENSG00000069943	349.409	-1.19565	0.277145	-4.31418	1.60198e-05	0.000224769	TRUE
ENSG00000069956	462.219	2.46367	0.331358	7.43507	1.04509e-13	1.273e-11	TRUE
ENSG00000069966	15.3709	1.03419	0.306134	3.37822	0.000729579	0.00558368	TRUE
ENSG00000069974	509.727	0.573335	0.159966	3.5841	0.000338245	0.00295229	FALSE
ENSG00000069998	10.8964	-0.846729	0.523548	-1.61729	0.105816	0.269815	FALSE
ENSG00000070010	158.363	-0.521132	0.170281	-3.06043	0.0022102	0.0139948	FALSE
ENSG00000070018	7.66276	-0.772796	0.529624	-1.45914	0.144526	0.333383	FALSE
ENSG00000070047	184.879	-0.320461	0.201886	-1.58734	0.112436	0.281202	FALSE
ENSG00000070061	80.1196	0.085437	0.164733	0.518638	0.604013	0.786351	FALSE
ENSG00000070081	32.5265	0.22723	0.256364	0.886356	0.375426	0.605813	FALSE
ENSG00000070182	2.42583	0.650035	0.741665	0.876454	0.380783	0.609995	FALSE
ENSG00000070190	467.889	-0.102196	0.125622	-0.813518	0.415921	0.639934	FALSE
ENSG00000070214	62.2837	0.158995	0.198788	0.799821	0.423815	0.646113	FALSE
ENSG00000070269	93.4291	-0.921499	0.193591	-4.76003	1.93561e-06	3.67119e-05	FALSE
ENSG00000070366	118.853	0.25422	0.145767	1.74401	0.0811569	0.224974	FALSE
ENSG00000070367	78.4641	-0.353321	0.180833	-1.95386	0.0507182	0.16085	FALSE
ENSG00000070371	50.3208	0.146416	0.232435	0.629925	0.528744	0.732985	FALSE
ENSG00000070404	4.79642	1.19491	0.700361	1.70614	0.087982	0.237527	FALSE
ENSG00000070413	902.101	-0.814555	0.170722	-4.77124	1.83092e-06	3.49682e-05	FALSE
ENSG00000070423	38.0213	-0.224921	0.288011	-0.780945	0.434835	0.655041	FALSE
ENSG00000070444	432.784	-0.0555585	0.21165	-0.262502	0.792935	0.899987	FALSE
ENSG00000070476	384.325	0.399072	0.181713	2.19617	0.02808	0.103808	FALSE
ENSG00000070495	1770.33	-0.61749	0.150817	-4.09429	4.23466e-05	0.00051202	FALSE
ENSG00000070501	161.399	-0.00189429	0.184625	-0.0102602	0.991814	0.996358	FALSE
ENSG00000070540	119.836	0.110057	0.138734	0.793297	0.427605	0.649507	FALSE
ENSG00000070610	326.582	0.317683	0.172919	1.83718	0.066183	0.195146	FALSE
ENSG00000070614	1138.22	0.840074	0.138751	6.05456	1.40804e-09	6.02963e-08	FALSE
ENSG00000070669	19.0308	-0.251051	0.257853	-0.97362	0.330245	0.563219	FALSE
ENSG00000070718	63.2109	0.175161	0.216786	0.807992	0.419095	0.642095	FALSE
ENSG00000070731	298.725	-0.484381	0.147651	-3.28058	0.00103593	0.00741938	FALSE
ENSG00000070756	2075.08	0.0555795	0.10399	0.534471	0.593016	0.780364	FALSE
ENSG00000070759	103.717	-0.348881	0.1376	-2.53548	0.0112294	0.051905	FALSE
ENSG00000070761	18.6926	-0.346767	0.280937	-1.23433	0.217082	0.433425	FALSE
ENSG00000070770	43.4789	0.262235	0.182474	1.43711	0.150688	0.341922	FALSE
ENSG00000070785	3.08945	-0.931961	0.678464	-1.37363	0.169556	0.37003	FALSE
ENSG00000070814	31.1273	-0.473691	0.2081	-2.27626	0.0228303	0.0886471	FALSE
ENSG00000070831	1755.85	0.286492	0.130501	2.19533	0.0281402	0.10394	FALSE
ENSG00000070882	12.4383	0.390413	0.332969	1.17252	0.240988	0.464574	FALSE
ENSG00000070950	36.1315	0.652073	0.32535	2.00422	0.0450467	0.146915	FALSE
ENSG00000070961	6383.96	1.9254	0.269783	7.13687	9.54769e-13	8.92058e-11	TRUE
ENSG00000071051	108.623	-0.29544	0.218382	-1.35286	0.1761	0.380056	FALSE
ENSG00000071054	1968.05	0.174172	0.199386	0.873543	0.382367	0.611163	FALSE
ENSG00000071073	183.015	-0.403648	0.148263	-2.72251	0.00647881	0.0334837	FALSE
ENSG00000071082	110.382	0.364939	0.353925	1.03112	0.302484	0.533812	FALSE
ENSG00000071127	4327.44	0.153371	0.153205	1.00108	0.316786	0.54886	FALSE
ENSG00000071189	567.959	-0.499719	0.158316	-3.15646	0.00159699	0.0106362	FALSE
ENSG00000071205	35.1617	0.561831	0.382664	1.46821	0.142048	0.329547	FALSE
ENSG00000071242	77.1487	0.0640501	0.283265	0.226114	0.821113	0.915291	FALSE
ENSG00000071243	116.128	-0.0546494	0.188478	-0.289951	0.771854	0.888013	FALSE
ENSG00000071246	8.42575	1.30727	0.618086	2.11503	0.0344274	0.120606	FALSE
ENSG00000071462	26.5311	0.49922	0.25463	1.96057	0.0499289	0.158952	FALSE
ENSG00000071537	652.51	-0.474282	0.128369	-3.69468	0.000220164	0.00204773	FALSE
ENSG00000071553	293.465	0.250453	0.166886	1.50074	0.133422	0.315203	FALSE
ENSG00000071564	13.8424	0.436668	0.430288	1.01483	0.310189	0.541711	FALSE
ENSG00000071575	9.66586	-0.152287	0.516753	-0.2947	0.768223	0.886378	FALSE
ENSG00000071626	131.301	-0.0231196	0.171201	-0.135044	0.892577	0.95031	FALSE
ENSG00000071655	16.0265	-0.335047	0.373668	-0.896644	0.369909	0.600176	FALSE
ENSG00000071794	5.75602	-0.176409	0.552384	-0.31936	0.749454	0.875783	FALSE
ENSG00000071859	92.7849	0.867972	0.249489	3.479	0.000503293	0.00410117	FALSE
ENSG00000071889	24.0024	-0.154501	0.255123	-0.605596	0.544783	0.745168	FALSE
ENSG00000071894	40.8694	-0.337262	0.206553	-1.63281	0.102509	0.263713	FALSE
ENSG00000071967	139.102	-0.380328	0.180797	-2.10362	0.0354115	0.123005	FALSE
ENSG00000071994	21.7455	-0.0966791	0.316353	-0.305605	0.759905	0.881481	FALSE
ENSG00000072042	13.5723	-0.117085	0.332229	-0.352423	0.724521	0.862335	FALSE
ENSG00000072062	284.01	-0.339235	0.158831	-2.13582	0.0326941	0.11622	FALSE
ENSG00000072071	5.17009	-0.0496402	0.48859	-0.101599	0.919075	0.962889	FALSE
ENSG00000072110	2944.42	-0.224984	0.126802	-1.77429	0.076015	0.214775	FALSE
ENSG00000072121	146.315	-0.439344	0.110242	-3.98528	6.74016e-05	0.000759665	FALSE
ENSG00000072134	123.166	0.127247	0.230907	0.551075	0.581582	0.772624	FALSE
ENSG00000072135	142.733	-0.379781	0.17156	-2.21369	0.0268499	0.100323	FALSE
ENSG00000072163	1.9269	0.761671	0.944155	0.806723	0.419826	0.642472	FALSE
ENSG00000072210	15.5653	-0.107422	0.365694	-0.293749	0.76895	0.886657	FALSE
ENSG00000072274	483.723	0.266796	0.222872	1.19708	0.231275	0.451968	FALSE
ENSG00000072310	592.433	0.491588	0.242389	2.02809	0.0425508	0.140644	FALSE
ENSG00000072364	1092.28	0.57412	0.148959	3.85422	0.0001161	0.00119099	FALSE
ENSG00000072401	602.446	-0.445654	0.190295	-2.34191	0.0191852	0.0777034	FALSE
ENSG00000072415	17.2285	-0.241517	0.236046	-1.02318	0.306224	0.53764	FALSE
ENSG00000072422	2.2705	0.230286	0.799605	0.288	0.773347	0.889135	FALSE
ENSG00000072501	132.401	-0.303872	0.127795	-2.37782	0.0174154	0.0723362	FALSE
ENSG00000072506	7.58675	-0.333348	0.460065	-0.724567	0.468718	0.684183	FALSE
ENSG00000072518	595.179	-0.348561	0.193383	-1.80243	0.0714772	0.205449	FALSE
ENSG00000072609	467.833	-0.252134	0.154906	-1.62766	0.103597	0.265764	FALSE
ENSG00000072682	50.2421	-0.313861	0.215871	-1.45393	0.145966	0.335159	FALSE
ENSG00000072694	58.712	-0.376735	0.165151	-2.28116	0.0225391	0.0877861	FALSE
ENSG00000072736	277.245	-0.533149	0.120647	-4.41907	9.91263e-06	0.000150372	FALSE
ENSG00000072756	68.9474	-0.399829	0.178641	-2.23817	0.0252099	0.0955797	FALSE
ENSG00000072778	343.609	0.0268675	0.162446	0.165394	0.868634	0.938298	FALSE
ENSG00000072786	3660.76	0.101773	0.127142	0.800472	0.423437	0.64587	FALSE
ENSG00000072803	134.922	-0.247282	0.111974	-2.20839	0.0272171	0.101387	FALSE
ENSG00000072818	536.103	-0.378759	0.17046	-2.22198	0.0262845	0.0988163	FALSE
ENSG00000072849	56.1732	-0.119288	0.16922	-0.704928	0.480855	0.693613	FALSE
ENSG00000072858	14.8956	0.248873	0.379812	0.655253	0.512305	0.719353	FALSE
ENSG00000072864	893.152	-0.59488	0.149628	-3.97572	7.01664e-05	0.000783842	FALSE
ENSG00000072952	492.561	-0.400697	0.191006	-2.09783	0.0359204	0.124306	FALSE
ENSG00000072954	6.27719	-0.020465	0.378983	-0.0539998	0.956935	0.981344	FALSE
ENSG00000072958	221.046	-0.186887	0.163399	-1.14374	0.25273	0.479011	FALSE
ENSG00000073008	30.1192	-0.47372	0.273757	-1.73044	0.0835514	0.22933	FALSE
ENSG00000073050	49.0675	-0.0600811	0.201386	-0.298337	0.765446	0.88429	FALSE
ENSG00000073060	14.7192	-0.25928	0.335089	-0.773763	0.439071	0.658526	FALSE
ENSG00000073111	7.01129	0.798056	0.459611	1.73637	0.0824979	0.227353	FALSE
ENSG00000073150	159.168	0.404539	0.240128	1.68468	0.0920498	0.245164	FALSE
ENSG00000073169	128.973	-0.0386203	0.220518	-0.175135	0.860974	0.933895	FALSE
ENSG00000073331	1551.99	-0.626545	0.180651	-3.46827	0.000523817	0.004239	FALSE
ENSG00000073350	29.9344	0.83452	0.314843	2.65059	0.00803505	0.0399059	FALSE
ENSG00000073417	55.2016	0.429151	0.194748	2.20362	0.0275512	0.102343	FALSE
ENSG00000073464	21.5993	-0.583371	0.318773	-1.83005	0.0672421	0.197065	FALSE
ENSG00000073578	53.0227	-0.153542	0.232345	-0.660836	0.508718	0.716622	FALSE
ENSG00000073584	17.6685	-0.281646	0.302404	-0.931359	0.351668	0.583064	FALSE
ENSG00000073605	28.2829	-0.692761	0.307654	-2.25176	0.0243377	0.093007	FALSE
ENSG00000073614	1231.01	-0.0199581	0.0791009	-0.252312	0.8008	0.905422	FALSE
ENSG00000073737	62.3359	-0.721728	0.268933	-2.68368	0.00728173	0.0367552	FALSE
ENSG00000073756	37150.7	-0.746965	0.303732	-2.45929	0.0139212	0.0609643	FALSE
ENSG00000073792	6.34305	0.314027	0.429933	0.730411	0.465139	0.681548	FALSE
ENSG00000073803	84.8953	0.710834	0.309374	2.29766	0.0215814	0.0849006	FALSE
ENSG00000073849	87.1148	-0.673955	0.232133	-2.90332	0.00369228	0.0214821	FALSE
ENSG00000073861	7.03714	-0.206578	0.604166	-0.341922	0.73241	0.866537	FALSE
ENSG00000073910	2649.06	-0.249311	0.157332	-1.58462	0.113053	0.282228	FALSE
ENSG00000073921	3840.47	-0.26018	0.188925	-1.37716	0.168463	0.368824	FALSE
ENSG00000073969	44.9768	-0.554152	0.280852	-1.97311	0.0484825	0.155076	FALSE
ENSG00000074054	527.186	-0.0112929	0.130081	-0.0868146	0.930819	0.968418	FALSE
ENSG00000074071	10.7256	-0.285813	0.338839	-0.843508	0.398944	0.6262	FALSE
ENSG00000074181	3.4327	3.20087	0.821523	3.89626	9.76886e-05	0.00103305	TRUE
ENSG00000074201	27.2886	-0.126269	0.239309	-0.527638	0.59775	0.782412	FALSE
ENSG00000074266	28.5196	-0.474084	0.264907	-1.78962	0.0735145	0.209329	FALSE
ENSG00000074276	21.3347	0.408962	0.3655	1.11891	0.263178	0.490391	FALSE
ENSG00000074319	467.042	0.44077	0.149824	2.94192	0.00326187	0.019399	FALSE
ENSG00000074356	119.76	-0.570299	0.115377	-4.94293	7.69581e-07	1.62452e-05	FALSE
ENSG00000074370	1676	0.691783	0.203134	3.40555	0.000660309	0.0051607	FALSE
ENSG00000074410	2.1885	-0.380637	0.916656	-0.415245	0.677963	0.834839	FALSE
ENSG00000074416	14.7347	0.686677	0.520198	1.32003	0.186825	0.394777	FALSE
ENSG00000074582	2.53177	0.0912509	0.684427	0.133324	0.893937	0.951019	FALSE
ENSG00000074603	181.695	-0.323731	0.122733	-2.63769	0.00834732	0.0411338	FALSE
ENSG00000074621	2.07079	-0.433473	1.00409	-0.431705	0.665956	0.827937	FALSE
ENSG00000074657	6.09772	-0.835657	0.47096	-1.77437	0.0760019	0.214775	FALSE
ENSG00000074660	1369.43	1.59924	0.241174	6.63106	3.33289e-11	2.17484e-09	TRUE
ENSG00000074695	11.3123	-0.0225511	0.435758	-0.0517515	0.958727	0.982528	FALSE
ENSG00000074696	5.00137	-0.557585	0.609644	-0.914609	0.360397	0.590761	FALSE
ENSG00000074706	244.883	-0.495848	0.15319	-3.23681	0.00120873	0.00844557	FALSE
ENSG00000074755	1873.67	0.126383	0.095838	1.31871	0.187265	0.395117	FALSE
ENSG00000074800	429.223	1.58085	0.244622	6.46243	1.03033e-10	5.80231e-09	TRUE
ENSG00000074842	7.73093	0.0239272	0.492178	0.0486149	0.961226	0.982985	FALSE
ENSG00000074855	6.1632	0.0328191	0.557357	0.0588835	0.953045	0.979034	FALSE
ENSG00000074935	3.4389	-0.779477	0.577837	-1.34896	0.177351	0.382122	FALSE
ENSG00000074964	14.0254	0.231112	0.512782	0.450702	0.652204	0.81869	FALSE
ENSG00000074966	18.1826	-0.688422	0.313902	-2.19311	0.0282996	0.104387	FALSE
ENSG00000075089	10.6264	-0.899979	0.371792	-2.42065	0.0154928	0.0660696	FALSE
ENSG00000075131	2.75723	0.270179	0.867911	0.311298	0.755574	0.878999	FALSE
ENSG00000075142	51.8217	0.35749	0.25739	1.38891	0.164861	0.363351	FALSE
ENSG00000075151	405.806	0.201373	0.145456	1.38443	0.166228	0.365581	FALSE
ENSG00000075188	5.03288	-0.65165	0.525429	-1.24023	0.214892	0.43052	FALSE
ENSG00000075218	1.85604	-1.07961	0.835381	-1.29236	0.196234	0.407587	FALSE
ENSG00000075223	25.8319	-0.316182	0.230553	-1.37141	0.170247	0.370898	FALSE
ENSG00000075234	35.3628	0.00435814	0.252728	0.0172443	0.986242	0.993841	FALSE
ENSG00000075239	4.48282	0.759849	0.566985	1.34016	0.180195	0.385722	FALSE
ENSG00000075240	52.8736	0.276327	0.224962	1.22833	0.219324	0.436058	FALSE
ENSG00000075275	3.24656	0.850921	0.724519	1.17446	0.240209	0.463926	FALSE
ENSG00000075292	548.564	-0.121297	0.146454	-0.828228	0.407541	0.633302	FALSE
ENSG00000075303	41.2382	-0.138566	0.24856	-0.557474	0.577204	0.769355	FALSE
ENSG00000075340	1.88403	-0.366632	0.92222	-0.397553	0.690959	0.842817	FALSE
ENSG00000075391	3.20691	0.323382	0.643058	0.502881	0.615048	0.795199	FALSE
ENSG00000075399	700.283	0.151877	0.262721	0.578094	0.563201	0.759035	FALSE
ENSG00000075407	16.9449	-0.479015	0.327244	-1.46378	0.143253	0.331269	FALSE
ENSG00000075413	532	-0.392077	0.0885016	-4.43017	9.41579e-06	0.000144031	FALSE
ENSG00000075415	494.726	-0.539202	0.104246	-5.1724	2.31112e-07	5.53994e-06	FALSE
ENSG00000075420	2321.69	0.159644	0.160124	0.997004	0.318762	0.550425	FALSE
ENSG00000075426	9681.1	0.87846	0.160485	5.4738	4.40487e-08	1.30043e-06	FALSE
ENSG00000075539	724.403	-0.147071	0.15619	-0.941613	0.346391	0.577693	FALSE
ENSG00000075568	297.762	-0.158172	0.108805	-1.45371	0.146025	0.335184	FALSE
ENSG00000075618	19.0629	1.37029	0.389276	3.52009	0.0004314	0.00361936	TRUE
ENSG00000075624	19490.8	0.174324	0.203876	0.855051	0.392523	0.620459	FALSE
ENSG00000075651	119.622	0.386128	0.252476	1.52936	0.126174	0.303516	FALSE
ENSG00000075702	4.90674	-0.265758	0.568368	-0.467581	0.640085	0.811243	FALSE
ENSG00000075711	54.9791	-0.0241876	0.207567	-0.116529	0.907233	0.957155	FALSE
ENSG00000075785	678.391	0.366357	0.157478	2.3264	0.0199974	0.0801064	FALSE
ENSG00000075790	19.1585	0.30672	0.311086	0.985964	0.324151	0.556635	FALSE
ENSG00000075826	18.7359	-0.815041	0.2988	-2.72771	0.00637752	0.0330409	FALSE
ENSG00000075856	77.9818	-0.0500794	0.161233	-0.310602	0.756103	0.879366	FALSE
ENSG00000075884	1646.05	-0.187013	0.183315	-1.02017	0.307646	0.538928	FALSE
ENSG00000075914	6.08346	0.185667	0.449978	0.412613	0.67989	0.835699	FALSE
ENSG00000075945	18.1159	-0.11878	0.252649	-0.470139	0.638256	0.810337	FALSE
ENSG00000075975	51.6686	-0.887514	0.190108	-4.66846	3.03462e-06	5.38413e-05	FALSE
ENSG00000076003	19.5252	0.746858	0.356771	2.09338	0.0363152	0.125247	FALSE
ENSG00000076043	10.0413	0.353858	0.37119	0.953309	0.340433	0.573222	FALSE
ENSG00000076053	107.063	-0.379167	0.185097	-2.04848	0.0405128	0.135487	FALSE
ENSG00000076067	12.5579	0.504766	0.338217	1.49243	0.135586	0.318692	FALSE
ENSG00000076108	1199.62	-0.297409	0.119408	-2.49068	0.0127497	0.0570804	FALSE
ENSG00000076201	178.72	0.587723	0.202386	2.90398	0.00368454	0.0214625	FALSE
ENSG00000076242	86.5249	0.396775	0.188272	2.10746	0.035078	0.122182	FALSE
ENSG00000076248	2.83511	0.653651	0.734962	0.889367	0.373806	0.604411	FALSE
ENSG00000076321	16.1333	-0.671895	0.3338	-2.01287	0.0441283	0.144691	FALSE
ENSG00000076344	1.61654	-1.24175	1.29699	-0.957409	0.338361	0.571339	FALSE
ENSG00000076356	93.2615	0.208728	0.160352	1.30169	0.193024	0.403007	FALSE
ENSG00000076382	95.1301	0.995726	0.27918	3.56661	0.000361634	0.00312163	FALSE
ENSG00000076513	1883.47	-0.0354851	0.121441	-0.292201	0.770133	0.887399	FALSE
ENSG00000076554	3.87316	-0.609458	0.566107	-1.07658	0.281669	0.511854	FALSE
ENSG00000076555	56.376	0.12103	0.315466	0.383655	0.701235	0.849875	FALSE
ENSG00000076604	35.1433	0.640681	0.340407	1.8821	0.0598222	0.181199	FALSE
ENSG00000076641	445.909	0.533103	0.121729	4.37941	1.19e-05	0.000174406	FALSE
ENSG00000076650	13.9452	-0.826695	0.364043	-2.27087	0.0231548	0.0894425	FALSE
ENSG00000076662	2701.53	0.219793	0.210172	1.04578	0.295663	0.526292	FALSE
ENSG00000076685	808.731	-0.504821	0.117317	-4.30305	1.68461e-05	0.000234363	FALSE
ENSG00000076706	19.5711	0.836556	0.426251	1.96259	0.0496941	0.158427	FALSE
ENSG00000076770	23.925	-0.00228056	0.359332	-0.00634666	0.994936	0.997392	FALSE
ENSG00000076864	4.9942	-0.666082	0.504642	-1.31991	0.186866	0.394811	FALSE
ENSG00000076924	139.566	-0.169446	0.181189	-0.935187	0.349692	0.581136	FALSE
ENSG00000076928	1268.57	-0.131416	0.192224	-0.683661	0.494189	0.704504	FALSE
ENSG00000076944	458.338	0.21623	0.161286	1.34066	0.180032	0.385574	FALSE
ENSG00000076984	106.346	-0.371247	0.188032	-1.97439	0.0483379	0.154734	FALSE
ENSG00000077044	930.097	0.816702	0.14415	5.66562	1.4649e-08	4.88617e-07	FALSE
ENSG00000077097	322.377	0.189311	0.147726	1.2815	0.200017	0.412528	FALSE
ENSG00000077147	394.567	0.94999	0.177879	5.34066	9.26097e-08	2.50235e-06	FALSE
ENSG00000077150	3524.45	1.03268	0.187414	5.51015	3.58527e-08	1.07781e-06	TRUE
ENSG00000077157	1287.57	-0.699795	0.205546	-3.40456	0.000662706	0.00516961	FALSE
ENSG00000077232	49.6002	-0.218852	0.308387	-0.709665	0.477912	0.691247	FALSE
ENSG00000077235	216.133	-0.177509	0.107886	-1.64534	0.099899	0.259533	FALSE
ENSG00000077238	2343.29	1.11041	0.164382	6.75506	1.4278e-11	1.03886e-09	TRUE
ENSG00000077254	196.05	-0.591493	0.148033	-3.99569	6.45072e-05	0.000732061	FALSE
ENSG00000077312	11.3335	-0.554456	0.382581	-1.44925	0.147267	0.337372	FALSE
ENSG00000077327	6.34811	0.961734	0.424701	2.2645	0.0235434	0.090752	FALSE
ENSG00000077348	1.72375	-0.259319	1.02641	-0.252646	0.800542	0.90533	FALSE
ENSG00000077380	11.645	-0.576075	0.396056	-1.45453	0.145799	0.335157	FALSE
ENSG00000077420	986.319	-0.491443	0.131397	-3.74013	0.000183925	0.00175026	FALSE
ENSG00000077454	221.243	-0.469402	0.222422	-2.11041	0.0348229	0.121507	FALSE
ENSG00000077458	117.62	-0.314759	0.197861	-1.59081	0.111652	0.279794	FALSE
ENSG00000077463	38.2019	0.00951427	0.210511	0.0451961	0.963951	0.984119	FALSE
ENSG00000077514	58.7935	-0.808776	0.202649	-3.99102	6.57896e-05	0.000745072	FALSE
ENSG00000077549	708.601	0.350268	0.107274	3.26516	0.00109401	0.00776764	FALSE
ENSG00000077585	24.3638	0.666376	0.369622	1.80286	0.07141	0.205327	FALSE
ENSG00000077684	336.949	-0.302291	0.145771	-2.07374	0.0381033	0.129594	FALSE
ENSG00000077713	2.1046	-0.417798	0.837103	-0.4991	0.617709	0.797	FALSE
ENSG00000077721	194.629	-0.10465	0.181009	-0.578147	0.563165	0.759035	FALSE
ENSG00000077782	8.63407	1.4772	0.52619	2.80735	0.00499506	0.0272344	TRUE
ENSG00000077984	234.109	0.060076	0.224156	0.268009	0.788692	0.89765	FALSE
ENSG00000078043	30.7071	-0.773479	0.238911	-3.23751	0.00120576	0.00843722	FALSE
ENSG00000078061	180.885	0.0473631	0.133421	0.354991	0.722596	0.861416	FALSE
ENSG00000078070	16.1113	-0.14761	0.274611	-0.537524	0.590906	0.778719	FALSE
ENSG00000078081	7.8499	0.925376	0.509585	1.81594	0.0693795	0.201533	FALSE
ENSG00000078098	3.08997	1.63446	0.957292	1.70738	0.087752	0.237091	FALSE
ENSG00000078114	249.032	0.197132	0.289954	0.679875	0.496584	0.705958	FALSE
ENSG00000078124	64.1182	0.321479	0.196296	1.63772	0.10148	0.262171	FALSE
ENSG00000078140	80.2247	-0.339499	0.165274	-2.05416	0.0399603	0.134141	FALSE
ENSG00000078142	358.803	-0.332534	0.173017	-1.92197	0.0546094	0.16969	FALSE
ENSG00000078177	43.8887	0.855402	0.220348	3.88205	0.000103581	0.0010842	FALSE
ENSG00000078237	22.0833	-0.32864	0.300223	-1.09465	0.273668	0.50212	FALSE
ENSG00000078246	2.55971	0.555359	0.631398	0.87957	0.379092	0.608768	FALSE
ENSG00000078269	51.4458	1.81536	0.355727	5.10325	3.33864e-07	7.71075e-06	TRUE
ENSG00000078304	896.612	0.272213	0.107864	2.52366	0.011614	0.0531295	FALSE
ENSG00000078319	4.94912	0.511311	0.498218	1.02628	0.30476	0.536101	FALSE
ENSG00000078369	1042.92	0.768027	0.144302	5.32235	1.02436e-07	2.73007e-06	FALSE
ENSG00000078401	187.989	1.83854	0.484604	3.79391	0.000148293	0.00145671	TRUE
ENSG00000078403	68.9233	-0.372262	0.183755	-2.02586	0.0427789	0.141156	FALSE
ENSG00000078487	25.8719	-0.284801	0.233181	-1.22137	0.221945	0.439429	FALSE
ENSG00000078589	101.707	0.127752	0.285903	0.446839	0.654991	0.820648	FALSE
ENSG00000078596	9.26922	0.748252	0.543763	1.37606	0.168803	0.369268	FALSE
ENSG00000078618	1021.22	0.00868726	0.111294	0.0780566	0.937783	0.972069	FALSE
ENSG00000078668	63.6198	-0.120764	0.15721	-0.768167	0.442388	0.661631	FALSE
ENSG00000078674	370.574	-0.105474	0.150037	-0.702989	0.482063	0.694745	FALSE
ENSG00000078687	198.85	1.13207	0.222593	5.08582	3.66047e-07	8.38338e-06	TRUE
ENSG00000078699	62.1801	-0.242374	0.176005	-1.37709	0.168486	0.368824	FALSE
ENSG00000078747	689.282	-0.33764	0.124812	-2.7052	0.00682641	0.034883	FALSE
ENSG00000078804	2146.97	0.220058	0.152034	1.44743	0.147776	0.338115	FALSE
ENSG00000078808	178.029	-0.0595928	0.223523	-0.266607	0.789772	0.898258	FALSE
ENSG00000078902	140.391	-0.134908	0.196404	-0.686892	0.492151	0.702694	FALSE
ENSG00000078967	8.69895	1.25687	0.429419	2.92692	0.00342336	0.0202204	TRUE
ENSG00000079134	32.2212	0.149414	0.286977	0.520648	0.602612	0.785335	FALSE
ENSG00000079156	2.59927	-0.960676	0.682597	-1.40738	0.159314	0.355125	FALSE
ENSG00000079215	2.4803	0.982001	0.953915	1.02944	0.303272	0.534501	FALSE
ENSG00000079246	652.655	-0.189446	0.111876	-1.69336	0.0903878	0.242272	FALSE
ENSG00000079257	18.867	-0.370562	0.276958	-1.33797	0.180905	0.38664	FALSE
ENSG00000079263	628.126	0.442098	0.212178	2.08362	0.0371947	0.127339	FALSE
ENSG00000079277	480.442	0.231959	0.145582	1.59332	0.111088	0.278805	FALSE
ENSG00000079308	11.441	2.44371	0.631132	3.87194	0.000107971	0.0011223	TRUE
ENSG00000079313	225.377	-0.289374	0.228769	-1.26492	0.2059	0.420025	FALSE
ENSG00000079332	500.989	0.00398434	0.144984	0.0274813	0.978076	0.990469	FALSE
ENSG00000079335	128.112	-0.0539187	0.121137	-0.445105	0.656244	0.821389	FALSE
ENSG00000079337	30.7354	1.14695	0.443892	2.58384	0.00977062	0.0465031	TRUE
ENSG00000079385	167.022	-0.25371	0.144071	-1.76101	0.0782372	0.219283	FALSE
ENSG00000079387	59.7368	-0.265847	0.160634	-1.65498	0.097928	0.255729	FALSE
ENSG00000079393	9.93756	1.53865	0.364687	4.21909	2.45289e-05	0.000322167	TRUE
ENSG00000079432	978.761	0.224018	0.176178	1.27155	0.203534	0.416646	FALSE
ENSG00000079435	8.529	0.897321	0.450408	1.99224	0.0463449	0.150196	FALSE
ENSG00000079459	95.8712	-0.613122	0.149271	-4.10743	4.00086e-05	0.000489146	FALSE
ENSG00000079482	2.57247	0.474799	0.797049	0.595695	0.551379	0.750426	FALSE
ENSG00000079616	27.9452	-0.318678	0.248894	-1.28037	0.200414	0.412931	FALSE
ENSG00000079691	2.42041	1.01392	1.03131	0.983145	0.325536	0.557907	FALSE
ENSG00000079739	54.5158	0.00397677	0.169895	0.0234072	0.981325	0.991872	FALSE
ENSG00000079785	12.8287	-0.182113	0.292542	-0.622519	0.5336	0.736528	FALSE
ENSG00000079805	2216.26	0.561429	0.145291	3.86415	0.000111475	0.00115144	FALSE
ENSG00000079819	6.504	0.27897	0.486423	0.573513	0.566297	0.761983	FALSE
ENSG00000079950	482.154	-0.379246	0.212235	-1.78691	0.0739515	0.210282	FALSE
ENSG00000079974	10.9855	-0.342741	0.304162	-1.12683	0.259812	0.487177	FALSE
ENSG00000079999	26.1583	-0.00536713	0.282493	-0.0189991	0.984842	0.993302	FALSE
ENSG00000080007	3.4317	0.537734	0.739613	0.727048	0.467197	0.683054	FALSE
ENSG00000080031	1.5342	0.954359	0.977981	0.975846	0.329141	0.562053	FALSE
ENSG00000080189	177.722	0.28808	0.141477	2.03624	0.0417265	0.138476	FALSE
ENSG00000080200	16.8993	-0.649762	0.378395	-1.71715	0.085951	0.233732	FALSE
ENSG00000080298	102.346	-0.181063	0.185993	-0.973493	0.330309	0.563229	FALSE
ENSG00000080345	273.422	0.00346315	0.224674	0.0154141	0.987702	0.994411	FALSE
ENSG00000080371	913.888	1.06635	0.242931	4.38954	1.1359e-05	0.000167673	TRUE
ENSG00000080503	497.651	-0.0609431	0.0980507	-0.621547	0.53424	0.737	FALSE
ENSG00000080546	33.1336	-0.384639	0.225065	-1.70901	0.0874487	0.236592	FALSE
ENSG00000080603	599.396	-0.171346	0.159223	-1.07614	0.281865	0.51204	FALSE
ENSG00000080608	5.65465	0.190849	0.542342	0.351899	0.724914	0.862492	FALSE
ENSG00000080618	4.47531	0.800545	0.658798	1.21516	0.224305	0.442425	FALSE
ENSG00000080802	85.5208	0.140266	0.215252	0.651635	0.514636	0.721054	FALSE
ENSG00000080815	1824.84	1.04568	0.155378	6.72989	1.69787e-11	1.19828e-09	TRUE
ENSG00000080819	4.34875	-0.517586	0.553082	-0.935821	0.349366	0.580945	FALSE
ENSG00000080822	139.014	-0.458115	0.194243	-2.35847	0.0183504	0.0752879	FALSE
ENSG00000080823	32.9333	-0.0173698	0.294099	-0.0590611	0.952903	0.979034	FALSE
ENSG00000080824	499.068	0.118992	0.19128	0.622083	0.533887	0.736699	FALSE
ENSG00000080839	27.3077	0.166705	0.215952	0.771953	0.440142	0.659291	FALSE
ENSG00000080845	138.263	0.245954	0.175149	1.40426	0.160242	0.356425	FALSE
ENSG00000080854	3.10965	0.805522	0.862808	0.933605	0.350507	0.581844	FALSE
ENSG00000080947	11.6614	-0.759936	0.472664	-1.60777	0.107885	0.273268	FALSE
ENSG00000080986	8.0756	-1.37356	0.375368	-3.65923	0.000252975	0.0023085	TRUE
ENSG00000081014	33.1734	-0.401835	0.252181	-1.59344	0.111062	0.278783	FALSE
ENSG00000081019	159.497	-0.166687	0.148325	-1.12379	0.261101	0.488736	FALSE
ENSG00000081041	940.558	2.84394	0.474223	5.99704	2.00941e-09	8.32311e-08	TRUE
ENSG00000081059	40.098	0.254144	0.375319	0.677142	0.498316	0.707442	FALSE
ENSG00000081087	227.639	0.095206	0.0984197	0.967346	0.333371	0.566433	FALSE
ENSG00000081148	10.2351	0.158237	0.400691	0.394911	0.692909	0.843827	FALSE
ENSG00000081154	85.8275	0.122172	0.214063	0.570729	0.568183	0.763334	FALSE
ENSG00000081177	4.04624	-0.397126	0.645821	-0.614916	0.53861	0.740231	FALSE
ENSG00000081181	14.1603	0.516822	0.367456	1.40649	0.159579	0.355524	FALSE
ENSG00000081189	113.532	0.732372	0.255969	2.86117	0.00422076	0.02381	FALSE
ENSG00000081237	13543	-0.0243462	0.14722	-0.165373	0.868651	0.938298	FALSE
ENSG00000081307	6.57294	-0.0455989	0.444013	-0.102697	0.918203	0.962635	FALSE
ENSG00000081320	6068.02	-0.311908	0.177734	-1.75491	0.0792739	0.221208	FALSE
ENSG00000081377	11.583	0.289175	0.409677	0.705862	0.480274	0.693078	FALSE
ENSG00000081386	9.87838	-0.975303	0.377511	-2.58351	0.00978017	0.0465081	FALSE
ENSG00000081665	123.534	0.116391	0.170369	0.683166	0.494502	0.704766	FALSE
ENSG00000081692	6.81885	-0.387971	0.516036	-0.75183	0.452154	0.669779	FALSE
ENSG00000081721	5.60925	0.335647	0.560729	0.598591	0.549446	0.749082	FALSE
[truncated: 15,283 more rows]
