# Supplementary material for: Dual species transcriptomics reveals conserved metabolic and immunologic processes in interactions between human neutrophils and Neisseria gonorrhoeae
Source: PLoS Pathog. 2024 Jul 8;20(7):e1012369. doi: 10.1371/journal.ppat.1012369 (PMC11257400; doi:10.1371/journal.ppat.1012369)
Supplement: S5 Dataset — (XLSX) [file ppat.1012369.s017.xlsx]

## Sheet: 130_neutrophil
Diseases or Functions Annotation	Activation z-score	Molecules	# of Molecules
Leukocyte migration	1.992	ADORA2A,CCL4,CD177,CSF1,CXCL1,CXCL8,IL1B,PLAU,SOCS3	9
Cell movement of neutrophils	1.784	ADORA2A,CCL4,CD177,CSF1,CXCL1,CXCL8,PLAU,SOCS3	8
Inflammatory response	1.765	ADORA2A,CSF1,CXCL1,CXCL8,IL1A,IL1B	6
Adhesion of neutrophils	1.504	ADORA2A,CXCL8,IL1B,PLAU,PLAUR,VEGFA	6
Migration of neutrophils	1.196	ADORA2A,CD177,CXCL8,PLAU,SOCS3	5
Cell death of neutrophils	1.033	CD44,CXCL1,CXCL8,HCAR2,IFNG,IL10,IL1B,IL1RN	8
Apoptosis of neutrophils	0.239	CXCL1,CXCL8,HCAR2,IFNG,IL10,IL1B,IL1RN	7
Polyarticular juvenile rheumatoid arthritis		CCL4,CD69,CD83,DUSP2,FOSB,HSPA1A/HSPA1B,IL1B,NFKBIA,NR4A3,OSM,PLAUR,PTGS2,ZFP36	13
Priming of neutrophils		CXCL8,IL1A,IL1B	3
Binding of vascular endothelial cells		CXCL8,IL1B,VEGFA	3
Transendothelial migration of neutrophils		CD177,CXCL8,SOCS3	3
Adhesion of peripheral blood neutrophils		IL1B,VEGFA	2
Chemokinesis of neutrophils		CCL4,CXCL8	2
Recruitment of neutrophils		CXCL8,IL1B	2
Adhesion of vascular endothelial cells		IL1B,VEGFA	2
Respiratory burst of neutrophils		CXCL1,CXCL8	2
Flux of Ca2+		CXCL1,CXCL8	2
Quantity of Ca2+		CXCL8,PLAU,PLAUR	3
Degranulation of neutrophils		CD177,PLAUR	2
Quantity of superoxide		CXCL8	1
Shape of neutrophils		CXCL8	1
Synthesis of prostaglandin E2		IL10	1
Huntington Disease		ADORA2A	1
Concentration of Ca2+		PLAUR	1
Expression of protein		IFNG	1
Myocardial infarction		CXCL8	1
Synthesis of thromboxane B2		IL10	1

## Sheet: H041_neutrophil
Diseases or Functions Annotation	Activation z-score	Molecules	# of Molecules
Apoptosis of neutrophils	-0.555	CXCL1,CXCL8,HCAR2,IL1B,IL1RN	5
Cell movement of neutrophils	1.784	CCL4,CD177,CSF1,CXCL1,CXCL8,ITGB3,PLAU,SOCS3	8
Adhesion of neutrophils	1.963	CXCL8,IL1B,PLAU,PLAUR,VEGFA	5
Leukocyte migration	1.992	CCL4,CD177,CSF1,CXCL1,CXCL8,IL1B,ITGB3,PLAU,SOCS3	9
Inflammatory response	2.159	CSF1,CXCL1,CXCL8,IL1A,IL1B	5
Polyarticular juvenile rheumatoid arthritis		CCL4,CD83,DUSP2,FOSB,IL1B,NR4A3,OSM,PLAUR,PTGS2,ZFP36	10
Priming of neutrophils		CXCL8,IL1A,IL1B	3
Transmigration of neutrophils		CD177,CXCL8,ITGB3,SOCS3	4
Migration of neutrophils		CD177,CXCL8,ITGB3,PLAU,SOCS3	5
Binding of vascular endothelial cells		CXCL8,IL1B,VEGFA	3
Transendothelial migration of neutrophils		CD177,CXCL8,SOCS3	3
Adhesion of peripheral blood neutrophils		IL1B,VEGFA	2
Chemokinesis of neutrophils		CCL4,CXCL8	2
Recruitment of neutrophils		CXCL8,IL1B	2
Quantity of Ca2+		CXCL8,PLAU,PLAUR	3
Respiratory burst of neutrophils		CXCL1,CXCL8	2
Adhesion of vascular endothelial cells		IL1B,VEGFA	2
Flux of Ca2+		CXCL1,CXCL8	2
Degranulation of neutrophils		CD177,PLAUR	2
Quantity of superoxide		CXCL8	1
Shape of neutrophils		CXCL8	1
Concentration of Ca2+		PLAUR	1
Myocardial infarction		CXCL8	1
Mobilization of Ca2+		CXCL8,PLAUR	2

## Sheet: 130_immune
Diseases or Functions Annotation	Activation z-score	Molecules	# of Molecules
Cell movement of myeloid cells	3.452	ADCY10,ADORA2A,CCL2,CCL20,CCL3,CCL4,CD177,CKLF,CMKLR1,CSF1,CXCL1,CXCL2,CXCL3,CXCL8,CXCR3,DEFA1 (includes others),ICAM1,IFNG,IL10,IL1B,IL6,PLAU,PLAUR,PON2,SERPINC1,SOCS3,SPHK1	27
Binding of leukocytes	3.434	ADORA2A,CCL2,CCL20,CCL3,CCL4,CD177,CD44,CD83,CSF1,CXCL2,CXCL8,CXCR3,F3,ICAM1,IFNG,IL10,IL1A,IL1B,IL6,NR4A3,PLAU,PLAUR,RALGDS,STX4,VEGFA	25
Cellular homeostasis	3.269	CCL2,CCL20,CCL3,CCL4,CD69,CXCL1,CXCL8,ETS2,IFNG,IL10,IL1B,IL6,LIF,MLLT11,NFKBIA,PNP,RHOH,SH2D1A,TNFSF15,XBP1	20
Cell movement of monocytes	3.185	ADCY10,CCL2,CCL20,CCL3,CCL4,CXCL3,CXCL8,IFNG,IL10,IL1B,PLAUR,PON2	12
Adhesion of immune cells	3.111	ADORA2A,CCL2,CCL20,CCL4,CD177,CD44,CD83,CSF1,CXCL2,CXCL8,CXCR3,F3,ICAM1,IFNG,IL10,IL1A,IL1B,IL6,NR4A3,PLAU,PLAUR,RALGDS,STX4,VEGFA	24
Chemotaxis of myeloid cells	3.04	ADORA2A,CCL2,CCL3,CCL4,CKLF,CMKLR1,CSF1,CXCL1,CXCL2,CXCL3,CXCL8,CXCR3,DEFA1 (includes others),IL10,IL1B,PLAU,PLAUR,PON2,SPHK1	19
Cell movement of leukocytes	2.973	ACKR2,ADCY10,ADORA2A,CCL2,CCL20,CCL3,CCL4,CCR4,CD177,CD44,CKLF,CMKLR1,CSF1,CXCL1,CXCL2,CXCL3,CXCL8,CXCR3,DEFA1 (includes others),ICAM1,IFNG,IL10,IL1B,IL6,PLAU,PLAUR,PON2,RALGDS,SERPINC1,SOCS3,SPHK1	31
Cell movement of phagocytes	2.963	ADCY10,ADORA2A,CCL2,CCL20,CCL3,CCL4,CD177,CD44,CKLF,CMKLR1,CSF1,CXCL1,CXCL2,CXCL3,CXCL8,CXCR3,DEFA1 (includes others),ICAM1,IFNG,IL10,IL1B,IL6,PLAU,PLAUR,PON2,SERPINC1,SOCS3,SPHK1	28
Leukocyte migration	2.937	ACKR2,ADCY10,ADORA2A,ADTRP,CCL2,CCL20,CCL3,CCL4,CCR4,CD177,CD44,CKLF,CMKLR1,CSF1,CXCL1,CXCL2,CXCL3,CXCL8,CXCR3,DEFA1 (includes others),ICAM1,IFNG,IL10,IL1B,IL6,PLAU,PLAUR,PON2,RALGDS,SERPINC1,SOCS3,SPHK1,VEGFA	33
Chemotaxis of phagocytes	2.877	ADORA2A,CCL2,CCL20,CCL3,CCL4,CKLF,CMKLR1,CSF1,CXCL1,CXCL2,CXCL3,CXCL8,CXCR3,DEFA1 (includes others),IFNG,IL10,IL1B,PLAU,PLAUR,PON2,SPHK1	21
Cell movement of granulocytes	2.874	ADCY10,ADORA2A,CCL2,CCL3,CCL4,CD177,CKLF,CSF1,CXCL1,CXCL2,CXCL3,CXCL8,CXCR3,ICAM1,IL1B,IL6,PLAU,PLAUR,SERPINC1,SOCS3	20
Inflammatory response	2.873	ACKR2,ADORA2A,CCL2,CCL20,CCL3,CCL4,CCR4,CKLF,CMKLR1,CSF1,CXCL1,CXCL2,CXCL3,CXCL8,CXCR3,DEFA1 (includes others),IFNG,IL10,IL1A,IL1B,IL6,MT-ND3,PLAU,PLAUR,PON2,SIGLEC9,SOCS3,SPHK1	28
Chemotaxis of leukocytes	2.759	ACKR2,ADORA2A,CCL2,CCL20,CCL3,CCL4,CCR4,CKLF,CMKLR1,CSF1,CXCL1,CXCL2,CXCL3,CXCL8,CXCR3,DEFA1 (includes others),IFNG,IL10,IL1B,IL6,PLAU,PLAUR,PON2,SOCS3,SPHK1	25
Cell movement of mononuclear leukocytes	2.725	ACKR2,ADCY10,ADORA2A,CCL2,CCL20,CCL3,CCL4,CCR4,CD44,CKLF,CXCL3,CXCL8,CXCR3,DEFA1 (includes others),ICAM1,IFNG,IL10,IL1B,IL6,PLAU,PLAUR,PON2,RALGDS,SOCS3	24
Hematopoiesis of phagocytes	2.641	CCL2,CDKN1A,CEBPA,CSF1,CSF3,DEFA1 (includes others),FTH1,GADD45G,IFNG,IL10,IL1A,IL1B,IL6,VEGFA,XBP1	15
Quantity of Ca2+	2.592	CCL2,CCL3,CCL4,CSF1,CXCL8,IL1B,IL6,PLAU,PLAUR	9
Leukopoiesis	2.572	BLNK,CCL2,CD69,CDKN1A,CEBPA,CSF1,CSF3,CXCL8,DEFA1 (includes others),FADD,FTH1,GADD45G,IFNG,IL10,IL1A,IL1B,IL6,INHBA,LIF,MLLT11,MS4A1,PNP,RHOH,SH2D1A,TNFSF15,VEGFA,XBP1	27
Binding of mononuclear leukocytes	2.565	CCL2,CCL20,CCL3,CCL4,CD44,CXCR3,ICAM1,IFNG,IL10,IL1A,IL6,PLAU,PLAUR,RALGDS	14
Chemotaxis of monocytes	2.555	CCL2,CCL3,CCL4,CXCL8,IL10,IL1B,PLAUR,PON2	8
Binding of myeloid cells	2.454	ADORA2A,CCL2,CCL3,CD44,CXCL2,CXCL8,ICAM1,IL10,IL1A,IL1B,PLAU,PLAUR,STX4,VEGFA	14
Transmigration of mononuclear leukocytes	2.449	ADCY10,CCL2,CXCL8,CXCR3,ICAM1,IFNG	6
Adhesion of phagocytes	2.418	ADORA2A,CD44,CXCL2,CXCL8,ICAM1,IL1A,IL1B,PLAU,PLAUR,STX4,VEGFA	11
Chemotaxis of granulocytes	2.417	ADORA2A,CCL2,CCL3,CKLF,CSF1,CXCL1,CXCL2,CXCL3,CXCL8,CXCR3,PLAUR	11
Chemotaxis of PBMCs	2.415	CCL2,CCL20,CCL3,CCL4,CXCL8,PLAUR	6
Cell movement of neutrophils	2.402	ADCY10,ADORA2A,CCL2,CCL3,CCL4,CD177,CKLF,CSF1,CXCL1,CXCL2,CXCL3,CXCL8,ICAM1,IL6,PLAU,SERPINC1,SOCS3	17
Cell movement of peripheral blood monocytes	2.401	ADCY10,CCL2,CCL3,CCL4,CXCL8,PLAUR	6
Binding of professional phagocytic cells	2.361	ADORA2A,CCL2,CCL3,CD44,CD83,CXCL2,CXCL8,ICAM1,IL10,IL1A,IL1B,PLAU,PLAUR,STX4,VEGFA	15
Differentiation of mononuclear leukocytes	2.315	BLNK,CCL2,CD69,CSF1,CXCL8,DEFA1 (includes others),IFNG,IL10,IL1B,IL6,INHBA,LIF,MLLT11,MS4A1,PNP,RHOH,SH2D1A,TNFSF15,VEGFA,XBP1	20
Adhesion of endothelial cells	2.256	CCL2,CD44,CXCL2,CXCL8,CXCR3,F3,ICAM1,IFNG,IL1A,IL1B,PLAUR,STX4,VEGFA	13
Cell movement of T lymphocytes	2.242	ACKR2,ADORA2A,CCL2,CCL20,CCL3,CCL4,CCR4,CXCL8,CXCR3,DEFA1 (includes others),ICAM1,IL6,SOCS3	13
Flux of Ca2+	2.242	CCL2,CCL20,CCL3,CCL4,CXCL1,CXCL8,ETS2,IL10	8
T cell migration	2.236	ACKR2,ADORA2A,CCL2,CCL20,CCL3,CCL4,CCR4,CD44,CXCL8,CXCR3,DEFA1 (includes others),ICAM1,IL10,IL6,PLAU,SOCS3	16
Differentiation of phagocytes	2.235	CCL2,CDKN1A,CEBPA,CSF1,CSF3,DEFA1 (includes others),FADD,FTH1,GADD45G,IFNG,IL10,IL1A,IL1B,IL6,INHBA,LIF,VEGFA,XBP1	18
Chemotaxis of peripheral blood monocytes	2.219	CCL2,CCL3,CCL4,CXCL8,PLAUR	5
Binding of monocytes	2.213	CCL2,CCL3,ICAM1,IL10,IL1A	5
Adhesion of neutrophils	2.201	ADORA2A,CXCL2,CXCL8,ICAM1,IL1B,PLAU,PLAUR,STX4,VEGFA	9
Priming of leukocytes	2.2	CSF1,CXCL8,IL10,IL1A,IL1B	5
T cell development	2.2	CD69,IFNG,IL10,IL1B,IL6,LIF,MLLT11,PNP,RHOH,SH2D1A,TNFSF15,XBP1	12
Chemotaxis of mononuclear leukocytes	2.199	ACKR2,ADORA2A,CCL2,CCL20,CCL3,CCL4,CCR4,CKLF,CXCL8,DEFA1 (includes others),IL10,IL1B,PLAUR,PON2,SOCS3	15
Recruitment of leukocytes	2.195	CCL2,CCL3,CXCL8,CXCR3,IL1B	5
Differentiation of connective tissue cells	2.173	CCL2,CSF1,CXCL8,IL1A,IL6	5
Cell movement of PBMCs	2.173	ADCY10,CCL2,CCL20,CCL3,CCL4,CXCL8,ICAM1,IL10,PLAUR	9
Hematopoiesis of mononuclear leukocytes	2.13	BLNK,CCL2,CD69,CSF1,DEFA1 (includes others),IFNG,IL10,IL1B,IL6,INHBA,LIF,MLLT11,MS4A1,PNP,RHOH,SH2D1A,TNFSF15,VEGFA,XBP1	19
Activation of phagocytes	2.126	CCL2,CCL3,CRLF2,CSF1,CXCL3,CXCL8,IFNG,IL10,IL1A,IL1B,IL6,MT-ND3,SIGLEC9,TNFRSF10A	14
Adhesion of mononuclear leukocytes	2.092	CCL2,CCL20,CCL4,CD44,CXCR3,ICAM1,IFNG,IL1A,IL6,PLAU,PLAUR,RALGDS	12
Cell movement of lymphocytes	2.089	ACKR2,ADORA2A,CCL2,CCL20,CCL3,CCL4,CCR4,CD44,CKLF,CXCL8,CXCR3,DEFA1 (includes others),ICAM1,IFNG,IL10,IL6,PLAU,RALGDS,SOCS3	19
Chemotaxis of antigen presenting cells	2.08	CCL2,CCL20,CCL3,CCL4,CKLF,CMKLR1,CSF1,CXCR3,DEFA1 (includes others),IL1B,SPHK1	11
Migration of myeloid cells	2.042	ADCY10,ADORA2A,CCL2,CCL3,CD177,CXCL3,CXCL8,IFNG,IL1B,IL6,PLAU,PLAUR,SERPINC1,SOCS3	14
Migration of mononuclear leukocytes	2.034	ACKR2,ADCY10,ADORA2A,CCL2,CCL20,CCL3,CCL4,CCR4,CD44,CXCL8,CXCR3,DEFA1 (includes others),ICAM1,IFNG,IL10,IL6,PLAU,RALGDS,SOCS3	19
Dendropoiesis	2.02	CDKN1A,CEBPA,CSF1,CSF3,FTH1,GADD45G,IFNG,IL10,IL1A,IL1B,IL6	11
Lymphocyte migration	2.017	ACKR2,ADORA2A,CCL2,CCL20,CCL3,CCL4,CCR4,CD44,CXCL8,CXCR3,DEFA1 (includes others),ICAM1,IFNG,IL10,IL6,PLAU,RALGDS,SOCS3	18
Chemokinesis of neutrophils	2	CCL3,CCL4,CXCL3,CXCL8	4
Survival of organism	-2	NR4A1,NR4A2,NR4A3,PTGS2	4
Cell death of T lymphocytes	-2.414	CARD8,CCL3,CCL4,ETS2,FADD,FTH1,IL1A,IL6,PAWR,SH2D1A	10
Polyarticular juvenile rheumatoid arthritis		CCL3,CCL4,CD69,CD83,DUSP2,FOSB,HSPA1A/HSPA1B,IL1B,NFKBIA,NR4A1,NR4A2,NR4A3,OSM,PLAUR,PTGS2,TNFAIP3,ZFP36	17
Rheumatoid arthritis		ACTL6A,ADSS2,CA2,CCL3,CCL4,CD68,CD69,CD83,CXCL8,CYB5D1,DEFA1 (includes others),DUSP1,DUSP2,ENO1,FOSB,G0S2,GSDMC,HSPA1A/HSPA1B,IFNG,IL1B,NFKBIA,NR4A1,NR4A2,NR4A3,OSM,PLAUR,PTGS2,RGCC,TAGAP,TNFAIP3,TNFSF15,TRAF1,ZFP36	33
Immune mediated inflammatory disease		ACTL6A,ADSS2,CA2,CCL20,CCL3,CCL4,CCR4,CD68,CD69,CD83,CXCL8,CYB5D1,DEFA1 (includes others),DUSP1,DUSP2,DUSP5,ENO1,FOSB,G0S2,GSDMC,HSPA1A/HSPA1B,IFNG,IL1B,JUNB,NFKBIA,NR4A1,NR4A2,NR4A3,OSM,PLAUR,PTGS2,RGCC,SLAMF7,TAGAP,TNFAIP3,TNFSF15,TRAF1,TYMS,ZFP36,ZNF331	40
Juvenile rheumatoid arthritis		CA2,CCL3,CCL4,CD69,CD83,CYB5D1,DUSP2,FOSB,GSDMC,HSPA1A/HSPA1B,IL1B,NFKBIA,NR4A1,NR4A2,NR4A3,OSM,PLAUR,PTGS2,TNFAIP3,TRAF1,ZFP36	21
Atherosclerosis		CD68,CDKN1A,FOSB,IFNG,JUNB,PTGS2,ZFP36	7
Major depression		CCL2,CXCL8,IL1A,IL1B	4
Systemic autoimmune syndrome		ACTL6A,ADSS2,CA2,CCL3,CCL4,CD68,CD69,CD83,CXCL8,CYB5D1,DEFA1 (includes others),DUSP1,DUSP2,DUSP5,ENO1,FOSB,G0S2,GSDMC,HSPA1A/HSPA1B,IFNG,IL1B,NFKBIA,NR4A1,NR4A2,NR4A3,OSM,PLAUR,PTGS2,RGCC,SLAMF7,TAGAP,TNFAIP3,TNFSF15,TRAF1,ZFP36	35
Neuromuscular disease		ADORA2A,CCR4,CXCR3,IER3,IFNG,IL10	6
Rheumatic Disease		ACTL6A,ADSS2,CA2,CCL20,CCL3,CCL4,CD68,CD69,CD83,CXCL8,CYB5D1,DEFA1 (includes others),DUSP1,DUSP2,ENO1,FOSB,G0S2,GSDMC,HSPA1A/HSPA1B,IFNG,IL1B,NFKBIA,NR4A1,NR4A2,NR4A3,OSM,PLAUR,PTGS2,RGCC,TAGAP,TNFAIP3,TNFSF15,TRAF1,ZFP36	34
Dermatitis		CCR4,CXCL8,DEFA1 (includes others),DUSP1,DUSP2,JUNB,NR4A2,TNFAIP3,TYMS,ZFP36,ZNF331	11
Recruitment of antigen presenting cells		CCL2,CCL3,CXCL8	3
Responsiveness of natural killer cells		CCL4,CXCL8,mir-27	3
Inflammation of absolute anatomical region		ACTL6A,ADSS2,CA2,CCL3,CCL4,CD68,CD69,CD83,CXCL8,CYB5D1,DEFA1 (includes others),DUSP1,DUSP2,DUSP5,ENO1,FOSB,G0S2,GSDMC,HSPA1A/HSPA1B,IFNG,IL1B,NFKBIA,NR4A1,NR4A2,NR4A3,OSM,PLAUR,PTGS2,RGCC,TAGAP,TNFAIP3,TNFSF15,TRAF1,ZFP36	34
Atopic dermatitis		CCR4,DEFA1 (includes others),DUSP1,DUSP2,JUNB,NR4A2,TNFAIP3,TYMS,ZFP36,ZNF331	10
Regression of tumor		NR4A1,NR4A2,NR4A3	3
Progressive neurological disorder		CCR4,CD68,CXCR3,IFNG,IL10	5
Aggregation of monocytes		CD44,IL1B,NR4A3	3
Priming of neutrophils		CXCL8,IL1A,IL1B	3
Accumulation of leukocytes		CCL2,CSF3,CXCL8,MLLT11	4
Inflammation of organ		CCR4,CXCL8,DEFA1 (includes others),DUSP1,DUSP2,DUSP5,IFNG,JUNB,NR4A2,TNFAIP3,TYMS,ZFP36,ZNF331	13
Aggregation of myeloid cells		CD44,ICAM1,IL1B,IL6,NR4A3	5
Development of macrophages		CSF1,CSF3,IFNG,IL10	4
Multiple Sclerosis		CCR4,CXCR3,IFNG,IL10	4
Proliferation of cytotoxic T cells		CD83,IL1B,IL6	3
Accumulation of granulocytes		CCL2,CSF3,CXCL8	3
Quantity of dendritic cells		CD83,CSF3,IL10	3
Differentiation of M2 macrophages		CSF1,IFNG,IL10	3
Invasion of lymphocytes		CCL2,CXCL8,MLLT11	3
Aggregation of phagocytes		CD44,ICAM1,IL1B,IL6,NR4A3	5
Recruitment of macrophages		CCL2,CXCL8	2
Adhesion of glomerular cells		CCL2,CXCL8	2
Differentiation of bone marrow-derived mononuclear cells		CCL2,CXCL8	2
Differentiation of myeloid fibroblasts		CCL2,IL6	2
Proliferation of Tc17 cells		IL1B,IL6	2
Huntington Disease		ADORA2A,IER3	2
Binding of LPS/IL1 response element		IFNG,IL6	2
Polarization of decidual macrophages		CSF1,IL10	2
Chemotaxis of CD14+ cells		CCL3,CXCL8	2
Adhesion of keratinocytes		CD44,IFNG	2
Polarization of M2c macrophages		CSF1,IL10	2
Differentiation of osteoclast-like cells		CCL2,CXCL8	2
Adult onset Still disease		ICAM1,IFNG	2
Viral entry		CCL3,CCL4,MGLL	3
Autophagy of cells		CCL2,IFNG,IL6	3
Formation of uropod		CCL2,CCL3,CCL4	3
Quantity of monocytes		CSF3,IFNG,IL1A	3
Expansion of helper T lymphocytes		IFNG,IL1B,IL6	3
Differentiation of monocyte-derived dendritic cells		CSF1,IFNG,IL1A	3
Production of neutrophils		CSF3,IL6	2
Viral entry of CD4+ T-lymphocytes		CCL3,CCL4	2
Function of dendritic cells		IL10,VEGFA	2
Activation-induced cell death of CD8+ T lymphocyte		IL1A,IL6	2
Release of L-cysteine		IL1B,IL1RN	2
Cardiomyopathy		CD69,CXCL8	2
Development of cord blood cells		CEBPA,IL6	2
Elimination of Leishmania major		CCL2,IFNG	2
Migration of naive T lymphocytes		CCL4,IL6	2
Invasion of tumor-infiltrating lymphocytes		CCL2,CXCL8	2
Morphology of phagocytes		CSF1,CXCL8,IL10,IL6	4
Binding of dendritic cells		CD44,CD83,ICAM1,IL10	4
Cell death of monocyte-derived macrophages		CSF1,IFNG,IL10,NLRC4	4
Stimulation of myeloid cells		CSF3,CXCL8,IFNG	3
Megakaryopoiesis		CDKN1A,IL1B,IL6	3
Stimulation of phagocytes		CSF3,CXCL8,IFNG	3
Development of Th17 cells		IL1B,IL6,TNFSF15	3
Anemia		ADORA2A,CD177,CD69	3
Chemoattraction of granulocytes		CCL2,CCL3,CXCL8	3
Non-malignant disorder		CD68,CD83,IL10,PDGFD,PTGS2	5
Cytolysis		CD177,CD69,CSF3,NCR1	4
Recruitment of mononuclear leukocytes		CCL2,CCL3,CXCR3	3
Differentiation of TREG cells		CD69,IL10,IL1B	3
Induction of helper T lymphocytes		IFNG,IL1B,IL6	3
Transendothelial migration of dendritic cells		CCL3,CCL4,IL1B	3
Shape change of basophils		CCL2,CCL3,CXCL8	3
Endometriosis		CD68,IL10,PDGFD,PTGS2	4
Transdifferentiation of monocyte-derived dendritic cells		CSF1,IL1A	2
Chemoattraction of eosinophils		CCL2,CCL3	2
Binding of hyaluronic acid		CD44,IL10	2
Transdifferentiation of osteoclasts		CSF1,IL1A	2
Polarization of Th17 cells		IL1A,IL1B	2
Morphology of monocytes		CSF1,IL10	2
Accumulation of neutrophils		CSF3,CXCL8	2
Transendothelial migration of regulatory T lymphocytes		CXCR3,ICAM1	2
Recruitment of T lymphocytes		CCL2,CXCR3	2
Viral entry by HIV-1		CCL3,CCL4	2
Concentration of prostaglandin E2		IFNG,IL1B	2
Expansion of central memory T lymphocyte		IL10,IL6	2
Proliferation of pre-B lymphocytes		FLT3,IL10	2
Differentiation of M2c macrophages		IFNG,IL10	2
Familial encephalopathy		ADORA2A,BEX3,CLIC3,DHCR24,DUSP4,EIF3C,IER3,IFNG,IL3RA,MREG,ST20-AS1	11
Proliferation of naive lymphocytes		ICAM1,IL10,IL6,SLAMF7	4
Infectivity of HIV-1		CCL2,CCL3,CCL4	3
Adhesion of epithelial cells		CD44,ICAM1,IFNG	3
Synthesis of nitric oxide		IFNG,IL1B,IL6	3
Morphology of leukocytes		CSF1,CXCL8,IFNG,IL10,IL6	5
Osteoclastogenesis of monocytes		CSF1,IFNG,IL6	3
Binding of microvascular endothelial cells		F3,ICAM1,STX4	3
Proliferation of memory T lymphocytes		IL10,IL1B,IL6	3
Morphology of myeloid cells		CXCL8,IFNG,IL6	3
Quantity of granulocytes		CSF3,IL10,IL1A,NFKBIA	4
Recruitment of monocytes		CCL2,CCL3	2
Migration of Langerhans cells		CCL20,CD44	2
Paroxysmal nocturnal hemoglobinuria		CD177,CD69	2
Differentiation of monocyte-derived macrophages		CSF1,DEFA1 (includes others)	2
Pyroptosis		CARD8,IFNG	2
Stimulation of neutrophils		CSF3,CXCL8	2
Induction of follicular T helper cells		IL1B,IL6	2
Fusion of monocytes		ADORA2A,CSF1	2
Proliferation of type 3 innate lymphoid cells		IL1B,TNFSF15	2
Polarization of monocytes		CSF1,IL10	2
Development of memory T lymphocytes		IL1B,TNFSF15	2
Infection of macrophages		CSF1,IFNG,MGLL	3
Production of HIV-1		CSF1,IFNG,IL10	3
Metabolism of macromolecule		FADD,IFNG,IL10	3
Development of PBMCs		CSF1,IFNG,IL6	3
Apoptosis of monocyte-derived macrophages		CSF1,IFNG,IL10	3
Expansion of Th1 cells		IFNG,IL1B	2
Activation of peripheral blood monocytes		IFNG,IL1B	2
Aggregation of mast cells		ICAM1,IL6	2
Cell movement of natural killer T lymphocytes		CCL20,CCL4	2
Proliferation of monocytes		CSF1,IL10	2
Quantity of PBMCs		CSF3,CXCL8	2
Recruitment of neutrophils		CXCL8,IL1B	2
Chemoattraction of phagocytes		CCL2,CCL20,CXCL8	3
Activation of monocyte-derived dendritic cells		IFNG,IL1B,IL6	3
Proliferation of naive T lymphocytes		ICAM1,IL10,IL6	3
Chemotaxis of eosinophils		CCL2,CCL3,CXCL8,CXCR3	4
Maturation of monocyte-derived dendritic cells		CD44,IL10,INHBA	3
Migration of peripheral blood monocytes		ADCY10,CCL2,CCL3	3
Activation of dendritic cells		IFNG,IL10,IL1B,IL6,TNFRSF10A	5
Cell viability of mast cells		IL1B,IL6	2
Adhesion of dendritic cells		CD44,ICAM1	2
Induction of CD4+ T-lymphocytes		IL1B,IL6	2
Proliferation of memory B cells		IL10,SLAMF7	2
Apoptosis of CD34+ cells		CSF3,HBB	2
Metabolism of DNA		FADD,IL10	2
Systemic sclerosis		CCL20,CCL4,IL1B	3
Transendothelial migration of mononuclear leukocytes		CXCL8,CXCR3,ICAM1	3
Quantity of CD11b+ cells		CCL2	1
Turnover of Langerhans cells		CCL20	1
Migration of natural killer T lymphocytes		CCL4	1
Polarization of microtubules		ICAM1	1
Remodeling of nucleosomes		IFNG	1
Mobilization of naive T lymphocytes		DEFA1 (includes others)	1
Cytotoxic T lymphocyte response of invariant natural killer T cells		SH2D1A	1
Maturation of PBMC-derived antigen presenting cells		IL10	1
Quantity of type 3 innate lymphoid cells		IL1B	1
Metabolism by neutrophils		CSF3	1
Function of monocytes		IL10	1
Migration of Th17 cells		CCL20	1
Migration of CD4+ CD45RA+ T-lymphocytes		IL6	1
Differentiation of mDC2 cells		IFNG	1
Development of conventional dendritic cells		IL6	1
Release of HIV-1		PLAUR	1
Colony formation of neutrophils		CSF3	1
Myocardial infarction		CXCL8	1
Accumulation of B lymphocytes		MLLT11	1
Adhesion of TREG cells		CXCR3	1
Accumulation of porphyrin		UROD	1
Quantity of superoxide		CXCL8	1
Proliferation of follicular T helper cells		KDM6B	1
Differentiation of CML-BC progenitors		CEBPA	1
Acidification of phagolysosome		IFNG	1
Phagocytosis of Leishmania chagasi in macrophages		IFNG	1
Transmission of HIV-1		PLAUR	1
Inhibition of Th17 cells		PTGER4	1
Development of burst-forming erythroid cells		IL10	1
Density of T lymphocytes		PTGS2	1
Cell movement of bone marrow-derived macrophages		CSF1	1
Effector phase of natural killer cells		mir-27	1
Conversion of dendritic cells		IL10	1
Development of natural killer T lymphocytes		SH2D1A	1
Survival of pro-B lymphocytes		NFIL3	1
Sickle cell anemia with crisis		ADORA2A	1
Density of macrophages		PTGS2	1
Replication of Francisella novicida		IFNG	1
Viral entry of dendritic cells		MGLL	1
Induction of prostaglandin E2		PTGS2	1
Chemokinesis of monocytes		CXCL3	1
Mobilization of memory T lymphocytes		DEFA1 (includes others)	1
Invasion of macrophages		IFNG	1
Production of Dengue virus 2 Thailand/NGS-C/1944		IFNG	1
Apoptosis of bone-marrow-derived monocyte/macrophage precursor cells		CSF1	1
Disruption of actin cytoskeleton		KLRC1	1
Viral entry by Filoviridae		MGLL	1
Release of neutrophils		CSF3	1
Differentiation of bone-marrow-derived monocyte/macrophage precursor cells		CSF1	1
Tolerance of monocytes		IFNG	1
Acne vulgaris		CXCL8	1
Shape of neutrophils		CXCL8	1
Colonization of lymphocytes		MLLT11	1
Co-localization of HIV-1		ICAM1	1
Accumulation of DNA		GADD45G	1
Adhesion of HMEC cells		CCL2	1
Neurotoxicity of microglia		IFNG	1
Restimulation-induced cell death of T lymphocytes		SH2D1A	1
Transendothelial migration of TREG cells		CXCR3	1
Differentiation of bone marrow-derived macrophages		CSF1	1
Differentiation of multipotential hemopoietic progenitor cells		MLLT11	1
Quantity of macropinosomes		CSF1	1
Secretion of prostaglandin E2		PTGS2	1
Recruitment of dendritic cells		CCL3	1
Proliferation of Francisella tularensis		IFNG	1
Induction of reactive oxygen species		GRK1	1
Development of pro-T lymphocytes		MLLT11	1
Formation of bone marrow-derived monocytes		XBP1	1
Diffuse proliferative lupus nephritis		IFNG	1
Differentiation of Th17 cells		IL1B,IL6,LIF	3
Respiratory burst of granulocytes		ADORA2A,CXCL1,CXCL8	3
Cell movement of natural killer cells		CCL2,CCL3,CXCL8,ICAM1	4
Osteoclastogenesis of peripheral blood monocytes		CSF1,IFNG	2
Proliferation of naive B cells		IL10,SLAMF7	2
Invasion of myeloid cells		CCL2,IFNG	2
Proliferation of CD34+ cells		CSF3,FTH1	2
Cytotoxic reaction of leukocytes		CSF3,NCR1	2
Invasion of phagocytes		CCL2,IFNG	2
Infection of CD4+ T-lymphocytes		CCL3,CCL4	2
Priming of phagocytes	1.982	CSF1,CXCL8,IL1A,IL1B	4
Invasion of leukocytes	1.98	CCL2,CXCL8,IFNG,MLLT11	4
Polarization of mononuclear leukocytes	1.98	CSF1,IL10,IL1A,IL1B	4
Cell movement of eosinophils	1.969	CCL2,CCL3,CXCL8,CXCR3,IL1B,PLAUR	6
Priming of myeloid cells	1.964	CSF1,CXCL8,IL1A,IL1B	4
Chemoattraction of leukocytes	1.961	CCL2,CCL20,CCL3,CXCL8	4
Recruitment of phagocytes	1.96	CCL2,CCL3,CXCL8,IL1B	4
Differentiation of T lymphocytes	1.958	CD69,IFNG,IL10,IL1B,IL6,LIF,MLLT11,PNP,RHOH,XBP1	10
Recruitment of myeloid cells	1.951	CCL2,CCL3,CXCL8,IL1B	4
Cell movement of hematopoietic progenitor cells	1.951	CCL2,CCL3,CCL4,CXCL8	4
Chemotaxis of neutrophils	1.945	ADORA2A,CCL2,CCL3,CKLF,CSF1,CXCL1,CXCL2,CXCL3,CXCL8	9
Differentiation of hematopoietic progenitor cells	1.937	CDKN1A,CSF1,CSF3,FTH1,GADD45G,IL1B,IL6,MLLT11	8
Transmigration of leukocytes	1.933	ADCY10,CCL2,CCL3,CCL4,CD177,CXCL3,CXCL8,CXCR3,ICAM1,IFNG,IL1B,IL6,SOCS3	13
Differentiation of bone cells	1.931	CCL2,CSF1,CXCL8,IL1A	4
Activation of myeloid cells	1.918	CCL2,CCL3,CRLF2,CSF1,CXCL3,CXCL8,IFNG,IL1A,IL1B,MT-ND3,SIGLEC9	11
Adhesion of myeloid cells	1.908	ADORA2A,CD44,CXCL2,CXCL8,ICAM1,IL1A,IL1B,PLAU,PLAUR,STX4,VEGFA	11
Chemotaxis of lymphocytes	1.818	ACKR2,ADORA2A,CCL2,CCL20,CCL3,CCL4,CCR4,CKLF,CXCL8,DEFA1 (includes others),IL10,SOCS3	12
Quantity of leukocytes	1.816	CCL2,CD83,CSF3,CXCL8,HBB,IFNG,IL10,IL1A,IL1B,IL6,NFKBIA	11
Adhesion of vascular endothelial cells	1.811	CCL2,CD44,CXCL8,CXCR3,F3,ICAM1,IFNG,IL1A,IL1B,PLAUR,STX4,VEGFA	12
Differentiation of antigen presenting cells	1.793	CDKN1A,CEBPA,CSF1,CSF3,DEFA1 (includes others),FADD,FTH1,GADD45G,IFNG,IL10,IL1A,IL1B,IL6,INHBA,LIF,VEGFA	16
Migration of granulocytes	1.775	ADCY10,ADORA2A,CCL2,CCL3,CD177,CXCL3,CXCL8,IL1B,IL6,PLAU,PLAUR,SERPINC1,SOCS3	13
Monocytopoiesis	1.763	CCL2,CSF1,DEFA1 (includes others),IFNG,IL10,IL6,VEGFA,XBP1	8
Activation of neutrophils	1.747	CXCL3,CXCL8,IL1A,IL1B,MT-ND3,SIGLEC9	6
Migration of phagocytes	1.74	ADCY10,ADORA2A,CCL2,CCL20,CCL3,CCL4,CD177,CD44,CSF1,CXCL3,CXCL8,IFNG,IL1B,IL6,PLAU,SERPINC1,SOCS3	17
Binding of lymphocytes	1.703	CCL2,CCL20,CCL4,CD44,CXCR3,ICAM1,IFNG,IL6,PLAU,RALGDS	10
Adhesion of granulocytes	1.678	ADORA2A,CD44,CXCL2,CXCL8,ICAM1,IL1B,PLAU,PLAUR,STX4,VEGFA	10
Differentiation of CD34+ cells	1.664	CDKN1A,CSF3,FTH1,GADD45G,IL1B,IL6	6
Immune response of myeloid cells	1.664	ADORA2A,CCL2,CSF3,CXCL1,CXCL8,IFNG	6
Degranulation of leukocytes	1.664	ADORA2B,CCL3,CD177,IL1B,NCR1,PLAUR,SPHK1	7
Lymphopoiesis	1.641	BLNK,CD69,IFNG,IL10,IL1B,IL6,INHBA,LIF,MLLT11,MS4A1,PNP,RHOH,SH2D1A,TNFSF15,XBP1	15
Cell viability of leukocytes	1.579	CSF1,CSF3,CXCL8,ICAM1,IFNG,IL10,IL1B,IL6,IRAK1,NFIL3	10
Synthesis of reactive oxygen species	1.572	CD44,CSF1,GRK1,IFNG,IL10,IL1B,IL6	7
Migration of PBMCs	1.564	ADCY10,CCL2,CCL3,CCL4,CXCL8,ICAM1,IL10	7
Chemotaxis of T lymphocytes	1.55	ACKR2,ADORA2A,CCL2,CCL20,CCL3,CCL4,CCR4,CXCL8,DEFA1 (includes others),SOCS3	10
Differentiation of PBMCs	1.474	CCL2,CD69,CSF1,DEFA1 (includes others),IL6	5
Myelopoiesis of leukocytes	1.442	CCL2,CEBPA,CSF1,CSF3,DEFA1 (includes others),IFNG,IL10,IL6,VEGFA,XBP1	10
Quantity of mononuclear leukocytes	1.429	CCL2,CSF3,CXCL8,IFNG,IL10,IL1A,IL1B,NFKBIA	8
Chemotaxis of dendritic cells	1.426	CCL20,CCL3,CCL4,CMKLR1,CXCR3,IL1B	6
Cell movement of antigen presenting cells	1.41	CCL2,CCL20,CCL3,CCL4,CD44,CKLF,CMKLR1,CSF1,CXCR3,DEFA1 (includes others),IFNG,IL10,IL1B,SPHK1	14
Cell viability of myeloid cells	1.392	CSF1,CSF3,ICAM1,IL1B,IL6,IRAK1	6
Respiratory burst of leukocytes	1.387	ADORA2A,CCL2,CXCL1,CXCL8,IFNG	5
Respiratory burst of myeloid cells	1.387	ADORA2A,CCL2,CXCL1,CXCL8,IFNG	5
Degranulation of myeloid cells	1.387	ADORA2B,CCL3,CD177,IL1B,PLAUR,SPHK1	6
Activation of granulocytes	1.382	CXCL3,CXCL8,IFNG,IL1A,IL1B,MT-ND3,SIGLEC9	7
Adhesion of lymphocytes	1.362	CCL2,CCL20,CCL4,CD44,CXCR3,IFNG,IL6,PLAU,RALGDS	9
Activation of leukocytes	1.298	CCL2,CCL3,CD1C,CD44,CRLF2,CSF1,CTSH,CTSL,CXCL3,CXCL8,EDN1,HSPA1A/HSPA1B,IFNG,IL10,IL1A,IL1B,IL6,LAT,mir-27,MS4A1,MT-ND3,NCR1,SIGLEC9,SLAMF7,TNFRSF10A	25
Cell survival	1.278	CSF1,CSF3,CXCL8,ICAM1,IFNG,IL10,IL1B,IL6,IRAK1,NFIL3,PTGS2	11
Differentiation of naive T lymphocytes	1.275	IFNG,IL10,IL1B,IL6	4
Induction of T lymphocytes	1.246	IFNG,IL10,IL1B,IL6	4
Differentiation of CD4+ T-lymphocytes	1.228	CD69,IL1B,IL6,LIF	4
Chemotaxis of macrophages	1.195	CCL2,CKLF,CMKLR1,CSF1,DEFA1 (includes others),SPHK1	6
Binding of DNA	1.151	IFNG,IL10,IL1B,IL6,SERPINC1	5
Development of hematopoietic progenitor cells	1.134	BLNK,CDKN1A,CSF1,CSF3,IFNG,IL10,IL1B,IL6,MLLT11	9
Differentiation of peripheral blood monocytes	1.114	CCL2,CSF1,DEFA1 (includes others),IL6	4
Quantity of phagocytes	1.109	CCL2,CD83,CSF3,IFNG,IL10,IL1A,IL6	7
Osteoclastogenesis	1.109	CSF1,IFNG,IL6,XBP1	4
Differentiation of myeloid leukocytes	1.099	CCL2,CEBPA,CSF1,CSF3,DEFA1 (includes others),FADD,IFNG,IL10,IL6,INHBA,LIF,VEGFA,XBP1	13
Respiratory burst of phagocytes	1.067	CCL2,CXCL1,CXCL8,IFNG	4
Cytotoxicity of lymphocytes	1.042	CCL2,CD69,KIR2DS4 (includes others),KLRC1,LAT,mir-27,NCR1,SH2D1A	8
Proliferation of hematopoietic progenitor cells	1	CSF3,FLT3,FTH1,IL10,IL1B	5
Proliferation of effector T lymphocytes	1	IFNG,IL1B,IL6,PDCD1LG2	4
Transmigration of phagocytes	0.98	ADCY10,CCL2,CCL3,CCL4,CD177,CXCL3,CXCL8,IFNG,IL1B,IL6,SOCS3	11
Cell movement of dendritic cells	0.969	CCL20,CCL3,CCL4,CD44,CMKLR1,CXCR3,IFNG,IL1B	8
Migration of antigen presenting cells	0.95	CCL2,CCL20,CCL3,CCL4,CD44,CSF1,IFNG,IL10,IL1B	9
Proliferation of phagocytes	0.908	CSF1,CSF3,IL10,IL6	4
Proliferation of myeloid cells	0.908	CSF1,CSF3,IL10,IL6	4
Synthesis of prostaglandin E2	0.865	CD83,CXCL1,CXCL8,IFNG,IL10,PTGS2	6
Migration of dendritic cells	0.833	CCL20,CCL3,CCL4,CD44,IFNG,IL1B	6
Differentiation of B lymphocytes	0.823	IL10,IL6,INHBA,MLLT11,MS4A1,XBP1	6
Synthesis of eicosanoid	0.811	CD83,CXCL1,CXCL8,IFNG,IL10,PTGER2,PTGS2	7
Quantity of antigen presenting cells	0.79	CCL2,CD83,CSF3,IL10	4
Migration of neutrophils	0.772	ADCY10,ADORA2A,CCL3,CD177,CXCL3,CXCL8,IL6,PLAU,SERPINC1,SOCS3	10
Replication of HIV-1	0.728	CDKN1A,CXCL8,IL1B,IL6,ITGB5,PTGS2	6
Adhesion of T lymphocytes	0.692	CCL20,CCL4,CD44,CXCR3,IFNG,PLAU,RALGDS	7
Cytotoxicity of natural killer cells	0.605	CCL2,CD69,KIR2DS4 (includes others),LAT,mir-27,NCR1,SH2D1A	7
Cytotoxicity of mononuclear leukocytes	0.582	CCL2,CD69,IFNG,KIR2DS4 (includes others),KLRC1,LAT,mir-27,NCR1,SH2D1A	9
Differentiation of macrophages	0.576	CSF1,DEFA1 (includes others),FADD,IFNG,IL10,IL6,INHBA,LIF,VEGFA	9
Immune response of leukocytes	0.539	ADORA2A,CCL2,CSF3,CXCL1,CXCL8,IFNG,mir-27,NCR1,SH2D1A	9
Production of superoxide	0.52	CSF1,IFNG,IL10,IL6	4
Quantity of myeloid cells	0.496	CCL2,CSF3,IFNG,IL10,IL1A,IL6,NFKBIA	7
Proliferation of immune cells	0.208	ADORA2A,CCL4,CD83,CSF1,CSF3,CXCL8,FADD,FLT3,FTH1,HHEX,HSPA1A/HSPA1B,ICAM1,IFNG,IGHG1,IL10,IL1B,IL6,KDM6B,KIR2DS4 (includes others),MS4A1,NFKBIA,PDCD1LG2,PNP,SLAMF7,SOCS3,TNFAIP3,TNFSF15	27
Cell death of neutrophils	0.18	CD44,CSF3,CXCL1,CXCL8,HCAR2,IFNG,IL10,IL1B,IL1RN,IL6,SIGLEC9	11
Transendothelial migration of neutrophils	0.152	ADCY10,CD177,CXCL8,IL6,SOCS3	5
Synthesis of lipid	0.151	CD83,CXCL1,CXCL8,IFNG,IL10,PTGER2,PTGS2,VEGFA	8
Proliferation of mononuclear leukocytes	0.133	ADORA2A,CCL4,CD83,CSF1,CSF3,CXCL8,FADD,FLT3,FTH1,HSPA1A/HSPA1B,ICAM1,IFNG,IGHG1,IL10,IL1B,IL6,KDM6B,KIR2DS4 (includes others),MS4A1,NFKBIA,PDCD1LG2,PNP,SLAMF7,SOCS3,TNFAIP3,TNFSF15	26
Viral Infection	0.121	CCL2,CCL3,CCL4,CDKN1A,CSF1,CXCL8,DEFA1 (includes others),H2BC5,ICAM1,IER3,IFNG,IL10,IL1B,IL6,ITGB5,MGLL,NFIL3,NFKBIA,PLAUR,PTGS2,PTTG1,RRM2	22
Replication of RNA virus	0.09	CCL3,CCL4,CDKN1A,CXCL8,IFNG,IL1B,IL6,ITGB5,PTGS2	9
Proliferation of helper T lymphocytes	0.068	IFNG,IL1B,IL6,KDM6B	4
Cell death of granulocytes	-0.009	CD44,CSF3,CXCL1,CXCL8,FADD,HCAR2,IFNG,IL10,IL1B,IL1RN,IL6,PPP5C,SIGLEC9	13
Replication of HIV	-0.186	CCL3,CCL4,CDKN1A,CXCL8,IL1B,IL6,ITGB5,PTGS2	8
Cell viability of phagocytes	-0.246	CSF1,IFNG,IL10,IL1B,IL6,IRAK1	6
Apoptosis of neutrophils	-0.263	CSF3,CXCL1,CXCL8,HCAR2,IFNG,IL10,IL1B,IL1RN,IL6,SIGLEC9	10
Proliferation of CD4+ T-lymphocytes	-0.372	CD83,CXCL8,HSPA1A/HSPA1B,IL6,SOCS3	5
Apoptosis of granulocytes	-0.475	CSF3,CXCL1,CXCL8,FADD,HCAR2,IFNG,IL10,IL1B,IL1RN,IL6,PPP5C,SIGLEC9	12
Cell death of phagocytes	-0.536	CD44,CSF1,CSF3,CXCL1,CXCL8,HBB,HCAR2,IFNG,IL10,IL1B,IL1RN,IL6,NLRC4,SIGLEC9	14
Cell death of myeloid cells	-0.543	CD44,CSF1,CSF3,CXCL1,CXCL8,FADD,HCAR2,IFNG,IL10,IL1B,IL1RN,IL6,NLRC4,PPP5C,SIGLEC9	15
Maturation of dendritic cells	-0.617	CD44,CD83,HSPA1A/HSPA1B,IFNG,IL10,IL1B,IL6,INHBA,MAP2K6	9
Proliferation of T lymphocytes in spleen	-0.647	CD83,CXCL8,HSPA1A/HSPA1B,IFNG,IL1B,IL6,KDM6B,SOCS3	8
Transmigration of neutrophils	-0.728	ADCY10,CD177,CXCL3,CXCL8,IL6,SOCS3	6
Cell death of antigen presenting cells	-0.84	CSF1,CSF3,HBB,IFNG,IL10,IL1B,NLRC4	7
Cell death of immune cells	-1.168	CARD8,CCL3,CCL4,CD44,CSF1,CSF3,CXCL1,CXCL8,ETS2,FADD,FLT3,FTH1,GADD45G,HBB,HCAR2,ICAM1,IFNG,IL10,IL1A,IL1B,IL1RN,IL6,IRAK1,MS4A1,NFIL3,NLRC4,PAWR,PPP5C,SH2D1A,SIGLEC9,TNFSF15	31
Cell death of lymphocytes	-1.237	CARD8,CCL3,CCL4,CSF3,ETS2,FADD,FTH1,IFNG,IL10,IL1A,IL6,MS4A1,PAWR,SH2D1A,TNFSF15	15
Cell death of mononuclear leukocytes	-1.239	CARD8,CCL3,CCL4,CSF3,ETS2,FADD,FLT3,FTH1,GADD45G,IFNG,IL10,IL1A,IL6,MS4A1,PAWR,SH2D1A,TNFSF15	17
Apoptosis of phagocytes	-1.24	CSF1,CSF3,CXCL1,CXCL8,HBB,HCAR2,IFNG,IL10,IL1B,IL1RN,IL6,SIGLEC9	12
Apoptosis of myeloid cells	-1.242	CSF1,CSF3,CXCL1,CXCL8,FADD,HCAR2,IFNG,IL10,IL1B,IL1RN,IL6,PPP5C,SIGLEC9	13
Apoptosis of leukocytes	-1.348	CCL3,CCL4,CSF1,CSF3,CXCL1,CXCL8,ETS2,FADD,FLT3,GADD45G,HBB,HCAR2,IFNG,IL10,IL1A,IL1B,IL1RN,IL6,PAWR,PPP5C,SIGLEC9,TNFSF15	22

## Sheet: H041_immune
Diseases or Functions Annotation	Activation z-score	Molecules	# of Molecules
Cellular homeostasis	3.015	CCL2,CCL20,CCL3,CCL4,CD1D,CXCL1,CXCL8,ETS2,ICOSLG/LOC102723996,IL1B,IL23A,LIF,MLLT11,RHOH,SH2D1A,SOCS1,TNFSF15	17
Cell movement of myeloid cells	2.967	C1QBP,CCL2,CCL20,CCL3,CCL4,CD177,CKLF,CSF1,CXCL1,CXCL2,CXCL3,CXCL8,GDF15,IL1B,ITGB3,LGALS3,LGMN,MT-ND1,PLAU,PLAUR,PPBP,SERPINE1,SOCS3,SPHK1	24
Cell movement of phagocytes	2.869	C1QBP,CCL2,CCL20,CCL3,CCL4,CD177,CKLF,CSF1,CXCL1,CXCL2,CXCL3,CXCL8,IL1B,ITGB3,LGALS3,LGMN,MT-ND1,PLAU,PLAUR,PPBP,SERPINE1,SOCS3,SPHK1	23
Chemotaxis of phagocytes	2.798	C1QBP,CCL2,CCL20,CCL3,CCL4,CKLF,CSF1,CXCL1,CXCL2,CXCL3,CXCL8,IL1B,LGALS3,LGMN,MT-ND1,PLAU,PLAUR,PPBP,SERPINE1,SPHK1	20
Flux of Ca2+	2.778	CCL2,CCL20,CCL3,CCL4,CXCL1,CXCL8,ETS2,IL23A	8
Chemotaxis of myeloid cells	2.775	C1QBP,CCL2,CCL3,CCL4,CKLF,CSF1,CXCL1,CXCL2,CXCL3,CXCL8,IL1B,LGALS3,LGMN,MT-ND1,PLAU,PLAUR,PPBP,SERPINE1,SPHK1	19
Inflammatory response	2.725	C1QBP,CCL2,CCL20,CCL3,CCL4,CKLF,CPB2,CSF1,CXCL1,CXCL2,CXCL3,CXCL8,IL1A,IL1B,LGALS3,LGMN,MT-ND1,MT-ND3,MT-ND4,MT-ND4L,PLAU,PLAUR,PPBP,PROS1,SERPINE1,SIGLEC9,SOCS3,SPHK1	28
Chemotaxis of leukocytes	2.637	C1QBP,CCL2,CCL20,CCL3,CCL4,CKLF,CSF1,CXCL1,CXCL2,CXCL3,CXCL8,IL1B,LGALS3,LGMN,MT-ND1,PLAU,PLAUR,PPBP,SERPINE1,SOCS3,SPHK1	21
Cell movement of granulocytes	2.629	C1QBP,CCL2,CCL3,CCL4,CD177,CKLF,CSF1,CXCL1,CXCL2,CXCL3,CXCL8,GDF15,IL1B,ITGB3,LGALS3,MT-ND1,PLAU,PLAUR,PPBP,SERPINE1,SOCS3	21
Cell movement of antigen presenting cells	2.596	CCL2,CCL20,CCL3,CCL4,CKLF,CSF1,IL1B,LGALS3,SERPINE1,SPHK1	10
Cell movement of monocytes	2.596	CCL2,CCL20,CCL3,CCL4,CXCL3,CXCL8,IL1B,LGALS3,LGMN,PLAUR,SERPINE1	11
Migration of phagocytes	2.47	CCL2,CCL20,CCL3,CCL4,CD177,CSF1,CXCL3,CXCL8,IL1B,ITGB3,LGALS3,PLAU,PPBP,SERPINE1,SOCS3	15
Cell movement of leukocytes	2.441	C1QBP,CCL2,CCL20,CCL3,CCL4,CD177,CKLF,CSF1,CXCL1,CXCL2,CXCL3,CXCL8,GDF15,HRAS,IL1B,ITGB3,LGALS3,LGMN,MT-ND1,PLAU,PLAUR,PPBP,RALGDS,SERPINE1,SOCS3,SPHK1	26
Migration of antigen presenting cells	2.434	CCL2,CCL20,CCL3,CCL4,CSF1,IL1B,LGALS3,SERPINE1	8
Chemotaxis of PBMCs	2.415	CCL2,CCL20,CCL3,CCL4,CXCL8,PLAUR	6
Leukocyte migration	2.404	ADTRP,C1QBP,CCL2,CCL20,CCL3,CCL4,CD177,CKLF,CSF1,CXCL1,CXCL2,CXCL3,CXCL8,GDF15,HRAS,IL1B,ITGB3,LGALS3,LGMN,MT-ND1,PLAU,PLAUR,PPBP,RALGDS,SERPINE1,SOCS3,SPHK1,VEGFA	28
Quantity of Ca2+	2.393	CCL2,CCL3,CCL4,CSF1,CXCL8,IL1B,PLAU,PLAUR	8
Binding of leukocytes	2.334	CCL2,CCL20,CCL3,CCL4,CD177,CD83,CSF1,CXCL2,CXCL8,F3,GDF15,HRAS,ICOSLG/LOC102723996,IL1A,IL1B,ITGB3,LGALS3,NR4A3,PLAU,PLAUR,PPBP,RALGDS,SERPINE1,STX4,VEGFA	25
Chemotaxis of granulocytes	2.322	C1QBP,CCL2,CCL3,CKLF,CSF1,CXCL1,CXCL2,CXCL3,CXCL8,LGALS3,MT-ND1,PLAUR,PPBP	13
Mobilization of Ca2+	2.23	CCL2,CCL3,CCL4,CXCL8,LAT,PLAUR	6
Chemotaxis of peripheral blood monocytes	2.219	CCL2,CCL3,CCL4,CXCL8,PLAUR	5
Cell movement of eosinophils	2.2	CCL2,CCL3,CXCL8,IL1B,LGALS3,PLAUR	6
Cell movement of macrophages	2.187	CCL2,CKLF,CSF1,LGALS3,SERPINE1,SPHK1	6
Chemotaxis of antigen presenting cells	2.178	CCL2,CCL20,CCL3,CCL4,CKLF,CSF1,IL1B,LGALS3,SPHK1	9
Differentiation of bone cells	2.172	CCL2,CSF1,CXCL8,IL1A,IL23A	5
Activation of phagocytes	2.129	CCL2,CCL3,CPB2,CSF1,CXCL3,CXCL8,IL1A,IL1B,MT-ND3,MT-ND4,MT-ND4L,PROS1,SIGLEC9	13
Activation of myeloid cells	2.127	CCL2,CCL3,CPB2,CSF1,CXCL3,CXCL8,IL1A,IL1B,MT-ND3,MT-ND4,MT-ND4L,PROS1,SIGLEC9	13
Adhesion of immune cells	2.12	CCL2,CCL20,CCL4,CD177,CD83,CSF1,CXCL2,CXCL8,F3,GDF15,HRAS,ICOSLG/LOC102723996,IL1A,IL1B,LGALS3,NR4A3,PLAU,PLAUR,PPBP,RALGDS,SERPINE1,STX4,VEGFA	23
Cell movement of neutrophils	2.117	C1QBP,CCL2,CCL3,CCL4,CD177,CKLF,CSF1,CXCL1,CXCL2,CXCL3,CXCL8,ITGB3,LGALS3,MT-ND1,PLAU,PPBP,SERPINE1,SOCS3	18
Chemotaxis of monocytes	2.038	CCL2,CCL3,CCL4,CXCL8,IL1B,LGALS3,LGMN,PLAUR,SERPINE1	9
Adhesion of endothelial cells	2.028	CCL2,CXCL2,CXCL8,F3,GDF15,IL1A,IL1B,PLAUR,PPBP,STX4,VEGFA	11
Chemotaxis of mononuclear leukocytes	2.007	CCL2,CCL20,CCL3,CCL4,CKLF,CXCL8,IL1B,LGALS3,LGMN,PLAUR,SERPINE1,SOCS3	12
Chemokinesis of neutrophils	2	CCL3,CCL4,CXCL3,CXCL8	4
Migration of PBMCs	2	CCL2,CCL3,CCL4,CXCL8	4
Survival of organism	-2	NR4A1,NR4A2,NR4A3,PTGS2	4
Polyarticular juvenile rheumatoid arthritis		CCL3,CCL4,CD83,DUSP2,FOSB,GZMA,IL1B,NR4A1,NR4A2,NR4A3,OSM,PLAUR,PTGS2,SOCS1,TNFAIP3,ZFP36	16
Chronic inflammatory disorder		CA2,CCL3,CCL4,CD68,CD83,CHEK2,CXCL8,CYB5D1,DUSP1,DUSP2,ENO1,FOSB,GSDMC,GZMA,HP,IL1B,ITGB3,LDHB,NR4A1,NR4A2,NR4A3,OSM,PLAUR,PTGS2,SOCS1,TAGAP,TNFAIP3,TNFSF15,TRAF1,ZFP36	30
Rheumatoid arthritis		CA2,CCL3,CCL4,CD68,CD83,CHEK2,CXCL8,CYB5D1,DUSP1,DUSP2,ENO1,FOSB,GSDMC,GZMA,HP,IL1B,LDHB,NR4A1,NR4A2,NR4A3,OSM,PLAUR,PTGS2,SOCS1,TAGAP,TNFAIP3,TNFSF15,TRAF1,ZFP36	29
Juvenile rheumatoid arthritis		CA2,CCL3,CCL4,CD83,CYB5D1,DUSP2,FOSB,GSDMC,GZMA,IL1B,NR4A1,NR4A2,NR4A3,OSM,PLAUR,PTGS2,SOCS1,TNFAIP3,TRAF1,ZFP36	20
Systemic autoimmune syndrome		CA2,CCL3,CCL4,CD68,CD83,CHEK2,CXCL8,CYB5D1,DUSP1,DUSP2,DUSP5,ENO1,FOSB,GSDMC,GZMA,HP,IL1B,LDHB,NR4A1,NR4A2,NR4A3,OSM,PLAUR,PTGS2,SLAMF7,SOCS1,TAGAP,TNFAIP3,TNFSF15,TRAF1,ZFP36	31
Immune mediated inflammatory disease		CA2,CCL20,CCL3,CCL4,CD68,CD83,CHEK2,CXCL8,CYB5D1,DUSP1,DUSP2,DUSP5,ENO1,FOSB,GSDMC,GZMA,HP,IL1B,JUNB,LDHB,NR4A1,NR4A2,NR4A3,OSM,PLAUR,PTGS2,SLAMF7,SOCS1,TAGAP,TNFAIP3,TNFSF15,TRAF1,ZFP36	33
Rheumatic Disease		CA2,CCL20,CCL3,CCL4,CD68,CD83,CHEK2,CXCL8,CYB5D1,DUSP1,DUSP2,ENO1,FOSB,GSDMC,GZMA,HP,IL1B,LDHB,NR4A1,NR4A2,NR4A3,OSM,PLAUR,PTGS2,SOCS1,TAGAP,TNFAIP3,TNFSF15,TRAF1,ZFP36	30
Inflammation of absolute anatomical region		CA2,CCL3,CCL4,CD68,CD83,CHEK2,CXCL8,CYB5D1,DUSP1,DUSP2,DUSP5,ENO1,FOSB,GSDMC,GZMA,HP,IL1B,ITGB3,LDHB,NR4A1,NR4A2,NR4A3,OSM,PLAUR,PTGS2,SOCS1,TAGAP,TNFAIP3,TNFSF15,TRAF1,ZFP36	31
Major depression		CCL2,CXCL8,IL1A,IL1B	4
Recruitment of antigen presenting cells		CCL2,CCL3,CXCL8	3
Regression of tumor		NR4A1,NR4A2,NR4A3	3
Accumulation of leukocytes		CCL2,CSF3,CXCL8,MLLT11	4
Priming of neutrophils		CXCL8,IL1A,IL1B	3
Atherosclerosis		CD68,FOSB,JUNB,PTGS2,ZFP36	5
Accumulation of granulocytes		CCL2,CSF3,CXCL8	3
Invasion of lymphocytes		CCL2,CXCL8,MLLT11	3
Recruitment of macrophages		CCL2,CXCL8	2
Adhesion of glomerular cells		CCL2,CXCL8	2
Differentiation of bone marrow-derived mononuclear cells		CCL2,CXCL8	2
Chemotaxis of CD14+ cells		CCL3,CXCL8	2
Differentiation of osteoclast-like cells		CCL2,CXCL8	2
Viral entry		CCL3,CCL4,MGLL	3
Formation of uropod		CCL2,CCL3,CCL4	3
Synthesis of prostaglandin E2		CD83,CXCL1,CXCL8,PTGS2	4
Development of Th17 cells		IL1B,IL23A,TNFSF15	3
Chemoattraction of granulocytes		CCL2,CCL3,CXCL8	3
Viral entry of CD4+ T-lymphocytes		CCL3,CCL4	2
Transendothelial migration of granulocytes		CXCL8,GDF15	2
Release of L-cysteine		IL1B,IL1RN	2
Responsiveness of natural killer cells		CCL4,CXCL8	2
Invasion of tumor-infiltrating lymphocytes		CCL2,CXCL8	2
Chemotaxis of macrophages		CCL2,CKLF,CSF1,LGALS3,SPHK1	5
Transendothelial migration of dendritic cells		CCL3,CCL4,IL1B	3
Shape change of basophils		CCL2,CCL3,CXCL8	3
Dermatitis		CXCL8,DUSP1,DUSP2,JUNB,NR4A2,TNFAIP3,ZFP36	7
Infectivity of HIV-1		CCL2,CCL3,CCL4	3
Differentiation of osteoclasts		CSF1,IL1A,IL23A	3
Transdifferentiation of monocyte-derived dendritic cells		CSF1,IL1A	2
Chemoattraction of eosinophils		CCL2,CCL3	2
Differentiation of double-negative T lymphocyte		IL1B,IL23A	2
Transdifferentiation of osteoclasts		CSF1,IL1A	2
Polarization of Th17 cells		IL1A,IL1B	2
Accumulation of neutrophils		CSF3,CXCL8	2
Desensitization of phagocytes		CCL2,PPBP	2
Viral entry by HIV-1		CCL3,CCL4	2
Concentration of prostaglandin E2		IL18BP,IL1B	2
Osteoclastogenesis of PBMCs		CSF1,IL23A,ITGB3	3
Development of hematopoietic progenitor cells		BLNK,CSF1,CSF3,IL1B,MLLT11	5
Movement of monocyte-derived macrophages		CSF1,SERPINE1,SPHK1	3
Quantity of antigen presenting cells		CCL2,CD83,CSF3	3
Inflammation of organ		CXCL8,DUSP1,DUSP2,DUSP5,ITGB3,JUNB,NR4A2,TNFAIP3,ZFP36	9
Synthesis of lipid		CD83,CXCL1,CXCL8,PTGER2,PTGS2,VEGFA	6
Chemotaxis of eosinophils		CCL2,CCL3,CXCL8,LGALS3	4
Quantity of neutrophils		CSF3,IL18BP,IL1A	3
Recruitment of monocytes		CCL2,CCL3	2
Aggregation of monocytes		IL1B,NR4A3	2
Desensitization of myeloid cells		CCL2,PPBP	2
Differentiation of CD8+ T lymphocyte		IL1B,IL23A	2
Stimulation of neutrophils		CSF3,CXCL8	2
Proliferation of type 3 innate lymphoid cells		IL1B,TNFSF15	2
Development of memory T lymphocytes		IL1B,TNFSF15	2
Binding of monocytes		CCL2,CCL3,ICOSLG/LOC102723996,IL1A,ITGB3	5
Non-malignant disorder		CD68,CD83,PDGFD,PTGS2	4
Atopic dermatitis		DUSP1,DUSP2,JUNB,NR4A2,TNFAIP3,ZFP36	6
Chemoattraction of phagocytes		CCL2,CCL20,CXCL8	3
Differentiation of naive T lymphocytes		ICOSLG/LOC102723996,IL1B,IL23A	3
Proliferation of cytotoxic T cells		CD83,IL1B	2
Quantity of dendritic cells		CD83,CSF3	2
Cell movement of natural killer T lymphocytes		CCL20,CCL4	2
Quantity of PBMCs		CSF3,CXCL8	2
Recruitment of neutrophils		CXCL8,IL1B	2
Systemic sclerosis		CCL20,CCL4,IL1B	3
Synthesis of eicosanoid		CD83,CXCL1,CXCL8,PTGER2,PTGS2	5
Immune response of neutrophils		CSF3,CXCL1,CXCL8,PROS1	4
Differentiation of Th17 cells		IL1B,IL23A,LIF	3
Activation of natural killer T lymphocytes		CD1D,IL23A	2
Apoptosis of CD34+ cells		CSF3,HBB	2
Quantity of monocytes		CSF3,IL1A	2
Migration of thymocytes		CCL4,ITGB3	2
Endometriosis		CD68,PDGFD,PTGS2	3
Proliferation of antigen presenting cells		CSF1,CSF3,FTH1	3
Osteoclastogenesis of peripheral blood monocytes		CSF1,ITGB3	2
Cell rolling of eosinophils		CXCL8,LGALS3	2
Proliferation of CD34+ cells		CSF3,FTH1	2
Infection of CD4+ T-lymphocytes		CCL3,CCL4	2
Apoptosis of hematopoietic progenitor cells		CSF3,ETS2,HBB	3
Respiratory burst of phagocytes		CCL2,CXCL1,CXCL8	3
Migration of eosinophils		CXCL8,IL1B,PLAUR	3
Quantity of CD11b+ cells		CCL2	1
Turnover of Langerhans cells		CCL20	1
Migration of natural killer T lymphocytes		CCL4	1
Cytotoxic T lymphocyte response of invariant natural killer T cells		SH2D1A	1
Quantity of type 3 innate lymphoid cells		IL1B	1
Metabolism by neutrophils		CSF3	1
Migration of Th17 cells		CCL20	1
Release of HIV-1		PLAUR	1
Redistribution of membrane rafts		KIR3DL1	1
Colony formation of neutrophils		CSF3	1
Myocardial infarction		CXCL8	1
Accumulation of B lymphocytes		MLLT11	1
Quantity of superoxide		CXCL8	1
Differentiation of CML-BC progenitors		CEBPA	1
Killing of monocyte-derived macrophages		KIR3DL1	1
Transmission of HIV-1		PLAUR	1
Inhibition of Th17 cells		PTGER4	1
Density of T lymphocytes		PTGS2	1
Cell movement of bone marrow-derived macrophages		CSF1	1
Development of natural killer T lymphocytes		SH2D1A	1
Survival of pro-B lymphocytes		NFIL3	1
Density of macrophages		PTGS2	1
Viral entry of dendritic cells		MGLL	1
Induction of prostaglandin E2		PTGS2	1
Chemokinesis of monocytes		CXCL3	1
Apoptosis of bone-marrow-derived monocyte/macrophage precursor cells		CSF1	1
Viral entry by Filoviridae		MGLL	1
Release of neutrophils		CSF3	1
Differentiation of bone-marrow-derived monocyte/macrophage precursor cells		CSF1	1
Acne vulgaris		CXCL8	1
Shape of neutrophils		CXCL8	1
Colonization of lymphocytes		MLLT11	1
Acidification of neutrophils		MT-ND1	1
Adhesion of HMEC cells		CCL2	1
Restimulation-induced cell death of T lymphocytes		SH2D1A	1
Cytotoxicity of natural killer T lymphocytes		CD1D	1
Differentiation of bone marrow-derived macrophages		CSF1	1
Differentiation of multipotential hemopoietic progenitor cells		MLLT11	1
Quantity of macropinosomes		CSF1	1
Secretion of prostaglandin E2		PTGS2	1
Recruitment of dendritic cells		CCL3	1
Induction of reactive oxygen species		GRK1	1
Development of pro-T lymphocytes		MLLT11	1
Adhesion of microvascular endothelial cells		F3,STX4	2
Chemotaxis of memory T lymphocytes		CCL2,CCL20	2
Proliferation of hematopoietic progenitor cells		CSF3,FTH1,IL1B	3
Degranulation of granulocytes		CCL3,CD177,PLAUR	3
Formation of extracellular trap		IL1B,IL23A	2
Cell movement of basophils		CCL2,PLAUR	2
Respiratory burst of myeloid cells		CCL2,CXCL1,CXCL8	3
Chemoattraction of mononuclear leukocytes		CCL2,CXCL8	2
Synthesis of nitric oxide		IL1B,IL23A	2
Migration of CD4+ T-lymphocytes		CCL20,LGALS3	2
Priming of phagocytes	1.982	CSF1,CXCL8,IL1A,IL1B	4
Degranulation of mast cells	1.982	ADORA2B,IL1B,IL23A,SPHK1	4
Immune response of phagocytes	1.982	CCL2,CSF3,CXCL1,CXCL8,PROS1	5
Immune response of myeloid cells	1.982	CCL2,CSF3,CXCL1,CXCL8,PROS1	5
Migration of macrophages	1.981	CCL2,CSF1,LGALS3,SERPINE1	4
Dendropoiesis	1.977	CEBPA,CSF1,CSF3,DDIT3,FTH1,IL1A,IL1B	7
Priming of myeloid cells	1.964	CSF1,CXCL8,IL1A,IL1B	4
Chemoattraction of leukocytes	1.961	CCL2,CCL20,CCL3,CXCL8	4
Recruitment of phagocytes	1.96	CCL2,CCL3,CXCL8,IL1B	4
Cell movement of hematopoietic progenitor cells	1.951	CCL2,CCL3,CCL4,CXCL8,ITGB3	5
Recruitment of myeloid cells	1.951	CCL2,CCL3,CXCL8,IL1B	4
Activation of peripheral blood neutrophils	1.946	CXCL8,MT-ND3,MT-ND4,MT-ND4L	4
Chemotaxis of lymphocytes	1.889	CCL2,CCL20,CCL3,CCL4,CKLF,CXCL8,SOCS3	7
Chemotaxis of T lymphocytes	1.885	CCL2,CCL20,CCL3,CCL4,CXCL8,SOCS3	6
Binding of mononuclear leukocytes	1.87	CCL2,CCL20,CCL3,CCL4,HRAS,ICOSLG/LOC102723996,IL1A,ITGB3,PLAU,PLAUR,RALGDS	11
Binding of myeloid cells	1.859	CCL2,CCL3,CXCL2,CXCL8,GDF15,ICOSLG/LOC102723996,IL1A,IL1B,ITGB3,LGALS3,PLAU,PLAUR,PPBP,SERPINE1,STX4,VEGFA	16
Chemotaxis of neutrophils	1.84	C1QBP,CCL2,CCL3,CKLF,CSF1,CXCL1,CXCL2,CXCL3,CXCL8,LGALS3,MT-ND1,PPBP	12
Cell movement of mononuclear leukocytes	1.829	CCL2,CCL20,CCL3,CCL4,CKLF,CXCL3,CXCL8,HRAS,IL1B,ITGB3,LGALS3,LGMN,PLAU,PLAUR,RALGDS,SERPINE1,SOCS3	17
Hematopoiesis of phagocytes	1.824	CCL2,CEBPA,CSF1,CSF3,DDIT3,FTH1,HRAS,IL1A,IL1B,ITGB3,VEGFA	11
Activation of neutrophils	1.778	CPB2,CXCL3,CXCL8,IL1A,IL1B,MT-ND3,MT-ND4,MT-ND4L,SIGLEC9	9
Tyrosine phosphorylation of protein	1.732	CCL4,CSF1,FCRL5,SH2D1A	4
Adhesion of neutrophils	1.717	CXCL2,CXCL8,IL1B,PLAU,PLAUR,PPBP,STX4,VEGFA	8
Differentiation of hematopoietic progenitor cells	1.698	CSF1,CSF3,DDIT3,FTH1,IL1B,IL23A,MLLT11	7
Degranulation of myeloid cells	1.698	ADORA2B,CCL3,CD177,IL1B,IL23A,PLAUR,SPHK1	7
Degranulation of phagocytes	1.698	ADORA2B,CD177,IL1B,IL23A,PLAUR,SPHK1	6
Degranulation of leukocytes	1.698	ADORA2B,CCL3,CD177,IL1B,IL23A,PLAUR,SPHK1	7
T cell development	1.677	CD1D,ICOSLG/LOC102723996,IL1B,IL23A,LIF,MLLT11,RHOH,SH2D1A,SOCS1,TNFSF15	10
Leukopoiesis	1.671	BLNK,CCL2,CD1D,CEBPA,CSF1,CSF3,CXCL8,DDIT3,FADD,FTH1,HRAS,ICOSLG/LOC102723996,IL1A,IL1B,IL23A,INHBA,ITGB3,LIF,MLLT11,RHOH,SH2D1A,SOCS1,TNFSF15,VEGFA	24
Migration of granulocytes	1.665	CCL2,CCL3,CD177,CXCL3,CXCL8,GDF15,IL1B,ITGB3,LGALS3,PLAU,PLAUR,PPBP,SERPINE1,SOCS3	14
Adhesion of phagocytes	1.633	CXCL2,CXCL8,ICOSLG/LOC102723996,IL1A,IL1B,PLAU,PLAUR,PPBP,SERPINE1,STX4,VEGFA	11
Cell movement of T lymphocytes	1.589	CCL2,CCL20,CCL3,CCL4,CXCL8,ITGB3,LGALS3,SOCS3	8
Binding of professional phagocytic cells	1.534	CCL2,CCL3,CD83,CXCL2,CXCL8,ICOSLG/LOC102723996,IL1A,IL1B,ITGB3,PLAU,PLAUR,PPBP,SERPINE1,STX4,VEGFA	15
Adhesion of vascular endothelial cells	1.531	CCL2,CXCL8,F3,GDF15,IL1A,IL1B,PLAUR,PPBP,STX4,VEGFA	10
Quantity of phagocytes	1.513	CCL2,CD83,CSF3,IL18BP,IL1A	5
Transmigration of leukocytes	1.512	CCL2,CCL3,CCL4,CD177,CXCL3,CXCL8,GDF15,IL1B,ITGB3,PPBP,SERPINE1,SOCS3	12
Adhesion of granulocytes	1.509	CXCL2,CXCL8,GDF15,IL1B,LGALS3,PLAU,PLAUR,PPBP,STX4,VEGFA	10
Adhesion of mononuclear leukocytes	1.506	CCL2,CCL20,CCL4,HRAS,ICOSLG/LOC102723996,IL1A,PLAU,PLAUR,RALGDS	9
Differentiation of antigen presenting cells	1.501	CEBPA,CSF1,CSF3,DDIT3,FADD,FTH1,IL1A,IL1B,INHBA,LIF,SOCS1,VEGFA	12
Migration of dendritic cells	1.481	CCL20,CCL3,CCL4,IL1B	4
Differentiation of mononuclear leukocytes	1.443	BLNK,CCL2,CD1D,CSF1,CXCL8,HRAS,ICOSLG/LOC102723996,IL1B,IL23A,INHBA,ITGB3,LIF,MLLT11,RHOH,SH2D1A,SOCS1,TNFSF15,VEGFA	18
Adhesion of myeloid cells	1.441	CXCL2,CXCL8,GDF15,ICOSLG/LOC102723996,IL1A,IL1B,LGALS3,PLAU,PLAUR,PPBP,SERPINE1,STX4,VEGFA	13
Differentiation of phagocytes	1.41	CCL2,CEBPA,CSF1,CSF3,DDIT3,FADD,FTH1,HRAS,IL1A,IL1B,INHBA,ITGB3,LIF,SOCS1,VEGFA	15
Activation of leukocytes	1.394	CCL2,CCL3,CD180,CD1D,CD8B,CPB2,CSF1,CTSH,CXCL3,CXCL8,EDN1,ERBB2,ICOSLG/LOC102723996,IL1A,IL1B,IL23A,KIR3DL1,LAT,LGALS3,MT-ND3,MT-ND4,MT-ND4L,PROS1,SIGLEC9,SLAMF7,TIGIT	26
Differentiation of T lymphocytes	1.364	ICOSLG/LOC102723996,IL1B,IL23A,LIF,MLLT11,RHOH,SOCS1	7
Transmigration of phagocytes	1.317	CCL2,CCL3,CCL4,CD177,CXCL3,CXCL8,IL1B,ITGB3,PPBP,SERPINE1,SOCS3	11
Quantity of mononuclear leukocytes	1.314	CCL2,CSF3,CXCL8,ERBB2,ICOSLG/LOC102723996,IL1A,IL1B	7
Quantity of leukocytes	1.281	CCL2,CD83,CSF3,CXCL8,ERBB2,HBB,ICOSLG/LOC102723996,IL18BP,IL1A,IL1B,LGALS3	11
T cell migration	1.224	CCL2,CCL20,CCL3,CCL4,CXCL8,ITGB3,LGALS3,PLAU,SOCS3	9
Hematopoiesis of mononuclear leukocytes	1.204	BLNK,CCL2,CD1D,CSF1,HRAS,ICOSLG/LOC102723996,IL1B,IL23A,INHBA,ITGB3,LIF,MLLT11,RHOH,SH2D1A,SOCS1,TNFSF15,VEGFA	17
Transendothelial migration of neutrophils	1.131	CD177,CXCL8,PPBP,SERPINE1,SOCS3	5
Cell movement of lymphocytes	1.1	CCL2,CCL20,CCL3,CCL4,CKLF,CXCL8,HRAS,ITGB3,LGALS3,PLAU,RALGDS,SOCS3	12
Lymphocyte migration	1.089	CCL2,CCL20,CCL3,CCL4,CXCL8,HRAS,ITGB3,LGALS3,PLAU,RALGDS,SOCS3	11
Differentiation of CD34+ cells	1.067	CSF3,DDIT3,FTH1,IL1B	4
Migration of neutrophils	1.02	CCL3,CD177,CXCL3,CXCL8,ITGB3,LGALS3,PLAU,PPBP,SERPINE1,SOCS3	10
Lymphopoiesis	0.916	BLNK,CD1D,ICOSLG/LOC102723996,IL1B,IL23A,INHBA,LIF,MLLT11,RHOH,SH2D1A,SOCS1,TNFSF15	12
Adhesion of lymphocytes	0.818	CCL2,CCL20,CCL4,HRAS,ICOSLG/LOC102723996,PLAU,RALGDS	7
Transmigration of granulocytes	0.58	CD177,CXCL3,CXCL8,GDF15,ITGB3,PPBP,SERPINE1,SOCS3	8
Quantity of myeloid cells	0.496	CCL2,CSF3,IL18BP,IL1A,LGALS3	5
Activation of mononuclear leukocytes	0.466	CCL2,CD180,CD1D,CD8B,CSF1,ERBB2,ICOSLG/LOC102723996,IL1B,IL23A,KIR3DL1,LAT,LGALS3,SLAMF7,TIGIT	14
Quantity of granulocytes	0.414	CSF3,IL18BP,IL1A,LGALS3	4
Transmigration of neutrophils	0.372	CD177,CXCL3,CXCL8,ITGB3,PPBP,SERPINE1,SOCS3	7
Differentiation of macrophages	0.356	CSF1,FADD,INHBA,LIF,SOCS1,VEGFA	6
Differentiation of myeloid leukocytes	0.18	CCL2,CEBPA,CSF1,CSF3,FADD,HRAS,INHBA,ITGB3,LIF,SOCS1,VEGFA	11
Cytotoxicity of natural killer cells	0	CCL2,KIR2DS4 (includes others),KIR3DL1,LAT,LGALS3,SH2D1A	6
Replication of HIV-1	-0.128	C1QBP,CXCL8,IL1B,ITGB5,P2RY1,PTGS2	6
Apoptosis of T lymphocytes	-0.2	CCL3,CCL4,ETS2,GZMA,IL1A,PAWR,PPP2R2B	7
Cytotoxicity of lymphocytes	-0.342	CCL2,CD1D,KIR2DS4 (includes others),KIR3DL1,LAT,LGALS3,SH2D1A	7
Proliferation of mononuclear leukocytes	-0.821	C1QBP,CCL4,CD1D,CD83,CSF1,CSF3,CXCL8,FADD,FTH1,ICOSLG/LOC102723996,IL1B,IL23A,ITGB3,KIR2DS4 (includes others),LGALS3,SLAMF7,SOCS1,SOCS3,SPRY2,TIGIT,TNFAIP3,TNFSF15	22
Proliferation of activated T lymphocytes	-0.822	CD83,CXCL8,ICOSLG/LOC102723996,IL1B,IL23A,SOCS3,SPRY2,TIGIT	8
Cell death of lymphocytes	-0.885	CARD8,CCL3,CCL4,CSF3,ETS2,FADD,FTH1,GZMA,IL1A,PAWR,PPP2R2B,SH2D1A,TNFSF15	13
Replication of HIV	-0.993	C1QBP,CCL3,CCL4,CXCL8,IL1B,ITGB5,P2RY1,PTGS2	8
Apoptosis of neutrophils	-1	CSF3,CXCL1,CXCL8,HCAR2,IL1B,IL1RN,SIGLEC9	7
Viral Infection	-1.128	C1QBP,CCL2,CCL3,CCL4,CSF1,CXCL8,H2BC5,HP,IL1B,ITGB5,MGLL,NFIL3,P2RY1,PLAUR,PTGS2,RRM2	16
Proliferation of T lymphocytes in spleen	-1.195	CD83,CXCL8,ICOSLG/LOC102723996,IL1B,SOCS3,SPRY2,TIGIT	7
Cell death of phagocytes	-1.268	CSF1,CSF3,CXCL1,CXCL8,HBB,HCAR2,IL1B,IL1RN,NLRC4,SIGLEC9	10
Apoptosis of granulocytes	-1.294	CSF3,CXCL1,CXCL8,FADD,HCAR2,IL1B,IL1RN,PPP5C,SIGLEC9	9
Cell death of immune cells	-1.296	CARD8,CCL3,CCL4,CSF1,CSF3,CXCL1,CXCL8,ETS2,FADD,FTH1,GZMA,HBB,HCAR2,IL1A,IL1B,IL1RN,NFIL3,NLRC4,PAWR,PPBP,PPP2R2B,PPP5C,SH2D1A,SIGLEC9,TNFSF15	25
Cell death of myeloid cells	-1.332	CSF1,CSF3,CXCL1,CXCL8,FADD,HCAR2,IL1B,IL1RN,NLRC4,PPP5C,SIGLEC9	11
Binding of cell surface	-1.342	C1QBP,CCL20,CXCL1,CXCL3,CXCL8	5
Proliferation of CD4+ T-lymphocytes	-1.342	CD83,CXCL8,SOCS3,SPRY2,TIGIT	5
Apoptosis of leukocytes	-1.345	CCL3,CCL4,CSF1,CSF3,CXCL1,CXCL8,ETS2,FADD,GZMA,HBB,HCAR2,IL1A,IL1B,IL1RN,PAWR,PPP2R2B,PPP5C,SIGLEC9,TNFSF15	19
Proliferation of lymphocytes	-1.357	C1QBP,CCL4,CD1D,CD83,CXCL8,FADD,FTH1,ICOSLG/LOC102723996,IL1B,IL23A,ITGB3,KIR2DS4 (includes others),LGALS3,SLAMF7,SOCS1,SOCS3,SPRY2,TIGIT,TNFAIP3,TNFSF15	20
Cell proliferation of T lymphocytes	-1.583	C1QBP,CCL4,CD1D,CD83,CXCL8,FADD,ICOSLG/LOC102723996,IL1B,IL23A,ITGB3,KIR2DS4 (includes others),LGALS3,SOCS1,SOCS3,SPRY2,TIGIT,TNFAIP3	17
Apoptosis of phagocytes	-1.596	CSF1,CSF3,CXCL1,CXCL8,HBB,HCAR2,IL1B,IL1RN,SIGLEC9	9
Apoptosis of myeloid cells	-1.601	CSF1,CSF3,CXCL1,CXCL8,FADD,HCAR2,IL1B,IL1RN,PPP5C,SIGLEC9	10
Cell death of T lymphocytes	-1.622	CARD8,CCL3,CCL4,ETS2,FADD,FTH1,GZMA,IL1A,PAWR,PPP2R2B,SH2D1A	11

## Sheet: Gene centric_neutrophil
Gene	# of 130 pathways	130 pathways	# of H041 pathways	H041 pathways
CXCL8	7	Leukocyte migration,Cell movement of neutrophils,Inflammatory response,Adhesion of neutrophils,Migration of neutrophils,Cell death of neutrophils,Apoptosis of neutrophils,	5	Apoptosis of neutrophils,Cell movement of neutrophils,Adhesion of neutrophils,Leukocyte migration,Inflammatory response,
CXCL1	5	Leukocyte migration,Cell movement of neutrophils,Inflammatory response,Cell death of neutrophils,Apoptosis of neutrophils,	4	Apoptosis of neutrophils,Cell movement of neutrophils,Leukocyte migration,Inflammatory response,
IL1B	5	Leukocyte migration,Inflammatory response,Adhesion of neutrophils,Cell death of neutrophils,Apoptosis of neutrophils,	4	Apoptosis of neutrophils,Adhesion of neutrophils,Leukocyte migration,Inflammatory response,
PLAU	4	Leukocyte migration,Cell movement of neutrophils,Adhesion of neutrophils,Migration of neutrophils,	3	Cell movement of neutrophils,Adhesion of neutrophils,Leukocyte migration,
CSF1	3	Leukocyte migration,Cell movement of neutrophils,Inflammatory response,	3	Cell movement of neutrophils,Leukocyte migration,Inflammatory response,
ADORA2A	5	Leukocyte migration,Cell movement of neutrophils,Inflammatory response,Adhesion of neutrophils,Migration of neutrophils,	0	None
CD177	3	Leukocyte migration,Cell movement of neutrophils,Migration of neutrophils,	2	Cell movement of neutrophils,Leukocyte migration,
SOCS3	3	Leukocyte migration,Cell movement of neutrophils,Migration of neutrophils,	2	Cell movement of neutrophils,Leukocyte migration,
CCL4	2	Leukocyte migration,Cell movement of neutrophils,	2	Cell movement of neutrophils,Leukocyte migration,
HCAR2	2	Cell death of neutrophils,Apoptosis of neutrophils,	1	Apoptosis of neutrophils,
IL1RN	2	Cell death of neutrophils,Apoptosis of neutrophils,	1	Apoptosis of neutrophils,
IFNG	2	Cell death of neutrophils,Apoptosis of neutrophils,	0	None
IL10	2	Cell death of neutrophils,Apoptosis of neutrophils,	0	None
IL1A	1	Inflammatory response,	1	Inflammatory response,
PLAUR	1	Adhesion of neutrophils,	1	Adhesion of neutrophils,
VEGFA	1	Adhesion of neutrophils,	1	Adhesion of neutrophils,
CD44	1	Cell death of neutrophils,	0	None

## Sheet: Gene centric_immune cells
Gene	# 130 pathways	130 pathways	# H041 pathway	H041 pathways
CCL2	46	Cell movement of myeloid cells,Binding of leukocytes,Cellular homeostasis,Cell movement of monocytes,Adhesion of immune cells,Chemotaxis of myeloid cells,Cell movement of leukocytes,Cell movement of phagocytes,Leukocyte migration,Chemotaxis of phagocytes,Cell movement of granulocytes,Inflammatory response,Chemotaxis of leukocytes,Cell movement of mononuclear leukocytes,Hematopoiesis of phagocytes…	33	Cellular homeostasis,Cell movement of myeloid cells,Cell movement of phagocytes,Chemotaxis of phagocytes,Flux of Ca2+,Chemotaxis of myeloid cells,Inflammatory response,Chemotaxis of leukocytes,Cell movement of granulocytes,Cell movement of antigen presenting cells,Cell movement of monocytes,Migration of phagocytes,Cell movement of leukocytes,Migration of antigen presenting cells,Chemotaxis of PBM…
CXCL8	43	Cell movement of myeloid cells,Binding of leukocytes,Cellular homeostasis,Cell movement of monocytes,Adhesion of immune cells,Chemotaxis of myeloid cells,Cell movement of leukocytes,Cell movement of phagocytes,Leukocyte migration,Chemotaxis of phagocytes,Cell movement of granulocytes,Inflammatory response,Chemotaxis of leukocytes,Cell movement of mononuclear leukocytes,Quantity of Ca2+,Leukopoies…	30	Cellular homeostasis,Cell movement of myeloid cells,Cell movement of phagocytes,Chemotaxis of phagocytes,Flux of Ca2+,Chemotaxis of myeloid cells,Inflammatory response,Chemotaxis of leukocytes,Cell movement of granulocytes,Cell movement of monocytes,Migration of phagocytes,Cell movement of leukocytes,Chemotaxis of PBMCs,Leukocyte migration,Quantity of Ca2+,Binding of leukocytes,Chemotaxis of gran…
CCL3	38	Cell movement of myeloid cells,Binding of leukocytes,Cellular homeostasis,Cell movement of monocytes,Chemotaxis of myeloid cells,Cell movement of leukocytes,Cell movement of phagocytes,Leukocyte migration,Chemotaxis of phagocytes,Cell movement of granulocytes,Inflammatory response,Chemotaxis of leukocytes,Cell movement of mononuclear leukocytes,Quantity of Ca2+,Binding of mononuclear leukocytes,C…	30	Cellular homeostasis,Cell movement of myeloid cells,Cell movement of phagocytes,Chemotaxis of phagocytes,Flux of Ca2+,Chemotaxis of myeloid cells,Inflammatory response,Chemotaxis of leukocytes,Cell movement of granulocytes,Cell movement of antigen presenting cells,Cell movement of monocytes,Migration of phagocytes,Cell movement of leukocytes,Migration of antigen presenting cells,Chemotaxis of PBM…
CCL4	33	Cell movement of myeloid cells,Binding of leukocytes,Cellular homeostasis,Cell movement of monocytes,Adhesion of immune cells,Chemotaxis of myeloid cells,Cell movement of leukocytes,Cell movement of phagocytes,Leukocyte migration,Chemotaxis of phagocytes,Cell movement of granulocytes,Inflammatory response,Chemotaxis of leukocytes,Cell movement of mononuclear leukocytes,Quantity of Ca2+,Binding of…	27	Cellular homeostasis,Cell movement of myeloid cells,Cell movement of phagocytes,Chemotaxis of phagocytes,Flux of Ca2+,Chemotaxis of myeloid cells,Inflammatory response,Chemotaxis of leukocytes,Cell movement of granulocytes,Cell movement of antigen presenting cells,Cell movement of monocytes,Migration of phagocytes,Cell movement of leukocytes,Migration of antigen presenting cells,Chemotaxis of PBM…
IL1B	34	Cell movement of myeloid cells,Binding of leukocytes,Cellular homeostasis,Cell movement of monocytes,Adhesion of immune cells,Chemotaxis of myeloid cells,Cell movement of leukocytes,Cell movement of phagocytes,Leukocyte migration,Chemotaxis of phagocytes,Cell movement of granulocytes,Inflammatory response,Chemotaxis of leukocytes,Cell movement of mononuclear leukocytes,Hematopoiesis of phagocytes…	24	Cellular homeostasis,Cell movement of myeloid cells,Cell movement of phagocytes,Chemotaxis of phagocytes,Chemotaxis of myeloid cells,Inflammatory response,Chemotaxis of leukocytes,Cell movement of granulocytes,Cell movement of antigen presenting cells,Cell movement of monocytes,Migration of phagocytes,Cell movement of leukocytes,Migration of antigen presenting cells,Leukocyte migration,Quantity o…
PLAUR	29	Cell movement of myeloid cells,Binding of leukocytes,Cell movement of monocytes,Adhesion of immune cells,Chemotaxis of myeloid cells,Cell movement of leukocytes,Cell movement of phagocytes,Leukocyte migration,Chemotaxis of phagocytes,Cell movement of granulocytes,Inflammatory response,Chemotaxis of leukocytes,Cell movement of mononuclear leukocytes,Quantity of Ca2+,Binding of mononuclear leukocyt…	21	Cell movement of myeloid cells,Cell movement of phagocytes,Chemotaxis of phagocytes,Chemotaxis of myeloid cells,Inflammatory response,Chemotaxis of leukocytes,Cell movement of granulocytes,Cell movement of monocytes,Cell movement of leukocytes,Chemotaxis of PBMCs,Leukocyte migration,Quantity of Ca2+,Binding of leukocytes,Chemotaxis of granulocytes,Mobilization of Ca2+,Chemotaxis of peripheral blo…
CSF1	24	Cell movement of myeloid cells,Binding of leukocytes,Adhesion of immune cells,Chemotaxis of myeloid cells,Cell movement of leukocytes,Cell movement of phagocytes,Leukocyte migration,Chemotaxis of phagocytes,Cell movement of granulocytes,Inflammatory response,Chemotaxis of leukocytes,Hematopoiesis of phagocytes,Quantity of Ca2+,Leukopoiesis,Chemotaxis of granulocytes,Cell movement of neutrophils,D…	22	Cell movement of myeloid cells,Cell movement of phagocytes,Chemotaxis of phagocytes,Chemotaxis of myeloid cells,Inflammatory response,Chemotaxis of leukocytes,Cell movement of granulocytes,Cell movement of antigen presenting cells,Migration of phagocytes,Cell movement of leukocytes,Migration of antigen presenting cells,Leukocyte migration,Quantity of Ca2+,Binding of leukocytes,Chemotaxis of granu…
CCL20	24	Cell movement of myeloid cells,Binding of leukocytes,Cellular homeostasis,Cell movement of monocytes,Adhesion of immune cells,Cell movement of leukocytes,Cell movement of phagocytes,Leukocyte migration,Chemotaxis of phagocytes,Inflammatory response,Chemotaxis of leukocytes,Cell movement of mononuclear leukocytes,Binding of mononuclear leukocytes,Chemotaxis of PBMCs,Cell movement of T lymphocytes,…	18	Cellular homeostasis,Cell movement of myeloid cells,Cell movement of phagocytes,Chemotaxis of phagocytes,Flux of Ca2+,Inflammatory response,Chemotaxis of leukocytes,Cell movement of antigen presenting cells,Cell movement of monocytes,Migration of phagocytes,Cell movement of leukocytes,Migration of antigen presenting cells,Chemotaxis of PBMCs,Leukocyte migration,Binding of leukocytes,Chemotaxis of…
PLAU	25	Cell movement of myeloid cells,Binding of leukocytes,Adhesion of immune cells,Chemotaxis of myeloid cells,Cell movement of leukocytes,Cell movement of phagocytes,Leukocyte migration,Chemotaxis of phagocytes,Cell movement of granulocytes,Inflammatory response,Chemotaxis of leukocytes,Cell movement of mononuclear leukocytes,Quantity of Ca2+,Binding of mononuclear leukocytes,Binding of myeloid cells…	14	Cell movement of myeloid cells,Cell movement of phagocytes,Chemotaxis of phagocytes,Chemotaxis of myeloid cells,Inflammatory response,Chemotaxis of leukocytes,Cell movement of granulocytes,Migration of phagocytes,Cell movement of leukocytes,Leukocyte migration,Quantity of Ca2+,Binding of leukocytes,Adhesion of immune cells,Cell movement of neutrophils,
IL10	34	Cell movement of myeloid cells,Binding of leukocytes,Cellular homeostasis,Cell movement of monocytes,Adhesion of immune cells,Chemotaxis of myeloid cells,Cell movement of leukocytes,Cell movement of phagocytes,Leukocyte migration,Chemotaxis of phagocytes,Inflammatory response,Chemotaxis of leukocytes,Cell movement of mononuclear leukocytes,Hematopoiesis of phagocytes,Leukopoiesis,Binding of monon…	0	None
CXCL2	18	Cell movement of myeloid cells,Binding of leukocytes,Adhesion of immune cells,Chemotaxis of myeloid cells,Cell movement of leukocytes,Cell movement of phagocytes,Leukocyte migration,Chemotaxis of phagocytes,Cell movement of granulocytes,Inflammatory response,Chemotaxis of leukocytes,Binding of myeloid cells,Adhesion of phagocytes,Chemotaxis of granulocytes,Cell movement of neutrophils,Binding of …	14	Cell movement of myeloid cells,Cell movement of phagocytes,Chemotaxis of phagocytes,Chemotaxis of myeloid cells,Inflammatory response,Chemotaxis of leukocytes,Cell movement of granulocytes,Cell movement of leukocytes,Leukocyte migration,Binding of leukocytes,Chemotaxis of granulocytes,Adhesion of immune cells,Cell movement of neutrophils,Adhesion of endothelial cells,
CXCL3	16	Cell movement of myeloid cells,Cell movement of monocytes,Chemotaxis of myeloid cells,Cell movement of leukocytes,Cell movement of phagocytes,Leukocyte migration,Chemotaxis of phagocytes,Cell movement of granulocytes,Inflammatory response,Chemotaxis of leukocytes,Cell movement of mononuclear leukocytes,Chemotaxis of granulocytes,Cell movement of neutrophils,Activation of phagocytes,Migration of m…	16	Cell movement of myeloid cells,Cell movement of phagocytes,Chemotaxis of phagocytes,Chemotaxis of myeloid cells,Inflammatory response,Chemotaxis of leukocytes,Cell movement of granulocytes,Cell movement of monocytes,Migration of phagocytes,Cell movement of leukocytes,Leukocyte migration,Chemotaxis of granulocytes,Activation of phagocytes,Activation of myeloid cells,Cell movement of neutrophils,Ch…
IL6	31	Cell movement of myeloid cells,Binding of leukocytes,Cellular homeostasis,Adhesion of immune cells,Cell movement of leukocytes,Cell movement of phagocytes,Leukocyte migration,Cell movement of granulocytes,Inflammatory response,Chemotaxis of leukocytes,Cell movement of mononuclear leukocytes,Hematopoiesis of phagocytes,Quantity of Ca2+,Leukopoiesis,Binding of mononuclear leukocytes,Cell movement o…	0	None
CKLF	15	Cell movement of myeloid cells,Chemotaxis of myeloid cells,Cell movement of leukocytes,Cell movement of phagocytes,Leukocyte migration,Chemotaxis of phagocytes,Cell movement of granulocytes,Inflammatory response,Chemotaxis of leukocytes,Cell movement of mononuclear leukocytes,Chemotaxis of granulocytes,Cell movement of neutrophils,Chemotaxis of mononuclear leukocytes,Cell movement of lymphocytes,…	15	Cell movement of myeloid cells,Cell movement of phagocytes,Chemotaxis of phagocytes,Chemotaxis of myeloid cells,Inflammatory response,Chemotaxis of leukocytes,Cell movement of granulocytes,Cell movement of antigen presenting cells,Cell movement of leukocytes,Leukocyte migration,Chemotaxis of granulocytes,Cell movement of macrophages,Chemotaxis of antigen presenting cells,Cell movement of neutroph…
IFNG	28	Cell movement of myeloid cells,Binding of leukocytes,Cellular homeostasis,Cell movement of monocytes,Adhesion of immune cells,Cell movement of leukocytes,Cell movement of phagocytes,Leukocyte migration,Chemotaxis of phagocytes,Inflammatory response,Chemotaxis of leukocytes,Cell movement of mononuclear leukocytes,Hematopoiesis of phagocytes,Leukopoiesis,Binding of mononuclear leukocytes,Transmigra…	0	None
SOCS3	16	Cell movement of myeloid cells,Cell movement of leukocytes,Cell movement of phagocytes,Leukocyte migration,Cell movement of granulocytes,Inflammatory response,Chemotaxis of leukocytes,Cell movement of mononuclear leukocytes,Cell movement of neutrophils,Cell movement of T lymphocytes,T cell migration,Chemotaxis of mononuclear leukocytes,Cell movement of lymphocytes,Migration of myeloid cells,Migra…	10	Cell movement of myeloid cells,Cell movement of phagocytes,Inflammatory response,Chemotaxis of leukocytes,Cell movement of granulocytes,Migration of phagocytes,Cell movement of leukocytes,Leukocyte migration,Cell movement of neutrophils,Chemotaxis of mononuclear leukocytes,
CXCL1	13	Cell movement of myeloid cells,Cellular homeostasis,Chemotaxis of myeloid cells,Cell movement of leukocytes,Cell movement of phagocytes,Leukocyte migration,Chemotaxis of phagocytes,Cell movement of granulocytes,Inflammatory response,Chemotaxis of leukocytes,Chemotaxis of granulocytes,Cell movement of neutrophils,Flux of Ca2+,	13	Cellular homeostasis,Cell movement of myeloid cells,Cell movement of phagocytes,Chemotaxis of phagocytes,Flux of Ca2+,Chemotaxis of myeloid cells,Inflammatory response,Chemotaxis of leukocytes,Cell movement of granulocytes,Cell movement of leukocytes,Leukocyte migration,Chemotaxis of granulocytes,Cell movement of neutrophils,
ADORA2A	25	Cell movement of myeloid cells,Binding of leukocytes,Adhesion of immune cells,Chemotaxis of myeloid cells,Cell movement of leukocytes,Cell movement of phagocytes,Leukocyte migration,Chemotaxis of phagocytes,Cell movement of granulocytes,Inflammatory response,Chemotaxis of leukocytes,Cell movement of mononuclear leukocytes,Binding of myeloid cells,Adhesion of phagocytes,Chemotaxis of granulocytes,…	0	None
IL1A	18	Binding of leukocytes,Adhesion of immune cells,Inflammatory response,Hematopoiesis of phagocytes,Leukopoiesis,Binding of mononuclear leukocytes,Binding of myeloid cells,Adhesion of phagocytes,Binding of professional phagocytic cells,Adhesion of endothelial cells,Differentiation of phagocytes,Binding of monocytes,Priming of leukocytes,Differentiation of connective tissue cells,Activation of phagoc…	7	Inflammatory response,Binding of leukocytes,Differentiation of bone cells,Activation of phagocytes,Activation of myeloid cells,Adhesion of immune cells,Adhesion of endothelial cells,
ICAM1	24	Cell movement of myeloid cells,Binding of leukocytes,Adhesion of immune cells,Cell movement of leukocytes,Cell movement of phagocytes,Leukocyte migration,Cell movement of granulocytes,Cell movement of mononuclear leukocytes,Binding of mononuclear leukocytes,Binding of myeloid cells,Transmigration of mononuclear leukocytes,Adhesion of phagocytes,Cell movement of neutrophils,Binding of professional…	0	None
CXCR3	24	Cell movement of myeloid cells,Binding of leukocytes,Adhesion of immune cells,Chemotaxis of myeloid cells,Cell movement of leukocytes,Cell movement of phagocytes,Leukocyte migration,Chemotaxis of phagocytes,Cell movement of granulocytes,Inflammatory response,Chemotaxis of leukocytes,Cell movement of mononuclear leukocytes,Binding of mononuclear leukocytes,Transmigration of mononuclear leukocytes,…	0	None
LGALS3	0	None	22	Cell movement of myeloid cells,Cell movement of phagocytes,Chemotaxis of phagocytes,Chemotaxis of myeloid cells,Inflammatory response,Chemotaxis of leukocytes,Cell movement of granulocytes,Cell movement of antigen presenting cells,Cell movement of monocytes,Migration of phagocytes,Cell movement of leukocytes,Migration of antigen presenting cells,Leukocyte migration,Binding of leukocytes,Chemotaxi…
DEFA1	21	Cell movement of myeloid cells,Chemotaxis of myeloid cells,Cell movement of leukocytes,Cell movement of phagocytes,Leukocyte migration,Chemotaxis of phagocytes,Inflammatory response,Chemotaxis of leukocytes,Cell movement of mononuclear leukocytes,Hematopoiesis of phagocytes,Leukopoiesis,Differentiation of mononuclear leukocytes,Cell movement of T lymphocytes,T cell migration,Differentiation of ph…	0	None
SPHK1	9	Cell movement of myeloid cells,Chemotaxis of myeloid cells,Cell movement of leukocytes,Cell movement of phagocytes,Leukocyte migration,Chemotaxis of phagocytes,Inflammatory response,Chemotaxis of leukocytes,Chemotaxis of antigen presenting cells,	11	Cell movement of myeloid cells,Cell movement of phagocytes,Chemotaxis of phagocytes,Chemotaxis of myeloid cells,Inflammatory response,Chemotaxis of leukocytes,Cell movement of antigen presenting cells,Cell movement of leukocytes,Leukocyte migration,Cell movement of macrophages,Chemotaxis of antigen presenting cells,
SERPINE1	0	None	19	Cell movement of myeloid cells,Cell movement of phagocytes,Chemotaxis of phagocytes,Chemotaxis of myeloid cells,Inflammatory response,Chemotaxis of leukocytes,Cell movement of granulocytes,Cell movement of antigen presenting cells,Cell movement of monocytes,Migration of phagocytes,Cell movement of leukocytes,Migration of antigen presenting cells,Leukocyte migration,Binding of leukocytes,Cell move…
CD177	9	Cell movement of myeloid cells,Binding of leukocytes,Adhesion of immune cells,Cell movement of leukocytes,Cell movement of phagocytes,Leukocyte migration,Cell movement of granulocytes,Cell movement of neutrophils,Migration of myeloid cells,	9	Cell movement of myeloid cells,Cell movement of phagocytes,Cell movement of granulocytes,Migration of phagocytes,Cell movement of leukocytes,Leukocyte migration,Binding of leukocytes,Adhesion of immune cells,Cell movement of neutrophils,
VEGFA	13	Binding of leukocytes,Adhesion of immune cells,Leukocyte migration,Hematopoiesis of phagocytes,Leukopoiesis,Binding of myeloid cells,Adhesion of phagocytes,Binding of professional phagocytic cells,Differentiation of mononuclear leukocytes,Adhesion of endothelial cells,Differentiation of phagocytes,Adhesion of neutrophils,Hematopoiesis of mononuclear leukocytes,	4	Leukocyte migration,Binding of leukocytes,Adhesion of immune cells,Adhesion of endothelial cells,
CD44	16	Binding of leukocytes,Adhesion of immune cells,Cell movement of leukocytes,Cell movement of phagocytes,Leukocyte migration,Cell movement of mononuclear leukocytes,Binding of mononuclear leukocytes,Binding of myeloid cells,Adhesion of phagocytes,Binding of professional phagocytic cells,Adhesion of endothelial cells,T cell migration,Adhesion of mononuclear leukocytes,Cell movement of lymphocytes,Mi…	0	None
PPBP	0	None	15	Cell movement of myeloid cells,Cell movement of phagocytes,Chemotaxis of phagocytes,Chemotaxis of myeloid cells,Inflammatory response,Chemotaxis of leukocytes,Cell movement of granulocytes,Migration of phagocytes,Cell movement of leukocytes,Leukocyte migration,Binding of leukocytes,Chemotaxis of granulocytes,Adhesion of immune cells,Cell movement of neutrophils,Adhesion of endothelial cells,
RALGDS	10	Binding of leukocytes,Adhesion of immune cells,Cell movement of leukocytes,Leukocyte migration,Cell movement of mononuclear leukocytes,Binding of mononuclear leukocytes,Adhesion of mononuclear leukocytes,Cell movement of lymphocytes,Migration of mononuclear leukocytes,Lymphocyte migration,	4	Cell movement of leukocytes,Leukocyte migration,Binding of leukocytes,Adhesion of immune cells,
ADCY10	13	Cell movement of myeloid cells,Cell movement of monocytes,Cell movement of leukocytes,Cell movement of phagocytes,Leukocyte migration,Cell movement of granulocytes,Cell movement of mononuclear leukocytes,Transmigration of mononuclear leukocytes,Cell movement of neutrophils,Cell movement of peripheral blood monocytes,Cell movement of PBMCs,Migration of myeloid cells,Migration of mononuclear leukoc…	0	None
PON2	12	Cell movement of myeloid cells,Cell movement of monocytes,Chemotaxis of myeloid cells,Cell movement of leukocytes,Cell movement of phagocytes,Leukocyte migration,Chemotaxis of phagocytes,Inflammatory response,Chemotaxis of leukocytes,Cell movement of mononuclear leukocytes,Chemotaxis of monocytes,Chemotaxis of mononuclear leukocytes,	0	None
C1QBP	0	None	11	Cell movement of myeloid cells,Cell movement of phagocytes,Chemotaxis of phagocytes,Chemotaxis of myeloid cells,Inflammatory response,Chemotaxis of leukocytes,Cell movement of granulocytes,Cell movement of leukocytes,Leukocyte migration,Chemotaxis of granulocytes,Cell movement of neutrophils,
LGMN	0	None	11	Cell movement of myeloid cells,Cell movement of phagocytes,Chemotaxis of phagocytes,Chemotaxis of myeloid cells,Inflammatory response,Chemotaxis of leukocytes,Cell movement of monocytes,Cell movement of leukocytes,Leukocyte migration,Chemotaxis of monocytes,Chemotaxis of mononuclear leukocytes,
MT-ND1	0	None	11	Cell movement of myeloid cells,Cell movement of phagocytes,Chemotaxis of phagocytes,Chemotaxis of myeloid cells,Inflammatory response,Chemotaxis of leukocytes,Cell movement of granulocytes,Cell movement of leukocytes,Leukocyte migration,Chemotaxis of granulocytes,Cell movement of neutrophils,
ACKR2	11	Cell movement of leukocytes,Leukocyte migration,Inflammatory response,Chemotaxis of leukocytes,Cell movement of mononuclear leukocytes,Cell movement of T lymphocytes,T cell migration,Chemotaxis of mononuclear leukocytes,Cell movement of lymphocytes,Migration of mononuclear leukocytes,Lymphocyte migration,	0	None
CCR4	11	Cell movement of leukocytes,Leukocyte migration,Inflammatory response,Chemotaxis of leukocytes,Cell movement of mononuclear leukocytes,Cell movement of T lymphocytes,T cell migration,Chemotaxis of mononuclear leukocytes,Cell movement of lymphocytes,Migration of mononuclear leukocytes,Lymphocyte migration,	0	None
STX4	7	Binding of leukocytes,Adhesion of immune cells,Binding of myeloid cells,Adhesion of phagocytes,Binding of professional phagocytic cells,Adhesion of endothelial cells,Adhesion of neutrophils,	3	Binding of leukocytes,Adhesion of immune cells,Adhesion of endothelial cells,
CMKLR1	9	Cell movement of myeloid cells,Chemotaxis of myeloid cells,Cell movement of leukocytes,Cell movement of phagocytes,Leukocyte migration,Chemotaxis of phagocytes,Inflammatory response,Chemotaxis of leukocytes,Chemotaxis of antigen presenting cells,	0	None
ITGB3	0	None	8	Cell movement of myeloid cells,Cell movement of phagocytes,Cell movement of granulocytes,Migration of phagocytes,Cell movement of leukocytes,Leukocyte migration,Binding of leukocytes,Cell movement of neutrophils,
GDF15	0	None	7	Cell movement of myeloid cells,Cell movement of granulocytes,Cell movement of leukocytes,Leukocyte migration,Binding of leukocytes,Adhesion of immune cells,Adhesion of endothelial cells,
SERPINC1	7	Cell movement of myeloid cells,Cell movement of leukocytes,Cell movement of phagocytes,Leukocyte migration,Cell movement of granulocytes,Cell movement of neutrophils,Migration of myeloid cells,	0	None
XBP1	7	Cellular homeostasis,Hematopoiesis of phagocytes,Leukopoiesis,Differentiation of mononuclear leukocytes,Differentiation of phagocytes,T cell development,Hematopoiesis of mononuclear leukocytes,	0	None
LIF	6	Cellular homeostasis,Leukopoiesis,Differentiation of mononuclear leukocytes,Differentiation of phagocytes,T cell development,Hematopoiesis of mononuclear leukocytes,	1	Cellular homeostasis,
SH2D1A	6	Cellular homeostasis,Leukopoiesis,Differentiation of mononuclear leukocytes,T cell development,Hematopoiesis of mononuclear leukocytes,Cell death of T lymphocytes,	1	Cellular homeostasis,
MLLT11	5	Cellular homeostasis,Leukopoiesis,Differentiation of mononuclear leukocytes,T cell development,Hematopoiesis of mononuclear leukocytes,	1	Cellular homeostasis,
RHOH	5	Cellular homeostasis,Leukopoiesis,Differentiation of mononuclear leukocytes,T cell development,Hematopoiesis of mononuclear leukocytes,	1	Cellular homeostasis,
TNFSF15	5	Cellular homeostasis,Leukopoiesis,Differentiation of mononuclear leukocytes,T cell development,Hematopoiesis of mononuclear leukocytes,	1	Cellular homeostasis,
F3	3	Binding of leukocytes,Adhesion of immune cells,Adhesion of endothelial cells,	3	Binding of leukocytes,Adhesion of immune cells,Adhesion of endothelial cells,
NR4A3	3	Binding of leukocytes,Adhesion of immune cells,Survival of organism,	3	Binding of leukocytes,Adhesion of immune cells,Survival of organism,
CD69	5	Cellular homeostasis,Leukopoiesis,Differentiation of mononuclear leukocytes,T cell development,Hematopoiesis of mononuclear leukocytes,	0	None
FTH1	5	Hematopoiesis of phagocytes,Leukopoiesis,Differentiation of phagocytes,Dendropoiesis,Cell death of T lymphocytes,	0	None
PNP	5	Cellular homeostasis,Leukopoiesis,Differentiation of mononuclear leukocytes,T cell development,Hematopoiesis of mononuclear leukocytes,	0	None
CD83	3	Binding of leukocytes,Adhesion of immune cells,Binding of professional phagocytic cells,	2	Binding of leukocytes,Adhesion of immune cells,
ETS2	3	Cellular homeostasis,Flux of Ca2+,Cell death of T lymphocytes,	2	Cellular homeostasis,Flux of Ca2+,
MT-ND3	2	Inflammatory response,Activation of phagocytes,	3	Inflammatory response,Activation of phagocytes,Activation of myeloid cells,
SIGLEC9	2	Inflammatory response,Activation of phagocytes,	3	Inflammatory response,Activation of phagocytes,Activation of myeloid cells,
HRAS	0	None	4	Cell movement of leukocytes,Leukocyte migration,Binding of leukocytes,Adhesion of immune cells,
CDKN1A	4	Hematopoiesis of phagocytes,Leukopoiesis,Differentiation of phagocytes,Dendropoiesis,	0	None
CEBPA	4	Hematopoiesis of phagocytes,Leukopoiesis,Differentiation of phagocytes,Dendropoiesis,	0	None
CSF3	4	Hematopoiesis of phagocytes,Leukopoiesis,Differentiation of phagocytes,Dendropoiesis,	0	None
GADD45G	4	Hematopoiesis of phagocytes,Leukopoiesis,Differentiation of phagocytes,Dendropoiesis,	0	None
INHBA	4	Leukopoiesis,Differentiation of mononuclear leukocytes,Differentiation of phagocytes,Hematopoiesis of mononuclear leukocytes,	0	None
CPB2	0	None	3	Inflammatory response,Activation of phagocytes,Activation of myeloid cells,
ICOSLG/LOC102723996	0	None	3	Cellular homeostasis,Binding of leukocytes,Adhesion of immune cells,
IL23A	0	None	3	Cellular homeostasis,Flux of Ca2+,Differentiation of bone cells,
MT-ND4L	0	None	3	Inflammatory response,Activation of phagocytes,Activation of myeloid cells,
MT-ND4	0	None	3	Inflammatory response,Activation of phagocytes,Activation of myeloid cells,
PROS1	0	None	3	Inflammatory response,Activation of phagocytes,Activation of myeloid cells,
BLNK	3	Leukopoiesis,Differentiation of mononuclear leukocytes,Hematopoiesis of mononuclear leukocytes,	0	None
FADD	3	Leukopoiesis,Differentiation of phagocytes,Cell death of T lymphocytes,	0	None
MS4A1	3	Leukopoiesis,Differentiation of mononuclear leukocytes,Hematopoiesis of mononuclear leukocytes,	0	None
ADTRP	1	Leukocyte migration,	1	Leukocyte migration,
NR4A1	1	Survival of organism,	1	Survival of organism,
NR4A2	1	Survival of organism,	1	Survival of organism,
PTGS2	1	Survival of organism,	1	Survival of organism,
CD1D	0	None	1	Cellular homeostasis,
LAT	0	None	1	Mobilization of Ca2+,
SOCS1	0	None	1	Cellular homeostasis,
CARD8	1	Cell death of T lymphocytes,	0	None
CRLF2	1	Activation of phagocytes,	0	None
NFKBIA	1	Cellular homeostasis,	0	None
PAWR	1	Cell death of T lymphocytes,	0	None
TNFRSF10A	1	Activation of phagocytes,	0	None
